# Supplementary material for: Actively Expressed Intergenic Genes Generated by Transposable Element Insertions in Gossypium hirsutum Cotton
Source: Plants (Basel). 2024 Jul 26;13(15):2079. doi: 10.3390/plants13152079 (PMC11314067; doi:10.3390/plants13152079)
Supplement: Supplementary file 1 [file plants-13-02079-s001.zip]

Archive with 13 entries (13 files):
- Plants-Supplementary information.pdf
- Table S1.xlsx
- Table S10.xlsx
- Table S11.xlsx
- Table S12.xlsx
- Table S2.xlsx
- Table S3.xlsx
- Table S4.xlsx
- Table S5.xlsx
- Table S6.xlsx
- Table S7.xlsx
- Table S8.xlsx
- Table S9.xlsx
