# Supplementary material for: Actively Expressed Intergenic Genes Generated by Transposable Element Insertions in Gossypium hirsutum Cotton
Source: Plants (Basel). 2024 Jul 26;13(15):2079. doi: 10.3390/plants13152079 (PMC11314067; doi:10.3390/plants13152079)
Supplement: Supplementary file 1 [file plants-13-02079-s001.zip › Table S1.xlsx]

## Sheet: Figure1a-longest_WT200G_up-clas
id	chromosome	start	end		transcript_id	transcript_id	cov	FPKM	TPM
MSTRG.100000.1	D12	41633973	41635662	+	MSTRG.100000	MSTRG.100000.1	200.918	1.19174	2.42839
MSTRG.100001.1	D12	41633975	41635653	-	MSTRG.100001	MSTRG.100001.1	37.1363	0.220274	0.448848
MSTRG.100006.1	D12	42548093	42550015	+	MSTRG.100006	MSTRG.100006.1	287.099	1.70293	3.47002
MSTRG.100010.2	D12	42660420	42664808	-	MSTRG.100010	MSTRG.100010.2	49.7672	0.295194	0.60151
MSTRG.100011.1	D12	42661899	42664642	+	MSTRG.100011	MSTRG.100011.1	49.0815	0.291127	0.593223
MSTRG.100023.1	D12	43322941	43324468	-	MSTRG.100023	MSTRG.100023.1	245.89	1.4585	2.97195
MSTRG.100024.1	D12	43322963	43330811	+	MSTRG.100024	MSTRG.100024.1	87.0582	0.516386	1.05223
MSTRG.100044.1	D12	43693203	43693819	-	MSTRG.100044	MSTRG.100044.1	103.711	0.615164	1.25351
MSTRG.100045.1	D12	43693211	43693819	+	MSTRG.100045	MSTRG.100045.1	94.7234	0.561852	1.14487
MSTRG.100046.2	D12	43707316	43707988	+	MSTRG.100046	MSTRG.100046.2	119.659	0.709755	1.44625
MSTRG.100047.1	D12	43707298	43707994	-	MSTRG.100047	MSTRG.100047.1	900.403	5.34074	10.8827
MSTRG.100051.1	D12	43766120	43770287	-	MSTRG.100051	MSTRG.100051.1	172.783	1.02486	2.08833
MSTRG.100052.3	D12	43766144	43770293	+	MSTRG.100052	MSTRG.100052.3	91.9943	0.545665	1.11189
MSTRG.100057.2	D12	43953740	43954833	+	MSTRG.100057	MSTRG.100057.2	135.855	0.805826	1.64201
MSTRG.100058.1	D12	43953783	43954833	-	MSTRG.100058	MSTRG.100058.1	141.173	0.837371	1.70629
MSTRG.100074.1	D12	44112031	44115536	+	MSTRG.100074	MSTRG.100074.1	22.5145	0.133545	0.272121
MSTRG.100087.3	D12	44305790	44308120	+	MSTRG.100087	MSTRG.100087.3	4.21944	0.025028	0.050998
MSTRG.100089.2	D12	44305779	44308083	-	MSTRG.100089	MSTRG.100089.2	16.9651	0.100629	0.205049
MSTRG.100095.1	D12	43504105	43520952	+	MSTRG.100095	MSTRG.100095.1	359.176	2.13045	4.34117
MSTRG.100096.3	D12	43504137	43520926	-	MSTRG.100096	MSTRG.100096.3	301.962	1.79109	3.64966
MSTRG.100101.1	D12	44224905	44228340	-	MSTRG.100101	MSTRG.100101.1	33.5489	0.198995	0.405489
MSTRG.100102.2	D12	44275351	44277123	-	MSTRG.100102	MSTRG.100102.2	31.2125	0.185137	0.37725
MSTRG.100103.1	D12	44275279	44277085	+	MSTRG.100103	MSTRG.100103.1	86.4947	0.513044	1.04542
MSTRG.100114.2	D12	44583268	44586210	+	MSTRG.100114	MSTRG.100114.2	52.8869	0.313699	0.639217
MSTRG.100115.1	D12	44583245	44586228	-	MSTRG.100115	MSTRG.100115.1	61.8395	0.366801	0.747423
MSTRG.100118.1	D12	44652953	44662896	+	MSTRG.100118	MSTRG.100118.1	43.6162	0.25871	0.527167
MSTRG.100119.1	D12	44660738	44663009	-	MSTRG.100119	MSTRG.100119.1	30.5917	0.181455	0.369746
MSTRG.100127.2	D12	44663394	44668941	-	MSTRG.100127	MSTRG.100127.2	23.811	0.141235	0.287791
MSTRG.100128.1	D12	44663468	44668956	+	MSTRG.100128	MSTRG.100128.1	22.545	0.133726	0.27249
MSTRG.100129.1	D12	44722573	44724879	+	MSTRG.100129	MSTRG.100129.1	78.9681	0.4684	0.954447
MSTRG.100130.1	D12	44722634	44724849	-	MSTRG.100130	MSTRG.100130.1	56.4231	0.334674	0.681957
MSTRG.100137.2	D12	44742711	44749274	-	MSTRG.100137	MSTRG.100137.2	125.881	0.746661	1.52146
MSTRG.100138.1	D12	44742696	44749220	+	MSTRG.100138	MSTRG.100138.1	49.6824	0.294691	0.600485
MSTRG.100173.1	D12	45319877	45320186	-	MSTRG.100173	MSTRG.100173.1	94.6167	0.561219	1.14358
MSTRG.100221.1	D12	45994466	45997433	+	MSTRG.100221	MSTRG.100221.1	63.7719	0.378263	0.770778
MSTRG.100222.1	D12	45996108	45997421	-	MSTRG.100222	MSTRG.100222.1	81.434	0.483026	0.984251
MSTRG.100225.4	D12	46021757	46053670	-	MSTRG.100225	MSTRG.100225.4	59.2071	0.351187	0.715605
MSTRG.100226.6	D12	46022447	46069356	+	MSTRG.100226	MSTRG.100226.6	94.2673	0.559147	1.13936
MSTRG.100227.1	D12	46025913	46095459	+	MSTRG.100227	MSTRG.100227.1	130.719	0.775358	1.57993
MSTRG.100228.1	D12	46025986	46095160	-	MSTRG.100228	MSTRG.100228.1	192.723	1.14314	2.32934
MSTRG.100229.1	D12	46026430	46036291	-	MSTRG.100229	MSTRG.100229.1	172.954	1.02588	2.09041
MSTRG.100230.1	D12	46061864	46062831	-	MSTRG.100230	MSTRG.100230.1	176.201	1.04513	2.12965
MSTRG.100231.3	D12	46080235	46127813	+	MSTRG.100231	MSTRG.100231.3	81.0215	0.480579	0.979265
MSTRG.100240.1	D12	46246597	46248956	-	MSTRG.100240	MSTRG.100240.1	5.55732	0.032963	0.067168
MSTRG.100241.1	D12	46249046	46249463	+	MSTRG.100241	MSTRG.100241.1	23.3591	0.138555	0.282329
MSTRG.100244.1	D12	46271993	46274241	+	MSTRG.100244	MSTRG.100244.1	14.9209	0.088503	0.180341
MSTRG.100245.1	D12	46328163	46328787	-	MSTRG.100245	MSTRG.100245.1	6.6328	0.039342	0.080167
MSTRG.100256.1	D12	46406810	46407146	-	MSTRG.100256	MSTRG.100256.1	2.36142	0.014007	0.028541
MSTRG.100275.1	D12	46702938	46703857	-	MSTRG.100275	MSTRG.100275.1	1.18804	0.007047	0.014359
MSTRG.100296.1	D12	46818568	46820095	+	MSTRG.100296	MSTRG.100296.1	30.0739	0.178383	0.363487
MSTRG.100297.1	D12	46818585	46821576	-	MSTRG.100297	MSTRG.100297.1	250.877	1.48808	3.03222
MSTRG.100298.1	D12	46821225	46826237	+	MSTRG.100298	MSTRG.100298.1	302.661	1.79523	3.65811
MSTRG.100299.1	D12	46821871	46829517	-	MSTRG.100299	MSTRG.100299.1	46.947	0.278466	0.567425
MSTRG.100300.1	D12	46826356	46834598	+	MSTRG.100300	MSTRG.100300.1	579.579	3.43777	7.00507
MSTRG.100301.1	D12	46830602	46834566	-	MSTRG.100301	MSTRG.100301.1	431.541	2.55968	5.21581
MSTRG.100305.1	D12	46953565	46954321	+	MSTRG.100305	MSTRG.100305.1	129.609	0.768773	1.56651
MSTRG.100306.1	D12	46953575	46953956	-	MSTRG.100306	MSTRG.100306.1	118.624	0.70362	1.43375
MSTRG.100307.1	D12	46953965	46954314	-	MSTRG.100307	MSTRG.100307.1	71.1604	0.422088	0.86008
MSTRG.100310.1	D12	47103845	47104069	-	MSTRG.100310	MSTRG.100310.1	34.0237	0.201812	0.411227
MSTRG.100314.4	D12	47013565	47018874	+	MSTRG.100314	MSTRG.100314.4	11.0426	0.065499	0.133467
MSTRG.100315.3	D12	47013565	47018872	-	MSTRG.100315	MSTRG.100315.3	1.69267	0.01004	0.020458
MSTRG.100328.1	D12	47078982	47082907	-	MSTRG.100328	MSTRG.100328.1	706.49	4.19055	8.53898
MSTRG.100329.1	D12	47079025	47081010	+	MSTRG.100329	MSTRG.100329.1	60.393	0.358221	0.72994
MSTRG.10033.1	A03	115491319	115491901	-	MSTRG.10033	MSTRG.10033.1	216.172	1.28222	2.61276
MSTRG.100330.1	D12	47081092	47082901	+	MSTRG.100330	MSTRG.100330.1	262.637	1.55783	3.17436
MSTRG.10034.1	A03	115499318	115499962	+	MSTRG.10034	MSTRG.10034.1	419.884	2.49054	5.07493
MSTRG.100342.1	D12	47342895	47343693	-	MSTRG.100342	MSTRG.100342.1	37.6503	0.223323	0.45506
MSTRG.100344.2	D12	47298608	47301508	+	MSTRG.100344	MSTRG.100344.2	45.7833	0.271564	0.553359
MSTRG.100345.1	D12	47298557	47301508	-	MSTRG.100345	MSTRG.100345.1	212.477	1.26031	2.5681
MSTRG.100346.1	D12	47354036	47356106	-	MSTRG.100346	MSTRG.100346.1	75.3304	0.446823	0.91048
MSTRG.100347.1	D12	47354046	47355335	+	MSTRG.100347	MSTRG.100347.1	61.5143	0.364872	0.743491
MSTRG.100348.1	D12	47362936	47363494	+	MSTRG.100348	MSTRG.100348.1	70.7574	0.419698	0.855209
MSTRG.100349.1	D12	47362951	47363426	-	MSTRG.100349	MSTRG.100349.1	36.9456	0.219143	0.446543
MSTRG.100358.1	D12	47391964	47393712	-	MSTRG.100358	MSTRG.100358.1	117.582	0.697437	1.42115
MSTRG.100359.1	D12	47391987	47393703	+	MSTRG.100359	MSTRG.100359.1	561.661	3.33149	6.78851
MSTRG.100361.3	D12	47527852	47529508	-	MSTRG.100361	MSTRG.100361.3	105.316	0.624681	1.2729
MSTRG.10037.1	A03	115507261	115512594	-	MSTRG.10037	MSTRG.10037.1	210.417	1.24809	2.5432
MSTRG.100376.1	D12	47886451	47888508	-	MSTRG.100376	MSTRG.100376.1	208.664	1.23769	2.52201
MSTRG.100377.1	D12	47886500	47888578	+	MSTRG.100377	MSTRG.100377.1	84.4711	0.501041	1.02096
MSTRG.100378.1	D12	47908283	47910272	-	MSTRG.100378	MSTRG.100378.1	185.378	1.09957	2.24057
MSTRG.100379.1	D12	47908312	47910252	+	MSTRG.100379	MSTRG.100379.1	144.788	0.858808	1.74997
MSTRG.10038.1	A03	115519069	115519710	+	MSTRG.10038	MSTRG.10038.1	1017.65	6.03617	12.2998
MSTRG.100382.1	D12	47961823	47962626	-	MSTRG.100382	MSTRG.100382.1	360.027	2.1355	4.35146
MSTRG.100383.1	D12	47961863	47962617	+	MSTRG.100383	MSTRG.100383.1	186.67	1.10723	2.25619
MSTRG.100384.1	D12	47971787	47974056	+	MSTRG.100384	MSTRG.100384.1	28.3058	0.167896	0.342117
MSTRG.100389.1	D12	48021418	48021655	+	MSTRG.100389	MSTRG.100389.1	22.7308	0.134828	0.274735
MSTRG.10039.1	A03	115522170	115523015	+	MSTRG.10039	MSTRG.10039.1	660.307	3.91661	7.98079
MSTRG.100392.1	D12	48010482	48011367	-	MSTRG.100392	MSTRG.100392.1	108.738	0.644982	1.31426
MSTRG.100393.1	D12	48010484	48011376	+	MSTRG.100393	MSTRG.100393.1	241.305	1.4313	2.91654
MSTRG.100398.1	D12	48180723	48183955	+	MSTRG.100398	MSTRG.100398.1	178.566	1.05916	2.15823
MSTRG.10044.1	A03	115644701	115645589	-	MSTRG.10044	MSTRG.10044.1	720.026	4.27083	8.70258
MSTRG.10045.1	A03	115644706	115645591	+	MSTRG.10045	MSTRG.10045.1	690.898	4.09806	8.35052
MSTRG.100450.1	D12	48655694	48658060	-	MSTRG.100450	MSTRG.100450.1	50.9682	0.302318	0.616027
MSTRG.100451.1	D12	48655732	48658096	+	MSTRG.100451	MSTRG.100451.1	23.912	0.141834	0.289012
MSTRG.100456.2	D12	48629735	48631880	+	MSTRG.100456	MSTRG.100456.2	47.5772	0.282204	0.575041
MSTRG.100457.1	D12	48629671	48631881	-	MSTRG.100457	MSTRG.100457.1	39.6998	0.23548	0.479832
MSTRG.100461.2	D12	48762885	48765148	-	MSTRG.100461	MSTRG.100461.2	8.88194	0.052683	0.107351
MSTRG.100462.1	D12	48762929	48765135	+	MSTRG.100462	MSTRG.100462.1	238.392	1.41402	2.88132
MSTRG.100466.11	D12	48730473	48731532	-	MSTRG.100466	MSTRG.100466.11	11.9329	0.07078	0.144227
MSTRG.100469.1	D12	48739486	48740164	+	MSTRG.100469	MSTRG.100469.1	12.9551	0.076843	0.156582
MSTRG.100473.1	D12	48843516	48852383	+	MSTRG.100473	MSTRG.100473.1	96.9852	0.575268	1.17221
MSTRG.100474.1	D12	48843518	48851996	-	MSTRG.100474	MSTRG.100474.1	66.3735	0.393694	0.802222
MSTRG.100487.1	D12	49036730	49038401	-	MSTRG.100487	MSTRG.100487.1	1022.98	6.06779	12.3642
MSTRG.100490.1	D12	49127689	49128861	-	MSTRG.100490	MSTRG.100490.1	219.089	1.29953	2.64801
MSTRG.100498.1	D12	49155790	49157016	-	MSTRG.100498	MSTRG.100498.1	12.131	0.071955	0.146621
MSTRG.100499.1	D12	49155836	49157020	+	MSTRG.100499	MSTRG.100499.1	6.65218	0.039457	0.080401
MSTRG.100500.1	D12	49176152	49177160	-	MSTRG.100500	MSTRG.100500.1	50.4348	0.299154	0.609579
MSTRG.100528.1	D12	49503059	49511087	+	MSTRG.100528	MSTRG.100528.1	4.15158	0.024625	0.050178
MSTRG.100535.1	D12	49574377	49575177	-	MSTRG.100535	MSTRG.100535.1	77.0044	0.456752	0.930713
MSTRG.100536.1	D12	49574410	49575173	+	MSTRG.100536	MSTRG.100536.1	301.124	1.78611	3.63953
MSTRG.100558.1	D12	49866189	49867273	-	MSTRG.100558	MSTRG.100558.1	14.9917	0.088923	0.181197
MSTRG.10056.1	A03	115668932	115669574	+	MSTRG.10056	MSTRG.10056.1	11.5485	0.0685	0.13958
MSTRG.100573.1	D12	50040347	50041042	+	MSTRG.100573	MSTRG.100573.1	27.0119	0.160221	0.326479
MSTRG.100576.4	D12	50029087	50033141	+	MSTRG.100576	MSTRG.100576.4	127.943	0.758892	1.54638
MSTRG.100577.2	D12	50029083	50033134	-	MSTRG.100577	MSTRG.100577.2	64.0983	0.380199	0.774724
MSTRG.100583.1	D12	50126663	50132144	-	MSTRG.100583	MSTRG.100583.1	1861.97	11.0443	22.5047
MSTRG.100584.1	D12	50126780	50132108	+	MSTRG.100584	MSTRG.100584.1	2425.91	14.3893	29.3207
MSTRG.100604.1	D12	50274199	50275113	-	MSTRG.100604	MSTRG.100604.1	300.184	1.78054	3.62816
MSTRG.100605.1	D12	50274199	50275215	+	MSTRG.100605	MSTRG.100605.1	217.148	1.28801	2.62456
MSTRG.100640.1	D12	50483182	50484960	-	MSTRG.100640	MSTRG.100640.1	33.299	0.197513	0.402469
MSTRG.100641.1	D12	50484515	50495831	+	MSTRG.100641	MSTRG.100641.1	65.5545	0.388837	0.792323
MSTRG.100642.1	D12	50486340	50495865	-	MSTRG.100642	MSTRG.100642.1	79.6574	0.472488	0.962779
MSTRG.100659.1	D12	50842799	50843750	+	MSTRG.100659	MSTRG.100659.1	105.317	0.624689	1.27291
MSTRG.100660.1	D12	50843289	50843662	-	MSTRG.100660	MSTRG.100660.1	27.247	0.161616	0.329321
MSTRG.100661.1	D12	50858013	50860108	-	MSTRG.100661	MSTRG.100661.1	113.881	0.675488	1.37643
MSTRG.100662.1	D12	50858016	50860129	+	MSTRG.100662	MSTRG.100662.1	159.586	0.946587	1.92884
MSTRG.100665.1	D12	50916083	50917038	-	MSTRG.100665	MSTRG.100665.1	10.1221	0.060039	0.12234
MSTRG.100666.2	D12	50916113	50921721	+	MSTRG.100666	MSTRG.100666.2	72.2701	0.428671	0.873492
MSTRG.100680.1	D12	51015083	51015880	+	MSTRG.100680	MSTRG.100680.1	2.4528	0.014549	0.029646
MSTRG.100699.2	D12	51229899	51230558	-	MSTRG.100699	MSTRG.100699.2	19.6155	0.116349	0.237082
MSTRG.100706.1	D12	51467610	51469077	-	MSTRG.100706	MSTRG.100706.1	618.482	3.66853	7.47528
MSTRG.100707.1	D12	51467638	51469062	+	MSTRG.100707	MSTRG.100707.1	778.316	4.61658	9.40711
MSTRG.100717.2	D12	51633432	51638066	-	MSTRG.100717	MSTRG.100717.2	17.3653	0.103002	0.209886
MSTRG.100718.2	D12	51633436	51638082	+	MSTRG.100718	MSTRG.100718.2	59.4754	0.352778	0.718848
MSTRG.100722.2	D12	51750516	51753164	+	MSTRG.100722	MSTRG.100722.2	75.4042	0.44726	0.911371
MSTRG.100723.1	D12	51750459	51753183	-	MSTRG.100723	MSTRG.100723.1	82.495	0.489319	0.997075
MSTRG.100739.1	D12	51898010	51898265	-	MSTRG.100739	MSTRG.100739.1	1.16406	0.006905	0.014069
MSTRG.100740.2	D12	51911296	51915118	-	MSTRG.100740	MSTRG.100740.2	114.036	0.676406	1.3783
MSTRG.100741.2	D12	51911307	51915121	+	MSTRG.100741	MSTRG.100741.2	23.8104	0.141231	0.287784
MSTRG.100762.1	D12	52260637	52261018	-	MSTRG.100762	MSTRG.100762.1	21.1469	0.125433	0.255592
MSTRG.100788.1	D12	52610182	52612012	-	MSTRG.100788	MSTRG.100788.1	110.913	0.657878	1.34054
MSTRG.100789.1	D12	52610203	52611958	+	MSTRG.100789	MSTRG.100789.1	213.052	1.26372	2.57505
MSTRG.100791.1	D12	52681144	52681836	-	MSTRG.100791	MSTRG.100791.1	95.5657	0.566848	1.15505
MSTRG.100818.1	D12	53014419	53016064	-	MSTRG.100818	MSTRG.100818.1	367.905	2.18223	4.44667
MSTRG.100819.1	D12	53014458	53016094	+	MSTRG.100819	MSTRG.100819.1	281.935	1.6723	3.4076
MSTRG.100828.1	D12	53114205	53114981	-	MSTRG.100828	MSTRG.100828.1	426.97	2.53257	5.16057
MSTRG.100864.6	D12	53444435	53447966	+	MSTRG.100864	MSTRG.100864.6	33.2586	0.197274	0.40198
MSTRG.100883.1	D12	53738590	53738952	+	MSTRG.100883	MSTRG.100883.1	25.6264	0.152003	0.309733
MSTRG.100886.1	D12	53818078	53818527	-	MSTRG.100886	MSTRG.100886.1	254.915	1.51203	3.08102
MSTRG.100887.1	D12	53818080	53818532	+	MSTRG.100887	MSTRG.100887.1	1533.55	9.09627	18.5353
MSTRG.100888.10	D12	53779357	53779953	+	MSTRG.100888	MSTRG.100888.10	383.674	2.27576	4.63727
MSTRG.100889.7	D12	53769755	53794236	-	MSTRG.100889	MSTRG.100889.7	1204.54	7.14476	14.5587
MSTRG.100890.1	D12	53784250	53784711	-	MSTRG.100890	MSTRG.100890.1	593.617	3.52104	7.17474
MSTRG.100891.1	D12	53793767	53794241	+	MSTRG.100891	MSTRG.100891.1	154.069	0.913863	1.86216
MSTRG.100899.1	D12	53889676	53890245	+	MSTRG.100899	MSTRG.100899.1	18.0579	0.10711	0.218257
MSTRG.100901.1	D12	53880710	53881915	+	MSTRG.100901	MSTRG.100901.1	12.7355	0.075541	0.153928
MSTRG.100904.1	D12	53911227	53913608	+	MSTRG.100904	MSTRG.100904.1	43.6042	0.258639	0.527022
MSTRG.100905.1	D12	53915777	53916173	-	MSTRG.100905	MSTRG.100905.1	115.907	0.687501	1.40091
MSTRG.100906.1	D12	53920904	53924641	-	MSTRG.100906	MSTRG.100906.1	69.3021	0.411066	0.837619
MSTRG.100907.1	D12	53920917	53924672	+	MSTRG.100907	MSTRG.100907.1	53.1294	0.315137	0.642147
MSTRG.10091.1	A03	115846030	115848090	+	MSTRG.10091	MSTRG.10091.1	16.3576	0.097025	0.197705
MSTRG.100910.1	D12	53927297	53928482	+	MSTRG.100910	MSTRG.100910.1	36.7572	0.218025	0.444265
MSTRG.100915.2	D12	53962569	53964001	+	MSTRG.100915	MSTRG.100915.2	188.882	1.12035	2.28291
MSTRG.100916.1	D12	53962570	53963927	-	MSTRG.100916	MSTRG.100916.1	313.17	1.85757	3.78512
MSTRG.100928.3	D12	54139415	54140219	-	MSTRG.100928	MSTRG.100928.3	58.4913	0.346941	0.706954
MSTRG.100929.3	D12	54138685	54140225	+	MSTRG.100929	MSTRG.100929.3	101.037	0.599299	1.22118
MSTRG.100936.2	D12	54298228	54299088	-	MSTRG.100936	MSTRG.100936.2	76.7326	0.45514	0.927428
MSTRG.100980.1	D12	54886925	54888398	+	MSTRG.100980	MSTRG.100980.1	18.1656	0.10775	0.219559
MSTRG.100981.1	D12	54887116	54888372	-	MSTRG.100981	MSTRG.100981.1	20.964	0.124348	0.253381
MSTRG.101004.1	D12	55127416	55128358	-	MSTRG.101004	MSTRG.101004.1	10.8221	0.064191	0.130801
MSTRG.101026.1	D12	55361975	55364605	+	MSTRG.101026	MSTRG.101026.1	199.18	1.18143	2.40738
MSTRG.101027.3	D12	55362024	55364128	-	MSTRG.101027	MSTRG.101027.3	82.1961	0.487546	0.993462
MSTRG.101036.1	D12	55479748	55480736	-	MSTRG.101036	MSTRG.101036.1	859.714	5.0994	10.3909
MSTRG.101037.1	D12	55479823	55480710	+	MSTRG.101037	MSTRG.101037.1	398.911	2.36614	4.82144
MSTRG.10105.1	A03	115900349	115901577	+	MSTRG.10105	MSTRG.10105.1	5.57186	0.033049	0.067344
MSTRG.101051.2	D12	55664539	55668133	-	MSTRG.101051	MSTRG.101051.2	52.8604	0.313541	0.638896
MSTRG.101052.1	D12	55664526	55668052	+	MSTRG.101052	MSTRG.101052.1	83.6117	0.495943	1.01057
MSTRG.101061.1	D12	55777513	55778235	-	MSTRG.101061	MSTRG.101061.1	4.19719	0.024896	0.050729
MSTRG.101066.1	D12	55809415	55811339	-	MSTRG.101066	MSTRG.101066.1	45.1637	0.267889	0.54587
MSTRG.101067.1	D12	55809433	55811222	+	MSTRG.101067	MSTRG.101067.1	33.2782	0.19739	0.402216
MSTRG.10107.1	A03	115902564	115903715	-	MSTRG.10107	MSTRG.10107.1	97.7165	0.579606	1.18105
MSTRG.101080.1	D12	55831691	55832389	+	MSTRG.101080	MSTRG.101080.1	17.7805	0.105465	0.214904
MSTRG.101087.3	D12	55874906	55875921	+	MSTRG.101087	MSTRG.101087.3	3.9169	0.023233	0.047342
MSTRG.101101.1	D12	55994433	55995949	+	MSTRG.101101	MSTRG.101101.1	105.077	0.623266	1.27001
MSTRG.101102.1	D12	55994452	55995955	-	MSTRG.101102	MSTRG.101102.1	90.7459	0.53826	1.0968
MSTRG.101105.1	D12	55996752	55999023	-	MSTRG.101105	MSTRG.101105.1	40.0691	0.23767	0.484295
MSTRG.101106.2	D12	55996770	55998986	+	MSTRG.101106	MSTRG.101106.2	58.2047	0.345241	0.70349
MSTRG.101109.1	D12	56005056	56006821	+	MSTRG.101109	MSTRG.101109.1	97.0012	0.575363	1.1724
MSTRG.101110.1	D12	56005062	56006914	-	MSTRG.101110	MSTRG.101110.1	98.2247	0.58262	1.18719
MSTRG.101123.1	D12	56134230	56134711	-	MSTRG.101123	MSTRG.101123.1	7.1157	0.042207	0.086004
MSTRG.101124.1	D12	56137418	56137789	+	MSTRG.101124	MSTRG.101124.1	16.4377	0.0975	0.198674
MSTRG.101125.1	D12	56138387	56139751	-	MSTRG.101125	MSTRG.101125.1	17.1615	0.101793	0.207422
MSTRG.101149.1	D12	56371665	56374278	+	MSTRG.101149	MSTRG.101149.1	32.0356	0.190019	0.387198
MSTRG.101150.1	D12	56373623	56374282	-	MSTRG.101150	MSTRG.101150.1	32.5419	0.193023	0.393318
MSTRG.101166.1	D12	56413310	56414896	-	MSTRG.101166	MSTRG.101166.1	21.5828	0.128018	0.26086
MSTRG.101181.1	D12	56624717	56624918	-	MSTRG.101181	MSTRG.101181.1	29.4476	0.174668	0.355917
MSTRG.101184.3	D12	56590631	56594476	+	MSTRG.101184	MSTRG.101184.3	0	0	0
MSTRG.101186.1	D12	56594018	56594457	-	MSTRG.101186	MSTRG.101186.1	1.07737	0.00639	0.013022
MSTRG.101214.1	D12	56919230	56920420	+	MSTRG.101214	MSTRG.101214.1	20.1511	0.119527	0.243556
MSTRG.101215.1	D12	56943238	56944436	-	MSTRG.101215	MSTRG.101215.1	120.342	0.713811	1.45452
MSTRG.101235.1	D12	57203466	57203978	-	MSTRG.101235	MSTRG.101235.1	17.5088	0.103853	0.21162
MSTRG.101238.1	D12	57339625	57340131	+	MSTRG.101238	MSTRG.101238.1	404.281	2.398	4.88634
MSTRG.101271.1	D12	57599377	57600564	+	MSTRG.101271	MSTRG.101271.1	47.1373	0.279595	0.569724
MSTRG.101272.1	D12	57599765	57600591	-	MSTRG.101272	MSTRG.101272.1	58.5424	0.347245	0.707572
MSTRG.101283.3	D12	57604385	57606876	+	MSTRG.101283	MSTRG.101283.3	122.062	0.724009	1.4753
MSTRG.101284.2	D12	57604361	57606924	-	MSTRG.101284	MSTRG.101284.2	164.959	0.978454	1.99377
MSTRG.101285.1	D12	57685239	57686826	+	MSTRG.101285	MSTRG.101285.1	42.1189	0.249828	0.509069
MSTRG.101302.1	D12	57813002	57813441	+	MSTRG.101302	MSTRG.101302.1	76.1859	0.451897	0.92082
MSTRG.101307.1	D12	57856328	57857633	-	MSTRG.101307	MSTRG.101307.1	2.98849	0.017726	0.03612
MSTRG.101310.1	D12	57852086	57852676	+	MSTRG.101310	MSTRG.101310.1	66.6028	0.395055	0.804994
MSTRG.101345.1	D12	58162351	58163809	+	MSTRG.101345	MSTRG.101345.1	226.828	1.34543	2.74155
MSTRG.101346.1	D12	58162415	58163833	-	MSTRG.101346	MSTRG.101346.1	163.646	0.970668	1.97791
MSTRG.101354.1	D12	58209736	58210581	-	MSTRG.101354	MSTRG.101354.1	23.8852	0.141675	0.288688
MSTRG.101355.1	D12	58209742	58210642	+	MSTRG.101355	MSTRG.101355.1	13.0021	0.077122	0.157149
MSTRG.101374.2	D12	58545019	58547862	-	MSTRG.101374	MSTRG.101374.2	285.566	1.69384	3.45149
MSTRG.101375.1	D12	58545043	58547819	+	MSTRG.101375	MSTRG.101375.1	316.385	1.87664	3.82398
MSTRG.101380.1	D12	58603241	58606458	-	MSTRG.101380	MSTRG.101380.1	1134.86	6.73142	13.7165
MSTRG.101381.1	D12	58603339	58606347	+	MSTRG.101381	MSTRG.101381.1	1520.58	9.01935	18.3785
MSTRG.101388.1	D12	58786151	58788010	+	MSTRG.101388	MSTRG.101388.1	150.673	0.893719	1.82111
MSTRG.101389.1	D12	58786263	58787995	-	MSTRG.101389	MSTRG.101389.1	18.2271	0.108114	0.220301
MSTRG.101390.7	D12	58650324	58651020	+	MSTRG.101390	MSTRG.101390.7	2.53474	0.015035	0.030636
MSTRG.101442.1	D12	59136356	59137491	-	MSTRG.101442	MSTRG.101442.1	41.0678	0.243594	0.496365
MSTRG.101479.1	D12	59324109	59324721	+	MSTRG.101479	MSTRG.101479.1	42.1898	0.250249	0.509926
MSTRG.101507.1	D12	59629151	59633382	-	MSTRG.101507	MSTRG.101507.1	174.499	1.03504	2.10908
MSTRG.101508.2	D12	59629936	59633333	+	MSTRG.101508	MSTRG.101508.2	64.1678	0.380612	0.775564
MSTRG.101509.3	D12	59744471	59746772	-	MSTRG.101509	MSTRG.101509.3	34.144	0.202525	0.412682
MSTRG.101510.1	D12	59744469	59745460	+	MSTRG.101510	MSTRG.101510.1	294.776	1.74846	3.5628
MSTRG.101511.1	D12	59745594	59746550	+	MSTRG.101511	MSTRG.101511.1	371.52	2.20367	4.49036
MSTRG.101516.2	D12	59686068	59687125	+	MSTRG.101516	MSTRG.101516.2	3.49793	0.020748	0.042278
MSTRG.101518.1	D12	59786759	59788638	-	MSTRG.101518	MSTRG.101518.1	136.821	0.811556	1.65369
MSTRG.101538.1	D12	59892220	59896021	-	MSTRG.101538	MSTRG.101538.1	775.604	4.60049	9.37432
MSTRG.101539.1	D12	59892338	59896023	+	MSTRG.101539	MSTRG.101539.1	512.381	3.03919	6.19289
MSTRG.101540.2	D12	59884396	59890705	+	MSTRG.101540	MSTRG.101540.2	242.143	1.43627	2.92666
MSTRG.101541.3	D12	59884443	59890673	-	MSTRG.101541	MSTRG.101541.3	476.994	2.82929	5.76518
MSTRG.101544.1	D12	59931693	59932166	+	MSTRG.101544	MSTRG.101544.1	17.8797	0.106053	0.216102
MSTRG.101545.1	D12	59931779	59932930	-	MSTRG.101545	MSTRG.101545.1	48.3953	0.287057	0.584929
MSTRG.101558.1	D12	60018851	60020254	+	MSTRG.101558	MSTRG.101558.1	58.157	0.344958	0.702914
MSTRG.101559.1	D12	60019309	60020233	-	MSTRG.101559	MSTRG.101559.1	158.41	0.939609	1.91462
MSTRG.101568.1	D12	60114573	60115324	-	MSTRG.101568	MSTRG.101568.1	671.642	3.98385	8.11779
MSTRG.101569.1	D12	60114574	60115201	+	MSTRG.101569	MSTRG.101569.1	297.194	1.76281	3.59203
MSTRG.101572.1	D12	60192837	60196210	-	MSTRG.101572	MSTRG.101572.1	7.068	0.041924	0.085427
MSTRG.1016.2	A01	10582461	10583866	+	MSTRG.1016	MSTRG.1016.2	106.047	0.629018	1.28174
MSTRG.101611.1	D12	60492329	60494432	-	MSTRG.101611	MSTRG.101611.1	898.881	5.33171	10.8643
MSTRG.101612.1	D12	60492386	60494436	+	MSTRG.101612	MSTRG.101612.1	1023.17	6.06895	12.3666
MSTRG.101627.1	D12	60646948	60652061	+	MSTRG.101627	MSTRG.101627.1	60.4053	0.358294	0.730088
MSTRG.101628.2	D12	60647004	60650983	-	MSTRG.101628	MSTRG.101628.2	54.3896	0.322612	0.657379
MSTRG.101629.4	D12	60593986	60600476	-	MSTRG.101629	MSTRG.101629.4	0	0	0
MSTRG.101630.1	D12	60593944	60601123	+	MSTRG.101630	MSTRG.101630.1	294.678	1.74788	3.56162
MSTRG.101632.1	D12	60663864	60664538	-	MSTRG.101632	MSTRG.101632.1	329.771	1.95604	3.98578
MSTRG.101645.3	D12	60608118	60613143	+	MSTRG.101645	MSTRG.101645.3	761.328	4.51582	9.20178
MSTRG.101646.1	D12	60608023	60613195	-	MSTRG.101646	MSTRG.101646.1	188.948	1.12074	2.28371
MSTRG.101659.1	D12	60818350	60819085	-	MSTRG.101659	MSTRG.101659.1	222.819	1.32165	2.6931
MSTRG.101675.1	D12	61177488	61179707	+	MSTRG.101675	MSTRG.101675.1	108.225	0.641934	1.30805
MSTRG.101676.1	D12	61177595	61179733	-	MSTRG.101676	MSTRG.101676.1	103.16	0.611894	1.24684
MSTRG.101682.1	D12	60941564	60942173	+	MSTRG.101682	MSTRG.101682.1	111.157	0.65933	1.3435
MSTRG.101685.1	D12	60984127	60984346	+	MSTRG.101685	MSTRG.101685.1	91.2449	0.541219	1.10283
MSTRG.101688.2	D12	61138782	61140240	+	MSTRG.101688	MSTRG.101688.2	1.47079	0.008724	0.017777
MSTRG.101694.1	D12	61250474	61251809	-	MSTRG.101694	MSTRG.101694.1	103.316	0.612818	1.24873
MSTRG.1017.2	A01	10582481	10599000	-	MSTRG.1017	MSTRG.1017.2	73.5903	0.436501	0.889449
MSTRG.101708.1	D12	61338875	61339783	+	MSTRG.101708	MSTRG.101708.1	311.099	1.84529	3.7601
MSTRG.101709.1	D12	61338887	61339787	-	MSTRG.101709	MSTRG.101709.1	142.183	0.84336	1.7185
MSTRG.101719.1	D12	61322247	61332381	+	MSTRG.101719	MSTRG.101719.1	79.7654	0.473129	0.964083
MSTRG.101720.1	D12	61322265	61322683	-	MSTRG.101720	MSTRG.101720.1	13.91	0.082507	0.168123
MSTRG.101721.1	D12	61322684	61336474	-	MSTRG.101721	MSTRG.101721.1	99.3596	0.589352	1.20091
MSTRG.101755.1	D12	61584775	61585424	-	MSTRG.101755	MSTRG.101755.1	33.5031	0.198724	0.404935
MSTRG.101758.3	D12	61588292	61594426	-	MSTRG.101758	MSTRG.101758.3	0	0	0
MSTRG.101759.2	D12	61589026	61593276	+	MSTRG.101759	MSTRG.101759.2	15.1777	0.090027	0.183445
MSTRG.101854.1	D12	62326246	62330758	-	MSTRG.101854	MSTRG.101854.1	17.3924	0.103163	0.210213
MSTRG.10187.1	A03	116386366	116389605	-	MSTRG.10187	MSTRG.10187.1	36.4571	0.216245	0.440638
MSTRG.101873.1	D12	62420708	62421371	-	MSTRG.101873	MSTRG.101873.1	21.874	0.129746	0.26438
MSTRG.10188.1	A03	116386377	116389715	+	MSTRG.10188	MSTRG.10188.1	32.3901	0.192122	0.391483
MSTRG.101883.1	D12	62520757	62521999	+	MSTRG.101883	MSTRG.101883.1	145.976	0.865858	1.76434
MSTRG.101884.1	D12	62520823	62521829	-	MSTRG.101884	MSTRG.101884.1	164.546	0.976003	1.98878
MSTRG.10189.1	A03	116393142	116395259	+	MSTRG.10189	MSTRG.10189.1	29.3826	0.174283	0.355133
MSTRG.10190.1	A04	18596	19502	-	MSTRG.10190	MSTRG.10190.1	26.5854	0.157692	0.321325
MSTRG.101910.1	D12	62632087	62633528	+	MSTRG.101910	MSTRG.101910.1	12.39	0.073491	0.149751
MSTRG.101911.1	D12	62632087	62633534	-	MSTRG.101911	MSTRG.101911.1	11.8145	0.070078	0.142795
MSTRG.101912.2	D12	62617270	62618735	+	MSTRG.101912	MSTRG.101912.2	1.13247	0.006717	0.013688
MSTRG.101914.1	D12	62621928	62622340	-	MSTRG.101914	MSTRG.101914.1	54.6326	0.324054	0.660317
MSTRG.10193.5	A03	116377591	116385741	-	MSTRG.10193	MSTRG.10193.5	3.27648	0.019434	0.039601
MSTRG.10194.4	A03	116379576	116385746	+	MSTRG.10194	MSTRG.10194.4	56.0065	0.332203	0.676922
MSTRG.101950.4	D12	62906709	62912266	-	MSTRG.101950	MSTRG.101950.4	456.215	2.70604	5.51404
MSTRG.101951.6	D12	62906735	62912265	+	MSTRG.101951	MSTRG.101951.6	138.838	0.823521	1.67807
MSTRG.10197.1	A04	1165	1662	+	MSTRG.10197	MSTRG.10197.1	56.655	0.336049	0.68476
MSTRG.101975.1	D12	63058442	63059704	-	MSTRG.101975	MSTRG.101975.1	682.926	4.05078	8.25418
MSTRG.10198.3	A04	2052	17297	+	MSTRG.10198	MSTRG.10198.3	209.711	1.2439	2.53467
MSTRG.10199.4	A04	2054	14531	-	MSTRG.10199	MSTRG.10199.4	150.322	0.891637	1.81687
MSTRG.101999.2	D12	63193073	63194161	+	MSTRG.101999	MSTRG.101999.2	132.562	0.786289	1.6022
MSTRG.10200.1	A04	60588	61555	-	MSTRG.10200	MSTRG.10200.1	367.741	2.18125	4.44469
MSTRG.10201.1	A04	60756	74099	+	MSTRG.10201	MSTRG.10201.1	111.187	0.659505	1.34386
MSTRG.102019.1	D12	63336949	63337908	+	MSTRG.102019	MSTRG.102019.1	140.299	0.832184	1.69572
MSTRG.102022.1	D12	63345242	63346395	-	MSTRG.102022	MSTRG.102022.1	7.3842	0.043799	0.089249
MSTRG.102052.1	D12	63591919	63592909	+	MSTRG.102052	MSTRG.102052.1	94.1122	0.558227	1.13749
MSTRG.102068.1	D12	63792294	63795562	+	MSTRG.102068	MSTRG.102068.1	190.063	1.12736	2.2972
MSTRG.102069.1	D12	63792463	63795522	-	MSTRG.102069	MSTRG.102069.1	22.2117	0.131749	0.268462
MSTRG.10214.3	A04	33980	37189	-	MSTRG.10214	MSTRG.10214.3	7.58635	0.044998	0.091692
MSTRG.10215.2	A04	33991	37185	+	MSTRG.10215	MSTRG.10215.2	63.608	0.377291	0.768798
MSTRG.102167.1	D12	64400457	64401380	+	MSTRG.102167	MSTRG.102167.1	4.03463	0.023931	0.048764
MSTRG.102177.1	D12	64508259	64511079	+	MSTRG.102177	MSTRG.102177.1	142.719	0.846537	1.72497
MSTRG.102205.1	D12	64554762	64556899	+	MSTRG.102205	MSTRG.102205.1	69.9647	0.414996	0.845627
MSTRG.102239.1	D12	64961334	64963014	-	MSTRG.102239	MSTRG.102239.1	95.1601	0.564442	1.15015
MSTRG.102255.1	D12	65057176	65057873	-	MSTRG.102255	MSTRG.102255.1	129.069	0.765572	1.55999
MSTRG.102300.1	D12	65217742	65221972	+	MSTRG.102300	MSTRG.102300.1	27.3378	0.162154	0.330418
MSTRG.102311.1	D12	65314099	65314880	-	MSTRG.102311	MSTRG.102311.1	739.623	4.38707	8.93944
MSTRG.102312.1	D12	65314124	65314880	+	MSTRG.102312	MSTRG.102312.1	131.028	0.777195	1.58367
MSTRG.102329.1	D12	65361930	65362603	-	MSTRG.102329	MSTRG.102329.1	145.318	0.861954	1.75639
MSTRG.102330.1	D12	65361936	65362587	+	MSTRG.102330	MSTRG.102330.1	1741.08	10.3272	21.0436
MSTRG.102369.1	D12	65647128	65647677	-	MSTRG.102369	MSTRG.102369.1	34.0997	0.202263	0.412146
MSTRG.10238.2	A04	256495	260748	+	MSTRG.10238	MSTRG.10238.2	131.81	0.781833	1.59312
MSTRG.10239.1	A04	255394	260746	-	MSTRG.10239	MSTRG.10239.1	498.996	2.95979	6.03111
MSTRG.102391.2	D12	65718041	65722212	+	MSTRG.102391	MSTRG.102391.2	4.34847	0.025793	0.052558
MSTRG.102399.1	D12	65746532	65750954	+	MSTRG.102399	MSTRG.102399.1	8.89952	0.052788	0.107564
MSTRG.102400.1	D12	65746534	65753487	-	MSTRG.102400	MSTRG.102400.1	125.794	0.746147	1.52041
MSTRG.102408.1	D12	65817825	65818714	-	MSTRG.102408	MSTRG.102408.1	665.077	3.94491	8.03844
MSTRG.102423.1	D12	65891483	65892380	-	MSTRG.102423	MSTRG.102423.1	24.9756	0.148143	0.301868
MSTRG.102424.1	D12	65891486	65892253	+	MSTRG.102424	MSTRG.102424.1	4.48825	0.026622	0.054247
MSTRG.102473.1	D12	66204990	66205910	-	MSTRG.102473	MSTRG.102473.1	334.229	1.98248	4.03965
MSTRG.10250.1	A04	309197	311392	-	MSTRG.10250	MSTRG.10250.1	24.1933	0.143502	0.292412
MSTRG.102539.1	D12	66608401	66611983	-	MSTRG.102539	MSTRG.102539.1	2852.59	16.9202	34.4779
MSTRG.102625.1	D12	67111270	67114829	-	MSTRG.102625	MSTRG.102625.1	2.62912	0.015595	0.031777
MSTRG.102626.2	D12	67120246	67121364	+	MSTRG.102626	MSTRG.102626.2	58.0481	0.344312	0.701598
MSTRG.102627.1	D12	67120247	67121392	-	MSTRG.102627	MSTRG.102627.1	78.4167	0.465129	0.947783
MSTRG.102691.1	D12	67434206	67436399	-	MSTRG.102691	MSTRG.102691.1	168.625	1.0002	2.03809
MSTRG.102692.1	D12	67434212	67436956	+	MSTRG.102692	MSTRG.102692.1	110.575	0.655873	1.33646
MSTRG.102699.2	D12	67537476	67540406	+	MSTRG.102699	MSTRG.102699.2	77.4927	0.459648	0.936615
MSTRG.102700.1	D12	67538031	67540403	-	MSTRG.102700	MSTRG.102700.1	142.042	0.842525	1.71679
MSTRG.102735.1	D12	67744058	67746048	+	MSTRG.102735	MSTRG.102735.1	55.6348	0.329998	0.672429
MSTRG.102744.1	D12	67849791	67851285	+	MSTRG.102744	MSTRG.102744.1	65.2162	0.38683	0.788235
MSTRG.102747.2	D12	67852004	67854388	+	MSTRG.102747	MSTRG.102747.2	7.64067	0.045321	0.092349
MSTRG.102763.1	D12	67951284	67953335	-	MSTRG.102763	MSTRG.102763.1	253.732	1.50501	3.06672
MSTRG.102764.1	D12	67951285	67951961	+	MSTRG.102764	MSTRG.102764.1	216.906	1.28658	2.62163
MSTRG.102765.1	D12	67952336	67953323	+	MSTRG.102765	MSTRG.102765.1	698.535	4.14336	8.44283
MSTRG.102778.1	D12	68045043	68046004	-	MSTRG.102778	MSTRG.102778.1	92.2674	0.547284	1.11519
MSTRG.102779.1	D12	68045118	68045952	+	MSTRG.102779	MSTRG.102779.1	44.6536	0.264863	0.539705
MSTRG.102785.3	D12	68047834	68050374	-	MSTRG.102785	MSTRG.102785.3	75.8193	0.449722	0.916388
MSTRG.102794.1	D12	68098342	68099087	+	MSTRG.102794	MSTRG.102794.1	3408.52	20.2177	41.1971
MSTRG.102795.1	D12	68098380	68099063	-	MSTRG.102795	MSTRG.102795.1	479.852	2.84625	5.79973
MSTRG.1028.1	A01	10783378	10784900	-	MSTRG.1028	MSTRG.1028.1	84.5797	0.501685	1.02227
MSTRG.102805.2	D12	68150538	68151556	-	MSTRG.102805	MSTRG.102805.2	24.8188	0.147213	0.299972
MSTRG.102806.2	D12	68150538	68151423	+	MSTRG.102806	MSTRG.102806.2	21.346	0.126614	0.257998
MSTRG.102860.1	D12	68479882	68483642	-	MSTRG.102860	MSTRG.102860.1	711.963	4.22301	8.60513
MSTRG.102861.1	D12	68479944	68481298	+	MSTRG.102861	MSTRG.102861.1	14.8004	0.087788	0.178885
MSTRG.102861.3	D12	68480061	68483580	+	MSTRG.102861	MSTRG.102861.3	125.49	0.744345	1.51673
MSTRG.102861.2	D12	68480031	68483644	+	MSTRG.102861	MSTRG.102861.2	220.54	1.30813	2.66555
MSTRG.102869.1	D12	68557824	68558386	-	MSTRG.102869	MSTRG.102869.1	3283.51	19.4762	39.6861
MSTRG.10289.1	A04	609445	610079	+	MSTRG.10289	MSTRG.10289.1	7.71654	0.045771	0.093266
MSTRG.1029.2	A01	10783669	10784909	+	MSTRG.1029	MSTRG.1029.2	201.578	1.19566	2.43637
MSTRG.102924.1	D12	68776476	68776832	+	MSTRG.102924	MSTRG.102924.1	39.2661	0.232907	0.474589
MSTRG.10293.1	A04	646096	647327	+	MSTRG.10293	MSTRG.10293.1	29.2373	0.173421	0.353376
MSTRG.102948.2	D13	1414	37525	+	MSTRG.102948	MSTRG.102948.2	19.9664	0.118431	0.241323
MSTRG.102949.2	D13	1833	37519	-	MSTRG.102949	MSTRG.102949.2	119.025	0.705999	1.4386
MSTRG.102950.2	D13	9599	21504	-	MSTRG.102950	MSTRG.102950.2	104.667	0.62083	1.26505
MSTRG.102951.2	D13	9961	21493	+	MSTRG.102951	MSTRG.102951.2	98.6395	0.585081	1.1922
MSTRG.102963.2	D13	145565	147796	+	MSTRG.102963	MSTRG.102963.2	2.93346	0.0174	0.035455
MSTRG.102996.1	D13	398864	400682	+	MSTRG.102996	MSTRG.102996.1	373.908	2.21784	4.51924
MSTRG.102997.1	D13	398870	400674	-	MSTRG.102997	MSTRG.102997.1	170.64	1.01215	2.06244
MSTRG.10301.1	A04	692394	694450	-	MSTRG.10301	MSTRG.10301.1	71.7911	0.425829	0.867702
MSTRG.10302.1	A04	692836	694376	+	MSTRG.10302	MSTRG.10302.1	91.2992	0.541541	1.10349
MSTRG.10303.1	A04	851703	852632	+	MSTRG.10303	MSTRG.10303.1	388.551	2.30469	4.69622
MSTRG.10304.1	A04	851736	852628	-	MSTRG.10304	MSTRG.10304.1	199.17	1.18138	2.40727
MSTRG.103042.3	D13	768227	783558	-	MSTRG.103042	MSTRG.103042.3	32.1131	0.190479	0.388135
MSTRG.10305.1	A04	966661	967350	+	MSTRG.10305	MSTRG.10305.1	208.437	1.23635	2.51927
MSTRG.10306.1	A04	949434	950325	-	MSTRG.10306	MSTRG.10306.1	259.604	1.53984	3.1377
MSTRG.103069.1	D13	942205	943192	+	MSTRG.103069	MSTRG.103069.1	54.7313	0.324639	0.661509
MSTRG.10307.1	A04	949475	950316	+	MSTRG.10307	MSTRG.10307.1	182.661	1.08345	2.20773
MSTRG.103070.1	D13	942205	943166	-	MSTRG.103070	MSTRG.103070.1	98.9615	0.586991	1.1961
MSTRG.10309.1	A04	1005069	1005279	+	MSTRG.10309	MSTRG.10309.1	59.4935	0.352886	0.719067
MSTRG.10310.1	A04	1031836	1032534	+	MSTRG.10310	MSTRG.10310.1	424.735	2.51931	5.13355
MSTRG.10311.1	A04	1031839	1032498	-	MSTRG.10311	MSTRG.10311.1	17.2188	0.102133	0.208115
MSTRG.103121.1	D13	1333715	1334626	+	MSTRG.103121	MSTRG.103121.1	2264.14	13.4298	27.3656
MSTRG.103122.1	D13	1339212	1339575	+	MSTRG.103122	MSTRG.103122.1	9.11223	0.054049	0.110135
MSTRG.103123.1	D13	1339213	1339572	-	MSTRG.103123	MSTRG.103123.1	7.74484	0.045939	0.093608
MSTRG.103134.1	D13	1397805	1399777	+	MSTRG.103134	MSTRG.103134.1	332.83	1.97418	4.02274
MSTRG.103135.1	D13	1397898	1399763	-	MSTRG.103135	MSTRG.103135.1	81.0746	0.480894	0.979907
MSTRG.103140.1	D13	1428617	1430661	-	MSTRG.103140	MSTRG.103140.1	167.686	0.994633	2.02674
MSTRG.103141.1	D13	1428681	1430655	+	MSTRG.103141	MSTRG.103141.1	84.8908	0.50353	1.02603
MSTRG.103191.1	D13	1740613	1742369	+	MSTRG.103191	MSTRG.103191.1	71.559	0.424452	0.864897
MSTRG.1032.1	A01	10944080	10946435	-	MSTRG.1032	MSTRG.1032.1	1710.97	10.1486	20.6796
MSTRG.103213.1	D13	1972407	1982852	+	MSTRG.103213	MSTRG.103213.1	243.854	1.44642	2.94733
MSTRG.103214.1	D13	1972426	1976901	-	MSTRG.103214	MSTRG.103214.1	140.91	0.835807	1.7031
MSTRG.103215.2	D13	1977085	1982882	-	MSTRG.103215	MSTRG.103215.2	366.675	2.17493	4.43181
MSTRG.103233.2	D13	2094646	2097051	-	MSTRG.103233	MSTRG.103233.2	41.8982	0.248519	0.506402
MSTRG.103234.1	D13	2094635	2097052	+	MSTRG.103234	MSTRG.103234.1	249.55	1.48021	3.01619
MSTRG.103235.1	D13	2123215	2125340	+	MSTRG.103235	MSTRG.103235.1	24.9341	0.147897	0.301366
MSTRG.103248.1	D13	2214587	2215467	-	MSTRG.103248	MSTRG.103248.1	146.672	0.869987	1.77275
MSTRG.103249.1	D13	2215415	2217073	+	MSTRG.103249	MSTRG.103249.1	147.012	0.872	1.77686
MSTRG.103250.1	D13	2215502	2217031	-	MSTRG.103250	MSTRG.103250.1	87.9062	0.521416	1.06248
MSTRG.103258.1	D13	2241288	2242692	-	MSTRG.103258	MSTRG.103258.1	25.8752	0.153479	0.312741
MSTRG.103259.1	D13	2241403	2242691	+	MSTRG.103259	MSTRG.103259.1	28.5123	0.169121	0.344614
MSTRG.103269.1	D13	2296624	2302090	-	MSTRG.103269	MSTRG.103269.1	146.125	0.866743	1.76614
MSTRG.103270.1	D13	2297675	2302091	+	MSTRG.103270	MSTRG.103270.1	25.7917	0.152983	0.311731
MSTRG.1033.1	A01	10944116	10946558	+	MSTRG.1033	MSTRG.1033.1	1696.28	10.0615	20.5021
MSTRG.10332.2	A04	1339384	1340338	+	MSTRG.10332	MSTRG.10332.2	4.51907	0.026805	0.05462
MSTRG.10333.1	A04	1339389	1340319	-	MSTRG.10333	MSTRG.10333.1	879.533	5.21695	10.6305
MSTRG.103350.1	D13	2905896	2906679	+	MSTRG.103350	MSTRG.103350.1	27.29	0.161871	0.32984
MSTRG.103351.1	D13	2905902	2906539	-	MSTRG.103351	MSTRG.103351.1	68.6722	0.407329	0.830005
MSTRG.103354.1	D13	2993773	2994609	-	MSTRG.103354	MSTRG.103354.1	55.9673	0.33197	0.676447
MSTRG.103355.1	D13	2993775	2994542	+	MSTRG.103355	MSTRG.103355.1	43.9112	0.26046	0.530732
MSTRG.103376.1	D13	3145869	3147093	+	MSTRG.103376	MSTRG.103376.1	148.869	0.883019	1.79931
MSTRG.103377.1	D13	3145869	3147086	-	MSTRG.103377	MSTRG.103377.1	100.033	0.593346	1.20905
MSTRG.10341.1	A04	1389916	1392688	+	MSTRG.10341	MSTRG.10341.1	314.472	1.86529	3.80086
MSTRG.103411.1	D13	3473722	3475132	+	MSTRG.103411	MSTRG.103411.1	168.415	0.998954	2.03554
MSTRG.103419.1	D13	3536557	3541953	-	MSTRG.103419	MSTRG.103419.1	114.67	0.680165	1.38596
MSTRG.10342.1	A04	1389924	1392683	-	MSTRG.10342	MSTRG.10342.1	361.542	2.14449	4.36977
MSTRG.103420.1	D13	3540551	3541906	+	MSTRG.103420	MSTRG.103420.1	242.568	1.4388	2.9318
MSTRG.10343.3	A04	1398603	1400901	-	MSTRG.10343	MSTRG.10343.3	43.2244	0.256386	0.522431
MSTRG.10344.2	A04	1398645	1401448	+	MSTRG.10344	MSTRG.10344.2	49.0824	0.291132	0.593234
MSTRG.103453.3	D13	3814397	3816597	-	MSTRG.103453	MSTRG.103453.3	6.75266	0.040053	0.081616
MSTRG.103477.1	D13	3896499	3900860	+	MSTRG.103477	MSTRG.103477.1	54.0767	0.320756	0.653597
MSTRG.103481.1	D13	4276430	4277250	-	MSTRG.103481	MSTRG.103481.1	709.161	4.20639	8.57127
MSTRG.103482.1	D13	4276444	4277252	+	MSTRG.103482	MSTRG.103482.1	617.514	3.66279	7.46358
MSTRG.103497.2	D13	4371837	4376656	-	MSTRG.103497	MSTRG.103497.2	22.3362	0.132487	0.269966
MSTRG.103498.1	D13	4371839	4376654	+	MSTRG.103498	MSTRG.103498.1	78.4092	0.465084	0.947692
MSTRG.1035.2	A01	10977223	10980606	-	MSTRG.1035	MSTRG.1035.2	199.194	1.18152	2.40756
MSTRG.103507.2	D13	4458512	4461830	+	MSTRG.103507	MSTRG.103507.2	78.8153	0.467493	0.9526
MSTRG.103508.1	D13	4458514	4461828	-	MSTRG.103508	MSTRG.103508.1	107.333	0.636646	1.29728
MSTRG.103524.1	D13	4552212	4561130	-	MSTRG.103524	MSTRG.103524.1	240.877	1.42877	2.91136
MSTRG.103525.1	D13	4552212	4561049	+	MSTRG.103525	MSTRG.103525.1	188.232	1.1165	2.27506
MSTRG.103526.6	D13	4532468	4535236	-	MSTRG.103526	MSTRG.103526.6	16.3806	0.097161	0.197983
MSTRG.103527.6	D13	4532475	4535262	+	MSTRG.103527	MSTRG.103527.6	1.02218	0.006063	0.012355
MSTRG.103528.1	D13	4608753	4614437	-	MSTRG.103528	MSTRG.103528.1	56.0785	0.33263	0.677793
MSTRG.103529.1	D13	4608759	4614638	+	MSTRG.103529	MSTRG.103529.1	132.92	0.788417	1.60654
MSTRG.103538.1	D13	4684383	4685018	-	MSTRG.103538	MSTRG.103538.1	255.468	1.51531	3.08771
MSTRG.103539.1	D13	4684384	4685039	+	MSTRG.103539	MSTRG.103539.1	211.742	1.25595	2.55922
MSTRG.103564.1	D13	4877025	4882768	-	MSTRG.103564	MSTRG.103564.1	4.70634	0.027916	0.056883
MSTRG.103565.1	D13	4877168	4882747	+	MSTRG.103565	MSTRG.103565.1	121.936	0.723266	1.47378
MSTRG.103572.1	D13	4948406	4951067	-	MSTRG.103572	MSTRG.103572.1	19.2572	0.114224	0.232752
MSTRG.103575.2	D13	4955905	4960161	+	MSTRG.103575	MSTRG.103575.2	23.8782	0.141634	0.288604
MSTRG.103576.1	D13	4955899	4960157	-	MSTRG.103576	MSTRG.103576.1	146.52	0.869084	1.77091
MSTRG.103579.1	D13	5021945	5023435	+	MSTRG.103579	MSTRG.103579.1	3708.35	21.9961	44.8209
MSTRG.103580.1	D13	5021952	5023431	-	MSTRG.103580	MSTRG.103580.1	8013.49	47.532	96.8549
MSTRG.1036.1	A01	10977249	10980068	+	MSTRG.1036	MSTRG.1036.1	3270.94	19.4016	39.5341
MSTRG.103605.1	D13	5255984	5256984	+	MSTRG.103605	MSTRG.103605.1	750.833	4.45357	9.07494
MSTRG.103606.1	D13	5256080	5256946	-	MSTRG.103606	MSTRG.103606.1	803.388	4.7653	9.71014
MSTRG.103613.1	D13	5270226	5270765	-	MSTRG.103613	MSTRG.103613.1	119.787	0.710518	1.44781
MSTRG.103614.1	D13	5270340	5270727	+	MSTRG.103614	MSTRG.103614.1	96.949	0.575054	1.17177
MSTRG.103617.1	D13	5289867	5297695	-	MSTRG.103617	MSTRG.103617.1	49.609	0.294256	0.599599
MSTRG.103618.1	D13	5315447	5325680	+	MSTRG.103618	MSTRG.103618.1	107.704	0.638849	1.30177
MSTRG.103619.1	D13	5318639	5325792	-	MSTRG.103619	MSTRG.103619.1	136.695	0.810809	1.65217
MSTRG.103622.1	D13	5488096	5489146	-	MSTRG.103622	MSTRG.103622.1	74.7859	0.443593	0.903899
MSTRG.103643.1	D13	5622649	5631428	+	MSTRG.103643	MSTRG.103643.1	245.725	1.45752	2.96995
MSTRG.103644.1	D13	5622663	5631438	-	MSTRG.103644	MSTRG.103644.1	328.316	1.94741	3.96819
MSTRG.103658.1	D13	5900505	5904916	+	MSTRG.103658	MSTRG.103658.1	85.7643	0.508711	1.03659
MSTRG.103659.1	D13	5924132	5926466	-	MSTRG.103659	MSTRG.103659.1	193.063	1.14515	2.33345
MSTRG.103683.1	D13	6254873	6255656	+	MSTRG.103683	MSTRG.103683.1	2.32221	0.013774	0.028067
MSTRG.103684.1	D13	6254899	6255652	-	MSTRG.103684	MSTRG.103684.1	2.36572	0.014032	0.028593
MSTRG.103689.1	D13	6292089	6292928	-	MSTRG.103689	MSTRG.103689.1	1379.19	8.18065	16.6695
MSTRG.103690.1	D13	6292095	6292856	+	MSTRG.103690	MSTRG.103690.1	228.734	1.35674	2.76459
MSTRG.103699.1	D13	6426896	6427220	+	MSTRG.103699	MSTRG.103699.1	34.2987	0.203443	0.414551
MSTRG.103701.1	D13	6680942	6683523	+	MSTRG.103701	MSTRG.103701.1	165.669	0.982665	2.00236
MSTRG.103702.4	D13	6471224	6475289	-	MSTRG.103702	MSTRG.103702.4	61.7541	0.366294	0.74639
MSTRG.103703.1	D13	6471179	6475289	+	MSTRG.103703	MSTRG.103703.1	135.856	0.80583	1.64202
MSTRG.103709.1	D13	6944878	6945675	-	MSTRG.103709	MSTRG.103709.1	394.199	2.33819	4.76448
MSTRG.103710.1	D13	6944884	6945655	+	MSTRG.103710	MSTRG.103710.1	586.721	3.48014	7.09139
MSTRG.103714.1	D13	6998288	7001253	-	MSTRG.103714	MSTRG.103714.1	3698.51	21.9377	44.7019
MSTRG.103715.1	D13	6998327	7001256	+	MSTRG.103715	MSTRG.103715.1	1519.85	9.01498	18.3696
MSTRG.103719.1	D13	7054682	7055723	+	MSTRG.103719	MSTRG.103719.1	148.32	0.879763	1.79267
MSTRG.103720.1	D13	7054755	7055733	-	MSTRG.103720	MSTRG.103720.1	520.872	3.08955	6.29551
MSTRG.103728.1	D13	7112694	7115441	-	MSTRG.103728	MSTRG.103728.1	49.8271	0.295549	0.602234
MSTRG.103729.1	D13	7112769	7114900	+	MSTRG.103729	MSTRG.103729.1	75.5494	0.448121	0.913127
MSTRG.103730.1	D13	7122171	7123429	-	MSTRG.103730	MSTRG.103730.1	51.7373	0.30688	0.625323
MSTRG.103731.1	D13	7122292	7124361	+	MSTRG.103731	MSTRG.103731.1	45.4033	0.26931	0.548767
MSTRG.103749.1	D13	7430337	7431228	+	MSTRG.103749	MSTRG.103749.1	1.48055	0.008782	0.017895
MSTRG.10375.1	A04	1602587	1604917	+	MSTRG.10375	MSTRG.10375.1	41.1883	0.244309	0.497822
MSTRG.10376.1	A04	1646518	1649952	-	MSTRG.10376	MSTRG.10376.1	32.8429	0.194808	0.396955
MSTRG.10377.1	A04	1653851	1657571	+	MSTRG.10377	MSTRG.10377.1	70.8852	0.420456	0.856753
MSTRG.103777.2	D13	7839738	7841302	-	MSTRG.103777	MSTRG.103777.2	8.0138	0.047534	0.096859
MSTRG.10378.2	A04	1653972	1657592	-	MSTRG.10378	MSTRG.10378.2	10.8096	0.064117	0.130651
MSTRG.103789.1	D13	8019497	8029796	+	MSTRG.103789	MSTRG.103789.1	27.6803	0.164185	0.334557
MSTRG.103790.1	D13	8023587	8029769	-	MSTRG.103790	MSTRG.103790.1	54.4944	0.323234	0.658646
MSTRG.103793.5	D13	7963068	7965791	+	MSTRG.103793	MSTRG.103793.5	24.6969	0.146489	0.298498
MSTRG.103794.1	D13	7963036	7966031	-	MSTRG.103794	MSTRG.103794.1	26.6219	0.157908	0.321765
MSTRG.103795.1	D13	7965850	7967378	+	MSTRG.103795	MSTRG.103795.1	2.60175	0.015432	0.031446
MSTRG.103804.1	D13	8163797	8164512	-	MSTRG.103804	MSTRG.103804.1	260.94	1.54777	3.15385
MSTRG.103805.3	D13	8116588	8118282	-	MSTRG.103805	MSTRG.103805.3	71.5706	0.424521	0.865037
MSTRG.10381.1	A04	1679451	1682175	-	MSTRG.10381	MSTRG.10381.1	95.745	0.567911	1.15722
MSTRG.103845.1	D13	8762736	8763361	+	MSTRG.103845	MSTRG.103845.1	54.0519	0.320609	0.653297
MSTRG.103846.1	D13	8762743	8765021	-	MSTRG.103846	MSTRG.103846.1	121.16	0.71866	1.4644
MSTRG.103849.1	D13	8549776	8572941	+	MSTRG.103849	MSTRG.103849.1	339.211	2.01203	4.09987
MSTRG.103850.1	D13	8553896	8572942	-	MSTRG.103850	MSTRG.103850.1	419.182	2.48638	5.06644
MSTRG.103861.1	D13	8808727	8810068	+	MSTRG.103861	MSTRG.103861.1	50.4973	0.299525	0.610334
MSTRG.103862.1	D13	8808732	8810108	-	MSTRG.103862	MSTRG.103862.1	76.2764	0.452433	0.921913
MSTRG.103863.3	D13	8836093	8839904	+	MSTRG.103863	MSTRG.103863.3	49.6666	0.294598	0.600295
MSTRG.103864.1	D13	8836076	8839803	-	MSTRG.103864	MSTRG.103864.1	32.7398	0.194196	0.39571
MSTRG.103865.1	D13	8856551	8859233	-	MSTRG.103865	MSTRG.103865.1	169.762	1.00694	2.05183
MSTRG.103866.1	D13	8856561	8859202	+	MSTRG.103866	MSTRG.103866.1	178.74	1.0602	2.16034
MSTRG.103888.1	D13	9063067	9066365	-	MSTRG.103888	MSTRG.103888.1	243.176	1.4424	2.93915
MSTRG.103889.1	D13	9063074	9066386	+	MSTRG.103889	MSTRG.103889.1	109.438	0.649132	1.32272
MSTRG.103890.1	D13	9121325	9121991	+	MSTRG.103890	MSTRG.103890.1	90.922	0.539304	1.09893
MSTRG.103908.1	D13	9500143	9504233	+	MSTRG.103908	MSTRG.103908.1	18.477	0.109596	0.223322
MSTRG.103909.3	D13	9501182	9504208	-	MSTRG.103909	MSTRG.103909.3	42.9022	0.254474	0.518537
MSTRG.103913.1	D13	9551584	9552041	+	MSTRG.103913	MSTRG.103913.1	16.8974	0.100227	0.20423
MSTRG.103970.1	D13	11139854	11143012	-	MSTRG.103970	MSTRG.103970.1	114.87	0.681351	1.38837
MSTRG.103971.1	D13	11139858	11143022	+	MSTRG.103971	MSTRG.103971.1	51.3425	0.304538	0.62055
MSTRG.103977.1	D13	10237533	10242616	+	MSTRG.103977	MSTRG.103977.1	49.9509	0.296284	0.603731
MSTRG.103978.1	D13	10237539	10242491	-	MSTRG.103978	MSTRG.103978.1	44.734	0.26534	0.540677
MSTRG.103981.1	D13	11424798	11425678	-	MSTRG.103981	MSTRG.103981.1	197.793	1.17321	2.39062
MSTRG.103982.1	D13	11424834	11425683	+	MSTRG.103982	MSTRG.103982.1	128.095	0.759794	1.54821
MSTRG.103993.3	D13	11183699	11189407	-	MSTRG.103993	MSTRG.103993.3	79.2499	0.470071	0.957853
MSTRG.103996.1	D13	11183699	11189332	+	MSTRG.103996	MSTRG.103996.1	30.8473	0.182971	0.372835
MSTRG.104002.1	D13	11625593	11629144	-	MSTRG.104002	MSTRG.104002.1	34.6705	0.205648	0.419045
MSTRG.104003.2	D13	11625712	11629123	+	MSTRG.104003	MSTRG.104003.2	35.0173	0.207705	0.423236
MSTRG.10403.1	A04	1812359	1818256	-	MSTRG.10403	MSTRG.10403.1	45.3625	0.269068	0.548273
MSTRG.104031.1	D13	11963371	11968131	+	MSTRG.104031	MSTRG.104031.1	297.529	1.76479	3.59608
MSTRG.104032.1	D13	11963379	11968139	-	MSTRG.104032	MSTRG.104032.1	274.555	1.62853	3.31841
MSTRG.104034.4	D13	11802299	11803984	+	MSTRG.104034	MSTRG.104034.4	1.71995	0.010202	0.020788
MSTRG.10404.1	A04	1812380	1815569	+	MSTRG.10404	MSTRG.10404.1	40.9925	0.243147	0.495455
MSTRG.104044.1	D13	12603142	12603968	-	MSTRG.104044	MSTRG.104044.1	23.569	0.139799	0.284866
MSTRG.104047.1	D13	12597016	12600319	+	MSTRG.104047	MSTRG.104047.1	37.6522	0.223334	0.455083
MSTRG.104048.1	D13	12597021	12598515	-	MSTRG.104048	MSTRG.104048.1	39.6086	0.234938	0.478728
MSTRG.104054.1	D13	12745064	12745878	+	MSTRG.104054	MSTRG.104054.1	16.5594	0.098222	0.200145
MSTRG.104063.2	D13	12956570	12960209	+	MSTRG.104063	MSTRG.104063.2	14.7267	0.087352	0.177995
MSTRG.10407.1	A04	1830761	1835156	+	MSTRG.10407	MSTRG.10407.1	0	0	0
MSTRG.10408.1	A04	1864247	1868997	-	MSTRG.10408	MSTRG.10408.1	7.17675	0.042569	0.086742
MSTRG.104086.1	D13	13700547	13703453	+	MSTRG.104086	MSTRG.104086.1	47.5403	0.281985	0.574595
MSTRG.104087.1	D13	13700568	13703271	-	MSTRG.104087	MSTRG.104087.1	58.7308	0.348362	0.709849
MSTRG.10409.1	A04	1940003	1941133	+	MSTRG.10409	MSTRG.10409.1	102.176	0.606055	1.23494
MSTRG.10410.1	A04	1929218	1932175	+	MSTRG.10410	MSTRG.10410.1	188.003	1.11514	2.27229
MSTRG.10411.1	A04	1929666	1930734	-	MSTRG.10411	MSTRG.10411.1	136.665	0.81063	1.6518
MSTRG.104111.1	D13	14658648	14660316	+	MSTRG.104111	MSTRG.104111.1	61.4913	0.364736	0.743213
MSTRG.104112.1	D13	14658745	14660123	-	MSTRG.104112	MSTRG.104112.1	68.7784	0.407959	0.831289
MSTRG.104114.1	D13	14720854	14723871	+	MSTRG.104114	MSTRG.104114.1	34.2752	0.203304	0.414267
MSTRG.104121.1	D13	14835712	14837364	+	MSTRG.104121	MSTRG.104121.1	34.9652	0.207396	0.422606
MSTRG.104131.1	D13	15356650	15357752	+	MSTRG.104131	MSTRG.104131.1	297.875	1.76685	3.60027
MSTRG.104132.1	D13	15356890	15358009	-	MSTRG.104132	MSTRG.104132.1	190.263	1.12855	2.29962
MSTRG.104133.1	D13	15357847	15359266	+	MSTRG.104133	MSTRG.104133.1	196.56	1.16589	2.37572
MSTRG.104134.1	D13	15358120	15359225	-	MSTRG.104134	MSTRG.104134.1	42.594	0.252646	0.514812
MSTRG.104149.1	D13	15543918	15544536	+	MSTRG.104149	MSTRG.104149.1	14.6123	0.086673	0.176611
MSTRG.104152.1	D13	15554906	15555788	+	MSTRG.104152	MSTRG.104152.1	273.548	1.62255	3.30624
MSTRG.104153.1	D13	15554913	15555745	-	MSTRG.104153	MSTRG.104153.1	315.187	1.86953	3.8095
MSTRG.104156.1	D13	15581843	15583059	-	MSTRG.104156	MSTRG.104156.1	1.77419	0.010524	0.021444
MSTRG.104157.1	D13	15581895	15582461	+	MSTRG.104157	MSTRG.104157.1	3.67088	0.021774	0.044368
MSTRG.10417.1	A04	2166865	2167097	-	MSTRG.10417	MSTRG.10417.1	11.3517	0.067333	0.137202
MSTRG.104195.1	D13	16389834	16391743	-	MSTRG.104195	MSTRG.104195.1	75.527	0.447989	0.912856
MSTRG.104196.1	D13	16389873	16391796	+	MSTRG.104196	MSTRG.104196.1	114.574	0.679598	1.3848
MSTRG.104204.1	D13	16481160	16484463	-	MSTRG.104204	MSTRG.104204.1	187.319	1.11109	2.26403
MSTRG.104229.2	D13	17247894	17250295	+	MSTRG.104229	MSTRG.104229.2	93.4859	0.554512	1.12992
MSTRG.10423.1	A04	2301667	2301975	+	MSTRG.10423	MSTRG.10423.1	83.4166	0.494786	1.00821
MSTRG.104230.1	D13	17247905	17250234	-	MSTRG.104230	MSTRG.104230.1	107.003	0.634688	1.29329
MSTRG.104231.3	D13	17765649	17772192	-	MSTRG.104231	MSTRG.104231.3	12.1212	0.071897	0.146503
MSTRG.104232.1	D13	17767153	17772124	+	MSTRG.104232	MSTRG.104232.1	67.1282	0.398171	0.811344
MSTRG.104240.1	D13	18402625	18402953	+	MSTRG.104240	MSTRG.104240.1	151.474	0.898469	1.83079
MSTRG.104254.1	D13	18715187	18723876	+	MSTRG.104254	MSTRG.104254.1	49.4922	0.293563	0.598187
MSTRG.104255.2	D13	18715194	18723936	-	MSTRG.104255	MSTRG.104255.2	83.238	0.493726	1.00605
MSTRG.104258.1	D13	18972293	18975948	+	MSTRG.104258	MSTRG.104258.1	15.0213	0.089099	0.181555
MSTRG.104263.1	D13	19174441	19175116	-	MSTRG.104263	MSTRG.104263.1	988.192	5.86146	11.9438
MSTRG.104264.1	D13	19174464	19175114	+	MSTRG.104264	MSTRG.104264.1	250.543	1.4861	3.02819
MSTRG.104265.1	D13	19287392	19288076	+	MSTRG.104265	MSTRG.104265.1	1033.76	6.13178	12.4946
MSTRG.104266.1	D13	19287416	19288017	-	MSTRG.104266	MSTRG.104266.1	263.93	1.5655	3.18998
MSTRG.10427.1	A04	1976992	1977829	-	MSTRG.10427	MSTRG.10427.1	2.43494	0.014443	0.02943
MSTRG.104270.1	D13	19713751	19716966	-	MSTRG.104270	MSTRG.104270.1	9.04837	0.05367	0.109363
MSTRG.104271.1	D13	19713765	19716966	+	MSTRG.104271	MSTRG.104271.1	91.8858	0.545021	1.11058
MSTRG.104274.1	D13	19730869	19733472	+	MSTRG.104274	MSTRG.104274.1	316.243	1.87579	3.82226
MSTRG.104275.3	D13	19731040	19733507	-	MSTRG.104275	MSTRG.104275.3	127.144	0.754153	1.53672
MSTRG.104276.2	D13	19830987	19836072	-	MSTRG.104276	MSTRG.104276.2	46.5244	0.27596	0.562317
MSTRG.104277.2	D13	19831052	19836088	+	MSTRG.104277	MSTRG.104277.2	48.1351	0.285514	0.581785
MSTRG.104278.1	D13	19918935	19924514	+	MSTRG.104278	MSTRG.104278.1	79.0657	0.468978	0.955627
MSTRG.104279.1	D13	19923147	19924477	-	MSTRG.104279	MSTRG.104279.1	76.3397	0.452809	0.922679
MSTRG.10428.1	A04	1976995	1977773	+	MSTRG.10428	MSTRG.10428.1	2.87601	0.017059	0.034761
MSTRG.104282.1	D13	19859989	19864855	-	MSTRG.104282	MSTRG.104282.1	504.623	2.99317	6.09912
MSTRG.104283.1	D13	19859993	19864853	+	MSTRG.104283	MSTRG.104283.1	442.721	2.626	5.35094
MSTRG.104286.1	D13	20160576	20161334	+	MSTRG.104286	MSTRG.104286.1	761.706	4.51806	9.20635
MSTRG.104287.1	D13	20160606	20161319	-	MSTRG.104287	MSTRG.104287.1	248.385	1.47329	3.0021
MSTRG.104292.3	D13	20190345	20194465	+	MSTRG.104292	MSTRG.104292.3	28.72	0.170353	0.347124
MSTRG.104293.1	D13	20189023	20194445	-	MSTRG.104293	MSTRG.104293.1	143.331	0.850169	1.73237
MSTRG.104298.1	D13	20326507	20328735	-	MSTRG.104298	MSTRG.104298.1	86.2562	0.511629	1.04253
MSTRG.104299.1	D13	20326520	20328784	+	MSTRG.104299	MSTRG.104299.1	99.377	0.589455	1.20112
MSTRG.104317.1	D13	20874330	20875898	-	MSTRG.104317	MSTRG.104317.1	122.348	0.725708	1.47876
MSTRG.104318.1	D13	20874331	20875941	+	MSTRG.104318	MSTRG.104318.1	180.46	1.0704	2.18113
MSTRG.104325.3	D13	21461465	21474667	+	MSTRG.104325	MSTRG.104325.3	51.7444	0.306922	0.625408
MSTRG.104326.2	D13	21461466	21463422	-	MSTRG.104326	MSTRG.104326.2	36.1423	0.214378	0.436833
MSTRG.104327.1	D13	21588215	21588903	-	MSTRG.104327	MSTRG.104327.1	255.322	1.51444	3.08594
MSTRG.104328.1	D13	21588233	21588894	+	MSTRG.104328	MSTRG.104328.1	274.729	1.62955	3.3205
MSTRG.104331.1	D13	21631648	21635094	+	MSTRG.104331	MSTRG.104331.1	107.365	0.636836	1.29767
MSTRG.104332.1	D13	21631654	21633280	-	MSTRG.104332	MSTRG.104332.1	105.152	0.623708	1.27092
MSTRG.104333.1	D13	21633314	21635068	-	MSTRG.104333	MSTRG.104333.1	39.6115	0.234956	0.478764
MSTRG.10434.3	A04	2045791	2047347	-	MSTRG.10434	MSTRG.10434.3	179.125	1.06248	2.16499
MSTRG.104343.1	D13	21970914	21972620	+	MSTRG.104343	MSTRG.104343.1	90.19	0.534962	1.09008
MSTRG.104344.1	D13	21971014	21972646	-	MSTRG.104344	MSTRG.104344.1	64.4661	0.382381	0.779169
MSTRG.10436.1	A04	2101196	2104621	+	MSTRG.10436	MSTRG.10436.1	105.692	0.626912	1.27744
MSTRG.10437.1	A04	2101542	2104581	-	MSTRG.10437	MSTRG.10437.1	446.893	2.65075	5.40136
MSTRG.104373.1	D13	23169904	23177586	-	MSTRG.104373	MSTRG.104373.1	138.054	0.818865	1.66858
MSTRG.104374.3	D13	23170897	23177617	+	MSTRG.104374	MSTRG.104374.3	32.1547	0.190726	0.388637
MSTRG.104391.1	D13	24044890	24055163	+	MSTRG.104391	MSTRG.104391.1	313.155	1.85748	3.78495
MSTRG.104392.1	D13	24045022	24055165	-	MSTRG.104392	MSTRG.104392.1	28.1607	0.167036	0.340364
MSTRG.104405.1	D13	24303833	24304787	-	MSTRG.104405	MSTRG.104405.1	310.245	1.84022	3.74977
MSTRG.104406.1	D13	24303852	24304873	+	MSTRG.104406	MSTRG.104406.1	642.415	3.81048	7.76454
MSTRG.104413.1	D13	24952111	24956848	+	MSTRG.104413	MSTRG.104413.1	45.9623	0.272626	0.555523
MSTRG.104420.1	D13	25319448	25321159	-	MSTRG.104420	MSTRG.104420.1	138.717	0.822798	1.6766
MSTRG.104421.1	D13	25319492	25321136	+	MSTRG.104421	MSTRG.104421.1	63.6416	0.377491	0.769204
MSTRG.104445.2	D13	26336953	26337908	+	MSTRG.104445	MSTRG.104445.2	19.7128	0.116926	0.238258
MSTRG.104446.2	D13	26335177	26337941	-	MSTRG.104446	MSTRG.104446.2	69.3804	0.41153	0.838565
MSTRG.10445.1	A04	2389995	2390520	+	MSTRG.10445	MSTRG.10445.1	13.4923	0.08003	0.163075
MSTRG.10446.1	A04	2448793	2464789	+	MSTRG.10446	MSTRG.10446.1	1.58627	0.009409	0.019172
MSTRG.104470.1	D13	28500578	28506050	+	MSTRG.104470	MSTRG.104470.1	61.6603	0.365738	0.745256
MSTRG.104471.1	D13	28500682	28506033	-	MSTRG.104471	MSTRG.104471.1	140.296	0.832164	1.69568
MSTRG.104475.1	D13	31460064	31479323	+	MSTRG.104475	MSTRG.104475.1	32.9275	0.19531	0.397978
MSTRG.104480.1	D13	31815226	31818583	-	MSTRG.104480	MSTRG.104480.1	53.0434	0.314627	0.641108
MSTRG.104481.1	D13	31819636	31825474	+	MSTRG.104481	MSTRG.104481.1	120.683	0.71583	1.45863
MSTRG.1045.4	A01	10993820	10994636	+	MSTRG.1045	MSTRG.1045.4	165.032	0.978885	1.99465
MSTRG.104503.1	D13	32604754	32605514	+	MSTRG.104503	MSTRG.104503.1	756.31	4.48606	9.14113
MSTRG.104504.1	D13	32604756	32605578	-	MSTRG.104504	MSTRG.104504.1	691.703	4.10284	8.36026
MSTRG.104512.9	D13	32710843	32731463	+	MSTRG.104512	MSTRG.104512.9	31.565	0.187228	0.38151
MSTRG.104517.1	D13	32851914	32856608	-	MSTRG.104517	MSTRG.104517.1	664.16	3.93946	8.02736
MSTRG.104518.1	D13	32851985	32856561	+	MSTRG.104518	MSTRG.104518.1	567.604	3.36674	6.86033
MSTRG.10453.1	A04	2611465	2616045	+	MSTRG.10453	MSTRG.10453.1	205.551	1.21922	2.48438
MSTRG.104539.1	D13	33583878	33586432	+	MSTRG.104539	MSTRG.104539.1	211.071	1.25197	2.55111
MSTRG.10454.2	A04	2611477	2616065	-	MSTRG.10454	MSTRG.10454.2	142.165	0.84325	1.71827
MSTRG.104540.1	D13	33583895	33586373	-	MSTRG.104540	MSTRG.104540.1	223.058	1.32307	2.69599
MSTRG.104565.1	D13	33898958	33899968	-	MSTRG.104565	MSTRG.104565.1	7756.09	46.0053	93.7439
MSTRG.104566.1	D13	33899006	33899941	+	MSTRG.104566	MSTRG.104566.1	10793	64.0185	130.449
MSTRG.10457.1	A04	2650465	2651196	-	MSTRG.10457	MSTRG.10457.1	442.527	2.62485	5.3486
MSTRG.104571.1	D13	33980517	33980925	-	MSTRG.104571	MSTRG.104571.1	9.14425	0.054239	0.110522
MSTRG.10458.1	A04	2650500	2651198	+	MSTRG.10458	MSTRG.10458.1	148.465	0.880619	1.79442
MSTRG.104580.1	D13	34416996	34419289	-	MSTRG.104580	MSTRG.104580.1	63.946	0.379296	0.772882
MSTRG.104581.1	D13	34416998	34419298	+	MSTRG.104581	MSTRG.104581.1	113.177	0.671307	1.36791
MSTRG.104582.2	D13	34084767	34088845	+	MSTRG.104582	MSTRG.104582.2	182.113	1.0802	2.2011
MSTRG.104583.2	D13	34084638	34088847	-	MSTRG.104583	MSTRG.104583.2	31.8032	0.188641	0.384389
MSTRG.104584.1	D13	34527807	34529083	+	MSTRG.104584	MSTRG.104584.1	35.9079	0.212988	0.434
MSTRG.104585.1	D13	34438686	34442000	-	MSTRG.104585	MSTRG.104585.1	253.029	1.50084	3.05823
MSTRG.104586.1	D13	34438704	34441070	+	MSTRG.104586	MSTRG.104586.1	133.433	0.791461	1.61274
MSTRG.10459.1	A04	2646978	2650101	+	MSTRG.10459	MSTRG.10459.1	61.5058	0.364822	0.743389
MSTRG.104591.1	D13	34596646	34599250	+	MSTRG.104591	MSTRG.104591.1	342.902	2.03392	4.14448
MSTRG.104592.1	D13	34597344	34599632	-	MSTRG.104592	MSTRG.104592.1	1075.52	6.37945	12.9993
MSTRG.104595.1	D13	34649649	34655976	-	MSTRG.104595	MSTRG.104595.1	190.388	1.12929	2.30112
MSTRG.104596.1	D13	34649699	34654694	+	MSTRG.104596	MSTRG.104596.1	98.0323	0.581479	1.18487
MSTRG.104599.3	D13	34766556	34767919	+	MSTRG.104599	MSTRG.104599.3	57.4677	0.34087	0.694582
MSTRG.10460.1	A04	2646984	2650118	-	MSTRG.10460	MSTRG.10460.1	41.7929	0.247895	0.505129
MSTRG.104600.1	D13	34766556	34767849	-	MSTRG.104600	MSTRG.104600.1	88.0737	0.522409	1.0645
MSTRG.104603.1	D13	34800913	34804379	-	MSTRG.104603	MSTRG.104603.1	48.4337	0.287285	0.585393
MSTRG.104605.1	D13	34848232	34849452	+	MSTRG.104605	MSTRG.104605.1	54.9462	0.325914	0.664107
MSTRG.104606.2	D13	34848249	34849523	-	MSTRG.104606	MSTRG.104606.2	6.92179	0.041057	0.08366
MSTRG.104609.1	D13	34893389	34895103	-	MSTRG.104609	MSTRG.104609.1	158.763	0.941703	1.91889
MSTRG.104610.1	D13	34893437	34895128	+	MSTRG.104610	MSTRG.104610.1	113.758	0.674753	1.37493
MSTRG.104611.1	D13	35062912	35063703	-	MSTRG.104611	MSTRG.104611.1	19.2967	0.114459	0.23323
MSTRG.104616.3	D13	34991519	35001955	+	MSTRG.104616	MSTRG.104616.3	43.5015	0.258029	0.52578
MSTRG.104617.1	D13	34991512	34994206	-	MSTRG.104617	MSTRG.104617.1	130.787	0.775763	1.58075
MSTRG.104657.1	D13	37381061	37382198	+	MSTRG.104657	MSTRG.104657.1	185.057	1.09767	2.23669
MSTRG.104658.1	D13	37381082	37382207	-	MSTRG.104658	MSTRG.104658.1	189.062	1.12142	2.28509
MSTRG.10466.1	A04	2710373	2710697	-	MSTRG.10466	MSTRG.10466.1	13.6027	0.080684	0.164409
MSTRG.10467.1	A04	2710377	2710667	+	MSTRG.10467	MSTRG.10467.1	71.883	0.426374	0.868813
MSTRG.104673.3	D13	37501272	37506889	+	MSTRG.104673	MSTRG.104673.3	37.6447	0.22329	0.454992
MSTRG.104674.2	D13	37501231	37506899	-	MSTRG.104674	MSTRG.104674.2	167.232	0.991937	2.02125
MSTRG.1047.1	A01	10993807	10994575	-	MSTRG.1047	MSTRG.1047.1	157.361	0.933389	1.90194
MSTRG.104705.2	D13	38314512	38315442	+	MSTRG.104705	MSTRG.104705.2	21.0889	0.125089	0.25489
MSTRG.104706.1	D13	38343758	38345069	-	MSTRG.104706	MSTRG.104706.1	61.0254	0.361973	0.737583
MSTRG.104707.1	D13	38343784	38345045	+	MSTRG.104707	MSTRG.104707.1	75.4013	0.447243	0.911337
MSTRG.10471.1	A04	2767431	2768574	+	MSTRG.10471	MSTRG.10471.1	116.568	0.691424	1.4089
MSTRG.10472.1	A04	2743388	2751676	+	MSTRG.10472	MSTRG.10472.1	111.152	0.6593	1.34344
MSTRG.104724.1	D13	38696950	38698990	-	MSTRG.104724	MSTRG.104724.1	1.76863	0.010491	0.021377
MSTRG.10473.1	A04	2743417	2751520	-	MSTRG.10473	MSTRG.10473.1	81.185	0.481549	0.981242
MSTRG.104739.2	D13	38889667	38895104	-	MSTRG.104739	MSTRG.104739.2	83.9566	0.497989	1.01474
MSTRG.104740.2	D13	38889720	38895098	+	MSTRG.104740	MSTRG.104740.2	104.739	0.62126	1.26593
MSTRG.10475.1	A04	2826993	2829560	-	MSTRG.10475	MSTRG.10475.1	119.364	0.708007	1.44269
MSTRG.104752.1	D13	39239903	39242574	+	MSTRG.104752	MSTRG.104752.1	43.9852	0.260899	0.531627
MSTRG.104753.1	D13	39239933	39242553	-	MSTRG.104753	MSTRG.104753.1	164.56	0.976086	1.98895
MSTRG.10476.2	A04	2827032	2829560	+	MSTRG.10476	MSTRG.10476.2	106.731	0.633073	1.29
MSTRG.104761.1	D13	39526937	39528384	+	MSTRG.104761	MSTRG.104761.1	38.6923	0.229504	0.467654
MSTRG.104779.1	D13	39760340	39763489	-	MSTRG.104779	MSTRG.104779.1	53.7788	0.318989	0.649996
MSTRG.104780.2	D13	39762279	39763473	+	MSTRG.104780	MSTRG.104780.2	86.4237	0.512622	1.04456
MSTRG.104786.1	D13	39846149	39848237	+	MSTRG.104786	MSTRG.104786.1	54.0862	0.320813	0.653712
MSTRG.104787.1	D13	39846161	39848208	-	MSTRG.104787	MSTRG.104787.1	33.266	0.197317	0.402069
MSTRG.10479.1	A04	2985939	2987903	+	MSTRG.10479	MSTRG.10479.1	45.2419	0.268352	0.546815
MSTRG.10480.1	A04	2985939	2987166	-	MSTRG.10480	MSTRG.10480.1	45.9514	0.272561	0.555391
MSTRG.104806.4	D13	40343065	40343552	-	MSTRG.104806	MSTRG.104806.4	3.81945	0.022655	0.046164
MSTRG.104812.1	D13	40489618	40495898	+	MSTRG.104812	MSTRG.104812.1	249.76	1.48145	3.01873
MSTRG.104813.1	D13	40489643	40492469	-	MSTRG.104813	MSTRG.104813.1	262.768	1.55861	3.17594
MSTRG.104814.1	D13	40492672	40495885	-	MSTRG.104814	MSTRG.104814.1	170.93	1.01387	2.06594
MSTRG.104823.1	D13	40670067	40670840	-	MSTRG.104823	MSTRG.104823.1	117.53	0.697129	1.42053
MSTRG.104824.2	D13	40677831	40678490	+	MSTRG.104824	MSTRG.104824.2	2.5545	0.015152	0.030875
MSTRG.104847.1	D13	41678440	41678801	+	MSTRG.104847	MSTRG.104847.1	31.4514	0.186554	0.380137
MSTRG.104848.2	D13	41521775	41524287	-	MSTRG.104848	MSTRG.104848.2	17.2985	0.102606	0.209078
MSTRG.104849.4	D13	41521820	41524275	+	MSTRG.104849	MSTRG.104849.4	72.9744	0.432848	0.882004
MSTRG.104850.1	D13	41524596	41525682	-	MSTRG.104850	MSTRG.104850.1	31.4764	0.186702	0.380438
MSTRG.10488.1	A04	3244376	3247249	-	MSTRG.10488	MSTRG.10488.1	51.3267	0.304445	0.62036
MSTRG.104880.1	D13	42456338	42458496	+	MSTRG.104880	MSTRG.104880.1	70.8541	0.420271	0.856377
MSTRG.104889.1	D13	42851779	42854646	+	MSTRG.104889	MSTRG.104889.1	39.5455	0.234564	0.477966
MSTRG.10489.1	A04	3244395	3247291	+	MSTRG.10489	MSTRG.10489.1	52.5601	0.31176	0.635267
MSTRG.104890.3	D13	42851841	42854660	-	MSTRG.104890	MSTRG.104890.3	139.835	0.82943	1.69011
MSTRG.104912.1	D13	43510779	43511520	-	MSTRG.104912	MSTRG.104912.1	6.04043	0.035829	0.073008
MSTRG.104914.1	D13	43405549	43411512	-	MSTRG.104914	MSTRG.104914.1	566.177	3.35828	6.84309
MSTRG.104915.2	D13	43405561	43411570	+	MSTRG.104915	MSTRG.104915.2	284.942	1.69014	3.44395
MSTRG.104917.1	D13	43746857	43751221	+	MSTRG.104917	MSTRG.104917.1	205.917	1.2214	2.48881
MSTRG.104918.1	D13	43746868	43751238	-	MSTRG.104918	MSTRG.104918.1	131.987	0.782882	1.59526
MSTRG.104928.1	D13	44593189	44593820	-	MSTRG.104928	MSTRG.104928.1	53.5307	0.317518	0.646999
MSTRG.104935.1	D13	44637002	44640003	-	MSTRG.104935	MSTRG.104935.1	31.0115	0.183945	0.374821
MSTRG.104936.1	D13	44637248	44640015	+	MSTRG.104936	MSTRG.104936.1	682.645	4.04911	8.25079
MSTRG.104937.1	D13	45064423	45065183	-	MSTRG.104937	MSTRG.104937.1	75.416	0.44733	0.911515
MSTRG.104944.1	D13	45155386	45157947	-	MSTRG.104944	MSTRG.104944.1	22.1467	0.131363	0.267675
MSTRG.104945.1	D13	45191851	45194425	+	MSTRG.104945	MSTRG.104945.1	1.01013	0.005992	0.012209
MSTRG.104947.3	D13	45302100	45313363	-	MSTRG.104947	MSTRG.104947.3	11.6308	0.068988	0.140575
MSTRG.104948.1	D13	45302074	45313366	+	MSTRG.104948	MSTRG.104948.1	100.022	0.593279	1.20891
MSTRG.10495.1	A04	3273022	3273912	+	MSTRG.10495	MSTRG.10495.1	1254.89	7.44338	15.1672
MSTRG.10496.1	A04	3273026	3273951	-	MSTRG.10496	MSTRG.10496.1	1301.75	7.72131	15.7335
MSTRG.105014.1	D13	46669039	46670097	+	MSTRG.105014	MSTRG.105014.1	187.21	1.11044	2.26271
MSTRG.105015.1	D13	46669063	46670052	-	MSTRG.105015	MSTRG.105015.1	205.68	1.21999	2.48594
MSTRG.105020.1	D13	46762470	46762816	-	MSTRG.105020	MSTRG.105020.1	2.70755	0.01606	0.032725
MSTRG.105032.4	D13	46793246	46794000	-	MSTRG.105032	MSTRG.105032.4	22.5077	0.133504	0.272039
MSTRG.105035.1	D13	46872088	46876434	-	MSTRG.105035	MSTRG.105035.1	79.1897	0.469714	0.957125
MSTRG.105036.1	D13	46872094	46876470	+	MSTRG.105036	MSTRG.105036.1	36.7191	0.2178	0.443805
MSTRG.105041.1	D13	46916188	46917249	-	MSTRG.105041	MSTRG.105041.1	21.4619	0.127301	0.259399
MSTRG.105042.1	D13	46847880	46851133	-	MSTRG.105042	MSTRG.105042.1	498.961	2.95959	6.03068
MSTRG.105043.3	D13	46848102	46851153	+	MSTRG.105043	MSTRG.105043.3	13.1595	0.078055	0.159052
MSTRG.105049.1	D13	47054539	47057284	+	MSTRG.105049	MSTRG.105049.1	82.0533	0.4867	0.991736
MSTRG.10505.1	A04	3377454	3379454	-	MSTRG.10505	MSTRG.10505.1	3365.24	19.9609	40.6739
MSTRG.105050.1	D13	47055025	47056372	-	MSTRG.105050	MSTRG.105050.1	9.96475	0.059106	0.120439
MSTRG.105053.2	D13	46953537	46956761	+	MSTRG.105053	MSTRG.105053.2	70.7336	0.419556	0.85492
MSTRG.105054.1	D13	46953675	46956768	-	MSTRG.105054	MSTRG.105054.1	127.261	0.754847	1.53814
MSTRG.105057.1	D13	47077026	47081778	+	MSTRG.105057	MSTRG.105057.1	35.0529	0.207916	0.423666
MSTRG.105058.1	D13	47077029	47081973	-	MSTRG.105058	MSTRG.105058.1	31.8773	0.189081	0.385285
MSTRG.105059.1	D13	47181660	47183571	-	MSTRG.105059	MSTRG.105059.1	26.3603	0.156356	0.318604
MSTRG.10506.1	A04	3377571	3379455	+	MSTRG.10506	MSTRG.10506.1	1772.67	10.5146	21.4254
MSTRG.105067.1	D13	47336746	47341042	-	MSTRG.105067	MSTRG.105067.1	30.8524	0.183001	0.372897
MSTRG.105068.2	D13	47336772	47341998	+	MSTRG.105068	MSTRG.105068.2	19.6393	0.116491	0.23737
MSTRG.105069.1	D13	47341457	47341976	-	MSTRG.105069	MSTRG.105069.1	6.36948	0.037781	0.076985
MSTRG.105070.1	D13	47589852	47591877	+	MSTRG.105070	MSTRG.105070.1	8.0348	0.047658	0.097113
MSTRG.105071.2	D13	47589855	47592436	-	MSTRG.105071	MSTRG.105071.2	9.40042	0.055759	0.113618
MSTRG.105085.3	D13	47679475	47705502	+	MSTRG.105085	MSTRG.105085.3	69.3658	0.411444	0.838389
MSTRG.105086.1	D13	47679357	47682876	-	MSTRG.105086	MSTRG.105086.1	71.5775	0.424562	0.865121
MSTRG.105089.1	D13	48046388	48046901	+	MSTRG.105089	MSTRG.105089.1	291.303	1.72786	3.52082
MSTRG.105096.1	D13	48117380	48118124	-	MSTRG.105096	MSTRG.105096.1	154.019	0.913567	1.86155
MSTRG.105097.1	D13	48117409	48118117	+	MSTRG.105097	MSTRG.105097.1	45.6016	0.270486	0.551163
MSTRG.105100.1	D13	48163852	48168550	+	MSTRG.105100	MSTRG.105100.1	50.02	0.296694	0.604566
MSTRG.105101.1	D13	48163870	48164750	-	MSTRG.105101	MSTRG.105101.1	44.7696	0.265551	0.541107
MSTRG.105103.1	D13	48192453	48195460	+	MSTRG.105103	MSTRG.105103.1	96.0689	0.569833	1.16114
MSTRG.105104.2	D13	48192456	48195460	-	MSTRG.105104	MSTRG.105104.2	14.7051	0.087223	0.177733
MSTRG.105106.1	D13	48223985	48224753	-	MSTRG.105106	MSTRG.105106.1	2639.84	15.6582	31.9064
MSTRG.105108.1	D13	48279327	48280146	-	MSTRG.105108	MSTRG.105108.1	5.65287	0.03353	0.068323
MSTRG.105109.1	D13	48294927	48295610	+	MSTRG.105109	MSTRG.105109.1	818.962	4.85768	9.89838
MSTRG.105110.1	D13	48294928	48295686	-	MSTRG.105110	MSTRG.105110.1	732.059	4.34221	8.84802
MSTRG.105116.1	D13	48673050	48673502	+	MSTRG.105116	MSTRG.105116.1	47.8178	0.283632	0.57795
MSTRG.10512.2	A04	3691013	3692136	+	MSTRG.10512	MSTRG.10512.2	47.0892	0.27931	0.569143
MSTRG.10513.3	A04	3694938	3697237	-	MSTRG.10513	MSTRG.10513.3	4.25512	0.025239	0.05143
MSTRG.105130.1	D13	48771144	48772745	+	MSTRG.105130	MSTRG.105130.1	205.546	1.2192	2.48433
MSTRG.105131.1	D13	48771290	48772766	-	MSTRG.105131	MSTRG.105131.1	38.676	0.229407	0.467457
MSTRG.10514.1	A04	3745693	3746981	+	MSTRG.10514	MSTRG.10514.1	88.1702	0.522982	1.06567
MSTRG.105142.1	D13	49006105	49008608	-	MSTRG.105142	MSTRG.105142.1	242.99	1.44129	2.93689
MSTRG.105143.2	D13	49006122	49008532	+	MSTRG.105143	MSTRG.105143.2	133.322	0.790802	1.6114
MSTRG.105144.2	D13	49032169	49035568	+	MSTRG.105144	MSTRG.105144.2	32.6691	0.193777	0.394855
MSTRG.105145.1	D13	49032945	49035579	-	MSTRG.105145	MSTRG.105145.1	48.2569	0.286236	0.583256
MSTRG.105146.1	D13	49094200	49098688	-	MSTRG.105146	MSTRG.105146.1	12.0554	0.071507	0.145707
MSTRG.105147.2	D13	49068510	49071237	-	MSTRG.105147	MSTRG.105147.2	17.3481	0.1029	0.209678
MSTRG.105148.1	D13	49068516	49080954	+	MSTRG.105148	MSTRG.105148.1	100.875	0.598342	1.21923
MSTRG.10515.1	A04	3745733	3746970	-	MSTRG.10515	MSTRG.10515.1	246.373	1.46136	2.97779
MSTRG.105151.1	D13	49161796	49162904	+	MSTRG.105151	MSTRG.105151.1	68.8069	0.408128	0.831634
MSTRG.105152.1	D13	49161803	49162861	-	MSTRG.105152	MSTRG.105152.1	102.096	0.605581	1.23398
MSTRG.105153.1	D13	49170534	49172681	+	MSTRG.105153	MSTRG.105153.1	45.3229	0.268833	0.547795
MSTRG.105154.2	D13	49170542	49172620	-	MSTRG.105154	MSTRG.105154.2	68.5628	0.40668	0.828683
MSTRG.105163.3	D13	49272901	49275346	+	MSTRG.105163	MSTRG.105163.3	76.5333	0.453957	0.925018
MSTRG.105164.1	D13	49272879	49275110	-	MSTRG.105164	MSTRG.105164.1	248.066	1.4714	2.99825
MSTRG.105188.1	D13	49447811	49451926	+	MSTRG.105188	MSTRG.105188.1	61.8278	0.366732	0.747281
MSTRG.105189.1	D13	49447816	49451127	-	MSTRG.105189	MSTRG.105189.1	91.4495	0.542433	1.1053
MSTRG.105192.3	D13	49469620	49472666	-	MSTRG.105192	MSTRG.105192.3	238.275	1.41333	2.8799
MSTRG.105193.3	D13	49469720	49472503	+	MSTRG.105193	MSTRG.105193.3	1.7428	0.010337	0.021064
MSTRG.105194.1	D13	49512757	49516115	+	MSTRG.105194	MSTRG.105194.1	40.6479	0.241103	0.49129
MSTRG.105195.3	D13	49512796	49516133	-	MSTRG.105195	MSTRG.105195.3	20.8434	0.123633	0.251923
MSTRG.105196.1	D13	49546223	49548855	+	MSTRG.105196	MSTRG.105196.1	60.5083	0.358905	0.731333
MSTRG.105197.1	D13	49546228	49548839	-	MSTRG.105197	MSTRG.105197.1	54.2817	0.321972	0.656075
MSTRG.105207.1	D13	49782310	49791474	+	MSTRG.105207	MSTRG.105207.1	0	0	0
MSTRG.10522.1	A04	3823448	3825201	+	MSTRG.10522	MSTRG.10522.1	376.931	2.23576	4.55577
MSTRG.105224.1	D13	49966626	49969700	+	MSTRG.105224	MSTRG.105224.1	69.5297	0.412416	0.84037
MSTRG.105225.1	D13	49968006	49969687	-	MSTRG.105225	MSTRG.105225.1	88.0367	0.52219	1.06405
MSTRG.105231.1	D13	50302548	50303432	-	MSTRG.105231	MSTRG.105231.1	28.9697	0.171834	0.350142
MSTRG.105232.1	D13	50302550	50303411	+	MSTRG.105232	MSTRG.105232.1	32.7058	0.193995	0.395299
MSTRG.105233.1	D13	50328991	50330260	-	MSTRG.105233	MSTRG.105233.1	40.3583	0.239385	0.48779
MSTRG.105238.1	D13	50478621	50480571	+	MSTRG.105238	MSTRG.105238.1	2845.22	16.8764	34.3887
MSTRG.105239.1	D13	50478635	50480572	-	MSTRG.105239	MSTRG.105239.1	5489.19	32.5591	66.345
MSTRG.105245.3	D13	49832790	49843054	+	MSTRG.105245	MSTRG.105245.3	97.5341	0.578524	1.17884
MSTRG.105246.2	D13	49832789	49838199	-	MSTRG.105246	MSTRG.105246.2	94.5355	0.560737	1.1426
MSTRG.105257.1	D13	50640651	50646069	-	MSTRG.105257	MSTRG.105257.1	11.0739	0.065685	0.133844
MSTRG.105259.1	D13	50673588	50679713	+	MSTRG.105259	MSTRG.105259.1	135.205	0.801971	1.63416
MSTRG.105260.1	D13	50674559	50679721	-	MSTRG.105260	MSTRG.105260.1	137.818	0.817469	1.66574
MSTRG.105278.1	D13	50880312	50883815	-	MSTRG.105278	MSTRG.105278.1	131.256	0.778545	1.58642
MSTRG.105279.1	D13	50880591	50883791	+	MSTRG.105279	MSTRG.105279.1	128.35	0.761306	1.5513
MSTRG.10528.1	A04	3856612	3857605	+	MSTRG.10528	MSTRG.10528.1	200.493	1.18922	2.42326
MSTRG.105280.3	D13	51020133	51023624	-	MSTRG.105280	MSTRG.105280.3	30.9689	0.183692	0.374305
MSTRG.105281.1	D13	51020098	51023623	+	MSTRG.105281	MSTRG.105281.1	70.1626	0.41617	0.848019
MSTRG.10529.1	A04	3856613	3857622	-	MSTRG.10529	MSTRG.10529.1	100.932	0.598681	1.21992
MSTRG.105303.3	D13	51318527	51319499	+	MSTRG.105303	MSTRG.105303.3	49.3081	0.292471	0.595962
MSTRG.105304.1	D13	51362247	51363586	-	MSTRG.105304	MSTRG.105304.1	75.5016	0.447838	0.912549
MSTRG.105305.2	D13	51362282	51363595	+	MSTRG.105305	MSTRG.105305.2	32.7313	0.194146	0.395607
MSTRG.10532.1	A04	4328103	4329003	-	MSTRG.10532	MSTRG.10532.1	61.5007	0.364792	0.743327
MSTRG.10533.1	A04	4328162	4329014	+	MSTRG.10533	MSTRG.10533.1	52.3232	0.310355	0.632403
MSTRG.10534.1	A04	4393637	4394584	+	MSTRG.10534	MSTRG.10534.1	32.2639	0.191373	0.389957
MSTRG.105342.2	D13	51814130	51816853	-	MSTRG.105342	MSTRG.105342.2	58.2862	0.345725	0.704475
MSTRG.105343.1	D13	51814103	51816864	+	MSTRG.105343	MSTRG.105343.1	200.757	1.19079	2.42645
MSTRG.105354.3	D13	51926304	51936072	-	MSTRG.105354	MSTRG.105354.3	0	0	0
MSTRG.105355.1	D13	51926215	51936082	+	MSTRG.105355	MSTRG.105355.1	62.4701	0.370542	0.755044
MSTRG.10537.15	A04	3411240	3414112	-	MSTRG.10537	MSTRG.10537.15	325.559	1.93105	3.93487
MSTRG.105371.1	D13	51965403	51967539	+	MSTRG.105371	MSTRG.105371.1	19.3467	0.114755	0.233834
MSTRG.10538.10	A04	3405154	3420161	+	MSTRG.10538	MSTRG.10538.10	334.124	1.98186	4.03838
MSTRG.105381.1	D13	52256603	52257253	+	MSTRG.105381	MSTRG.105381.1	85.1816	0.505255	1.02955
MSTRG.105386.1	D13	52399983	52402269	-	MSTRG.105386	MSTRG.105386.1	42.3272	0.251064	0.511587
MSTRG.105387.2	D13	52400012	52401350	+	MSTRG.105387	MSTRG.105387.2	3.22696	0.019141	0.039003
MSTRG.105397.2	D13	52465781	52466884	-	MSTRG.105397	MSTRG.105397.2	115.864	0.687245	1.40038
MSTRG.105398.1	D13	52465854	52466749	+	MSTRG.105398	MSTRG.105398.1	119.817	0.710695	1.44817
MSTRG.10541.1	A04	4415809	4416572	-	MSTRG.10541	MSTRG.10541.1	385.408	2.28605	4.65823
MSTRG.105410.1	D13	52597580	52601113	-	MSTRG.105410	MSTRG.105410.1	9.08046	0.053861	0.109751
MSTRG.105417.1	D13	52757023	52757530	+	MSTRG.105417	MSTRG.105417.1	4.02953	0.023901	0.048703
MSTRG.10542.1	A04	4415812	4416542	+	MSTRG.10542	MSTRG.10542.1	209.557	1.24299	2.53281
MSTRG.105423.1	D13	52810302	52812804	+	MSTRG.105423	MSTRG.105423.1	55.2934	0.327973	0.668303
MSTRG.105424.1	D13	52810319	52812766	-	MSTRG.105424	MSTRG.105424.1	73.4802	0.435848	0.888117
MSTRG.105433.1	D13	52895665	52897548	-	MSTRG.105433	MSTRG.105433.1	64.5499	0.382878	0.780181
MSTRG.105434.1	D13	52895680	52897562	+	MSTRG.105434	MSTRG.105434.1	43.1595	0.256001	0.521647
MSTRG.105450.1	D13	53404372	53408992	-	MSTRG.105450	MSTRG.105450.1	1431.37	8.49017	17.3002
MSTRG.105451.1	D13	53408212	53408999	+	MSTRG.105451	MSTRG.105451.1	392.419	2.32763	4.74296
MSTRG.105461.6	D13	53429189	53433756	-	MSTRG.105461	MSTRG.105461.6	102.526	0.608136	1.23918
MSTRG.105462.3	D13	53429115	53433412	+	MSTRG.105462	MSTRG.105462.3	0	0	0
MSTRG.105474.1	D13	53577872	53578935	+	MSTRG.105474	MSTRG.105474.1	5.70715	0.033852	0.068979
MSTRG.10548.1	A04	3965163	3965943	-	MSTRG.10548	MSTRG.10548.1	7.52626	0.044642	0.090966
MSTRG.105488.1	D13	53764913	53765650	+	MSTRG.105488	MSTRG.105488.1	1.7086	0.010135	0.020651
MSTRG.10549.1	A04	3965163	3965956	+	MSTRG.10549	MSTRG.10549.1	1.04495	0.006198	0.01263
MSTRG.105496.1	D13	53951452	53952603	-	MSTRG.105496	MSTRG.105496.1	86.2561	0.511628	1.04253
MSTRG.105501.1	D13	54185885	54186588	+	MSTRG.105501	MSTRG.105501.1	70.0273	0.415367	0.846384
MSTRG.105516.1	D13	54303442	54306487	-	MSTRG.105516	MSTRG.105516.1	112.608	0.667933	1.36103
MSTRG.105517.1	D13	54303507	54306489	+	MSTRG.105517	MSTRG.105517.1	90.6762	0.537846	1.09596
MSTRG.105524.1	D13	54339704	54365641	-	MSTRG.105524	MSTRG.105524.1	1484.52	8.80544	17.9426
MSTRG.105525.1	D13	54364899	54366980	+	MSTRG.105525	MSTRG.105525.1	157.739	0.935627	1.90651
MSTRG.105532.1	D13	54453883	54454641	+	MSTRG.105532	MSTRG.105532.1	4620.86	27.4086	55.85
MSTRG.105533.1	D13	54453902	54454641	-	MSTRG.105533	MSTRG.105533.1	1528.43	9.06591	18.4734
MSTRG.105538.1	D13	54570760	54571725	+	MSTRG.105538	MSTRG.105538.1	5.18175	0.030736	0.062629
MSTRG.105539.1	D13	54570787	54571727	-	MSTRG.105539	MSTRG.105539.1	17.6337	0.104594	0.21313
MSTRG.10555.1	A04	4612180	4613256	+	MSTRG.10555	MSTRG.10555.1	155.133	0.920171	1.87501
MSTRG.105555.2	D13	54933491	54936811	+	MSTRG.105555	MSTRG.105555.2	43.7523	0.259517	0.528812
MSTRG.105556.1	D13	54933497	54936813	-	MSTRG.105556	MSTRG.105556.1	41.6257	0.246903	0.503109
MSTRG.10556.1	A04	4612245	4613247	-	MSTRG.10556	MSTRG.10556.1	28.8504	0.171126	0.3487
MSTRG.105568.1	D13	55204505	55205888	-	MSTRG.105568	MSTRG.105568.1	30.2578	0.179474	0.365711
MSTRG.105570.1	D13	55213371	55215228	+	MSTRG.105570	MSTRG.105570.1	163.537	0.970023	1.97659
MSTRG.105571.1	D13	55213376	55215235	-	MSTRG.105571	MSTRG.105571.1	143.271	0.84981	1.73164
MSTRG.105598.2	D13	55579987	55581220	-	MSTRG.105598	MSTRG.105598.2	38.0245	0.225543	0.459583
MSTRG.105599.2	D13	55579759	55581241	+	MSTRG.105599	MSTRG.105599.2	35.4006	0.209979	0.427869
MSTRG.105609.1	D13	55660752	55662228	-	MSTRG.105609	MSTRG.105609.1	13.4151	0.079572	0.162141
MSTRG.105610.1	D13	55765200	55766868	+	MSTRG.105610	MSTRG.105610.1	36.564	0.216879	0.44193
MSTRG.105653.1	D13	56373620	56382259	-	MSTRG.105653	MSTRG.105653.1	114.687	0.680268	1.38617
MSTRG.105654.1	D13	56373628	56380879	+	MSTRG.105654	MSTRG.105654.1	85.4468	0.506828	1.03275
MSTRG.105672.1	D13	56609751	56610366	+	MSTRG.105672	MSTRG.105672.1	670.046	3.97438	8.0985
MSTRG.105692.1	D13	56700238	56705761	-	MSTRG.105692	MSTRG.105692.1	73.08	0.433474	0.883281
MSTRG.105693.1	D13	56700538	56705762	+	MSTRG.105693	MSTRG.105693.1	96.9684	0.575168	1.17201
MSTRG.10570.1	A04	4894995	4898578	-	MSTRG.10570	MSTRG.10570.1	17.7002	0.104989	0.213934
MSTRG.105707.3	D13	56875459	56876466	-	MSTRG.105707	MSTRG.105707.3	11.716	0.069493	0.141605
MSTRG.105709.1	D13	56875659	56876444	+	MSTRG.105709	MSTRG.105709.1	41.182	0.244271	0.497746
MSTRG.10571.2	A04	4895504	4902160	+	MSTRG.10571	MSTRG.10571.2	73.0062	0.433037	0.882389
MSTRG.105716.1	D13	56912918	56913287	-	MSTRG.105716	MSTRG.105716.1	132.527	0.786084	1.60179
MSTRG.105717.1	D13	56912956	56917999	+	MSTRG.105717	MSTRG.105717.1	139.959	0.830165	1.69161
MSTRG.10572.1	A04	4900441	4902207	-	MSTRG.10572	MSTRG.10572.1	47.4598	0.281508	0.573622
MSTRG.105734.1	D13	57080845	57081940	+	MSTRG.105734	MSTRG.105734.1	90.0679	0.534238	1.08861
MSTRG.105735.1	D13	57080881	57081940	-	MSTRG.105735	MSTRG.105735.1	154.816	0.918289	1.87118
MSTRG.105753.12	D13	57156682	57169178	-	MSTRG.105753	MSTRG.105753.12	7.95045	0.047158	0.096093
MSTRG.105754.6	D13	57156682	57167682	+	MSTRG.105754	MSTRG.105754.6	119.472	0.708646	1.44399
MSTRG.105757.1	D13	57241394	57241701	-	MSTRG.105757	MSTRG.105757.1	77.3091	0.458559	0.934396
MSTRG.10576.2	A04	4834909	4835747	+	MSTRG.10576	MSTRG.10576.2	272.224	1.6147	3.29023
MSTRG.105766.1	D13	57272528	57276169	-	MSTRG.105766	MSTRG.105766.1	107.374	0.636887	1.29777
MSTRG.105767.1	D13	57272530	57276169	+	MSTRG.105767	MSTRG.105767.1	90.6511	0.537697	1.09565
MSTRG.10577.1	A04	4834890	4835714	-	MSTRG.10577	MSTRG.10577.1	376.787	2.23491	4.55403
MSTRG.1058.1	A01	11344485	11354181	-	MSTRG.1058	MSTRG.1058.1	250.062	1.48324	3.02237
MSTRG.105802.1	D13	57537320	57538603	+	MSTRG.105802	MSTRG.105802.1	262.646	1.55788	3.17447
MSTRG.105803.1	D13	57537320	57538647	-	MSTRG.105803	MSTRG.105803.1	166.204	0.985842	2.00883
MSTRG.105804.2	D13	57556979	57559457	-	MSTRG.105804	MSTRG.105804.2	124.252	0.737004	1.50178
MSTRG.105805.2	D13	57557067	57559428	+	MSTRG.105805	MSTRG.105805.2	151.915	0.901087	1.83613
MSTRG.105829.1	D13	57726497	57727243	+	MSTRG.105829	MSTRG.105829.1	64.7649	0.384153	0.78278
MSTRG.105830.1	D13	57726498	57727243	-	MSTRG.105830	MSTRG.105830.1	64.3645	0.381778	0.777941
MSTRG.10586.1	A04	5378732	5381384	-	MSTRG.10586	MSTRG.10586.1	7.43153	0.04408	0.089821
MSTRG.105863.1	D13	58007282	58009449	+	MSTRG.105863	MSTRG.105863.1	110.407	0.654878	1.33443
MSTRG.105864.1	D13	58007287	58009449	-	MSTRG.105864	MSTRG.105864.1	52.5122	0.311476	0.634687
MSTRG.10587.1	A04	5378732	5381388	+	MSTRG.10587	MSTRG.10587.1	2.25281	0.013363	0.027229
MSTRG.105870.1	D13	57943325	57947669	+	MSTRG.105870	MSTRG.105870.1	41.5491	0.246449	0.502183
MSTRG.105871.2	D13	57943364	57947652	-	MSTRG.105871	MSTRG.105871.2	731.553	4.33921	8.84191
MSTRG.105871.3	D13	57943364	57947652	-	MSTRG.105871	MSTRG.105871.3	1115.04	6.61388	13.4769
MSTRG.105871.1	D13	57943364	57947652	-	MSTRG.105871	MSTRG.105871.1	4436.12	26.3128	53.6171
MSTRG.105883.1	D13	58200257	58201106	+	MSTRG.105883	MSTRG.105883.1	101.66	0.602997	1.22871
MSTRG.105884.1	D13	58213890	58214632	-	MSTRG.105884	MSTRG.105884.1	1010	5.99079	12.2073
MSTRG.105890.2	D13	58254510	58255129	+	MSTRG.105890	MSTRG.105890.2	48.0316	0.2849	0.580533
MSTRG.105899.1	D13	58359074	58360478	-	MSTRG.105899	MSTRG.105899.1	88.6543	0.525853	1.07152
MSTRG.1059.1	A01	11344501	11354191	+	MSTRG.1059	MSTRG.1059.1	102.865	0.610143	1.24327
MSTRG.10590.1	A04	5425214	5426114	+	MSTRG.10590	MSTRG.10590.1	2.03851	0.012091	0.024638
MSTRG.105900.1	D13	58359082	58360492	+	MSTRG.105900	MSTRG.105900.1	144.579	0.85757	1.74745
MSTRG.105907.4	D13	58391067	58391988	-	MSTRG.105907	MSTRG.105907.4	40.9229	0.242734	0.494614
MSTRG.10591.1	A04	5425215	5425986	-	MSTRG.10591	MSTRG.10591.1	1.32713	0.007872	0.01604
MSTRG.105916.9	D13	58332533	58338226	-	MSTRG.105916	MSTRG.105916.9	20.559	0.121946	0.248486
MSTRG.105917.8	D13	58333095	58338233	+	MSTRG.105917	MSTRG.105917.8	97.1504	0.576248	1.17421
MSTRG.105922.1	D13	58500538	58502811	-	MSTRG.105922	MSTRG.105922.1	144.792	0.858836	1.75003
MSTRG.105923.1	D13	58500539	58503075	+	MSTRG.105923	MSTRG.105923.1	80.559	0.477836	0.973675
MSTRG.105930.1	D13	58548450	58558274	+	MSTRG.105930	MSTRG.105930.1	25.0758	0.148737	0.303078
MSTRG.105937.1	D13	58675687	58676260	+	MSTRG.105937	MSTRG.105937.1	15.1131	0.089643	0.182664
MSTRG.105938.1	D13	58675699	58676251	-	MSTRG.105938	MSTRG.105938.1	20.7721	0.12321	0.251062
MSTRG.10594.1	A04	5458575	5459462	+	MSTRG.10594	MSTRG.10594.1	426.95	2.53246	5.16033
MSTRG.10595.1	A04	5458617	5459529	-	MSTRG.10595	MSTRG.10595.1	394.081	2.33749	4.76305
MSTRG.105950.1	D13	58723161	58724668	-	MSTRG.105950	MSTRG.105950.1	1050.85	6.23314	12.7011
MSTRG.105955.1	D13	58739310	58745969	+	MSTRG.105955	MSTRG.105955.1	266.581	1.58122	3.22202
MSTRG.105956.1	D13	58739322	58743348	-	MSTRG.105956	MSTRG.105956.1	360.485	2.13822	4.357
MSTRG.10598.1	A04	5567446	5569567	+	MSTRG.10598	MSTRG.10598.1	51.5977	0.306052	0.623635
MSTRG.105996.1	D13	58984909	58987127	+	MSTRG.105996	MSTRG.105996.1	80.8203	0.479386	0.976834
MSTRG.105997.2	D13	58984986	58987110	-	MSTRG.105997	MSTRG.105997.2	68.9715	0.409105	0.833624
MSTRG.106004.1	D13	59070632	59081633	-	MSTRG.106004	MSTRG.106004.1	29.5344	0.175183	0.356967
MSTRG.106005.1	D13	59071061	59074292	+	MSTRG.106005	MSTRG.106005.1	54.5338	0.323467	0.659122
MSTRG.106006.1	D13	59073130	59073446	-	MSTRG.106006	MSTRG.106006.1	14.4384	0.085641	0.174509
MSTRG.106007.1	D13	59081545	59082870	+	MSTRG.106007	MSTRG.106007.1	7.57105	0.044908	0.091507
MSTRG.106010.2	D13	59112403	59115278	+	MSTRG.106010	MSTRG.106010.2	86.6457	0.513939	1.04724
MSTRG.106011.1	D13	59113623	59115274	-	MSTRG.106011	MSTRG.106011.1	31.9473	0.189495	0.386131
MSTRG.10603.4	A04	5534164	5535906	-	MSTRG.10603	MSTRG.10603.4	88.0707	0.522391	1.06446
MSTRG.106035.1	D13	59225131	59229058	-	MSTRG.106035	MSTRG.106035.1	52.0976	0.309017	0.629677
MSTRG.106036.1	D13	59225135	59229006	+	MSTRG.106036	MSTRG.106036.1	68.4821	0.406202	0.827708
MSTRG.106039.1	D13	59271238	59273372	+	MSTRG.106039	MSTRG.106039.1	47.2632	0.280342	0.571246
MSTRG.10604.3	A04	5534013	5535352	+	MSTRG.10604	MSTRG.10604.3	330.026	1.95755	3.98885
MSTRG.10605.1	A04	5668038	5670050	-	MSTRG.10605	MSTRG.10605.1	137.734	0.81697	1.66472
MSTRG.106054.1	D13	59428404	59428770	+	MSTRG.106054	MSTRG.106054.1	1.57356	0.009334	0.019019
MSTRG.10606.1	A04	5668047	5669952	+	MSTRG.10606	MSTRG.10606.1	103.123	0.611672	1.24639
MSTRG.106084.1	D13	59630628	59631476	+	MSTRG.106084	MSTRG.106084.1	27.2701	0.161752	0.329599
MSTRG.106085.1	D13	59637946	59638665	-	MSTRG.106085	MSTRG.106085.1	1.37074	0.008131	0.016567
MSTRG.106089.1	D13	59650862	59652589	+	MSTRG.106089	MSTRG.106089.1	13.6135	0.080748	0.164539
MSTRG.10609.1	A04	5753132	5753969	+	MSTRG.10609	MSTRG.10609.1	616.671	3.65778	7.45338
MSTRG.106111.1	D13	59801535	59806297	+	MSTRG.106111	MSTRG.106111.1	57.2101	0.339342	0.691469
MSTRG.106112.1	D13	59801562	59806277	-	MSTRG.106112	MSTRG.106112.1	75.5881	0.448351	0.913594
MSTRG.106115.1	D13	59737393	59737783	-	MSTRG.106115	MSTRG.106115.1	68.7267	0.407652	0.830664
MSTRG.106147.1	D13	59984769	59985549	+	MSTRG.106147	MSTRG.106147.1	3.54112	0.021004	0.0428
MSTRG.106159.3	D13	60046660	60050866	-	MSTRG.106159	MSTRG.106159.3	13.8059	0.08189	0.166865
MSTRG.106160.2	D13	60046658	60050870	+	MSTRG.106160	MSTRG.106160.2	0	0	0
MSTRG.106161.1	D13	60119147	60120515	+	MSTRG.106161	MSTRG.106161.1	1793.7	10.6394	21.6796
MSTRG.106176.2	D13	60183641	60185432	-	MSTRG.106176	MSTRG.106176.2	138.159	0.819491	1.66986
MSTRG.106177.1	D13	60183647	60185452	+	MSTRG.106177	MSTRG.106177.1	838.868	4.97575	10.139
MSTRG.106178.1	D13	60205365	60207404	+	MSTRG.106178	MSTRG.106178.1	196.77	1.16714	2.37826
MSTRG.106213.1	D13	60544478	60546635	+	MSTRG.106213	MSTRG.106213.1	21.8309	0.12949	0.263859
MSTRG.106226.1	D13	60400076	60403264	-	MSTRG.106226	MSTRG.106226.1	14.4245	0.085559	0.174341
MSTRG.106227.1	D13	60402172	60440254	+	MSTRG.106227	MSTRG.106227.1	166.873	0.989807	2.01691
MSTRG.106228.1	D13	60426363	60427333	-	MSTRG.106228	MSTRG.106228.1	33.1968	0.196907	0.401232
MSTRG.106229.1	D13	60426519	60427294	+	MSTRG.106229	MSTRG.106229.1	36.5303	0.21668	0.441523
MSTRG.106230.1	D13	60437158	60440203	-	MSTRG.106230	MSTRG.106230.1	178.104	1.05642	2.15265
MSTRG.106231.2	D13	60451485	60454420	+	MSTRG.106231	MSTRG.106231.2	101.474	0.601896	1.22647
MSTRG.106232.1	D13	60451458	60454416	-	MSTRG.106232	MSTRG.106232.1	151.96	0.901353	1.83667
MSTRG.106233.1	D13	60461171	60463161	-	MSTRG.106233	MSTRG.106233.1	98.9563	0.586959	1.19603
MSTRG.106234.1	D13	60461188	60462273	+	MSTRG.106234	MSTRG.106234.1	52.4315	0.310998	0.633713
MSTRG.106235.2	D13	60498311	60501312	+	MSTRG.106235	MSTRG.106235.2	135.225	0.80209	1.6344
MSTRG.106236.1	D13	60500377	60501300	-	MSTRG.106236	MSTRG.106236.1	77.822	0.461602	0.940595
MSTRG.10624.1	A04	6255438	6256468	+	MSTRG.10624	MSTRG.10624.1	363.042	2.15338	4.3879
MSTRG.10625.1	A04	6255569	6256464	-	MSTRG.10625	MSTRG.10625.1	171.53	1.01743	2.0732
MSTRG.106257.1	D13	60781835	60782673	-	MSTRG.106257	MSTRG.106257.1	2383.43	14.1373	28.8073
MSTRG.106258.1	D13	60781835	60782684	+	MSTRG.106258	MSTRG.106258.1	1739.98	10.3207	21.0303
MSTRG.106265.1	D13	60820390	60820817	+	MSTRG.106265	MSTRG.106265.1	82.7471	0.490815	1.00012
MSTRG.106266.2	D13	60813460	60816580	-	MSTRG.106266	MSTRG.106266.2	74.8896	0.444208	0.905152
MSTRG.106267.1	D13	60813421	60816360	+	MSTRG.106267	MSTRG.106267.1	13.6455	0.080939	0.164927
MSTRG.106270.1	D13	60835502	60841933	+	MSTRG.106270	MSTRG.106270.1	21.2498	0.126043	0.256835
MSTRG.106271.1	D13	60837522	60841868	-	MSTRG.106271	MSTRG.106271.1	18.1637	0.107738	0.219536
MSTRG.106272.2	D13	60854268	60856967	+	MSTRG.106272	MSTRG.106272.2	10.1257	0.06006	0.122384
MSTRG.106273.1	D13	60856270	60856970	-	MSTRG.106273	MSTRG.106273.1	7.41909	0.044006	0.089671
MSTRG.106301.1	D13	60994167	60996524	+	MSTRG.106301	MSTRG.106301.1	40.6525	0.24113	0.491346
MSTRG.106337.1	D13	61422024	61427899	-	MSTRG.106337	MSTRG.106337.1	35.5164	0.210666	0.429269
MSTRG.106342.1	D13	61578207	61593037	-	MSTRG.106342	MSTRG.106342.1	0	0	0
MSTRG.106343.1	D13	61676182	61677264	+	MSTRG.106343	MSTRG.106343.1	1.68369	0.009987	0.02035
MSTRG.10635.1	A04	6739978	6740519	-	MSTRG.10635	MSTRG.10635.1	45.5607	0.270244	0.550669
MSTRG.106361.1	D13	61734688	61735319	-	MSTRG.106361	MSTRG.106361.1	345.028	2.04653	4.17017
MSTRG.106362.1	D13	61734714	61735280	+	MSTRG.106362	MSTRG.106362.1	6.6431	0.039404	0.080292
MSTRG.106363.1	D13	61743702	61744308	-	MSTRG.106363	MSTRG.106363.1	603.449	3.57936	7.29358
MSTRG.106364.1	D13	61743722	61744283	+	MSTRG.106364	MSTRG.106364.1	13.9596	0.082801	0.168722
MSTRG.106417.1	D13	62112576	62114621	-	MSTRG.106417	MSTRG.106417.1	120.05	0.712075	1.45098
MSTRG.106418.1	D13	62112600	62113133	+	MSTRG.106418	MSTRG.106418.1	108.208	0.641838	1.30786
MSTRG.106428.12	D13	62171051	62172586	+	MSTRG.106428	MSTRG.106428.12	3.88893	0.023067	0.047003
MSTRG.106434.1	D13	62331806	62332035	+	MSTRG.106434	MSTRG.106434.1	53.7299	0.318699	0.649406
MSTRG.106458.1	D13	62459067	62459464	+	MSTRG.106458	MSTRG.106458.1	1.76689	0.01048	0.021356
MSTRG.106470.2	D13	62539869	62543162	+	MSTRG.106470	MSTRG.106470.2	214.048	1.26963	2.58709
MSTRG.106471.3	D13	62540300	62543207	-	MSTRG.106471	MSTRG.106471.3	208.945	1.23935	2.52541
MSTRG.106512.1	D13	62793775	62797244	-	MSTRG.106512	MSTRG.106512.1	1534.96	9.10461	18.5523
MSTRG.106513.1	D13	62793795	62797244	+	MSTRG.106513	MSTRG.106513.1	1276.62	7.57229	15.4299
MSTRG.106555.1	D13	62923886	62926772	+	MSTRG.106555	MSTRG.106555.1	132.246	0.784417	1.59839
MSTRG.106556.1	D13	62923886	62925366	-	MSTRG.106556	MSTRG.106556.1	87.8941	0.521344	1.06233
MSTRG.106559.1	D13	62939160	62941663	+	MSTRG.106559	MSTRG.106559.1	58.3418	0.346054	0.705147
MSTRG.106560.1	D13	62940521	62941496	-	MSTRG.106560	MSTRG.106560.1	15.0902	0.089507	0.182387
MSTRG.10657.1	A04	6924559	6929266	+	MSTRG.10657	MSTRG.10657.1	52.5896	0.311935	0.635623
MSTRG.106582.1	D13	63150365	63151348	-	MSTRG.106582	MSTRG.106582.1	32.7312	0.194145	0.395606
MSTRG.106583.1	D13	63151349	63152284	+	MSTRG.106583	MSTRG.106583.1	22.1116	0.131155	0.267251
MSTRG.106586.1	D13	63203079	63203806	-	MSTRG.106586	MSTRG.106586.1	90.5932	0.537354	1.09495
MSTRG.106587.1	D13	63241198	63242688	-	MSTRG.106587	MSTRG.106587.1	63.1555	0.374607	0.763328
MSTRG.106588.1	D13	63241387	63242688	+	MSTRG.106588	MSTRG.106588.1	91.6647	0.543709	1.1079
MSTRG.106589.2	D13	63109064	63111507	-	MSTRG.106589	MSTRG.106589.2	98.4635	0.584036	1.19008
MSTRG.106590.10	D13	63110391	63111471	+	MSTRG.106590	MSTRG.106590.10	28.587	0.169564	0.345517
MSTRG.106590.1	D13	63109081	63111471	+	MSTRG.106590	MSTRG.106590.1	234.588	1.39146	2.83534
MSTRG.106591.1	D13	63264539	63265279	+	MSTRG.106591	MSTRG.106591.1	325.308	1.92957	3.93183
MSTRG.106592.1	D13	63264543	63265226	-	MSTRG.106592	MSTRG.106592.1	352.452	2.09057	4.25991
MSTRG.106593.5	D13	63278304	63284460	+	MSTRG.106593	MSTRG.106593.5	71.7998	0.425881	0.867807
MSTRG.106594.5	D13	63280412	63284450	-	MSTRG.106594	MSTRG.106594.5	8.81766	0.052302	0.106575
MSTRG.106595.1	D13	63448979	63452740	-	MSTRG.106595	MSTRG.106595.1	47.5978	0.282327	0.575291
MSTRG.106596.1	D13	63449005	63451764	+	MSTRG.106596	MSTRG.106596.1	30.7552	0.182425	0.371723
MSTRG.1066.1	A01	11484285	11485087	-	MSTRG.1066	MSTRG.1066.1	41.5251	0.246306	0.501893
MSTRG.10661.1	A04	4908899	4918566	+	MSTRG.10661	MSTRG.10661.1	201.889	1.1975	2.44013
MSTRG.10662.2	A04	4908902	4918472	-	MSTRG.10662	MSTRG.10662.2	60.6854	0.359956	0.733473
MSTRG.106631.1	D13	63698447	63699588	-	MSTRG.106631	MSTRG.106631.1	19.8765	0.117897	0.240237
MSTRG.106632.1	D13	63699933	63701777	+	MSTRG.106632	MSTRG.106632.1	34.2015	0.202866	0.413376
MSTRG.106636.2	D13	63665627	63675689	-	MSTRG.106636	MSTRG.106636.2	639.878	3.79544	7.73388
MSTRG.106637.5	D13	63671956	63675640	+	MSTRG.106637	MSTRG.106637.5	535.006	3.17339	6.46634
MSTRG.106638.3	D13	63672052	63673581	-	MSTRG.106638	MSTRG.106638.3	3.6561	0.021686	0.044189
MSTRG.106645.2	D13	63306569	63308313	+	MSTRG.106645	MSTRG.106645.2	130.658	0.775	1.5792
MSTRG.106646.15	D13	63310990	63315854	-	MSTRG.106646	MSTRG.106646.15	33.7511	0.200195	0.407932
MSTRG.106647.4	D13	63309925	63315461	+	MSTRG.106647	MSTRG.106647.4	79.8794	0.473805	0.965461
MSTRG.106648.1	D13	63320839	63322412	+	MSTRG.106648	MSTRG.106648.1	36.2997	0.215312	0.438736
MSTRG.106649.1	D13	63320874	63322105	-	MSTRG.106649	MSTRG.106649.1	15.094	0.08953	0.182433
MSTRG.106650.1	D13	63338796	63344659	+	MSTRG.106650	MSTRG.106650.1	46.8314	0.277781	0.566027
MSTRG.106651.1	D13	63340147	63344733	-	MSTRG.106651	MSTRG.106651.1	89.3791	0.530152	1.08028
MSTRG.106654.2	D13	63435611	63442758	+	MSTRG.106654	MSTRG.106654.2	363.548	2.15639	4.39402
MSTRG.106657.1	D13	63745945	63749317	-	MSTRG.106657	MSTRG.106657.1	535.149	3.17424	6.46807
MSTRG.106658.1	D13	63745952	63749241	+	MSTRG.106658	MSTRG.106658.1	541.235	3.21034	6.54163
MSTRG.106681.2	D13	63904922	63907364	+	MSTRG.106681	MSTRG.106681.2	32.7616	0.194325	0.395972
MSTRG.106681.1	D13	63904911	63907364	+	MSTRG.106681	MSTRG.106681.1	106.181	0.629814	1.28336
MSTRG.106682.2	D13	63904929	63907393	-	MSTRG.106682	MSTRG.106682.2	23.3304	0.138384	0.281982
MSTRG.106696.1	D13	63941520	63945637	+	MSTRG.106696	MSTRG.106696.1	536.026	3.17944	6.47867
MSTRG.106697.2	D13	63941550	63945633	-	MSTRG.106697	MSTRG.106697.2	498.021	2.95401	6.01932
MSTRG.1067.1	A01	11484364	11485098	+	MSTRG.1067	MSTRG.1067.1	141.886	0.841595	1.7149
MSTRG.10671.1	A04	7058410	7059199	-	MSTRG.10671	MSTRG.10671.1	349.754	2.07456	4.22729
MSTRG.106719.1	D13	64050040	64050872	-	MSTRG.106719	MSTRG.106719.1	3589.7	21.2923	43.3868
MSTRG.10672.1	A04	7058429	7059185	+	MSTRG.10672	MSTRG.10672.1	301.971	1.79114	3.64976
MSTRG.106738.1	D13	64179283	64179821	+	MSTRG.106738	MSTRG.106738.1	4.47142	0.026522	0.054044
MSTRG.106739.1	D13	64179293	64179822	-	MSTRG.106739	MSTRG.106739.1	2.54411	0.01509	0.030749
MSTRG.106745.1	D13	64213956	64214541	+	MSTRG.106745	MSTRG.106745.1	264.179	1.56698	3.19299
MSTRG.106755.4	D13	64224343	64228552	+	MSTRG.106755	MSTRG.106755.4	35.0961	0.208173	0.424189
MSTRG.106756.1	D13	64224343	64225870	-	MSTRG.106756	MSTRG.106756.1	23.3939	0.138761	0.28275
MSTRG.10677.1	A04	7259615	7262914	-	MSTRG.10677	MSTRG.10677.1	89.4692	0.530687	1.08137
MSTRG.10678.1	A04	7642703	7643655	-	MSTRG.10678	MSTRG.10678.1	32.3365	0.191804	0.390835
MSTRG.1068.1	A01	11520790	11523028	-	MSTRG.1068	MSTRG.1068.1	98.7192	0.585553	1.19317
MSTRG.10680.1	A04	7630164	7631339	-	MSTRG.10680	MSTRG.10680.1	4.04891	0.024016	0.048937
MSTRG.106811.2	D13	64537723	64541570	+	MSTRG.106811	MSTRG.106811.2	0	0	0
MSTRG.106811.1	D13	64532390	64541570	+	MSTRG.106811	MSTRG.106811.1	146.976	0.871788	1.77642
MSTRG.106812.7	D13	64535174	64541634	-	MSTRG.106812	MSTRG.106812.7	72.0112	0.427134	0.870362
MSTRG.10682.2	A04	7706169	7706897	-	MSTRG.10682	MSTRG.10682.2	1402.96	8.32169	16.9569
MSTRG.10683.1	A04	7706155	7706811	+	MSTRG.10683	MSTRG.10683.1	37.0716	0.21989	0.448065
MSTRG.10686.1	A04	7927851	7929684	-	MSTRG.10686	MSTRG.10686.1	26.2833	0.1559	0.317673
MSTRG.10687.1	A04	7874764	7876633	+	MSTRG.10687	MSTRG.10687.1	79.9962	0.474498	0.966874
MSTRG.10688.4	A04	7900412	7902920	-	MSTRG.10688	MSTRG.10688.4	54.0206	0.320423	0.65292
MSTRG.10689.2	A04	7880188	7882231	+	MSTRG.10689	MSTRG.10689.2	32.4241	0.192324	0.391894
MSTRG.1069.1	A01	11520910	11522981	+	MSTRG.1069	MSTRG.1069.1	129.251	0.766655	1.5622
MSTRG.10690.1	A04	7902048	7902784	+	MSTRG.10690	MSTRG.10690.1	59.4985	0.352916	0.719128
MSTRG.10691.1	A04	7723382	7723819	+	MSTRG.10691	MSTRG.10691.1	50.5688	0.299949	0.611199
MSTRG.10692.1	A04	7734486	7738906	-	MSTRG.10692	MSTRG.10692.1	188.874	1.12031	2.28282
MSTRG.10693.1	A04	7734512	7738941	+	MSTRG.10693	MSTRG.10693.1	220.886	1.31018	2.66973
MSTRG.10694.1	A04	7749419	7752232	-	MSTRG.10694	MSTRG.10694.1	31.3099	0.185715	0.378427
MSTRG.10695.2	A04	7749467	7752239	+	MSTRG.10695	MSTRG.10695.2	18.5019	0.109744	0.223624
MSTRG.10696.1	A04	7758541	7763011	-	MSTRG.10696	MSTRG.10696.1	103.307	0.612763	1.24861
MSTRG.10697.1	A04	7758549	7763011	+	MSTRG.10697	MSTRG.10697.1	51.0893	0.303036	0.61749
MSTRG.10698.1	A04	7773170	7775488	-	MSTRG.10698	MSTRG.10698.1	39.5711	0.234716	0.478276
MSTRG.10699.1	A04	7773191	7775288	+	MSTRG.10699	MSTRG.10699.1	49.2441	0.292091	0.595188
MSTRG.10708.1	A04	7946035	7957556	-	MSTRG.10708	MSTRG.10708.1	310.081	1.83925	3.74779
MSTRG.10709.3	A04	7946077	7956858	+	MSTRG.10709	MSTRG.10709.3	48.705	0.288894	0.588672
MSTRG.10710.1	A04	8013045	8013692	-	MSTRG.10710	MSTRG.10710.1	53.1954	0.315528	0.642945
MSTRG.10711.1	A04	8013045	8013515	+	MSTRG.10711	MSTRG.10711.1	35.281	0.209269	0.426423
MSTRG.10712.2	A04	8019765	8021909	-	MSTRG.10712	MSTRG.10712.2	54.5338	0.323468	0.659123
MSTRG.10713.1	A04	8020478	8021281	+	MSTRG.10713	MSTRG.10713.1	18.5606	0.110092	0.224332
MSTRG.1072.2	A01	11574638	11579359	+	MSTRG.1072	MSTRG.1072.2	64.1255	0.38036	0.775052
MSTRG.10720.1	A04	8202389	8205049	+	MSTRG.10720	MSTRG.10720.1	28.7341	0.170436	0.347294
MSTRG.10721.1	A04	8202403	8204922	-	MSTRG.10721	MSTRG.10721.1	49.1522	0.291546	0.594077
MSTRG.10725.1	A04	8215073	8217634	+	MSTRG.10725	MSTRG.10725.1	62.688	0.371834	0.757678
MSTRG.10726.1	A04	8215084	8217529	-	MSTRG.10726	MSTRG.10726.1	92.3708	0.547898	1.11644
MSTRG.10727.1	A04	8276347	8287509	+	MSTRG.10727	MSTRG.10727.1	171.713	1.01852	2.07541
MSTRG.10728.2	A04	8276349	8287498	-	MSTRG.10728	MSTRG.10728.2	0	0	0
MSTRG.10729.2	A04	8220846	8226173	-	MSTRG.10729	MSTRG.10729.2	0	0	0
MSTRG.10730.1	A04	8220872	8226236	+	MSTRG.10730	MSTRG.10730.1	191.098	1.1335	2.3097
MSTRG.10735.1	A04	8545728	8546377	-	MSTRG.10735	MSTRG.10735.1	9.1099	0.054035	0.110107
MSTRG.10736.1	A04	8545735	8546377	+	MSTRG.10736	MSTRG.10736.1	170.491	1.01127	2.06064
MSTRG.10737.1	A04	8549709	8550666	+	MSTRG.10737	MSTRG.10737.1	281.887	1.67201	3.40702
MSTRG.10738.2	A04	8549808	8554377	-	MSTRG.10738	MSTRG.10738.2	204.431	1.21258	2.47085
MSTRG.10739.1	A04	8615143	8619662	+	MSTRG.10739	MSTRG.10739.1	194.018	1.15082	2.345
MSTRG.1074.1	A01	11618623	11620207	+	MSTRG.1074	MSTRG.1074.1	94.5008	0.560532	1.14218
MSTRG.10740.2	A04	8615213	8619677	-	MSTRG.10740	MSTRG.10740.2	170.649	1.01221	2.06255
MSTRG.10744.2	A04	8388864	8395241	-	MSTRG.10744	MSTRG.10744.2	84.4227	0.500754	1.02037
MSTRG.10745.1	A04	8388863	8392233	+	MSTRG.10745	MSTRG.10745.1	81.7701	0.48502	0.988314
MSTRG.10746.1	A04	8395278	8396188	+	MSTRG.10746	MSTRG.10746.1	78.933	0.468191	0.954022
MSTRG.10747.1	A04	8396563	8397813	+	MSTRG.10747	MSTRG.10747.1	120.468	0.714553	1.45603
MSTRG.10748.1	A04	8396655	8397796	-	MSTRG.10748	MSTRG.10748.1	110.138	0.653285	1.33118
MSTRG.1075.1	A01	11618650	11620169	-	MSTRG.1075	MSTRG.1075.1	33.0164	0.195837	0.399052
MSTRG.10751.1	A04	8446072	8446954	+	MSTRG.10751	MSTRG.10751.1	1.21895	0.00723	0.014733
MSTRG.10752.1	A04	8470848	8473864	+	MSTRG.10752	MSTRG.10752.1	16.4602	0.097634	0.198946
MSTRG.10753.1	A04	8470876	8472530	-	MSTRG.10753	MSTRG.10753.1	103.682	0.614992	1.25316
MSTRG.10763.1	A04	8850458	8851646	+	MSTRG.10763	MSTRG.10763.1	54.0517	0.320608	0.653295
MSTRG.10764.3	A04	8850677	8851816	-	MSTRG.10764	MSTRG.10764.3	90.7845	0.538489	1.09727
MSTRG.10765.1	A04	8915464	8916532	+	MSTRG.10765	MSTRG.10765.1	108.537	0.64379	1.31184
MSTRG.10766.1	A04	8915485	8916538	-	MSTRG.10766	MSTRG.10766.1	182.897	1.08485	2.21058
MSTRG.10771.1	A04	9088265	9089647	-	MSTRG.10771	MSTRG.10771.1	19.3542	0.114799	0.233924
MSTRG.10772.1	A04	9088267	9089680	+	MSTRG.10772	MSTRG.10772.1	13.3469	0.079167	0.161317
MSTRG.10773.1	A04	9245092	9245988	-	MSTRG.10773	MSTRG.10773.1	354.977	2.10555	4.29042
MSTRG.10774.1	A04	9245095	9245695	+	MSTRG.10774	MSTRG.10774.1	391.999	2.32515	4.73789
MSTRG.10775.1	A04	9319600	9320515	-	MSTRG.10775	MSTRG.10775.1	48.1904	0.285842	0.582453
MSTRG.10776.1	A04	9319600	9320521	+	MSTRG.10776	MSTRG.10776.1	51.3834	0.304781	0.621045
MSTRG.10800.1	A04	9593896	9595468	+	MSTRG.10800	MSTRG.10800.1	459.141	2.7234	5.5494
MSTRG.10801.1	A04	9593922	9595302	-	MSTRG.10801	MSTRG.10801.1	301.777	1.78999	3.64743
MSTRG.10802.1	A04	9672207	9674681	-	MSTRG.10802	MSTRG.10802.1	464.986	2.75807	5.62005
MSTRG.10803.1	A04	9673742	9674681	+	MSTRG.10803	MSTRG.10803.1	2304.14	13.667	27.849
MSTRG.10816.1	A04	10030997	10032718	-	MSTRG.10816	MSTRG.10816.1	49.6707	0.294622	0.600344
MSTRG.10817.1	A04	10034383	10035888	+	MSTRG.10817	MSTRG.10817.1	72.5703	0.430451	0.87712
MSTRG.10825.1	A04	10288266	10288679	-	MSTRG.10825	MSTRG.10825.1	2.21047	0.013111	0.026717
MSTRG.10826.1	A04	10296546	10303435	+	MSTRG.10826	MSTRG.10826.1	2.95115	0.017505	0.035669
MSTRG.10827.1	A04	10300761	10305543	-	MSTRG.10827	MSTRG.10827.1	2.84989	0.016904	0.034445
MSTRG.10830.1	A04	10741103	10741511	+	MSTRG.10830	MSTRG.10830.1	1.41972	0.008421	0.017159
MSTRG.10832.7	A04	9940601	9946206	-	MSTRG.10832	MSTRG.10832.7	41.5585	0.246504	0.502296
MSTRG.10833.3	A04	9940674	9946202	+	MSTRG.10833	MSTRG.10833.3	127.642	0.757109	1.54274
MSTRG.10836.1	A04	11096671	11097673	+	MSTRG.10836	MSTRG.10836.1	604.405	3.58503	7.30513
MSTRG.10837.2	A04	11096678	11097676	-	MSTRG.10837	MSTRG.10837.2	692.222	4.10592	8.36654
MSTRG.10838.1	A04	11119597	11120498	+	MSTRG.10838	MSTRG.10838.1	246.45	1.46182	2.97871
MSTRG.10839.1	A04	11119602	11120410	-	MSTRG.10839	MSTRG.10839.1	299.735	1.77788	3.62274
MSTRG.10845.1	A04	11390328	11394602	+	MSTRG.10845	MSTRG.10845.1	132.358	0.785085	1.59975
MSTRG.10846.1	A04	11390336	11394595	-	MSTRG.10846	MSTRG.10846.1	146.222	0.867316	1.76731
MSTRG.10851.1	A04	11519980	11524367	+	MSTRG.10851	MSTRG.10851.1	55.2917	0.327963	0.668283
MSTRG.10852.1	A04	11522489	11524531	-	MSTRG.10852	MSTRG.10852.1	49.1089	0.29129	0.593554
MSTRG.10855.1	A04	11931936	11933025	-	MSTRG.10855	MSTRG.10855.1	141.125	0.837085	1.70571
MSTRG.10856.1	A04	11931938	11932970	+	MSTRG.10856	MSTRG.10856.1	129.69	0.769256	1.5675
MSTRG.10866.1	A04	12017782	12019497	-	MSTRG.10866	MSTRG.10866.1	188.724	1.11942	2.28101
MSTRG.10867.1	A04	12017804	12021162	+	MSTRG.10867	MSTRG.10867.1	54.1006	0.320898	0.653886
MSTRG.10870.1	A04	12322546	12323591	+	MSTRG.10870	MSTRG.10870.1	1091.37	6.47344	13.1908
MSTRG.10871.1	A04	12322561	12323597	-	MSTRG.10871	MSTRG.10871.1	1078.29	6.39588	13.0327
MSTRG.10874.4	A04	12381800	12382774	-	MSTRG.10874	MSTRG.10874.4	2.74005	0.016253	0.033118
MSTRG.10876.1	A04	12408822	12409948	+	MSTRG.10876	MSTRG.10876.1	151.497	0.898605	1.83107
MSTRG.10877.1	A04	12409130	12409921	-	MSTRG.10877	MSTRG.10877.1	325.428	1.93028	3.93328
MSTRG.10882.2	A04	12676515	12677397	-	MSTRG.10882	MSTRG.10882.2	65.3263	0.387483	0.789565
MSTRG.10883.2	A04	12676512	12677388	+	MSTRG.10883	MSTRG.10883.2	72.958	0.432751	0.881806
MSTRG.10888.1	A04	12435251	12436141	-	MSTRG.10888	MSTRG.10888.1	461.297	2.73619	5.57546
MSTRG.10889.1	A04	12435258	12436134	+	MSTRG.10889	MSTRG.10889.1	356.161	2.11257	4.30474
MSTRG.10899.1	A04	13315400	13316232	+	MSTRG.10899	MSTRG.10899.1	62.6651	0.371698	0.7574
MSTRG.10917.1	A04	13851026	13854609	+	MSTRG.10917	MSTRG.10917.1	60.1343	0.356687	0.726813
MSTRG.10918.1	A04	13851027	13854638	-	MSTRG.10918	MSTRG.10918.1	60.1822	0.356971	0.727391
MSTRG.10925.1	A04	14594926	14596303	-	MSTRG.10925	MSTRG.10925.1	5720.05	33.9285	69.1353
MSTRG.10934.1	A04	14717187	14720528	+	MSTRG.10934	MSTRG.10934.1	105.761	0.627322	1.27828
MSTRG.10935.1	A04	14717203	14720539	-	MSTRG.10935	MSTRG.10935.1	89.2569	0.529427	1.0788
MSTRG.10957.1	A04	17999617	18000426	-	MSTRG.10957	MSTRG.10957.1	10.7588	0.063816	0.130036
MSTRG.10958.1	A04	17999622	18004218	+	MSTRG.10958	MSTRG.10958.1	12.2442	0.072626	0.147989
MSTRG.10980.1	A04	19435735	19439794	-	MSTRG.10980	MSTRG.10980.1	54.5733	0.323702	0.6596
MSTRG.10981.2	A04	19437372	19439156	+	MSTRG.10981	MSTRG.10981.2	13.0417	0.077357	0.157628
MSTRG.10995.1	A04	20596160	20597879	+	MSTRG.10995	MSTRG.10995.1	56.5277	0.335294	0.683221
MSTRG.11004.1	A04	21380928	21382868	+	MSTRG.11004	MSTRG.11004.1	43.1738	0.256085	0.521819
MSTRG.11014.1	A04	22949497	22949730	+	MSTRG.11014	MSTRG.11014.1	182.168	1.08053	2.20177
MSTRG.11015.1	A04	22950933	22951640	+	MSTRG.11015	MSTRG.11015.1	559.52	3.31879	6.76263
MSTRG.11019.1	A04	22633865	22656010	-	MSTRG.11019	MSTRG.11019.1	33.9386	0.201307	0.410198
MSTRG.11020.6	A04	22634077	22656037	+	MSTRG.11020	MSTRG.11020.6	41.8192	0.24805	0.505447
MSTRG.11027.1	A04	26333422	26335516	+	MSTRG.11027	MSTRG.11027.1	21.6692	0.128531	0.261904
MSTRG.11028.1	A04	26666103	26667488	-	MSTRG.11028	MSTRG.11028.1	34.154	0.202584	0.412801
MSTRG.11036.1	A04	28578988	28582828	-	MSTRG.11036	MSTRG.11036.1	74.6645	0.442873	0.902431
MSTRG.11037.1	A04	28581319	28582880	+	MSTRG.11037	MSTRG.11037.1	30.9127	0.183359	0.373626
MSTRG.11050.1	A04	30209506	30211981	-	MSTRG.11050	MSTRG.11050.1	14.1705	0.084053	0.171272
MSTRG.11073.1	A04	37503472	37506995	-	MSTRG.11073	MSTRG.11073.1	36.4208	0.21603	0.4402
MSTRG.11074.1	A04	37506375	37506826	+	MSTRG.11074	MSTRG.11074.1	25.884	0.153531	0.312847
MSTRG.11083.4	A04	38937842	38942607	+	MSTRG.11083	MSTRG.11083.4	37.2577	0.220994	0.450314
MSTRG.11084.2	A04	38937879	38942628	-	MSTRG.11084	MSTRG.11084.2	6.73025	0.039921	0.081345
MSTRG.11090.1	A04	39795905	39796967	+	MSTRG.11090	MSTRG.11090.1	290.995	1.72603	3.5171
MSTRG.11091.1	A04	39795936	39796961	-	MSTRG.11091	MSTRG.11091.1	180.626	1.07138	2.18313
MSTRG.11095.1	A04	40240955	40241989	-	MSTRG.11095	MSTRG.11095.1	14.6346	0.086805	0.176881
MSTRG.11098.1	A04	40503152	40505629	+	MSTRG.11098	MSTRG.11098.1	21.1017	0.125165	0.255045
MSTRG.11099.1	A04	40503153	40505504	-	MSTRG.11099	MSTRG.11099.1	21.0763	0.125014	0.254739
MSTRG.11100.1	A04	40562120	40562794	+	MSTRG.11100	MSTRG.11100.1	67.6935	0.401524	0.818176
MSTRG.11101.1	A04	40562122	40562917	-	MSTRG.11101	MSTRG.11101.1	56.2828	0.333841	0.680261
MSTRG.11102.1	A04	40564408	40564954	+	MSTRG.11102	MSTRG.11102.1	41.5393	0.24639	0.502064
MSTRG.11103.1	A04	41125903	41128428	+	MSTRG.11103	MSTRG.11103.1	18.3357	0.108758	0.221614
MSTRG.11107.1	A04	42355397	42357907	+	MSTRG.11107	MSTRG.11107.1	96.6036	0.573004	1.1676
MSTRG.11108.1	A04	42355398	42357904	-	MSTRG.11108	MSTRG.11108.1	92.9291	0.551209	1.12319
MSTRG.11117.2	A04	44498257	44502169	-	MSTRG.11117	MSTRG.11117.2	34.3987	0.204036	0.415759
MSTRG.11118.2	A04	44499449	44502158	+	MSTRG.11118	MSTRG.11118.2	66.9945	0.397378	0.809728
MSTRG.11119.1	A04	45243055	45244212	-	MSTRG.11119	MSTRG.11119.1	87.4143	0.518498	1.05653
MSTRG.1112.1	A01	11977356	11978074	+	MSTRG.1112	MSTRG.1112.1	144.566	0.857496	1.7473
MSTRG.11120.2	A04	45243103	45244457	+	MSTRG.11120	MSTRG.11120.2	8.67876	0.051478	0.104896
MSTRG.11132.1	A04	47747979	47751351	+	MSTRG.11132	MSTRG.11132.1	58.1663	0.345013	0.703026
MSTRG.11133.1	A04	47748865	47751366	-	MSTRG.11133	MSTRG.11133.1	70.2242	0.416535	0.848763
MSTRG.11174.1	A04	51007216	51007928	-	MSTRG.11174	MSTRG.11174.1	15.7204	0.093245	0.190004
MSTRG.11175.1	A04	51007262	51008040	+	MSTRG.11175	MSTRG.11175.1	123.819	0.73443	1.49653
MSTRG.11178.2	A04	51108722	51113143	+	MSTRG.11178	MSTRG.11178.2	163.664	0.970771	1.97812
MSTRG.11179.1	A04	51108715	51113158	-	MSTRG.11179	MSTRG.11179.1	134.483	0.797687	1.62543
MSTRG.11182.1	A04	51214303	51217893	+	MSTRG.11182	MSTRG.11182.1	52.6525	0.312308	0.636383
MSTRG.11183.1	A04	51214328	51217894	-	MSTRG.11183	MSTRG.11183.1	64.1891	0.380738	0.775821
MSTRG.11187.1	A04	51616406	51623748	-	MSTRG.11187	MSTRG.11187.1	37.8031	0.224229	0.456907
MSTRG.11204.1	A04	53444719	53450065	-	MSTRG.11204	MSTRG.11204.1	48.8551	0.289784	0.590487
MSTRG.11205.1	A04	53449361	53450621	+	MSTRG.11205	MSTRG.11205.1	32.5703	0.193191	0.39366
MSTRG.11221.1	A04	55719643	55722518	-	MSTRG.11221	MSTRG.11221.1	15.1517	0.089873	0.183131
MSTRG.11222.1	A04	55666951	55675712	-	MSTRG.11222	MSTRG.11222.1	88.2561	0.523491	1.06671
MSTRG.11223.1	A04	55670141	55675685	+	MSTRG.11223	MSTRG.11223.1	276.616	1.64075	3.34332
MSTRG.11239.1	A04	58957705	58961650	-	MSTRG.11239	MSTRG.11239.1	51.406	0.304915	0.621318
MSTRG.11240.1	A04	58957871	58961662	+	MSTRG.11240	MSTRG.11240.1	80.0753	0.474967	0.96783
MSTRG.11249.1	A04	60175525	60180258	-	MSTRG.11249	MSTRG.11249.1	171.597	1.01783	2.07401
MSTRG.11250.3	A04	60175689	60180321	+	MSTRG.11250	MSTRG.11250.3	62.6542	0.371634	0.75727
MSTRG.11257.1	A04	62108346	62111303	+	MSTRG.11257	MSTRG.11257.1	18.588	0.110255	0.224664
MSTRG.11263.2	A04	62134391	62138794	+	MSTRG.11263	MSTRG.11263.2	112.539	0.667524	1.3602
MSTRG.11264.2	A04	62135865	62138802	-	MSTRG.11264	MSTRG.11264.2	78.8785	0.467868	0.953364
MSTRG.11270.1	A04	62468931	62470292	+	MSTRG.11270	MSTRG.11270.1	35.7677	0.212156	0.432306
MSTRG.11271.1	A04	62472988	62474110	-	MSTRG.11271	MSTRG.11271.1	91.1901	0.540894	1.10217
MSTRG.11272.1	A04	62473362	62474109	+	MSTRG.11272	MSTRG.11272.1	78.626	0.466371	0.950313
MSTRG.1128.1	A01	12125743	12126860	+	MSTRG.1128	MSTRG.1128.1	1061.46	6.29603	12.8293
MSTRG.1129.1	A01	12125743	12126823	-	MSTRG.1129	MSTRG.1129.1	581.832	3.45114	7.0323
MSTRG.11291.1	A04	64015893	64016672	-	MSTRG.11291	MSTRG.11291.1	564.327	3.34731	6.82073
MSTRG.11292.1	A04	64016001	64016649	+	MSTRG.11292	MSTRG.11292.1	162.439	0.96351	1.96332
MSTRG.11308.1	A04	65612351	65614062	+	MSTRG.11308	MSTRG.11308.1	126.16	0.748316	1.52483
MSTRG.11309.1	A04	65612532	65614062	-	MSTRG.11309	MSTRG.11309.1	163.683	0.970887	1.97836
MSTRG.11318.1	A04	65957509	65958257	-	MSTRG.11318	MSTRG.11318.1	21.4843	0.127434	0.259669
MSTRG.11319.1	A04	65957510	65958133	+	MSTRG.11319	MSTRG.11319.1	160.695	0.953165	1.94224
MSTRG.11324.1	A04	66280913	66283087	-	MSTRG.11324	MSTRG.11324.1	56.5294	0.335304	0.683241
MSTRG.11329.1	A04	65993344	65996163	+	MSTRG.11329	MSTRG.11329.1	360.71	2.13955	4.35972
MSTRG.1133.1	A01	12079779	12085523	-	MSTRG.1133	MSTRG.1133.1	269.248	1.59705	3.25427
MSTRG.11330.4	A04	65993739	65996306	-	MSTRG.11330	MSTRG.11330.4	184.189	1.09252	2.22619
MSTRG.1134.1	A01	12079790	12085531	+	MSTRG.1134	MSTRG.1134.1	121.599	0.721267	1.46971
MSTRG.11343.1	A04	66718825	66719798	+	MSTRG.11343	MSTRG.11343.1	2114.18	12.5403	25.553
MSTRG.11344.1	A04	66718881	66719717	-	MSTRG.11344	MSTRG.11344.1	678.205	4.02278	8.19712
MSTRG.1135.1	A01	12313103	12314230	-	MSTRG.1135	MSTRG.1135.1	492.104	2.91892	5.94781
MSTRG.11353.4	A04	67143277	67148324	+	MSTRG.11353	MSTRG.11353.4	253.028	1.50084	3.05823
MSTRG.11354.1	A04	67143171	67148216	-	MSTRG.11354	MSTRG.11354.1	430.992	2.55643	5.20918
MSTRG.1136.2	A01	12325291	12326393	-	MSTRG.1136	MSTRG.1136.2	242.291	1.43715	2.92844
MSTRG.1137.1	A01	12325306	12326324	+	MSTRG.1137	MSTRG.1137.1	139.526	0.827598	1.68638
MSTRG.11370.1	A04	68675538	68677659	-	MSTRG.11370	MSTRG.11370.1	81.7219	0.484734	0.987731
MSTRG.11371.1	A04	68675539	68677665	+	MSTRG.11371	MSTRG.11371.1	33.172	0.19676	0.400933
MSTRG.11379.1	A04	69029121	69030131	-	MSTRG.11379	MSTRG.11379.1	141.163	0.83731	1.70617
MSTRG.11380.1	A04	69005911	69012868	-	MSTRG.11380	MSTRG.11380.1	148.868	0.883008	1.79929
MSTRG.11381.2	A04	69005945	69012928	+	MSTRG.11381	MSTRG.11381.2	76.4592	0.453518	0.924123
MSTRG.11390.1	A04	69391019	69395392	+	MSTRG.11390	MSTRG.11390.1	65.9832	0.391379	0.797505
MSTRG.11391.1	A04	69391781	69395392	-	MSTRG.11391	MSTRG.11391.1	63.8594	0.378782	0.771836
MSTRG.11398.3	A04	69530756	69532529	+	MSTRG.11398	MSTRG.11398.3	28.2491	0.16756	0.341432
MSTRG.11399.3	A04	69530756	69532531	-	MSTRG.11399	MSTRG.11399.3	6.78981	0.040274	0.082065
MSTRG.11400.2	A04	69510835	69512677	-	MSTRG.11400	MSTRG.11400.2	609.449	3.61495	7.3661
MSTRG.11401.2	A04	69510846	69512875	+	MSTRG.11401	MSTRG.11401.2	869.902	5.15982	10.5141
MSTRG.11406.1	A04	69636901	69638108	+	MSTRG.11406	MSTRG.11406.1	28.5531	0.169363	0.345106
MSTRG.11407.1	A04	69639307	69640746	+	MSTRG.11407	MSTRG.11407.1	12.7108	0.075394	0.153628
MSTRG.11408.1	A04	69640748	69642356	-	MSTRG.11408	MSTRG.11408.1	33.5049	0.198735	0.404957
MSTRG.11409.1	A04	69669609	69670815	+	MSTRG.11409	MSTRG.11409.1	13.6463	0.080943	0.164936
MSTRG.11428.1	A04	70238230	70240054	-	MSTRG.11428	MSTRG.11428.1	27.6592	0.164061	0.334303
MSTRG.1145.2	A01	12411785	12413951	+	MSTRG.1145	MSTRG.1145.2	8.62435	0.051155	0.104238
MSTRG.1146.1	A01	12471516	12473552	+	MSTRG.1146	MSTRG.1146.1	157.552	0.934518	1.90424
MSTRG.1147.1	A01	12471716	12473524	-	MSTRG.1147	MSTRG.1147.1	163.481	0.969691	1.97592
MSTRG.11474.1	A04	71634331	71639510	+	MSTRG.11474	MSTRG.11474.1	38.5113	0.22843	0.465466
MSTRG.11475.1	A04	71634377	71638605	-	MSTRG.11475	MSTRG.11475.1	56.5615	0.335494	0.683629
MSTRG.1148.1	A01	12480095	12481230	-	MSTRG.1148	MSTRG.1148.1	8.75792	0.051948	0.105853
MSTRG.11480.1	A04	71914215	71926212	+	MSTRG.11480	MSTRG.11480.1	12.3891	0.073486	0.149741
MSTRG.11481.1	A04	71914242	71926180	-	MSTRG.11481	MSTRG.11481.1	42.7746	0.253718	0.516995
MSTRG.11491.2	A04	72761587	72765196	-	MSTRG.11491	MSTRG.11491.2	9.09283	0.053934	0.1099
MSTRG.11492.1	A04	72761638	72765194	+	MSTRG.11492	MSTRG.11492.1	53.0138	0.314452	0.640751
MSTRG.11501.1	A04	73580630	73581324	-	MSTRG.11501	MSTRG.11501.1	260.195	1.54335	3.14485
MSTRG.11502.1	A04	73580639	73581334	+	MSTRG.11502	MSTRG.11502.1	76.2764	0.452434	0.921914
MSTRG.11503.1	A04	73708508	73710206	-	MSTRG.11503	MSTRG.11503.1	387.952	2.30114	4.68898
MSTRG.11504.1	A04	73708510	73710243	+	MSTRG.11504	MSTRG.11504.1	195.384	1.15892	2.36151
MSTRG.11507.2	A04	73731192	73732184	+	MSTRG.11507	MSTRG.11507.2	25.7948	0.153002	0.311768
MSTRG.11508.1	A04	73731192	73732202	-	MSTRG.11508	MSTRG.11508.1	71.5688	0.42451	0.865015
MSTRG.11514.2	A04	73979506	73980541	+	MSTRG.11514	MSTRG.11514.2	1.61152	0.009559	0.019478
MSTRG.11522.1	A04	74344522	74345442	-	MSTRG.11522	MSTRG.11522.1	227.61	1.35007	2.75101
MSTRG.11523.1	A04	74344527	74345495	+	MSTRG.11523	MSTRG.11523.1	167.711	0.994776	2.02703
MSTRG.11536.1	A04	74858900	74860095	-	MSTRG.11536	MSTRG.11536.1	589.302	3.49545	7.12259
MSTRG.11537.1	A04	74859234	74860309	+	MSTRG.11537	MSTRG.11537.1	631.829	3.74769	7.63659
MSTRG.11538.1	A04	74836136	74836984	+	MSTRG.11538	MSTRG.11538.1	305.12	1.80982	3.68783
MSTRG.11539.1	A04	74836144	74837037	-	MSTRG.11539	MSTRG.11539.1	159.706	0.947299	1.93029
MSTRG.11555.1	A04	75584730	75585328	+	MSTRG.11555	MSTRG.11555.1	20.7485	0.12307	0.250776
MSTRG.11562.1	A04	75678903	75679614	+	MSTRG.11562	MSTRG.11562.1	156.729	0.929638	1.8943
MSTRG.11563.1	A04	75678929	75679454	-	MSTRG.11563	MSTRG.11563.1	225.786	1.33925	2.72896
MSTRG.11573.1	A04	75772369	75781654	+	MSTRG.11573	MSTRG.11573.1	638.743	3.7887	7.72015
MSTRG.11574.1	A04	75772457	75781658	-	MSTRG.11574	MSTRG.11574.1	565.706	3.35549	6.8374
MSTRG.11577.1	A04	76118278	76133938	+	MSTRG.11577	MSTRG.11577.1	27.0217	0.160279	0.326597
MSTRG.11578.1	A04	76118291	76133938	-	MSTRG.11578	MSTRG.11578.1	416.048	2.46779	5.02856
MSTRG.11585.2	A04	76186664	76190691	-	MSTRG.11585	MSTRG.11585.2	156.275	0.926947	1.88882
MSTRG.11586.3	A04	76186679	76190701	+	MSTRG.11586	MSTRG.11586.3	38.6696	0.229369	0.46738
MSTRG.11592.1	A04	76260006	76261450	+	MSTRG.11592	MSTRG.11592.1	111.826	0.663294	1.35158
MSTRG.11613.1	A04	76757267	76759139	-	MSTRG.11613	MSTRG.11613.1	30.8337	0.18289	0.372671
MSTRG.11614.1	A04	76760565	76763409	-	MSTRG.11614	MSTRG.11614.1	45.9549	0.272582	0.555434
MSTRG.11615.1	A04	76761528	76763470	+	MSTRG.11615	MSTRG.11615.1	12.6809	0.075217	0.153267
MSTRG.11621.1	A04	77053993	77058011	-	MSTRG.11621	MSTRG.11621.1	199.952	1.18602	2.41672
MSTRG.11622.1	A04	77054028	77058003	+	MSTRG.11622	MSTRG.11622.1	186.829	1.10818	2.25811
MSTRG.11630.1	A04	77339734	77344210	-	MSTRG.11630	MSTRG.11630.1	160.993	0.954932	1.94584
MSTRG.11631.2	A04	77339745	77344206	+	MSTRG.11631	MSTRG.11631.2	92.3236	0.547617	1.11587
MSTRG.11637.1	A04	77640565	77641481	-	MSTRG.11637	MSTRG.11637.1	105.037	0.623027	1.26953
MSTRG.11638.1	A04	77640603	77641466	+	MSTRG.11638	MSTRG.11638.1	385.434	2.2862	4.65854
MSTRG.11639.4	A04	77588546	77589805	-	MSTRG.11639	MSTRG.11639.4	157.296	0.933004	1.90116
MSTRG.11640.1	A04	77588511	77589985	+	MSTRG.11640	MSTRG.11640.1	117.699	0.698133	1.42257
MSTRG.11657.2	A04	77910780	77914672	-	MSTRG.11657	MSTRG.11657.2	60.1133	0.356562	0.726558
MSTRG.11658.1	A04	77910809	77914726	+	MSTRG.11658	MSTRG.11658.1	107.018	0.634776	1.29347
MSTRG.11692.1	A04	78405166	78412094	-	MSTRG.11692	MSTRG.11692.1	725.063	4.30071	8.76346
MSTRG.11693.1	A04	78405322	78412100	+	MSTRG.11693	MSTRG.11693.1	748.347	4.43882	9.04489
MSTRG.11696.1	A04	78930379	78931017	+	MSTRG.11696	MSTRG.11696.1	2650.04	15.7187	32.0297
MSTRG.11697.1	A04	78931825	78932850	-	MSTRG.11697	MSTRG.11697.1	44.7089	0.265191	0.540374
MSTRG.11700.1	A04	78945560	78950150	-	MSTRG.11700	MSTRG.11700.1	19.5952	0.116229	0.236837
MSTRG.11717.1	A04	79464719	79466867	+	MSTRG.11717	MSTRG.11717.1	281.861	1.67186	3.40671
MSTRG.11726.1	A04	79478445	79481254	-	MSTRG.11726	MSTRG.11726.1	339.945	2.01639	4.10874
MSTRG.11727.1	A04	79478470	79481293	+	MSTRG.11727	MSTRG.11727.1	220.083	1.30543	2.66003
MSTRG.11730.1	A04	79590112	79591010	+	MSTRG.11730	MSTRG.11730.1	286.538	1.6996	3.46324
MSTRG.11731.1	A04	79590130	79591000	-	MSTRG.11731	MSTRG.11731.1	127.264	0.754867	1.53818
MSTRG.11772.1	A04	79943378	79944221	-	MSTRG.11772	MSTRG.11772.1	5.88063	0.034881	0.071076
MSTRG.11775.1	A04	80166590	80167595	-	MSTRG.11775	MSTRG.11775.1	47.0431	0.279036	0.568586
MSTRG.11776.1	A04	80166594	80167612	+	MSTRG.11776	MSTRG.11776.1	27.9142	0.165573	0.337385
MSTRG.11781.1	A04	80237445	80242194	+	MSTRG.11781	MSTRG.11781.1	14.9213	0.088506	0.180346
MSTRG.11782.1	A04	80237471	80242189	-	MSTRG.11782	MSTRG.11782.1	35.6809	0.211641	0.431257
MSTRG.11790.2	A04	80601263	80602631	-	MSTRG.11790	MSTRG.11790.2	517.803	3.07135	6.25841
MSTRG.11791.1	A04	80601050	80602583	+	MSTRG.11791	MSTRG.11791.1	257.797	1.52913	3.11586
MSTRG.11804.1	A04	81603869	81604526	-	MSTRG.11804	MSTRG.11804.1	31.7751	0.188474	0.384049
MSTRG.11805.1	A04	81678731	81680361	-	MSTRG.11805	MSTRG.11805.1	145.311	0.861915	1.7563
MSTRG.11806.1	A04	81678773	81680272	+	MSTRG.11806	MSTRG.11806.1	169.903	1.00778	2.05353
MSTRG.11807.1	A04	81854094	81854894	+	MSTRG.11807	MSTRG.11807.1	1229.46	7.29254	14.8598
MSTRG.11808.1	A04	81854095	81854886	-	MSTRG.11808	MSTRG.11808.1	2474.46	14.6773	29.9076
MSTRG.11810.1	A04	81839240	81840047	-	MSTRG.11810	MSTRG.11810.1	243.493	1.44428	2.94298
MSTRG.11812.1	A04	81843884	81844670	-	MSTRG.11812	MSTRG.11812.1	195.259	1.15818	2.36
MSTRG.11820.1	A04	82017447	82017938	+	MSTRG.11820	MSTRG.11820.1	19.5585	0.116011	0.236393
MSTRG.11835.1	A04	82063395	82064301	+	MSTRG.11835	MSTRG.11835.1	79.6407	0.472389	0.962577
MSTRG.11836.1	A04	82063397	82064831	-	MSTRG.11836	MSTRG.11836.1	14.7119	0.087264	0.177815
MSTRG.11839.2	A04	82091762	82096566	-	MSTRG.11839	MSTRG.11839.2	90.5222	0.536933	1.0941
MSTRG.11840.1	A04	82092224	82096515	+	MSTRG.11840	MSTRG.11840.1	98.0382	0.581514	1.18494
MSTRG.11851.1	A04	82098021	82104368	+	MSTRG.11851	MSTRG.11851.1	96.9146	0.574849	1.17136
MSTRG.11852.1	A04	82098032	82104732	-	MSTRG.11852	MSTRG.11852.1	80.6215	0.478207	0.974431
MSTRG.11855.1	A04	82278211	82279005	+	MSTRG.11855	MSTRG.11855.1	196.223	1.1639	2.37165
MSTRG.11856.1	A04	82278247	82279007	-	MSTRG.11856	MSTRG.11856.1	83.2693	0.493912	1.00643
MSTRG.11859.1	A04	82264148	82267265	-	MSTRG.11859	MSTRG.11859.1	83.5288	0.495451	1.00957
MSTRG.11860.1	A04	82264416	82267262	+	MSTRG.11860	MSTRG.11860.1	488.396	2.89692	5.903
MSTRG.11867.1	A04	82067969	82085292	-	MSTRG.11867	MSTRG.11867.1	258.626	1.53404	3.12588
MSTRG.11868.3	A04	82067982	82085383	+	MSTRG.11868	MSTRG.11868.3	446.663	2.64938	5.39858
MSTRG.11879.1	A04	82398001	82401092	-	MSTRG.11879	MSTRG.11879.1	341.257	2.02417	4.1246
MSTRG.11880.1	A04	82398070	82401086	+	MSTRG.11880	MSTRG.11880.1	155.597	0.922925	1.88062
MSTRG.11886.1	A04	82494416	82494788	+	MSTRG.11886	MSTRG.11886.1	523.888	3.10744	6.33197
MSTRG.11897.1	A04	82555783	82563208	+	MSTRG.11897	MSTRG.11897.1	135.898	0.806082	1.64253
MSTRG.11898.1	A04	82555787	82563217	-	MSTRG.11898	MSTRG.11898.1	33.4911	0.198653	0.40479
MSTRG.11922.1	A04	82820621	82821780	-	MSTRG.11922	MSTRG.11922.1	92.732	0.55004	1.1208
MSTRG.11923.1	A04	82820632	82821485	+	MSTRG.11923	MSTRG.11923.1	121.515	0.720769	1.46869
MSTRG.11937.1	A04	82875923	82876886	+	MSTRG.11937	MSTRG.11937.1	130.443	0.773723	1.5766
MSTRG.11938.1	A04	82875959	82876937	-	MSTRG.11938	MSTRG.11938.1	153.081	0.907998	1.85021
MSTRG.11939.1	A04	82897072	82899788	-	MSTRG.11939	MSTRG.11939.1	76.6912	0.454894	0.926928
MSTRG.11961.1	A04	83097961	83099121	+	MSTRG.11961	MSTRG.11961.1	15.8755	0.094166	0.191879
MSTRG.11962.1	A04	83097965	83098716	-	MSTRG.11962	MSTRG.11962.1	31.3489	0.185946	0.378898
MSTRG.11973.1	A04	83215861	83218423	+	MSTRG.11973	MSTRG.11973.1	266.325	1.57971	3.21893
MSTRG.11974.1	A04	83215889	83218424	-	MSTRG.11974	MSTRG.11974.1	256.238	1.51988	3.09701
MSTRG.11977.1	A04	83261465	83262316	-	MSTRG.11977	MSTRG.11977.1	327.953	1.94525	3.9638
MSTRG.11978.1	A04	83261475	83262369	+	MSTRG.11978	MSTRG.11978.1	170.354	1.01046	2.05898
MSTRG.12005.1	A04	83362445	83363368	+	MSTRG.12005	MSTRG.12005.1	9.69622	0.057513	0.117193
MSTRG.12006.2	A04	83401247	83403267	-	MSTRG.12006	MSTRG.12006.2	313.492	1.85948	3.78902
MSTRG.12007.2	A04	83401325	83403271	+	MSTRG.12007	MSTRG.12007.2	8.49984	0.050417	0.102733
MSTRG.12021.1	A04	83462380	83463153	+	MSTRG.12021	MSTRG.12021.1	37.3869	0.221761	0.451877
MSTRG.12028.1	A04	83473330	83474145	+	MSTRG.12028	MSTRG.12028.1	132.771	0.787532	1.60474
MSTRG.12029.1	A04	83473364	83474145	-	MSTRG.12029	MSTRG.12029.1	80.1514	0.475418	0.968749
MSTRG.12033.1	A04	83545277	83546088	+	MSTRG.12033	MSTRG.12033.1	341.877	2.02785	4.13209
MSTRG.12034.1	A04	83545288	83546066	-	MSTRG.12034	MSTRG.12034.1	300.694	1.78357	3.63434
MSTRG.12035.1	A04	83662991	83664235	+	MSTRG.12035	MSTRG.12035.1	6.03192	0.035778	0.072905
MSTRG.12036.1	A04	83662998	83664224	-	MSTRG.12036	MSTRG.12036.1	8.53577	0.05063	0.103167
MSTRG.12037.1	A04	83671180	83672170	+	MSTRG.12037	MSTRG.12037.1	1315.41	7.80233	15.8986
MSTRG.12038.1	A04	83671217	83672047	-	MSTRG.12038	MSTRG.12038.1	975.507	5.78622	11.7904
MSTRG.12043.2	A04	83570047	83570858	-	MSTRG.12043	MSTRG.12043.2	52.9826	0.314266	0.640373
MSTRG.12044.2	A04	83570067	83570855	+	MSTRG.12044	MSTRG.12044.2	416.025	2.46765	5.02827
MSTRG.12059.1	A04	83679298	83680277	+	MSTRG.12059	MSTRG.12059.1	15.9034	0.094331	0.192216
MSTRG.12065.1	A04	83835609	83836210	+	MSTRG.12065	MSTRG.12065.1	14.192	0.08418	0.171531
MSTRG.12066.1	A04	83836691	83837092	+	MSTRG.12066	MSTRG.12066.1	83.6718	0.4963	1.0113
MSTRG.12071.1	A04	83934966	83935893	+	MSTRG.12071	MSTRG.12071.1	530.036	3.14391	6.40628
MSTRG.12072.1	A04	83935067	83935888	-	MSTRG.12072	MSTRG.12072.1	443.167	2.62865	5.35633
MSTRG.12078.1	A04	84187008	84187953	-	MSTRG.12078	MSTRG.12078.1	387.511	2.29852	4.68365
MSTRG.12079.1	A04	84187059	84187948	+	MSTRG.12079	MSTRG.12079.1	356.974	2.11739	4.31456
MSTRG.12084.1	A04	84216438	84217378	+	MSTRG.12084	MSTRG.12084.1	1322.9	7.84678	15.9892
MSTRG.12085.1	A04	84216445	84217354	-	MSTRG.12085	MSTRG.12085.1	1311.81	7.78098	15.8551
MSTRG.12089.1	A04	84003655	84004520	+	MSTRG.12089	MSTRG.12089.1	2.52014	0.014948	0.03046
MSTRG.12091.1	A04	84249418	84250284	-	MSTRG.12091	MSTRG.12091.1	183.074	1.0859	2.21272
MSTRG.12092.1	A04	84249442	84250302	+	MSTRG.12092	MSTRG.12092.1	672.879	3.99119	8.13275
MSTRG.12095.1	A04	84268088	84270960	+	MSTRG.12095	MSTRG.12095.1	48.5544	0.288	0.586852
MSTRG.12096.1	A04	84268241	84270956	-	MSTRG.12096	MSTRG.12096.1	57.7227	0.342383	0.697665
MSTRG.1211.1	A01	13018610	13019932	+	MSTRG.1211	MSTRG.1211.1	1.77832	0.010548	0.021494
MSTRG.12129.1	A04	84599464	84601561	-	MSTRG.12129	MSTRG.12129.1	282.843	1.67769	3.41858
MSTRG.12130.1	A04	84599471	84599982	+	MSTRG.12130	MSTRG.12130.1	180.97	1.07343	2.1873
MSTRG.12133.1	A04	84614629	84615025	+	MSTRG.12133	MSTRG.12133.1	315.287	1.87013	3.81071
MSTRG.1215.1	A01	13048502	13049359	-	MSTRG.1215	MSTRG.1215.1	17.2366	0.102239	0.20833
MSTRG.122.1	A01	810558	814591	-	MSTRG.122	MSTRG.122.1	136.777	0.811294	1.65315
MSTRG.12205.6	A04	84963970	84964978	-	MSTRG.12205	MSTRG.12205.6	72.1771	0.428118	0.872367
MSTRG.1224.2	A01	13066861	13070399	+	MSTRG.1224	MSTRG.1224.2	74.2596	0.440471	0.897537
MSTRG.1225.1	A01	13066863	13070414	-	MSTRG.1225	MSTRG.1225.1	163.128	0.967593	1.97164
MSTRG.12260.1	A04	85356312	85358509	-	MSTRG.12260	MSTRG.12260.1	98.9915	0.587169	1.19646
MSTRG.1227.1	A01	13083530	13084457	-	MSTRG.1227	MSTRG.1227.1	86.5628	0.513447	1.04624
MSTRG.12276.1	A04	85512499	85513557	-	MSTRG.12276	MSTRG.12276.1	38.8407	0.230384	0.469448
MSTRG.12277.2	A04	85512564	85513554	+	MSTRG.12277	MSTRG.12277.2	175.049	1.0383	2.11573
MSTRG.1228.1	A01	13083546	13085616	+	MSTRG.1228	MSTRG.1228.1	108.332	0.642569	1.30935
MSTRG.1229.1	A01	13084637	13089444	-	MSTRG.1229	MSTRG.1229.1	0	0	0
MSTRG.123.1	A01	810563	814604	+	MSTRG.123	MSTRG.123.1	159.522	0.946205	1.92806
MSTRG.12308.1	A04	85626967	85632249	+	MSTRG.12308	MSTRG.12308.1	65.8328	0.390488	0.795688
MSTRG.12309.2	A04	85628482	85632282	-	MSTRG.12309	MSTRG.12309.2	198.467	1.17721	2.39877
MSTRG.1232.1	A01	13170286	13171075	-	MSTRG.1232	MSTRG.1232.1	51.3085	0.304336	0.620139
MSTRG.12320.1	A04	85691448	85694178	+	MSTRG.12320	MSTRG.12320.1	103.189	0.612066	1.24719
MSTRG.12321.1	A04	85691545	85694123	-	MSTRG.12321	MSTRG.12321.1	34.7507	0.206124	0.420014
MSTRG.12321.2	A04	85693000	85694123	-	MSTRG.12321	MSTRG.12321.2	39.1973	0.232499	0.473758
MSTRG.12324.1	A04	85729187	85730142	-	MSTRG.12324	MSTRG.12324.1	32.7444	0.194223	0.395764
MSTRG.12325.1	A04	85729223	85730141	+	MSTRG.12325	MSTRG.12325.1	27.8469	0.165174	0.336571
MSTRG.1233.2	A01	13198117	13198973	+	MSTRG.1233	MSTRG.1233.2	471.162	2.7947	5.69469
MSTRG.12333.2	A04	85694662	85704360	+	MSTRG.12333	MSTRG.12333.2	28.3519	0.168169	0.342675
MSTRG.12334.1	A04	85694733	85704360	-	MSTRG.12334	MSTRG.12334.1	250.066	1.48327	3.02242
MSTRG.12335.5	A04	85723866	85727201	-	MSTRG.12335	MSTRG.12335.5	16.4002	0.097278	0.198221
MSTRG.12339.1	A05	51839	52490	-	MSTRG.12339	MSTRG.12339.1	35.4113	0.210042	0.427998
MSTRG.12364.1	A05	253435	258988	+	MSTRG.12364	MSTRG.12364.1	96.2196	0.570727	1.16296
MSTRG.12365.1	A05	253439	265409	-	MSTRG.12365	MSTRG.12365.1	134.325	0.796749	1.62352
MSTRG.12366.1	A05	263897	265423	+	MSTRG.12366	MSTRG.12366.1	2.37634	0.014095	0.028722
MSTRG.12369.1	A05	312017	313952	-	MSTRG.12369	MSTRG.12369.1	43.4023	0.257441	0.524582
MSTRG.12370.2	A05	312025	313991	+	MSTRG.12370	MSTRG.12370.2	37.7206	0.22374	0.45591
MSTRG.12379.2	A05	305807	311704	+	MSTRG.12379	MSTRG.12379.2	71.6705	0.425114	0.866245
MSTRG.1238.1	A01	13585586	13587361	-	MSTRG.1238	MSTRG.1238.1	46.8074	0.277638	0.565737
MSTRG.12380.3	A05	305798	311581	-	MSTRG.12380	MSTRG.12380.3	166.724	0.988924	2.01511
MSTRG.12395.1	A05	466899	468035	-	MSTRG.12395	MSTRG.12395.1	119.334	0.707831	1.44233
MSTRG.124.1	A01	799888	805651	-	MSTRG.124	MSTRG.124.1	304.929	1.80869	3.68552
MSTRG.12408.1	A05	545807	546894	+	MSTRG.12408	MSTRG.12408.1	19.148	0.113576	0.231432
MSTRG.1241.1	A01	13806475	13808042	+	MSTRG.1241	MSTRG.1241.1	549.943	3.26199	6.64687
MSTRG.12413.1	A05	589383	591305	-	MSTRG.12413	MSTRG.12413.1	22.2132	0.131758	0.26848
MSTRG.12414.1	A05	589414	591305	+	MSTRG.12414	MSTRG.12414.1	31.8947	0.189183	0.385495
MSTRG.1242.1	A01	13806476	13822807	-	MSTRG.1242	MSTRG.1242.1	401.736	2.3829	4.85558
MSTRG.12466.2	A05	879914	880594	+	MSTRG.12466	MSTRG.12466.2	1015.72	6.02475	12.2765
MSTRG.12475.2	A05	937528	938291	+	MSTRG.12475	MSTRG.12475.2	16.7368	0.099275	0.20229
MSTRG.12476.1	A05	934151	938218	-	MSTRG.12476	MSTRG.12476.1	264.484	1.56879	3.19668
MSTRG.12480.1	A05	978124	985504	+	MSTRG.12480	MSTRG.12480.1	512.376	3.03916	6.19282
MSTRG.12481.1	A05	978156	985493	-	MSTRG.12481	MSTRG.12481.1	668.872	3.96742	8.08431
MSTRG.12482.1	A05	986012	989138	+	MSTRG.12482	MSTRG.12482.1	396.329	2.35083	4.79023
MSTRG.12483.1	A05	986019	989138	-	MSTRG.12483	MSTRG.12483.1	21.821	0.129432	0.26374
MSTRG.12484.2	A05	916266	930233	+	MSTRG.12484	MSTRG.12484.2	328.149	1.94642	3.96616
MSTRG.12485.1	A05	916325	930268	-	MSTRG.12485	MSTRG.12485.1	163.495	0.96977	1.97608
MSTRG.12495.1	A05	1089593	1090645	-	MSTRG.12495	MSTRG.12495.1	94.0904	0.558097	1.13722
MSTRG.12496.1	A05	1089712	1090567	+	MSTRG.12496	MSTRG.12496.1	91.2304	0.541133	1.10265
MSTRG.125.1	A01	799888	804383	+	MSTRG.125	MSTRG.125.1	448.688	2.6614	5.42307
MSTRG.12513.1	A05	1080644	1087233	-	MSTRG.12513	MSTRG.12513.1	625.87	3.71235	7.56457
MSTRG.12514.4	A05	1081688	1087283	+	MSTRG.12514	MSTRG.12514.4	17.8804	0.106058	0.216111
MSTRG.12541.1	A05	1436630	1439142	+	MSTRG.12541	MSTRG.12541.1	18.1416	0.107607	0.219268
MSTRG.12547.3	A05	1430831	1433042	-	MSTRG.12547	MSTRG.12547.3	2134.4	12.6602	25.7974
MSTRG.12548.4	A05	1430811	1433042	+	MSTRG.12548	MSTRG.12548.4	2425.41	14.3863	29.3147
MSTRG.12549.2	A05	1420115	1428501	+	MSTRG.12549	MSTRG.12549.2	121.197	0.718879	1.46484
MSTRG.12550.1	A05	1420169	1426180	-	MSTRG.12550	MSTRG.12550.1	29.583	0.175471	0.357554
MSTRG.12601.1	A05	1755247	1755961	+	MSTRG.12601	MSTRG.12601.1	359.336	2.1314	4.3431
MSTRG.12602.1	A05	1755247	1755960	-	MSTRG.12602	MSTRG.12602.1	262.733	1.5584	3.17552
MSTRG.1262.1	A01	13972188	13977448	+	MSTRG.1262	MSTRG.1262.1	37.286	0.221162	0.450657
MSTRG.1263.2	A01	13972450	13973567	-	MSTRG.1263	MSTRG.1263.2	51.8724	0.307681	0.626955
MSTRG.1264.1	A01	13975735	13977398	-	MSTRG.1264	MSTRG.1264.1	38.0587	0.225746	0.459997
MSTRG.12656.1	A05	2080782	2084718	-	MSTRG.12656	MSTRG.12656.1	293.798	1.74266	3.55098
MSTRG.12657.1	A05	2080849	2084307	+	MSTRG.12657	MSTRG.12657.1	359.457	2.13212	4.34458
MSTRG.12663.1	A05	2115893	2118266	-	MSTRG.12663	MSTRG.12663.1	101.081	0.599561	1.22171
MSTRG.12681.1	A05	2204825	2206623	+	MSTRG.12681	MSTRG.12681.1	772.709	4.58333	9.33934
MSTRG.12733.1	A05	2477624	2478246	+	MSTRG.12733	MSTRG.12733.1	91.9337	0.545305	1.11115
MSTRG.12734.1	A05	2477624	2478246	-	MSTRG.12734	MSTRG.12734.1	72.4651	0.429827	0.875848
MSTRG.1274.1	A01	14138378	14139036	+	MSTRG.1274	MSTRG.1274.1	16.9343	0.100446	0.204676
MSTRG.12742.1	A05	2470658	2476510	-	MSTRG.12742	MSTRG.12742.1	798.082	4.73383	9.64601
MSTRG.12743.2	A05	2470850	2476510	+	MSTRG.12743	MSTRG.12743.2	771.755	4.57767	9.32781
MSTRG.1275.1	A01	14138399	14139049	-	MSTRG.1275	MSTRG.1275.1	85.3446	0.506222	1.03152
MSTRG.12752.2	A05	2514990	2515937	+	MSTRG.12752	MSTRG.12752.2	17.2475	0.102303	0.208461
MSTRG.12770.1	A05	2647016	2647798	-	MSTRG.12770	MSTRG.12770.1	169.002	1.00244	2.04264
MSTRG.12778.1	A05	2687775	2689869	-	MSTRG.12778	MSTRG.12778.1	25.7274	0.152602	0.310953
MSTRG.12779.1	A05	2687875	2689865	+	MSTRG.12779	MSTRG.12779.1	22.5982	0.134041	0.273133
MSTRG.12809.1	A05	2842148	2844662	+	MSTRG.12809	MSTRG.12809.1	207.381	1.23008	2.50651
MSTRG.12810.1	A05	2842190	2844403	-	MSTRG.12810	MSTRG.12810.1	137.158	0.813551	1.65776
MSTRG.12813.1	A05	2859568	2865063	+	MSTRG.12813	MSTRG.12813.1	64.4799	0.382463	0.779336
MSTRG.12814.2	A05	2860349	2865065	-	MSTRG.12814	MSTRG.12814.2	154.209	0.914692	1.86385
MSTRG.12819.1	A05	2853976	2859058	-	MSTRG.12819	MSTRG.12819.1	553.284	3.28181	6.68726
MSTRG.12820.1	A05	2853976	2859058	+	MSTRG.12820	MSTRG.12820.1	977.593	5.7986	11.8157
MSTRG.12837.1	A05	2988479	2989183	-	MSTRG.12837	MSTRG.12837.1	16.3433	0.09694	0.197533
MSTRG.1285.1	A01	14283909	14285267	-	MSTRG.1285	MSTRG.1285.1	867.269	5.14421	10.4822
MSTRG.1286.1	A01	14283910	14285272	+	MSTRG.1286	MSTRG.1286.1	963.488	5.71493	11.6452
MSTRG.12876.1	A05	3181963	3182637	-	MSTRG.12876	MSTRG.12876.1	69.4356	0.411857	0.839232
MSTRG.12880.1	A05	3162409	3164489	+	MSTRG.12880	MSTRG.12880.1	548.132	3.25125	6.62499
MSTRG.12887.1	A05	3216200	3221985	-	MSTRG.12887	MSTRG.12887.1	132.532	0.786113	1.60184
MSTRG.12888.1	A05	3216288	3221945	+	MSTRG.12888	MSTRG.12888.1	228.748	1.35682	2.76477
MSTRG.12915.2	A05	3393789	3395199	+	MSTRG.12915	MSTRG.12915.2	2.92116	0.017327	0.035307
MSTRG.12917.1	A05	3393808	3395669	-	MSTRG.12917	MSTRG.12917.1	22.7204	0.134766	0.27461
MSTRG.12921.1	A05	3422019	3424553	-	MSTRG.12921	MSTRG.12921.1	40.2022	0.23846	0.485904
MSTRG.12922.1	A05	3422031	3424553	+	MSTRG.12922	MSTRG.12922.1	169.48	1.00527	2.04842
MSTRG.12957.1	A05	3647715	3649795	+	MSTRG.12957	MSTRG.12957.1	66.1687	0.39248	0.799747
MSTRG.12958.1	A05	3647732	3649795	-	MSTRG.12958	MSTRG.12958.1	58.6851	0.348091	0.709296
MSTRG.12967.1	A05	3724903	3726513	-	MSTRG.12967	MSTRG.12967.1	9.42094	0.05588	0.113866
MSTRG.12968.1	A05	3724926	3726506	+	MSTRG.12968	MSTRG.12968.1	7.60939	0.045135	0.091971
MSTRG.130.1	A01	895244	895905	-	MSTRG.130	MSTRG.130.1	920.905	5.46235	11.1305
MSTRG.13001.2	A05	3982174	3989573	-	MSTRG.13001	MSTRG.13001.2	13.5399	0.080312	0.16365
MSTRG.13001.1	A05	3982074	3989573	-	MSTRG.13001	MSTRG.13001.1	429.372	2.54682	5.1896
MSTRG.13002.1	A05	3982134	3989594	+	MSTRG.13002	MSTRG.13002.1	338.368	2.00703	4.08967
MSTRG.13004.1	A05	3989996	3996243	+	MSTRG.13004	MSTRG.13004.1	84.7812	0.50288	1.02471
MSTRG.13005.1	A05	3990015	3994433	-	MSTRG.13005	MSTRG.13005.1	146.557	0.869306	1.77137
MSTRG.13028.1	A05	4128179	4131559	-	MSTRG.13028	MSTRG.13028.1	28.8184	0.170937	0.348314
MSTRG.13029.1	A05	4129132	4131563	+	MSTRG.13029	MSTRG.13029.1	7.70124	0.04568	0.093081
MSTRG.13044.2	A05	4177163	4195682	+	MSTRG.13044	MSTRG.13044.2	1.03868	0.006161	0.012554
MSTRG.1306.1	A01	14475729	14476112	+	MSTRG.1306	MSTRG.1306.1	20.8245	0.123521	0.251695
MSTRG.13067.1	A05	4466156	4466627	-	MSTRG.13067	MSTRG.13067.1	26.1472	0.155092	0.316028
MSTRG.13095.1	A05	4591503	4594547	+	MSTRG.13095	MSTRG.13095.1	116.486	0.690936	1.4079
MSTRG.13096.1	A05	4591529	4594569	-	MSTRG.13096	MSTRG.13096.1	116.535	0.691227	1.4085
MSTRG.13099.1	A05	4704974	4707113	-	MSTRG.13099	MSTRG.13099.1	33.8261	0.200639	0.408838
MSTRG.13145.1	A05	4959200	4960052	-	MSTRG.13145	MSTRG.13145.1	183.223	1.08679	2.21453
MSTRG.13150.1	A05	5100807	5101766	-	MSTRG.13150	MSTRG.13150.1	67.2186	0.398707	0.812437
MSTRG.13152.3	A05	5073769	5079924	+	MSTRG.13152	MSTRG.13152.3	7.51744	0.04459	0.090859
MSTRG.13165.1	A05	5230421	5231214	+	MSTRG.13165	MSTRG.13165.1	31.761	0.18839	0.383879
MSTRG.13174.1	A05	5244855	5247165	-	MSTRG.13174	MSTRG.13174.1	33.3802	0.197995	0.403449
MSTRG.13175.1	A05	5244932	5247716	+	MSTRG.13175	MSTRG.13175.1	79.0846	0.469091	0.955855
MSTRG.13176.1	A05	5254287	5256585	+	MSTRG.13176	MSTRG.13176.1	19.1888	0.113819	0.231926
MSTRG.13177.1	A05	5255577	5256522	-	MSTRG.13177	MSTRG.13177.1	40.1861	0.238364	0.485709
MSTRG.13184.1	A05	5294552	5296696	+	MSTRG.13184	MSTRG.13184.1	41.3108	0.245035	0.499303
MSTRG.13185.1	A05	5294572	5296724	-	MSTRG.13185	MSTRG.13185.1	61.249	0.363299	0.740286
MSTRG.13190.2	A05	5362055	5366806	-	MSTRG.13190	MSTRG.13190.2	10.5429	0.062535	0.127427
MSTRG.13191.2	A05	5362178	5366746	+	MSTRG.13191	MSTRG.13191.2	13.467	0.079879	0.162768
MSTRG.13192.1	A05	5369632	5376328	-	MSTRG.13192	MSTRG.13192.1	115.523	0.685225	1.39627
MSTRG.13193.1	A05	5369714	5376247	+	MSTRG.13193	MSTRG.13193.1	40.501	0.240232	0.489515
MSTRG.13217.1	A05	5589218	5608718	-	MSTRG.13217	MSTRG.13217.1	0	0	0
MSTRG.13218.1	A05	5589231	5608720	+	MSTRG.13218	MSTRG.13218.1	0	0	0
MSTRG.13219.1	A05	5613699	5615121	-	MSTRG.13219	MSTRG.13219.1	64.2382	0.381029	0.776414
MSTRG.13234.1	A05	5681988	5686041	+	MSTRG.13234	MSTRG.13234.1	36.7791	0.218156	0.44453
MSTRG.13235.1	A05	5682063	5686071	-	MSTRG.13235	MSTRG.13235.1	41.7936	0.247899	0.505138
MSTRG.13251.4	A05	5731608	5734854	+	MSTRG.13251	MSTRG.13251.4	3.69355	0.021908	0.044642
MSTRG.13287.1	A05	6065984	6067018	+	MSTRG.13287	MSTRG.13287.1	77.6933	0.460838	0.939039
MSTRG.13288.1	A05	6066061	6067018	-	MSTRG.13288	MSTRG.13288.1	147.724	0.876224	1.78546
MSTRG.13293.1	A05	6143154	6144570	-	MSTRG.13293	MSTRG.13293.1	3.0745	0.018236	0.03716
MSTRG.13294.1	A05	6143176	6145222	+	MSTRG.13294	MSTRG.13294.1	6.83539	0.040544	0.082616
MSTRG.13301.1	A05	6203462	6205792	-	MSTRG.13301	MSTRG.13301.1	76.6276	0.454517	0.926159
MSTRG.13310.1	A05	6253928	6255874	-	MSTRG.13310	MSTRG.13310.1	22.1637	0.131464	0.267881
MSTRG.13319.1	A05	6286221	6289721	-	MSTRG.13319	MSTRG.13319.1	7318.3	43.4085	88.4525
MSTRG.1332.1	A01	14656831	14657199	-	MSTRG.1332	MSTRG.1332.1	48.0653	0.2851	0.580941
MSTRG.1333.1	A01	14847281	14848407	-	MSTRG.1333	MSTRG.1333.1	305.883	1.81434	3.69705
MSTRG.1334.1	A01	14847284	14848275	+	MSTRG.1334	MSTRG.1334.1	91.3466	0.541823	1.10406
MSTRG.13341.1	A05	6318365	6318967	-	MSTRG.13341	MSTRG.13341.1	107.321	0.636574	1.29713
MSTRG.1335.1	A01	14667083	14702118	-	MSTRG.1335	MSTRG.1335.1	128.576	0.762647	1.55403
MSTRG.1336.1	A01	14700090	14702018	+	MSTRG.1336	MSTRG.1336.1	272.007	1.61341	3.2876
MSTRG.13391.1	A05	6567464	6568019	+	MSTRG.13391	MSTRG.13391.1	36.9193	0.218987	0.446225
MSTRG.134.1	A01	884782	888143	+	MSTRG.134	MSTRG.134.1	610.45	3.62089	7.3782
MSTRG.13406.1	A05	6668204	6670020	+	MSTRG.13406	MSTRG.13406.1	33.4916	0.198656	0.404796
MSTRG.13407.1	A05	6668278	6669850	-	MSTRG.13407	MSTRG.13407.1	34.4008	0.204048	0.415784
MSTRG.1341.1	A01	15312139	15313058	-	MSTRG.1341	MSTRG.1341.1	55.2459	0.327691	0.667729
MSTRG.13414.1	A05	6748191	6749342	+	MSTRG.13414	MSTRG.13414.1	77.3561	0.458838	0.934964
MSTRG.13415.1	A05	6748191	6749338	-	MSTRG.13415	MSTRG.13415.1	63.2356	0.375082	0.764296
MSTRG.13448.1	A05	6932387	6933566	+	MSTRG.13448	MSTRG.13448.1	1400.39	8.30644	16.9258
MSTRG.13449.1	A05	6932396	6934154	-	MSTRG.13449	MSTRG.13449.1	2975.47	17.649	35.963
MSTRG.13450.1	A05	6939007	6939692	+	MSTRG.13450	MSTRG.13450.1	1353.6	8.02886	16.3602
MSTRG.13451.1	A05	6940998	6941539	+	MSTRG.13451	MSTRG.13451.1	125.724	0.74573	1.51956
MSTRG.13457.1	A05	6917271	6917903	+	MSTRG.13457	MSTRG.13457.1	1.84915	0.010968	0.02235
MSTRG.13466.1	A05	7004498	7004705	-	MSTRG.13466	MSTRG.13466.1	92.4101	0.548131	1.11691
MSTRG.13487.1	A05	7097432	7100867	-	MSTRG.13487	MSTRG.13487.1	3481.12	20.6483	42.0745
MSTRG.13488.1	A05	7097518	7099852	+	MSTRG.13488	MSTRG.13488.1	2039.52	12.0974	24.6506
MSTRG.135.1	A01	884848	885531	-	MSTRG.135	MSTRG.135.1	487.677	2.89265	5.8943
MSTRG.1354.1	A01	16004347	16005315	+	MSTRG.1354	MSTRG.1354.1	199.491	1.18328	2.41114
MSTRG.1355.1	A01	16004352	16005323	-	MSTRG.1355	MSTRG.1355.1	335.915	1.99248	4.06003
MSTRG.13554.1	A05	7535508	7539078	+	MSTRG.13554	MSTRG.13554.1	26.6393	0.158011	0.321975
MSTRG.13556.1	A05	7526487	7527005	-	MSTRG.13556	MSTRG.13556.1	89.7081	0.532104	1.08426
MSTRG.13557.1	A05	7527015	7532409	+	MSTRG.13557	MSTRG.13557.1	125.506	0.744442	1.51693
MSTRG.13558.1	A05	7527296	7529688	-	MSTRG.13558	MSTRG.13558.1	42.3963	0.251473	0.512422
MSTRG.13559.1	A05	7529866	7532489	-	MSTRG.13559	MSTRG.13559.1	65.3156	0.387419	0.789436
MSTRG.1357.1	A01	16011929	16013663	+	MSTRG.1357	MSTRG.1357.1	333.548	1.97844	4.03142
MSTRG.1358.1	A01	16012286	16013504	-	MSTRG.1358	MSTRG.1358.1	387.841	2.30048	4.68764
MSTRG.13586.1	A05	7714382	7715316	-	MSTRG.13586	MSTRG.13586.1	10649.6	63.1681	128.716
MSTRG.13587.1	A05	7714976	7715308	+	MSTRG.13587	MSTRG.13587.1	130.136	0.7719	1.57288
MSTRG.13590.1	A05	7742682	7747848	+	MSTRG.13590	MSTRG.13590.1	90.1912	0.534969	1.09009
MSTRG.136.1	A01	887517	888144	-	MSTRG.136	MSTRG.136.1	871.477	5.16917	10.5331
MSTRG.1361.1	A01	16108341	16110623	+	MSTRG.1361	MSTRG.1361.1	6.75881	0.04009	0.08169
MSTRG.1362.1	A01	16108372	16111385	-	MSTRG.1362	MSTRG.1362.1	11.6171	0.068907	0.140409
MSTRG.13623.1	A05	7821779	7822546	-	MSTRG.13623	MSTRG.13623.1	34.9077	0.207055	0.421911
MSTRG.1363.1	A01	16168085	16169423	+	MSTRG.1363	MSTRG.1363.1	58.1462	0.344894	0.702783
MSTRG.1364.1	A01	16176362	16176747	+	MSTRG.1364	MSTRG.1364.1	86.8806	0.515332	1.05008
MSTRG.13649.1	A05	8075272	8076116	+	MSTRG.13649	MSTRG.13649.1	24.2677	0.143944	0.293311
MSTRG.1365.1	A01	16176713	16177457	-	MSTRG.1365	MSTRG.1365.1	90.1683	0.534833	1.08982
MSTRG.13650.1	A05	8133173	8133406	-	MSTRG.13650	MSTRG.13650.1	8.83314	0.052394	0.106762
MSTRG.1366.1	A01	16217416	16218226	-	MSTRG.1366	MSTRG.1366.1	230.741	1.36864	2.78884
MSTRG.13665.1	A05	8249273	8253987	+	MSTRG.13665	MSTRG.13665.1	96.6144	0.573069	1.16773
MSTRG.1367.1	A01	16217419	16218200	+	MSTRG.1367	MSTRG.1367.1	251.318	1.49069	3.03755
MSTRG.13688.1	A05	8383283	8384610	-	MSTRG.13688	MSTRG.13688.1	52.9963	0.314348	0.640539
MSTRG.1371.1	A01	16423271	16424545	+	MSTRG.1371	MSTRG.1371.1	150.71	0.893936	1.82155
MSTRG.13716.1	A05	8541769	8543742	+	MSTRG.13716	MSTRG.13716.1	9.70985	0.057594	0.117358
MSTRG.13717.1	A05	8541770	8544301	-	MSTRG.13717	MSTRG.13717.1	16.2721	0.096518	0.196672
MSTRG.13735.2	A05	8648250	8651138	-	MSTRG.13735	MSTRG.13735.2	93.113	0.5523	1.12541
MSTRG.13736.3	A05	8648303	8651176	+	MSTRG.13736	MSTRG.13736.3	41.6889	0.247278	0.503872
MSTRG.1382.1	A01	17073661	17074302	-	MSTRG.1382	MSTRG.1382.1	49.6362	0.294417	0.599927
MSTRG.13831.1	A05	9196361	9197069	-	MSTRG.13831	MSTRG.13831.1	29.2675	0.1736	0.353741
MSTRG.13856.1	A05	9351339	9354475	+	MSTRG.13856	MSTRG.13856.1	191.805	1.13769	2.31825
MSTRG.13857.2	A05	9351423	9354446	-	MSTRG.13857	MSTRG.13857.2	36.7321	0.217877	0.443962
MSTRG.13865.1	A05	9355540	9358454	+	MSTRG.13865	MSTRG.13865.1	47.0477	0.279063	0.568641
MSTRG.1387.1	A01	17237478	17238359	+	MSTRG.1387	MSTRG.1387.1	996.022	5.90791	12.0384
MSTRG.1388.1	A01	17237501	17238357	-	MSTRG.1388	MSTRG.1388.1	350.962	2.08173	4.24189
MSTRG.13887.1	A05	9558108	9559466	+	MSTRG.13887	MSTRG.13887.1	12.4976	0.07413	0.151052
MSTRG.1391.1	A01	17239976	17241537	+	MSTRG.1391	MSTRG.1391.1	140.136	0.831219	1.69376
MSTRG.13918.1	A05	9683967	9685957	+	MSTRG.13918	MSTRG.13918.1	82.4026	0.488772	0.995959
MSTRG.13919.1	A05	9683970	9685897	-	MSTRG.13919	MSTRG.13919.1	89.0595	0.528257	1.07642
MSTRG.1392.1	A01	17240021	17241574	-	MSTRG.1392	MSTRG.1392.1	249.719	1.48121	3.01822
MSTRG.1393.1	A01	17245023	17246186	+	MSTRG.1393	MSTRG.1393.1	212.597	1.26102	2.56955
MSTRG.13935.1	A05	9896479	9897149	+	MSTRG.13935	MSTRG.13935.1	41.9285	0.248699	0.506768
MSTRG.13938.1	A05	9937587	9939253	+	MSTRG.13938	MSTRG.13938.1	3871.94	22.9664	46.7981
MSTRG.13939.1	A05	9938482	9939205	-	MSTRG.13939	MSTRG.13939.1	656.359	3.8932	7.93308
MSTRG.1394.1	A01	17342297	17344075	-	MSTRG.1394	MSTRG.1394.1	59.864	0.355084	0.723546
MSTRG.13957.1	A05	10014837	10015606	-	MSTRG.13957	MSTRG.13957.1	122.845	0.728658	1.48477
MSTRG.13958.1	A05	10014845	10015717	+	MSTRG.13958	MSTRG.13958.1	19.7153	0.116941	0.238289
MSTRG.13985.1	A05	10163669	10165549	-	MSTRG.13985	MSTRG.13985.1	23.0642	0.136805	0.278765
MSTRG.1399.1	A01	17379669	17381763	+	MSTRG.1399	MSTRG.1399.1	422.185	2.50419	5.10273
MSTRG.1400.1	A01	17379670	17381747	-	MSTRG.1400	MSTRG.1400.1	242.477	1.43826	2.9307
MSTRG.14004.1	A05	10216050	10216514	-	MSTRG.14004	MSTRG.14004.1	1.17219	0.006953	0.014168
MSTRG.14020.5	A05	10317926	10318842	+	MSTRG.14020	MSTRG.14020.5	8.87401	0.052636	0.107256
MSTRG.14048.1	A05	10521628	10522457	-	MSTRG.14048	MSTRG.14048.1	13.9637	0.082826	0.168772
MSTRG.14049.1	A05	10521643	10522378	+	MSTRG.14049	MSTRG.14049.1	119.839	0.710826	1.44843
MSTRG.1405.1	A01	17663328	17664079	+	MSTRG.1405	MSTRG.1405.1	2.55907	0.015179	0.03093
MSTRG.1406.1	A01	17628348	17629253	-	MSTRG.1406	MSTRG.1406.1	364.76	2.16357	4.40866
MSTRG.1407.1	A01	17628387	17629241	+	MSTRG.1407	MSTRG.1407.1	450.956	2.67485	5.45048
MSTRG.1408.1	A01	17690930	17691525	+	MSTRG.1408	MSTRG.1408.1	20.8357	0.123587	0.251831
MSTRG.1409.1	A01	17690968	17692735	-	MSTRG.1409	MSTRG.1409.1	78.0788	0.463124	0.943698
MSTRG.14104.1	A05	10781922	10782697	+	MSTRG.14104	MSTRG.14104.1	1.99276	0.01182	0.024086
MSTRG.14132.2	A05	10909241	10910238	+	MSTRG.14132	MSTRG.14132.2	21.3646	0.126724	0.258223
MSTRG.14134.1	A05	10910557	10915775	+	MSTRG.14134	MSTRG.14134.1	38.4957	0.228337	0.465278
MSTRG.1414.2	A01	17851137	17851974	+	MSTRG.1414	MSTRG.1414.2	79.6493	0.47244	0.96268
MSTRG.14148.1	A05	10946201	10956828	+	MSTRG.14148	MSTRG.14148.1	153.117	0.908214	1.85065
MSTRG.14149.1	A05	10946228	10957438	-	MSTRG.14149	MSTRG.14149.1	41.7495	0.247637	0.504605
MSTRG.1415.1	A01	17908299	17908574	-	MSTRG.1415	MSTRG.1415.1	2.65217	0.015731	0.032055
MSTRG.14194.1	A05	11257858	11258664	-	MSTRG.14194	MSTRG.14194.1	269.672	1.59956	3.25939
MSTRG.14195.1	A05	11257932	11258688	+	MSTRG.14195	MSTRG.14195.1	133.669	0.792856	1.61558
MSTRG.1424.1	A01	17777695	17781385	+	MSTRG.1424	MSTRG.1424.1	76.4339	0.453368	0.923817
MSTRG.14244.1	A05	11571581	11572352	-	MSTRG.14244	MSTRG.14244.1	42.8052	0.253899	0.517365
MSTRG.14245.1	A05	11572896	11573333	+	MSTRG.14245	MSTRG.14245.1	36.1591	0.214478	0.437036
MSTRG.1425.1	A01	17777723	17781401	-	MSTRG.1425	MSTRG.1425.1	67.7191	0.401676	0.818486
MSTRG.14263.5	A05	11643590	11647613	+	MSTRG.14263	MSTRG.14263.5	2.43415	0.014438	0.02942
MSTRG.14264.2	A05	11643567	11647475	-	MSTRG.14264	MSTRG.14264.2	166.302	0.98642	2.01001
MSTRG.14289.1	A05	11867349	11869416	-	MSTRG.14289	MSTRG.14289.1	76.288	0.452503	0.922054
MSTRG.14301.1	A05	11915641	11919769	-	MSTRG.14301	MSTRG.14301.1	14.6031	0.086618	0.1765
MSTRG.14302.1	A05	11920487	11922089	-	MSTRG.14302	MSTRG.14302.1	7.33345	0.043498	0.088636
MSTRG.14317.1	A05	12008074	12012538	-	MSTRG.14317	MSTRG.14317.1	62.2394	0.369173	0.752256
MSTRG.14318.1	A05	12008077	12012666	+	MSTRG.14318	MSTRG.14318.1	106.944	0.634339	1.29258
MSTRG.1433.1	A01	18224338	18225948	-	MSTRG.1433	MSTRG.1433.1	190.013	1.12706	2.29659
MSTRG.14330.1	A05	12087529	12088006	+	MSTRG.14330	MSTRG.14330.1	26.295	0.155969	0.317814
MSTRG.14331.1	A05	12089237	12091491	+	MSTRG.14331	MSTRG.14331.1	11485.2	68.1246	138.816
MSTRG.1434.1	A01	18224483	18227203	+	MSTRG.1434	MSTRG.1434.1	97.3386	0.577364	1.17648
MSTRG.1437.1	A01	18082597	18083645	+	MSTRG.1437	MSTRG.1437.1	115.161	0.683078	1.39189
MSTRG.14412.4	A05	12552231	12554237	+	MSTRG.14412	MSTRG.14412.4	141.949	0.84197	1.71566
MSTRG.14413.7	A05	12552231	12554268	-	MSTRG.14413	MSTRG.14413.7	1168.82	6.93284	14.1269
MSTRG.14427.4	A05	12635104	12638840	-	MSTRG.14427	MSTRG.14427.4	439.091	2.60447	5.30707
MSTRG.14428.2	A05	12635094	12638779	+	MSTRG.14428	MSTRG.14428.2	48.6167	0.28837	0.587605
MSTRG.14459.1	A05	12838831	12839537	-	MSTRG.14459	MSTRG.14459.1	98.3052	0.583098	1.18816
MSTRG.14460.1	A05	12838843	12839520	+	MSTRG.14460	MSTRG.14460.1	114.367	0.678366	1.38229
MSTRG.14465.1	A05	12870304	12871039	+	MSTRG.14465	MSTRG.14465.1	3326.06	19.7285	40.2004
MSTRG.14494.1	A05	13055271	13059033	+	MSTRG.14494	MSTRG.14494.1	1067.84	6.33388	12.9064
MSTRG.14495.1	A05	13055272	13059007	-	MSTRG.14495	MSTRG.14495.1	960.687	5.69832	11.6113
MSTRG.14501.1	A05	13111215	13113146	-	MSTRG.14501	MSTRG.14501.1	27.1326	0.160937	0.327938
MSTRG.14502.1	A05	13111288	13113083	+	MSTRG.14502	MSTRG.14502.1	27.9521	0.165798	0.337843
MSTRG.14552.1	A05	13332180	13332928	-	MSTRG.14552	MSTRG.14552.1	11.7703	0.069815	0.142261
MSTRG.14594.5	A05	13521746	13523432	+	MSTRG.14594	MSTRG.14594.5	15.2836	0.090655	0.184725
MSTRG.1462.1	A01	19167716	19168580	-	MSTRG.1462	MSTRG.1462.1	2.6763	0.015874	0.032347
MSTRG.14620.1	A05	13680857	13681463	+	MSTRG.14620	MSTRG.14620.1	765.448	4.54026	9.25158
MSTRG.14626.5	A05	13647375	13648403	-	MSTRG.14626	MSTRG.14626.5	132.673	0.786948	1.60354
MSTRG.14627.3	A05	13647199	13648431	+	MSTRG.14627	MSTRG.14627.3	116.487	0.690943	1.40792
MSTRG.14633.1	A05	13770656	13775285	+	MSTRG.14633	MSTRG.14633.1	25.2632	0.149849	0.305344
MSTRG.14678.4	A05	13987694	13994249	-	MSTRG.14678	MSTRG.14678.4	50.659	0.300484	0.61229
MSTRG.14679.5	A05	13987698	13994251	+	MSTRG.14679	MSTRG.14679.5	89.6902	0.531998	1.08404
MSTRG.14702.1	A05	14156472	14159050	-	MSTRG.14702	MSTRG.14702.1	70.059	0.415555	0.846767
MSTRG.14703.1	A05	14156659	14159069	+	MSTRG.14703	MSTRG.14703.1	223.299	1.3245	2.6989
MSTRG.1471.1	A01	19230263	19232461	-	MSTRG.1471	MSTRG.1471.1	78.574	0.466062	0.949683
MSTRG.14714.1	A05	14242291	14243074	-	MSTRG.14714	MSTRG.14714.1	37.0714	0.219889	0.448063
MSTRG.1472.1	A01	19230383	19232444	+	MSTRG.1472	MSTRG.1472.1	83.3595	0.494447	1.00752
MSTRG.14744.1	A05	14366103	14369818	+	MSTRG.14744	MSTRG.14744.1	385.912	2.28904	4.66432
MSTRG.14745.1	A05	14366119	14369840	-	MSTRG.14745	MSTRG.14745.1	280.156	1.66174	3.3861
MSTRG.14758.1	A05	14466445	14468243	-	MSTRG.14758	MSTRG.14758.1	28.6242	0.169785	0.345966
MSTRG.14760.1	A05	14477576	14479121	-	MSTRG.14760	MSTRG.14760.1	17.6857	0.104902	0.213757
MSTRG.14761.1	A05	14477740	14479141	+	MSTRG.14761	MSTRG.14761.1	3.60256	0.021369	0.043542
MSTRG.14766.1	A05	14580850	14581688	+	MSTRG.14766	MSTRG.14766.1	226.544	1.34375	2.73812
MSTRG.14767.1	A05	14580851	14581858	-	MSTRG.14767	MSTRG.14767.1	62.1506	0.368646	0.751182
MSTRG.14776.2	A05	14591254	14593485	+	MSTRG.14776	MSTRG.14776.2	144.517	0.857202	1.7467
MSTRG.14777.3	A05	14591390	14593939	-	MSTRG.14777	MSTRG.14777.3	26.9307	0.15974	0.325498
MSTRG.14778.1	A05	14617141	14618121	-	MSTRG.14778	MSTRG.14778.1	33.1754	0.19678	0.400974
MSTRG.14808.1	A05	14759957	14761550	+	MSTRG.14808	MSTRG.14808.1	13.7108	0.081326	0.165715
MSTRG.14809.1	A05	14764088	14766008	+	MSTRG.14809	MSTRG.14809.1	12.4081	0.073599	0.14997
MSTRG.14810.1	A05	14745806	14749305	+	MSTRG.14810	MSTRG.14810.1	181.981	1.07942	2.19951
MSTRG.14811.1	A05	14745815	14749310	-	MSTRG.14811	MSTRG.14811.1	138.619	0.82222	1.67542
MSTRG.14840.1	A05	14981015	14981692	+	MSTRG.14840	MSTRG.14840.1	195.444	1.15928	2.36224
MSTRG.14841.1	A05	14981016	14981637	-	MSTRG.14841	MSTRG.14841.1	23.6364	0.140199	0.285681
MSTRG.14857.1	A05	15017953	15020451	+	MSTRG.14857	MSTRG.14857.1	4231.94	25.1018	51.1493
MSTRG.14858.1	A05	15017957	15020449	-	MSTRG.14858	MSTRG.14858.1	3359.64	19.9277	40.6063
MSTRG.14862.1	A05	15051140	15057297	-	MSTRG.14862	MSTRG.14862.1	0	0	0
MSTRG.14863.2	A05	15051189	15057267	+	MSTRG.14863	MSTRG.14863.2	85.6128	0.507812	1.03476
MSTRG.14867.1	A05	15058237	15065845	+	MSTRG.14867	MSTRG.14867.1	56.4294	0.334711	0.682034
MSTRG.14869.1	A05	15061243	15065671	-	MSTRG.14869	MSTRG.14869.1	33.9569	0.201416	0.41042
MSTRG.14883.1	A05	15170754	15172571	+	MSTRG.14883	MSTRG.14883.1	27.9574	0.16583	0.337907
MSTRG.14916.1	A05	15412214	15413606	+	MSTRG.14916	MSTRG.14916.1	26.1192	0.154926	0.315689
MSTRG.14962.1	A05	15655335	15656697	-	MSTRG.14962	MSTRG.14962.1	86.8986	0.515439	1.0503
MSTRG.14963.1	A05	15655362	15656412	+	MSTRG.14963	MSTRG.14963.1	85.4464	0.506825	1.03275
MSTRG.14974.1	A05	15724784	15727529	-	MSTRG.14974	MSTRG.14974.1	107.931	0.640192	1.3045
MSTRG.14975.3	A05	15724810	15727534	+	MSTRG.14975	MSTRG.14975.3	68.0717	0.403767	0.822747
MSTRG.15009.1	A05	15798283	15799714	+	MSTRG.15009	MSTRG.15009.1	3.1264	0.018544	0.037787
MSTRG.1504.1	A01	19725219	19725428	+	MSTRG.1504	MSTRG.1504.1	55.6634	0.330167	0.672774
MSTRG.15061.1	A05	16410909	16412157	+	MSTRG.15061	MSTRG.15061.1	67.0805	0.397888	0.810767
MSTRG.1507.1	A01	19726247	19726528	+	MSTRG.1507	MSTRG.1507.1	80.4201	0.477012	0.971997
MSTRG.1508.1	A01	19747784	19748817	+	MSTRG.1508	MSTRG.1508.1	4.31873	0.025617	0.052198
MSTRG.1509.1	A01	19739148	19740658	+	MSTRG.1509	MSTRG.1509.1	98.5186	0.584363	1.19074
MSTRG.15098.1	A05	16507840	16509445	+	MSTRG.15098	MSTRG.15098.1	72.5643	0.430415	0.877047
MSTRG.15099.1	A05	16507933	16509446	-	MSTRG.15099	MSTRG.15099.1	89.2406	0.529331	1.07861
MSTRG.1510.1	A01	19739709	19740890	-	MSTRG.1510	MSTRG.1510.1	21.8648	0.129691	0.264268
MSTRG.15107.1	A05	16564245	16565408	-	MSTRG.15107	MSTRG.15107.1	6.71162	0.03981	0.08112
MSTRG.1511.1	A01	19771133	19771493	-	MSTRG.1511	MSTRG.1511.1	27.7292	0.164476	0.335148
MSTRG.15116.1	A05	16616850	16618658	-	MSTRG.15116	MSTRG.15116.1	95.535	0.566666	1.15468
MSTRG.15117.1	A05	16616857	16618191	+	MSTRG.15117	MSTRG.15117.1	58.9516	0.349672	0.712518
MSTRG.15164.1	A05	16913266	16919116	+	MSTRG.15164	MSTRG.15164.1	39.8474	0.236355	0.481615
MSTRG.15165.1	A05	16914713	16919083	-	MSTRG.15165	MSTRG.15165.1	30.4538	0.180637	0.368079
MSTRG.15174.1	A05	16900614	16910823	+	MSTRG.15174	MSTRG.15174.1	302.421	1.79381	3.65521
MSTRG.15175.2	A05	16900791	16910842	-	MSTRG.15175	MSTRG.15175.2	24.0428	0.14261	0.290593
MSTRG.15184.1	A05	17035445	17036955	-	MSTRG.15184	MSTRG.15184.1	121.473	0.720519	1.46819
MSTRG.15185.1	A05	17035460	17036998	+	MSTRG.15185	MSTRG.15185.1	101.655	0.602968	1.22865
MSTRG.15187.1	A05	17048191	17049526	-	MSTRG.15187	MSTRG.15187.1	11.9008	0.07059	0.143839
MSTRG.15194.1	A05	17090986	17092673	-	MSTRG.15194	MSTRG.15194.1	31.8209	0.188746	0.384603
MSTRG.15207.1	A05	17195543	17195896	+	MSTRG.15207	MSTRG.15207.1	117.724	0.698279	1.42287
MSTRG.15209.1	A05	17217162	17217430	-	MSTRG.15209	MSTRG.15209.1	12.8439	0.076183	0.155237
MSTRG.1522.1	A01	19900085	19903776	-	MSTRG.1522	MSTRG.1522.1	5494.6	32.5912	66.4104
MSTRG.1523.1	A01	19900109	19903778	+	MSTRG.1523	MSTRG.1523.1	5478.68	32.4968	66.218
MSTRG.1524.1	A01	20020534	20024464	+	MSTRG.1524	MSTRG.1524.1	140.412	0.832853	1.69708
MSTRG.15246.1	A05	17472230	17478500	-	MSTRG.15246	MSTRG.15246.1	55.5764	0.329652	0.671723
MSTRG.15247.1	A05	17472364	17478512	+	MSTRG.15247	MSTRG.15247.1	59.1777	0.351013	0.715251
MSTRG.1525.1	A01	20020534	20024464	-	MSTRG.1525	MSTRG.1525.1	99.8871	0.59248	1.20728
MSTRG.15259.1	A05	17526174	17528315	+	MSTRG.15259	MSTRG.15259.1	37.0244	0.21961	0.447495
MSTRG.15260.1	A05	17526184	17530710	-	MSTRG.15260	MSTRG.15260.1	118	0.699919	1.42621
MSTRG.15261.1	A05	17529427	17530710	+	MSTRG.15261	MSTRG.15261.1	99.2256	0.588557	1.19929
MSTRG.15274.1	A05	17617709	17618414	-	MSTRG.15274	MSTRG.15274.1	25.8639	0.153412	0.312604
MSTRG.15316.1	A05	17843562	17847576	+	MSTRG.15316	MSTRG.15316.1	60.2242	0.35722	0.727899
MSTRG.15317.1	A05	17843577	17847543	-	MSTRG.15317	MSTRG.15317.1	86.8525	0.515166	1.04974
MSTRG.15374.1	A05	18190978	18193261	-	MSTRG.15374	MSTRG.15374.1	8.98998	0.053324	0.108657
MSTRG.15375.3	A05	18191193	18193261	+	MSTRG.15375	MSTRG.15375.3	6.41951	0.038077	0.077589
MSTRG.15380.1	A05	18202264	18206271	-	MSTRG.15380	MSTRG.15380.1	8.66471	0.051395	0.104726
MSTRG.15390.1	A05	18246759	18247327	-	MSTRG.15390	MSTRG.15390.1	36.7801	0.218161	0.444542
MSTRG.15411.1	A05	18450490	18451164	-	MSTRG.15411	MSTRG.15411.1	101.705	0.603265	1.22926
MSTRG.15433.1	A05	18568523	18568988	+	MSTRG.15433	MSTRG.15433.1	28.1573	0.167015	0.340322
MSTRG.15456.1	A05	18792379	18793807	+	MSTRG.15456	MSTRG.15456.1	288.71	1.71249	3.48949
MSTRG.15457.1	A05	18792398	18793539	-	MSTRG.15457	MSTRG.15457.1	244.106	1.44791	2.95038
MSTRG.15467.2	A05	18875334	18877981	-	MSTRG.15467	MSTRG.15467.2	82.6105	0.490004	0.998471
MSTRG.15468.1	A05	18875358	18876592	+	MSTRG.15468	MSTRG.15468.1	519.988	3.08431	6.28483
MSTRG.15471.1	A05	18934213	18936419	-	MSTRG.15471	MSTRG.15471.1	252.987	1.50059	3.05773
MSTRG.15473.1	A05	18962415	18962761	+	MSTRG.15473	MSTRG.15473.1	101.921	0.604545	1.23187
MSTRG.15479.1	A05	18989962	18993092	+	MSTRG.15479	MSTRG.15479.1	1652.15	9.79972	19.9687
MSTRG.15480.1	A05	18989968	18993084	-	MSTRG.15480	MSTRG.15480.1	1534.58	9.10238	18.5477
MSTRG.15484.1	A05	19018979	19020353	-	MSTRG.15484	MSTRG.15484.1	222.099	1.31738	2.68439
MSTRG.15485.1	A05	19019606	19020380	+	MSTRG.15485	MSTRG.15485.1	93.6135	0.555269	1.13146
MSTRG.15486.1	A05	19077455	19079889	-	MSTRG.15486	MSTRG.15486.1	53.4936	0.317298	0.64655
MSTRG.15507.1	A05	19143292	19146521	-	MSTRG.15507	MSTRG.15507.1	485.011	2.87684	5.86208
MSTRG.1552.1	A01	20338208	20340665	+	MSTRG.1552	MSTRG.1552.1	192.645	1.14268	2.3284
MSTRG.15527.1	A05	19269280	19271156	+	MSTRG.15527	MSTRG.15527.1	49.4215	0.293144	0.597332
MSTRG.15528.1	A05	19291625	19293781	-	MSTRG.15528	MSTRG.15528.1	53.1376	0.315186	0.642247
MSTRG.15529.1	A05	19291653	19296893	+	MSTRG.15529	MSTRG.15529.1	87.5429	0.519261	1.05809
MSTRG.15530.1	A05	19296858	19297810	-	MSTRG.15530	MSTRG.15530.1	68.6585	0.407248	0.82984
MSTRG.15531.3	A05	19278246	19283122	+	MSTRG.15531	MSTRG.15531.3	46.7698	0.277415	0.565282
MSTRG.15532.1	A05	19278242	19281694	-	MSTRG.15532	MSTRG.15532.1	133.109	0.789536	1.60882
MSTRG.15533.2	A05	19282938	19285593	-	MSTRG.15533	MSTRG.15533.2	96.1968	0.570592	1.16268
MSTRG.15534.1	A05	19284162	19285624	+	MSTRG.15534	MSTRG.15534.1	142.799	0.847014	1.72594
MSTRG.15546.1	A05	19444431	19445336	+	MSTRG.15546	MSTRG.15546.1	651.879	3.86662	7.87892
MSTRG.15547.1	A05	19444434	19445333	-	MSTRG.15547	MSTRG.15547.1	345.641	2.05017	4.17759
MSTRG.15549.1	A05	19460686	19461788	-	MSTRG.15549	MSTRG.15549.1	61.3603	0.363959	0.74163
MSTRG.15550.1	A05	19460715	19461734	+	MSTRG.15550	MSTRG.15550.1	83.0594	0.492667	1.0039
MSTRG.15559.1	A05	19575426	19576855	-	MSTRG.15559	MSTRG.15559.1	423.481	2.51188	5.11839
MSTRG.15577.1	A05	19717609	19718427	-	MSTRG.15577	MSTRG.15577.1	2.64024	0.015661	0.031911
MSTRG.15602.1	A05	19931348	19933347	+	MSTRG.15602	MSTRG.15602.1	32.7445	0.194224	0.395766
MSTRG.15620.1	A05	20097617	20099448	+	MSTRG.15620	MSTRG.15620.1	7.70023	0.045674	0.093069
MSTRG.15633.1	A05	20163398	20164195	+	MSTRG.15633	MSTRG.15633.1	15.2856	0.090667	0.184749
MSTRG.15663.1	A05	20332503	20335208	-	MSTRG.15663	MSTRG.15663.1	122.666	0.727593	1.4826
MSTRG.15664.1	A05	20332503	20335181	+	MSTRG.15664	MSTRG.15664.1	130.418	0.773576	1.5763
MSTRG.15696.1	A05	20627861	20628701	+	MSTRG.15696	MSTRG.15696.1	13.9079	0.082495	0.168098
MSTRG.15708.2	A05	20636610	20637437	-	MSTRG.15708	MSTRG.15708.2	1.96645	0.011664	0.023767
MSTRG.15712.2	A05	20674244	20676786	-	MSTRG.15712	MSTRG.15712.2	49.0945	0.291204	0.593379
MSTRG.15713.1	A05	20674258	20676792	+	MSTRG.15713	MSTRG.15713.1	49.4352	0.293225	0.597498
MSTRG.15770.1	A05	21197244	21198181	-	MSTRG.15770	MSTRG.15770.1	11.5183	0.068321	0.139215
MSTRG.15774.2	A05	21216001	21218436	-	MSTRG.15774	MSTRG.15774.2	16.2893	0.09662	0.196881
MSTRG.15775.1	A05	21216032	21218434	+	MSTRG.15775	MSTRG.15775.1	41.4334	0.245762	0.500784
MSTRG.15784.1	A05	21237228	21237980	-	MSTRG.15784	MSTRG.15784.1	5.12081	0.030374	0.061893
MSTRG.15815.1	A05	21411231	21412172	+	MSTRG.15815	MSTRG.15815.1	6.11558	0.036275	0.073916
MSTRG.15856.1	A05	21597720	21598494	-	MSTRG.15856	MSTRG.15856.1	41.0405	0.243432	0.496035
MSTRG.15857.1	A05	21597771	21598438	+	MSTRG.15857	MSTRG.15857.1	43.7463	0.259481	0.528739
MSTRG.15889.8	A05	21753974	21754643	+	MSTRG.15889	MSTRG.15889.8	9.94852	0.05901	0.120243
MSTRG.15895.1	A05	21785718	21786604	+	MSTRG.15895	MSTRG.15895.1	12.7234	0.075469	0.153781
MSTRG.15916.1	A05	21827638	21830574	+	MSTRG.15916	MSTRG.15916.1	22.1797	0.131559	0.268075
MSTRG.15925.15	A05	21855994	21865096	-	MSTRG.15925	MSTRG.15925.15	124.519	0.738586	1.505
MSTRG.15926.11	A05	21855992	21865119	+	MSTRG.15926	MSTRG.15926.11	144.621	0.857822	1.74796
MSTRG.1593.1	A01	21424895	21425960	-	MSTRG.1593	MSTRG.1593.1	2350.86	13.9442	28.4137
MSTRG.15935.4	A05	21907709	21909510	+	MSTRG.15935	MSTRG.15935.4	7.31227	0.043373	0.08838
MSTRG.15936.1	A05	21905851	21910789	-	MSTRG.15936	MSTRG.15936.1	801.632	4.75488	9.68892
MSTRG.15937.1	A05	21909946	21910799	+	MSTRG.15937	MSTRG.15937.1	156.37	0.92751	1.88997
MSTRG.15938.1	A05	21915883	21916176	+	MSTRG.15938	MSTRG.15938.1	21.2961	0.126318	0.257395
MSTRG.1594.3	A01	21424898	21440405	+	MSTRG.1594	MSTRG.1594.3	1344.65	7.97581	16.2521
MSTRG.15941.1	A05	21974778	21977291	-	MSTRG.15941	MSTRG.15941.1	307.593	1.82449	3.71772
MSTRG.15942.2	A05	21974810	21977164	+	MSTRG.15942	MSTRG.15942.2	72.0466	0.427345	0.87079
MSTRG.15943.1	A05	22017091	22019256	-	MSTRG.15943	MSTRG.15943.1	9.20764	0.054615	0.111288
MSTRG.15977.1	A05	22187702	22188067	+	MSTRG.15977	MSTRG.15977.1	11.6881	0.069328	0.141268
MSTRG.15988.1	A05	22318077	22318847	+	MSTRG.15988	MSTRG.15988.1	34.8766	0.206871	0.421535
MSTRG.15997.1	A05	22369107	22376143	+	MSTRG.15997	MSTRG.15997.1	29.2811	0.173681	0.353906
MSTRG.15998.1	A05	22375420	22376146	-	MSTRG.15998	MSTRG.15998.1	23.221	0.137735	0.28066
MSTRG.16026.1	A05	22554450	22554670	-	MSTRG.16026	MSTRG.16026.1	43.0362	0.25527	0.520157
MSTRG.16065.1	A05	22889286	22890656	-	MSTRG.16065	MSTRG.16065.1	77.6171	0.460386	0.938119
MSTRG.16066.1	A05	22889310	22890617	+	MSTRG.16066	MSTRG.16066.1	52.7067	0.31263	0.637039
MSTRG.16067.1	A05	22908922	22910151	-	MSTRG.16067	MSTRG.16067.1	107.868	0.639819	1.30374
MSTRG.16068.1	A05	22908989	22909491	+	MSTRG.16068	MSTRG.16068.1	6.11827	0.036291	0.073948
MSTRG.1607.1	A01	21759398	21761380	+	MSTRG.1607	MSTRG.1607.1	39.7812	0.235962	0.480815
MSTRG.16107.1	A05	23141545	23142865	-	MSTRG.16107	MSTRG.16107.1	1.73851	0.010312	0.021012
MSTRG.16145.1	A05	23472164	23473042	+	MSTRG.16145	MSTRG.16145.1	78.0509	0.462959	0.943361
MSTRG.16146.1	A05	23472164	23473033	-	MSTRG.16146	MSTRG.16146.1	34.5414	0.204882	0.417484
MSTRG.16176.1	A05	23691749	23693583	-	MSTRG.16176	MSTRG.16176.1	88.3139	0.523834	1.0674
MSTRG.16186.1	A05	23719693	23720527	-	MSTRG.16186	MSTRG.16186.1	5.49614	0.0326	0.066429
MSTRG.1619.1	A01	21921756	21924585	+	MSTRG.1619	MSTRG.1619.1	36.8868	0.218794	0.445832
MSTRG.1620.1	A01	21921808	21924453	-	MSTRG.1620	MSTRG.1620.1	76.679	0.454822	0.92678
MSTRG.16203.1	A05	23873026	23873942	+	MSTRG.16203	MSTRG.16203.1	83.428	0.494853	1.00835
MSTRG.16204.1	A05	23873098	23873945	-	MSTRG.16204	MSTRG.16204.1	264.015	1.566	3.19101
MSTRG.16205.1	A05	23827819	23828497	-	MSTRG.16205	MSTRG.16205.1	784.033	4.65049	9.4762
MSTRG.16206.1	A05	23827843	23828470	+	MSTRG.16206	MSTRG.16206.1	63.1527	0.374591	0.763295
MSTRG.1621.1	A01	22122785	22125923	+	MSTRG.1621	MSTRG.1621.1	1.67697	0.009947	0.020269
MSTRG.16212.1	A05	24124743	24125628	+	MSTRG.16212	MSTRG.16212.1	325.091	1.92828	3.9292
MSTRG.16213.1	A05	24125041	24125627	-	MSTRG.16213	MSTRG.16213.1	14.8817	0.088271	0.179867
MSTRG.16220.2	A05	24154334	24156795	-	MSTRG.16220	MSTRG.16220.2	1.10642	0.006563	0.013373
MSTRG.16234.1	A05	24272947	24273492	-	MSTRG.16234	MSTRG.16234.1	27.2271	0.161498	0.32908
MSTRG.1625.3	A01	22143588	22145170	-	MSTRG.1625	MSTRG.1625.3	144.565	0.857487	1.74728
MSTRG.1626.1	A01	22143572	22144782	+	MSTRG.1626	MSTRG.1626.1	110.292	0.6542	1.33305
MSTRG.1627.1	A01	22341071	22343008	+	MSTRG.1627	MSTRG.1627.1	201.921	1.19769	2.44051
MSTRG.1628.1	A01	22342034	22342822	-	MSTRG.1628	MSTRG.1628.1	277.585	1.6465	3.35503
MSTRG.16298.1	A05	24733743	24738351	+	MSTRG.16298	MSTRG.16298.1	1688.49	10.0153	20.4079
MSTRG.16299.1	A05	24733745	24738371	-	MSTRG.16299	MSTRG.16299.1	971.106	5.76011	11.7373
MSTRG.16302.2	A05	24838180	24841655	+	MSTRG.16302	MSTRG.16302.2	94.6651	0.561506	1.14417
MSTRG.16303.2	A05	24838250	24841650	-	MSTRG.16303	MSTRG.16303.2	17.7548	0.105312	0.214593
MSTRG.16309.1	A05	24895840	24896663	-	MSTRG.16309	MSTRG.16309.1	84.8557	0.503322	1.02561
MSTRG.1631.2	A01	22292335	22297438	+	MSTRG.1631	MSTRG.1631.2	49.9969	0.296557	0.604286
MSTRG.1632.1	A01	22292338	22297445	-	MSTRG.1632	MSTRG.1632.1	22.3707	0.132692	0.270383
MSTRG.16324.1	A05	24985282	24988685	-	MSTRG.16324	MSTRG.16324.1	1168.15	6.92889	14.1188
MSTRG.16325.1	A05	24985282	24988681	+	MSTRG.16325	MSTRG.16325.1	1063.02	6.30531	12.8482
MSTRG.1633.1	A01	22551156	22551954	-	MSTRG.1633	MSTRG.1633.1	99.48	0.590066	1.20236
MSTRG.1634.1	A01	22551156	22551940	+	MSTRG.1634	MSTRG.1634.1	29.904	0.177376	0.361435
MSTRG.1635.1	A01	22552112	22553532	-	MSTRG.1635	MSTRG.1635.1	68.4178	0.40582	0.82693
MSTRG.16353.1	A05	25167186	25168778	-	MSTRG.16353	MSTRG.16353.1	26.5368	0.157403	0.320737
MSTRG.16354.1	A05	25167233	25168774	+	MSTRG.16354	MSTRG.16354.1	44.724	0.26528	0.540555
MSTRG.1636.1	A01	22552332	22562772	+	MSTRG.1636	MSTRG.1636.1	231.794	1.37489	2.80158
MSTRG.16387.1	A05	25381055	25381603	-	MSTRG.16387	MSTRG.16387.1	11.6857	0.069314	0.141239
MSTRG.16403.1	A05	25534981	25536225	+	MSTRG.16403	MSTRG.16403.1	74.0589	0.439281	0.895112
MSTRG.16405.1	A05	25548251	25549162	-	MSTRG.16405	MSTRG.16405.1	272.941	1.61895	3.29889
MSTRG.16445.1	A05	25832841	25833742	+	MSTRG.16445	MSTRG.16445.1	11.9956	0.071152	0.144984
MSTRG.16518.1	A05	26401173	26406279	+	MSTRG.16518	MSTRG.16518.1	54.4367	0.322891	0.657948
MSTRG.16519.2	A05	26401177	26406278	-	MSTRG.16519	MSTRG.16519.2	97.9449	0.580961	1.18381
MSTRG.16527.2	A05	26408589	26417081	-	MSTRG.16527	MSTRG.16527.2	229.156	1.35924	2.7697
MSTRG.16528.1	A05	26408599	26417185	+	MSTRG.16528	MSTRG.16528.1	159.482	0.945965	1.92757
MSTRG.1653.1	A01	23483650	23487953	-	MSTRG.1653	MSTRG.1653.1	69.6911	0.413373	0.842321
MSTRG.1654.1	A01	23483703	23487947	+	MSTRG.1654	MSTRG.1654.1	17.0579	0.101179	0.206171
MSTRG.16553.1	A05	26643013	26643877	+	MSTRG.16553	MSTRG.16553.1	4.01633	0.023823	0.048543
MSTRG.16567.1	A05	26765333	26767581	-	MSTRG.16567	MSTRG.16567.1	35.8779	0.21281	0.433638
MSTRG.16568.1	A05	26765352	26767704	+	MSTRG.16568	MSTRG.16568.1	44.7547	0.265463	0.540927
MSTRG.16577.1	A05	26819287	26820446	+	MSTRG.16577	MSTRG.16577.1	40.1257	0.238006	0.484979
MSTRG.16619.1	A05	27134815	27135839	-	MSTRG.16619	MSTRG.16619.1	82.4463	0.489031	0.996486
MSTRG.16620.1	A05	27134823	27135842	+	MSTRG.16620	MSTRG.16620.1	141.629	0.840071	1.71179
MSTRG.16625.1	A05	27150654	27152903	-	MSTRG.16625	MSTRG.16625.1	194.501	1.15368	2.35083
MSTRG.16626.1	A05	27150720	27154290	+	MSTRG.16626	MSTRG.16626.1	93.7238	0.555923	1.13279
MSTRG.16627.1	A05	27198312	27199347	-	MSTRG.16627	MSTRG.16627.1	368.832	2.18773	4.45788
MSTRG.16628.1	A05	27198370	27199355	+	MSTRG.16628	MSTRG.16628.1	653.565	3.87662	7.89931
MSTRG.16636.1	A05	27227131	27234169	+	MSTRG.16636	MSTRG.16636.1	20.1853	0.119729	0.243969
MSTRG.16637.1	A05	27227152	27233333	-	MSTRG.16637	MSTRG.16637.1	5.06054	0.030017	0.061164
MSTRG.16640.1	A05	27249093	27249945	+	MSTRG.16640	MSTRG.16640.1	14.6346	0.086805	0.176881
MSTRG.16641.1	A05	27249984	27251186	-	MSTRG.16641	MSTRG.16641.1	23.3985	0.138788	0.282806
MSTRG.16647.1	A05	27315407	27316326	+	MSTRG.16647	MSTRG.16647.1	191.237	1.13432	2.31138
MSTRG.16648.1	A05	27315446	27316326	-	MSTRG.16648	MSTRG.16648.1	37.5333	0.222629	0.453646
MSTRG.16661.1	A05	27560313	27562065	-	MSTRG.16661	MSTRG.16661.1	14.5145	0.086093	0.175429
MSTRG.16662.1	A05	27562217	27564026	-	MSTRG.16662	MSTRG.16662.1	8.81825	0.052305	0.106582
MSTRG.16666.1	A05	27629280	27630643	+	MSTRG.16666	MSTRG.16666.1	22.5881	0.133981	0.273011
MSTRG.16667.1	A05	27629294	27630054	-	MSTRG.16667	MSTRG.16667.1	151.998	0.901574	1.83712
MSTRG.16670.1	A05	27654917	27662956	+	MSTRG.16670	MSTRG.16670.1	533.637	3.16527	6.4498
MSTRG.16671.1	A05	27654943	27663464	-	MSTRG.16671	MSTRG.16671.1	506.889	3.00662	6.12651
MSTRG.16672.1	A05	27687753	27688161	-	MSTRG.16672	MSTRG.16672.1	1.47702	0.008761	0.017852
MSTRG.16678.1	A05	27710600	27711466	-	MSTRG.16678	MSTRG.16678.1	1.51023	0.008958	0.018253
MSTRG.16679.1	A05	27719625	27721468	+	MSTRG.16679	MSTRG.16679.1	4.18259	0.024809	0.050553
MSTRG.16682.2	A05	27723605	27724843	+	MSTRG.16682	MSTRG.16682.2	338.531	2.008	4.09165
MSTRG.16685.3	A05	27756934	27758285	+	MSTRG.16685	MSTRG.16685.3	116.426	0.69058	1.40718
MSTRG.16691.1	A05	27884677	27885544	-	MSTRG.16691	MSTRG.16691.1	10.6931	0.063426	0.129243
MSTRG.16692.1	A05	27884850	27885548	+	MSTRG.16692	MSTRG.16692.1	3.70535	0.021978	0.044785
MSTRG.167.1	A01	1032734	1033250	+	MSTRG.167	MSTRG.167.1	9.66087	0.057303	0.116766
MSTRG.1671.1	A01	24148392	24151740	-	MSTRG.1671	MSTRG.1671.1	108.669	0.644573	1.31343
MSTRG.16711.2	A05	28028634	28030391	+	MSTRG.16711	MSTRG.16711.2	92.5349	0.548871	1.11842
MSTRG.16711.1	A05	28028502	28030391	+	MSTRG.16711	MSTRG.16711.1	134.272	0.796435	1.62288
MSTRG.16712.1	A05	28028629	28030376	-	MSTRG.16712	MSTRG.16712.1	115.162	0.683085	1.39191
MSTRG.1672.6	A01	24148408	24151695	+	MSTRG.1672	MSTRG.1672.6	158.248	0.938649	1.91266
MSTRG.16741.3	A05	28224582	28229125	-	MSTRG.16741	MSTRG.16741.3	2.48199	0.014722	0.029999
MSTRG.16741.1	A05	28223563	28229125	-	MSTRG.16741	MSTRG.16741.1	237.067	1.40617	2.86531
MSTRG.16742.1	A05	28223625	28227878	+	MSTRG.16742	MSTRG.16742.1	192.235	1.14024	2.32345
MSTRG.16785.3	A05	28543955	28545536	-	MSTRG.16785	MSTRG.16785.3	611.804	3.62892	7.39457
MSTRG.16786.3	A05	28543947	28545537	+	MSTRG.16786	MSTRG.16786.3	454.021	2.69303	5.48752
MSTRG.16793.1	A05	28613176	28615807	+	MSTRG.16793	MSTRG.16793.1	105.797	0.627533	1.27871
MSTRG.16794.2	A05	28614057	28615807	-	MSTRG.16794	MSTRG.16794.2	48.2692	0.286309	0.583405
MSTRG.168.1	A01	1035590	1036107	+	MSTRG.168	MSTRG.168.1	12.0519	0.071486	0.145665
MSTRG.16800.2	A05	28719706	28721966	-	MSTRG.16800	MSTRG.16800.2	202.696	1.20229	2.44989
MSTRG.16801.2	A05	28719669	28721976	+	MSTRG.16801	MSTRG.16801.2	185.38	1.09958	2.24059
MSTRG.16801.1	A05	28719669	28721976	+	MSTRG.16801	MSTRG.16801.1	195.579	1.16008	2.36387
MSTRG.16826.1	A05	28936942	28941361	-	MSTRG.16826	MSTRG.16826.1	137.562	0.815949	1.66264
MSTRG.16827.1	A05	28937089	28938498	+	MSTRG.16827	MSTRG.16827.1	535.26	3.1749	6.46941
MSTRG.16830.1	A05	28962081	28962856	-	MSTRG.16830	MSTRG.16830.1	49.8377	0.295613	0.602363
MSTRG.16838.1	A05	29011698	29012421	-	MSTRG.16838	MSTRG.16838.1	4.31632	0.025602	0.052169
MSTRG.1684.1	A01	24578968	24580010	-	MSTRG.1684	MSTRG.1684.1	2.72227	0.016147	0.032903
MSTRG.16848.1	A05	29074461	29075552	-	MSTRG.16848	MSTRG.16848.1	316.728	1.87868	3.82814
MSTRG.16849.1	A05	29183195	29184878	+	MSTRG.16849	MSTRG.16849.1	187.229	1.11055	2.26294
MSTRG.1685.1	A01	24579049	24580013	+	MSTRG.1685	MSTRG.1685.1	1.53263	0.009091	0.018524
MSTRG.16850.1	A05	29242514	29265527	-	MSTRG.16850	MSTRG.16850.1	50.8685	0.301727	0.614822
MSTRG.16851.1	A05	29242518	29258722	+	MSTRG.16851	MSTRG.16851.1	49.8537	0.295708	0.602557
MSTRG.16851.2	A05	29242563	29243352	+	MSTRG.16851	MSTRG.16851.2	181.344	1.07564	2.19181
MSTRG.16854.1	A05	29281837	29282684	+	MSTRG.16854	MSTRG.16854.1	71.2801	0.422798	0.861526
MSTRG.16855.1	A05	29281881	29282685	-	MSTRG.16855	MSTRG.16855.1	60.8346	0.360841	0.735277
MSTRG.16863.1	A05	29435067	29468151	-	MSTRG.16863	MSTRG.16863.1	52.4467	0.311088	0.633896
MSTRG.16864.1	A05	29467531	29468142	+	MSTRG.16864	MSTRG.16864.1	9.27293	0.055002	0.112077
MSTRG.16878.1	A05	29656124	29656861	-	MSTRG.16878	MSTRG.16878.1	140.332	0.832377	1.69612
MSTRG.16879.1	A05	29657481	29658274	+	MSTRG.16879	MSTRG.16879.1	225.614	1.33823	2.72688
MSTRG.16880.1	A05	29657590	29658280	-	MSTRG.16880	MSTRG.16880.1	260.914	1.54761	3.15354
MSTRG.16881.1	A05	29662442	29666385	+	MSTRG.16881	MSTRG.16881.1	39.1184	0.232031	0.472803
MSTRG.16881.3	A05	29664528	29666385	+	MSTRG.16881	MSTRG.16881.3	52.787	0.313106	0.63801
MSTRG.16881.2	A05	29662620	29666385	+	MSTRG.16881	MSTRG.16881.2	55.5027	0.329214	0.670832
MSTRG.16882.1	A05	29663124	29666387	-	MSTRG.16882	MSTRG.16882.1	58.5988	0.347579	0.708254
MSTRG.169.1	A01	1040905	1041466	+	MSTRG.169	MSTRG.169.1	27.6156	0.163802	0.333775
MSTRG.1690.1	A01	24861880	24862949	-	MSTRG.1690	MSTRG.1690.1	387.607	2.29909	4.68481
MSTRG.16904.19	A05	29833430	29833987	+	MSTRG.16904	MSTRG.16904.19	1.5076	0.008942	0.018222
MSTRG.16904.15	A05	29832441	29833987	+	MSTRG.16904	MSTRG.16904.15	3.2774	0.01944	0.039612
MSTRG.16904.18	A05	29833186	29833987	+	MSTRG.16904	MSTRG.16904.18	15.1898	0.090098	0.183592
MSTRG.16904.10	A05	29832430	29833987	+	MSTRG.16904	MSTRG.16904.10	76.861	0.455901	0.928979
MSTRG.16904.16	A05	29832441	29833987	+	MSTRG.16904	MSTRG.16904.16	129.875	0.770356	1.56974
MSTRG.16904.12	A05	29832432	29833987	+	MSTRG.16904	MSTRG.16904.12	167.595	0.994088	2.02563
MSTRG.16904.1	A05	29832419	29833987	+	MSTRG.16904	MSTRG.16904.1	431.244	2.55793	5.21223
MSTRG.16905.3	A05	29832430	29833959	-	MSTRG.16905	MSTRG.16905.3	632.676	3.75272	7.64682
MSTRG.1691.1	A01	24861930	24862845	+	MSTRG.1691	MSTRG.1691.1	625.08	3.70767	7.55502
MSTRG.16918.1	A05	29982221	29983171	-	MSTRG.16918	MSTRG.16918.1	53.4142	0.316827	0.64559
MSTRG.16919.1	A05	29982225	29983177	+	MSTRG.16919	MSTRG.16919.1	160.967	0.954778	1.94553
MSTRG.1692.1	A01	25120806	25121681	+	MSTRG.1692	MSTRG.1692.1	3.56554	0.021149	0.043095
MSTRG.16922.1	A05	30044445	30049041	-	MSTRG.16922	MSTRG.16922.1	47.6561	0.282672	0.575994
MSTRG.16935.4	A05	30210040	30212528	-	MSTRG.16935	MSTRG.16935.4	3.56263	0.021132	0.04306
MSTRG.16938.1	A05	30712534	30720846	+	MSTRG.16938	MSTRG.16938.1	1.40459	0.008331	0.016977
MSTRG.16952.1	A05	30981563	30989441	+	MSTRG.16952	MSTRG.16952.1	46.012	0.27292	0.556123
MSTRG.16953.2	A05	30981640	30999467	-	MSTRG.16953	MSTRG.16953.2	220.195	1.30609	2.66139
MSTRG.16954.1	A05	30996350	30999547	+	MSTRG.16954	MSTRG.16954.1	47.4736	0.28159	0.573789
MSTRG.170.1	A01	1040911	1041470	-	MSTRG.170	MSTRG.170.1	5.66391	0.033596	0.068457
MSTRG.17015.5	A05	31419487	31421609	-	MSTRG.17015	MSTRG.17015.5	421.188	2.49828	5.09068
MSTRG.17080.1	A05	32059626	32060219	-	MSTRG.17080	MSTRG.17080.1	126.181	0.748442	1.52508
MSTRG.171.1	A01	1044142	1044652	-	MSTRG.171	MSTRG.171.1	869.735	5.15883	10.512
MSTRG.17108.1	A05	32450418	32460134	-	MSTRG.17108	MSTRG.17108.1	18.8982	0.112095	0.228413
MSTRG.17109.1	A05	32456740	32460143	+	MSTRG.17109	MSTRG.17109.1	17.0207	0.100958	0.20572
MSTRG.17111.1	A05	32481292	32486848	-	MSTRG.17111	MSTRG.17111.1	119.824	0.710738	1.44825
MSTRG.17112.2	A05	32481338	32486880	+	MSTRG.17112	MSTRG.17112.2	146.741	0.870392	1.77358
MSTRG.17126.1	A05	32581717	32582646	+	MSTRG.17126	MSTRG.17126.1	41.7486	0.247632	0.504593
MSTRG.17127.1	A05	32659262	32660393	-	MSTRG.17127	MSTRG.17127.1	34.4877	0.204564	0.416835
MSTRG.17128.1	A05	32664568	32666812	+	MSTRG.17128	MSTRG.17128.1	7.39505	0.043864	0.08938
MSTRG.1713.1	A01	25672071	25672987	+	MSTRG.1713	MSTRG.1713.1	178.112	1.05647	2.15274
MSTRG.1714.1	A01	25672258	25672926	-	MSTRG.1714	MSTRG.1714.1	218.81	1.29787	2.64464
MSTRG.17145.2	A05	32793520	32796069	+	MSTRG.17145	MSTRG.17145.2	561.657	3.33147	6.78846
MSTRG.17146.1	A05	32793515	32794817	-	MSTRG.17146	MSTRG.17146.1	832.516	4.93807	10.0622
MSTRG.17149.1	A05	32874104	32874937	-	MSTRG.17149	MSTRG.17149.1	135.1	0.801349	1.63289
MSTRG.17150.1	A05	32874109	32874937	+	MSTRG.17150	MSTRG.17150.1	97.1531	0.576264	1.17424
MSTRG.17153.1	A05	32900155	32901175	+	MSTRG.17153	MSTRG.17153.1	219.903	1.30435	2.65785
MSTRG.17154.1	A05	32900156	32901170	-	MSTRG.17154	MSTRG.17154.1	138.369	0.820734	1.67239
MSTRG.17155.1	A05	32875688	32877792	+	MSTRG.17155	MSTRG.17155.1	9.32657	0.055321	0.112726
MSTRG.17156.1	A05	32875840	32881351	-	MSTRG.17156	MSTRG.17156.1	283.649	1.68246	3.42832
MSTRG.17170.1	A05	33108500	33116983	+	MSTRG.17170	MSTRG.17170.1	10.6995	0.063464	0.129319
MSTRG.17171.2	A05	33111356	33116982	-	MSTRG.17171	MSTRG.17171.2	160.538	0.952233	1.94034
MSTRG.17171.1	A05	33108564	33116982	-	MSTRG.17171	MSTRG.17171.1	262.233	1.55544	3.16948
MSTRG.1719.1	A01	25738074	25740488	+	MSTRG.1719	MSTRG.1719.1	19.0872	0.113216	0.230698
MSTRG.172.1	A01	1044146	1044663	+	MSTRG.172	MSTRG.172.1	256.901	1.52381	3.10503
MSTRG.17219.1	A05	33850086	33850786	+	MSTRG.17219	MSTRG.17219.1	17.8354	0.105791	0.215568
MSTRG.17224.1	A05	33839367	33843174	+	MSTRG.17224	MSTRG.17224.1	70.8398	0.420186	0.856204
MSTRG.17225.1	A05	33839430	33840123	-	MSTRG.17225	MSTRG.17225.1	22.0675	0.130893	0.266718
MSTRG.17226.1	A05	33840538	33843103	-	MSTRG.17226	MSTRG.17226.1	9.39608	0.055733	0.113566
MSTRG.17227.1	A05	33887247	33888693	+	MSTRG.17227	MSTRG.17227.1	61.9977	0.36774	0.749334
MSTRG.17228.1	A05	33887950	33890425	-	MSTRG.17228	MSTRG.17228.1	44.9714	0.266748	0.543547
MSTRG.17230.5	A05	33917160	33926609	+	MSTRG.17230	MSTRG.17230.5	17.6797	0.104867	0.213685
MSTRG.17231.2	A05	33917147	33918608	-	MSTRG.17231	MSTRG.17231.2	4.97732	0.029523	0.060158
MSTRG.17231.3	A05	33917148	33926607	-	MSTRG.17231	MSTRG.17231.3	11.1305	0.06602	0.134528
MSTRG.17231.1	A05	33917135	33926607	-	MSTRG.17231	MSTRG.17231.1	134.494	0.797752	1.62556
MSTRG.17241.1	A05	34092231	34092987	-	MSTRG.17241	MSTRG.17241.1	61.4859	0.364704	0.743149
MSTRG.17242.1	A05	34092281	34092987	+	MSTRG.17242	MSTRG.17242.1	79.9909	0.474466	0.966809
MSTRG.17250.1	A05	34168265	34169042	-	MSTRG.17250	MSTRG.17250.1	303.477	1.80007	3.66797
MSTRG.17251.1	A05	34168302	34169046	+	MSTRG.17251	MSTRG.17251.1	65.0173	0.38565	0.785831
MSTRG.17260.1	A05	34344927	34345980	-	MSTRG.17260	MSTRG.17260.1	244.444	1.44992	2.95447
MSTRG.17261.1	A05	34344954	34345937	+	MSTRG.17261	MSTRG.17261.1	105.309	0.624639	1.27281
MSTRG.17269.2	A05	34418254	34419407	+	MSTRG.17269	MSTRG.17269.2	49.8471	0.295668	0.602476
MSTRG.17271.1	A05	34433078	34434399	+	MSTRG.17271	MSTRG.17271.1	38.1809	0.22647	0.461473
MSTRG.17272.1	A05	34433167	34433548	-	MSTRG.17272	MSTRG.17272.1	16.7336	0.099256	0.202251
MSTRG.17285.1	A05	34618377	34619137	-	MSTRG.17285	MSTRG.17285.1	1.62783	0.009655	0.019675
MSTRG.17294.1	A05	34669789	34671404	-	MSTRG.17294	MSTRG.17294.1	83.7458	0.496738	1.01219
MSTRG.17295.1	A05	34669825	34670763	+	MSTRG.17295	MSTRG.17295.1	107.017	0.634773	1.29346
MSTRG.17298.1	A05	34686999	34688058	+	MSTRG.17298	MSTRG.17298.1	127.354	0.755402	1.53927
MSTRG.17299.1	A05	34687221	34688036	-	MSTRG.17299	MSTRG.17299.1	122.643	0.727457	1.48232
MSTRG.1730.1	A01	26027304	26028446	-	MSTRG.1730	MSTRG.1730.1	798.576	4.73676	9.65198
MSTRG.17302.1	A05	34772529	34772979	+	MSTRG.17302	MSTRG.17302.1	101.272	0.600695	1.22402
MSTRG.1731.2	A01	26027314	26028491	+	MSTRG.1731	MSTRG.1731.2	696.814	4.13315	8.42203
MSTRG.17313.1	A05	34812377	34814796	+	MSTRG.17313	MSTRG.17313.1	62.369	0.369942	0.753822
MSTRG.17314.1	A05	34812377	34814849	-	MSTRG.17314	MSTRG.17314.1	9.4474	0.056037	0.114186
MSTRG.17330.1	A05	35056392	35060908	+	MSTRG.17330	MSTRG.17330.1	29.4695	0.174798	0.356183
MSTRG.17345.1	A05	35226635	35227947	-	MSTRG.17345	MSTRG.17345.1	92.0107	0.545761	1.11208
MSTRG.17346.1	A05	35226652	35227946	+	MSTRG.17346	MSTRG.17346.1	130.884	0.776338	1.58193
MSTRG.17372.12	A05	35353864	35360153	+	MSTRG.17372	MSTRG.17372.12	3.25951	0.019334	0.039396
MSTRG.17372.1	A05	35353857	35360875	+	MSTRG.17372	MSTRG.17372.1	6.8445	0.040598	0.082726
MSTRG.17372.10	A05	35353864	35357559	+	MSTRG.17372	MSTRG.17372.10	30.3987	0.18031	0.367413
MSTRG.17373.5	A05	35353868	35360027	-	MSTRG.17373	MSTRG.17373.5	147.279	0.873583	1.78008
MSTRG.17374.2	A05	35363211	35365040	-	MSTRG.17374	MSTRG.17374.2	10.4328	0.061882	0.126096
MSTRG.17375.2	A05	35363617	35364897	+	MSTRG.17375	MSTRG.17375.2	182.501	1.0825	2.20579
MSTRG.17376.1	A05	35763073	35765948	+	MSTRG.17376	MSTRG.17376.1	9.32337	0.055302	0.112687
MSTRG.17378.1	A05	35754976	35755984	-	MSTRG.17378	MSTRG.17378.1	1.51092	0.008962	0.018262
MSTRG.17380.1	A05	35714260	35715529	-	MSTRG.17380	MSTRG.17380.1	58.0961	0.344597	0.702177
MSTRG.17381.1	A05	35714339	35715476	+	MSTRG.17381	MSTRG.17381.1	64.311	0.381461	0.777294
MSTRG.17382.1	A05	35840422	35841990	+	MSTRG.17382	MSTRG.17382.1	37.7585	0.223965	0.456368
MSTRG.17397.1	A05	36102012	36103147	-	MSTRG.17397	MSTRG.17397.1	114.39	0.678503	1.38257
MSTRG.17405.1	A05	36217855	36220440	+	MSTRG.17405	MSTRG.17405.1	154.286	0.915148	1.86478
MSTRG.17406.1	A05	36217865	36220451	-	MSTRG.17406	MSTRG.17406.1	162.571	0.96429	1.96491
MSTRG.17415.1	A05	36268840	36269379	-	MSTRG.17415	MSTRG.17415.1	51.0601	0.302863	0.617138
MSTRG.17424.1	A05	36515073	36516979	+	MSTRG.17424	MSTRG.17424.1	25.8273	0.153194	0.312161
MSTRG.17425.1	A05	36515229	36516970	-	MSTRG.17425	MSTRG.17425.1	35.5725	0.210998	0.429946
MSTRG.17433.3	A05	36556211	36563640	+	MSTRG.17433	MSTRG.17433.3	38.4843	0.22827	0.46514
MSTRG.17434.1	A05	36563597	36564809	-	MSTRG.17434	MSTRG.17434.1	176.611	1.04757	2.1346
MSTRG.17435.3	A05	36569212	36570143	+	MSTRG.17435	MSTRG.17435.3	483.928	2.87042	5.84899
MSTRG.17436.2	A05	36569195	36570135	-	MSTRG.17436	MSTRG.17436.2	217.253	1.28864	2.62583
MSTRG.17437.1	A05	36619664	36620635	+	MSTRG.17437	MSTRG.17437.1	308.508	1.82991	3.72878
MSTRG.17438.1	A05	36619686	36620615	-	MSTRG.17438	MSTRG.17438.1	340.702	2.02087	4.11789
MSTRG.17441.1	A05	36630884	36631909	-	MSTRG.17441	MSTRG.17441.1	62.9402	0.37333	0.760726
MSTRG.17442.1	A05	36630926	36631878	+	MSTRG.17442	MSTRG.17442.1	55.9682	0.331976	0.676459
MSTRG.17457.1	A05	36781095	36782731	-	MSTRG.17457	MSTRG.17457.1	61.6369	0.365599	0.744973
MSTRG.17462.1	A05	36801277	36803526	-	MSTRG.17462	MSTRG.17462.1	220.535	1.30811	2.66549
MSTRG.17463.1	A05	36801284	36804875	+	MSTRG.17463	MSTRG.17463.1	89.7882	0.532579	1.08522
MSTRG.17470.1	A05	36913654	36914339	-	MSTRG.17470	MSTRG.17470.1	6190.62	36.7197	74.8228
MSTRG.17472.1	A05	36966470	36967387	+	MSTRG.17472	MSTRG.17472.1	109.363	0.648687	1.32181
MSTRG.17473.1	A05	36966477	36967329	-	MSTRG.17473	MSTRG.17473.1	171.54	1.01749	2.07331
MSTRG.17506.1	A05	37379629	37380170	-	MSTRG.17506	MSTRG.17506.1	108.2	0.641791	1.30776
MSTRG.1751.1	A01	26462751	26466748	-	MSTRG.1751	MSTRG.1751.1	168.927	1.00199	2.04174
MSTRG.17511.1	A05	37437349	37438161	-	MSTRG.17511	MSTRG.17511.1	1122.8	6.6599	13.5707
MSTRG.1752.1	A01	26462785	26466773	+	MSTRG.1752	MSTRG.1752.1	4.95993	0.02942	0.059948
MSTRG.1753.1	A01	26495733	26501382	-	MSTRG.1753	MSTRG.1753.1	2559.22	15.18	30.932
MSTRG.1754.1	A01	26495758	26501380	+	MSTRG.1754	MSTRG.1754.1	722.008	4.28259	8.72655
MSTRG.17547.1	A05	37949886	37951530	+	MSTRG.17547	MSTRG.17547.1	269.282	1.59725	3.25468
MSTRG.17548.1	A05	37956230	37958997	-	MSTRG.17548	MSTRG.17548.1	39.6353	0.235097	0.479052
MSTRG.17551.1	A05	38115751	38116442	+	MSTRG.17551	MSTRG.17551.1	1.48469	0.008806	0.017945
MSTRG.17564.1	A05	38494559	38495923	-	MSTRG.17564	MSTRG.17564.1	222.018	1.3169	2.68341
MSTRG.17565.1	A05	38494560	38495929	+	MSTRG.17565	MSTRG.17565.1	278.639	1.65275	3.36776
MSTRG.17574.1	A05	38612969	38613322	-	MSTRG.17574	MSTRG.17574.1	126.038	0.747596	1.52336
MSTRG.17577.1	A05	38605513	38607766	+	MSTRG.17577	MSTRG.17577.1	2.41429	0.01432	0.02918
MSTRG.17578.1	A05	38605538	38607833	-	MSTRG.17578	MSTRG.17578.1	85.1664	0.505165	1.02936
MSTRG.17579.1	A05	38783940	38784876	+	MSTRG.17579	MSTRG.17579.1	317.006	1.88032	3.83149
MSTRG.17580.1	A05	38784170	38784885	-	MSTRG.17580	MSTRG.17580.1	432.752	2.56687	5.23045
MSTRG.17582.1	A05	38915708	38918303	+	MSTRG.17582	MSTRG.17582.1	93.0185	0.551739	1.12427
MSTRG.17583.1	A05	38868623	38872189	-	MSTRG.17583	MSTRG.17583.1	209.552	1.24296	2.53274
MSTRG.17584.1	A05	38868642	38872181	+	MSTRG.17584	MSTRG.17584.1	10.8747	0.064503	0.131437
MSTRG.17589.4	A05	38881036	38888908	-	MSTRG.17589	MSTRG.17589.4	89.7435	0.532314	1.08468
MSTRG.17590.1	A05	38881021	38888913	+	MSTRG.17590	MSTRG.17590.1	246.518	1.46222	2.97954
MSTRG.17594.1	A05	39095016	39098970	-	MSTRG.17594	MSTRG.17594.1	269.969	1.60132	3.26297
MSTRG.17595.1	A05	39095101	39098995	+	MSTRG.17595	MSTRG.17595.1	317.571	1.88367	3.83831
MSTRG.17596.1	A05	39365408	39366586	-	MSTRG.17596	MSTRG.17596.1	15.831	0.093901	0.191341
MSTRG.1760.1	A01	26512027	26514929	-	MSTRG.1760	MSTRG.1760.1	390.725	2.31759	4.7225
[truncated: 15,568 more rows]
