# Supplementary material for: Actively Expressed Intergenic Genes Generated by Transposable Element Insertions in Gossypium hirsutum Cotton
Source: Plants (Basel). 2024 Jul 26;13(15):2079. doi: 10.3390/plants13152079 (PMC11314067; doi:10.3390/plants13152079)
Supplement: Supplementary file 1 [file plants-13-02079-s001.zip › Table S10.xlsx]

## Sheet: GhH3K4me1run1genic
PeakID (cmd=annotatePeaks.pl longest_WT200G_coxjie-class.gtf.fa.list.gtf Ghirsutum_TM-1_WHU_genome.standard.fa -p GhH3K4me1run1tag/regions.txt)	Chr	Start	End	Strand	Peak Score	Focus Ratio/Region Size	Annotation	Detailed Annotation	Distance to TSS	Nearest PromoterID	GhH3K4me1run1tag/regions.txt Distance to nearest Peak, Peak ID
MSTRG.53225.1	A13	95547697	95549108	+	gene_id	MSTRG.53225	NA	NA	NA	NA	23905,A13-32606
MSTRG.39314.1	A10	97063889	97067206	-	gene_id	MSTRG.39314	NA	NA	NA	NA	347,A10-30893
MSTRG.1881.1	A01	34461642	34464541	-	gene_id	MSTRG.1881	NA	NA	NA	NA	397,A01-34927
MSTRG.68150.1	D04	52823089	52827838	-	gene_id	MSTRG.68150	NA	NA	NA	NA	117,D04-17701
MSTRG.104865.1	D13	41800426	41814609	+	gene_id	MSTRG.104865	NA	NA	NA	NA	203,D13-27772
MSTRG.104512.8	D13	32705383	32710660	+	gene_id	MSTRG.104512	NA	NA	NA	NA	-70735,D13-25709
MSTRG.105261.1	D13	50625330	50629794	-	gene_id	MSTRG.105261	NA	NA	NA	NA	263,D13-21372
MSTRG.91891.1	D10	58534348	58536859	+	gene_id	MSTRG.91891	NA	NA	NA	NA	391,D10-25385
MSTRG.80639.1	D07	55180129	55182099	-	gene_id	MSTRG.80639	NA	NA	NA	NA	1720,D07-27317
MSTRG.93687.1	D11	6207031	6210470	+	gene_id	MSTRG.93687	NA	NA	NA	NA	310,D11-39283
MSTRG.82957.1	D08	41059078	41061215	+	gene_id	MSTRG.82957	NA	NA	NA	NA	-41812,D08-37317
MSTRG.78748.1	D07	12832482	12834522	+	gene_id	MSTRG.78748	NA	NA	NA	NA	8405,D07-42382
MSTRG.34842.2	A09	76440485	76443010	-	gene_id	MSTRG.34842	NA	NA	NA	NA	271,A09-28006
MSTRG.20212.4	A06	3172426	3207778	+	gene_id	MSTRG.20212	NA	NA	NA	NA	14327,A06-17038
MSTRG.84055.1	D08	58232785	58233165	-	gene_id	MSTRG.84055	NA	NA	NA	NA	627,D08-37909
MSTRG.52137.1	A13	43480331	43480776	-	gene_id	MSTRG.52137	NA	NA	NA	NA	-2855,A13-42903
MSTRG.70545.1	D05	10131608	10137264	-	gene_id	MSTRG.70545	NA	NA	NA	NA	229,D05-28091
MSTRG.62007.1	D02	65789236	65789994	-	gene_id	MSTRG.62007	NA	NA	NA	NA	-150,D02-34859
MSTRG.56713.1	D01	11780978	11781950	-	gene_id	MSTRG.56713	NA	NA	NA	NA	2759,D01-28110
MSTRG.28120.2	A08	4144337	4150983	-	gene_id	MSTRG.28120	NA	NA	NA	NA	1349,A08-37804
MSTRG.103373.1	D13	3103223	3109120	-	gene_id	MSTRG.103373	NA	NA	NA	NA	-1253,D13-19815
MSTRG.2145.1	A01	66608636	66613080	-	gene_id	MSTRG.2145	NA	NA	NA	NA	219,A01-20101
MSTRG.30148.2	A08	109129883	109133084	+	gene_id	MSTRG.30148	NA	NA	NA	NA	615,A08-33242
MSTRG.6271.1	A02	105446127	105460611	+	gene_id	MSTRG.6271	NA	NA	NA	NA	2958,A02-7815
MSTRG.83489.1	D08	50923172	50924624	-	gene_id	MSTRG.83489	NA	NA	NA	NA	284,D08-39124
MSTRG.78091.1	D07	6297473	6300443	+	gene_id	MSTRG.78091	NA	NA	NA	NA	507,D07-42582
MSTRG.48464.2	A12	90929356	90931618	-	gene_id	MSTRG.48464	NA	NA	NA	NA	8799,A12-33326
MSTRG.60609.2	D02	25102814	25107937	+	gene_id	MSTRG.60609	NA	NA	NA	NA	264,D02-45570
MSTRG.30124.1	A08	108592736	108601108	+	gene_id	MSTRG.30124	NA	NA	NA	NA	497,A08-30486
MSTRG.14773.2	A05	14552115	14559759	-	gene_id	MSTRG.14773	NA	NA	NA	NA	1342,A05-70894
MSTRG.44244.1	A11	64217133	64219223	-	gene_id	MSTRG.44244	NA	NA	NA	NA	-417,A11-31919
MSTRG.99992.1	D12	41461649	41464853	-	gene_id	MSTRG.99992	NA	NA	NA	NA	-238,D12-51369
MSTRG.101505.2	D12	59656790	59658530	+	gene_id	MSTRG.101505	NA	NA	NA	NA	24722,D12-33188
MSTRG.76754.1	D06	65287236	65297362	+	gene_id	MSTRG.76754	NA	NA	NA	NA	-1683,D06-28767
MSTRG.72087.1	D05	21110343	21114782	-	gene_id	MSTRG.72087	NA	NA	NA	NA	39,D05-33489
MSTRG.65205.1	D03	51630043	51633554	-	gene_id	MSTRG.65205	NA	NA	NA	NA	372,D03-17831
MSTRG.64134.1	D03	32841499	32841957	+	gene_id	MSTRG.64134	NA	NA	NA	NA	83326,D03-23813
MSTRG.44113.1	A11	56115156	56120959	+	gene_id	MSTRG.44113	NA	NA	NA	NA	-1041,A11-28678
MSTRG.2963.1	A01	106139867	106141901	+	gene_id	MSTRG.2963	NA	NA	NA	NA	-378,A01-29976
MSTRG.73781.2	D06	1807790	1809100	-	gene_id	MSTRG.73781	NA	NA	NA	NA	10515,D06-39686
MSTRG.72896.1	D05	44857285	44859022	+	gene_id	MSTRG.72896	NA	NA	NA	NA	-7378,D05-32361
MSTRG.26436.2	A07	72282870	72286502	+	gene_id	MSTRG.26436	NA	NA	NA	NA	-654,A07-26684
MSTRG.23026.1	A06	126068998	126071831	-	gene_id	MSTRG.23026	NA	NA	NA	NA	-191,A06-36643
MSTRG.14769.1	A05	14425370	14443054	-	gene_id	MSTRG.14769	NA	NA	NA	NA	71,A05-52289
MSTRG.11909.1	A04	82667828	82670209	+	gene_id	MSTRG.11909	NA	NA	NA	NA	21940,A04-17283
MSTRG.1843.1	A01	32992439	33001280	+	gene_id	MSTRG.1843	NA	NA	NA	NA	250,A01-31602
MSTRG.66997.1	D04	17640431	17642205	+	gene_id	MSTRG.66997	NA	NA	NA	NA	2270,D04-27463
MSTRG.30151.1	A08	109150394	109155966	+	gene_id	MSTRG.30151	NA	NA	NA	NA	671,A08-31257
MSTRG.23312.1	A06	127941518	127948064	+	gene_id	MSTRG.23312	NA	NA	NA	NA	434,A06-17700
MSTRG.47386.1	A12	26358615	26360474	+	gene_id	MSTRG.47386	NA	NA	NA	NA	1280,A12-31904
MSTRG.714.1	A01	6508002	6509820	+	gene_id	MSTRG.714	NA	NA	NA	NA	299,A01-21660
MSTRG.61339.1	D02	53587418	53588717	+	gene_id	MSTRG.61339	NA	NA	NA	NA	60112,D02-27601
MSTRG.104495.1	D13	32249836	32252428	+	gene_id	MSTRG.104495	NA	NA	NA	NA	-262,D13-26766
MSTRG.63981.3	D03	22029721	22032361	-	gene_id	MSTRG.63981	NA	NA	NA	NA	1053,D03-28033
MSTRG.41899.3	A11	7292061	7298596	+	gene_id	MSTRG.41899	NA	NA	NA	NA	-1236,A11-51794
MSTRG.14733.1	A05	14295716	14302070	+	gene_id	MSTRG.14733	NA	NA	NA	NA	661,A05-68041
MSTRG.70511.1	D05	9872082	9874738	+	gene_id	MSTRG.70511	NA	NA	NA	NA	229,D05-30129
MSTRG.62514.2	D02	69735227	69737233	-	gene_id	MSTRG.62514	NA	NA	NA	NA	281,D02-40557
MSTRG.2236.1	A01	79048817	79049243	+	gene_id	MSTRG.2236	NA	NA	NA	NA	3348,A01-23311
MSTRG.99765.1	D12	27028689	27038352	-	gene_id	MSTRG.99765	NA	NA	NA	NA	-1468,D12-30270
MSTRG.48488.1	A12	91644979	91646130	+	gene_id	MSTRG.48488	NA	NA	NA	NA	-95,A12-41636
MSTRG.1603.1	A01	21701622	21703036	-	gene_id	MSTRG.1603	NA	NA	NA	NA	-119,A01-26690
MSTRG.99838.1	D12	31535330	31540448	+	gene_id	MSTRG.99838	NA	NA	NA	NA	6366,D12-41675
MSTRG.78929.2	D07	15031656	15035334	+	gene_id	MSTRG.78929	NA	NA	NA	NA	1910,D07-38043
MSTRG.86026.1	D09	24811767	24813400	+	gene_id	MSTRG.86026	NA	NA	NA	NA	-583,D09-39823
MSTRG.10512.1	A04	3691004	3694952	+	gene_id	MSTRG.10512	NA	NA	NA	NA	1624,A04-8906
MSTRG.12447.1	A05	754937	757272	+	gene_id	MSTRG.12447	NA	NA	NA	NA	-297,A05-56449
MSTRG.61384.1	D02	54888950	54890116	-	gene_id	MSTRG.61384	NA	NA	NA	NA	-6542,D02-35496
MSTRG.43943.2	A11	36315272	36318421	-	gene_id	MSTRG.43943	NA	NA	NA	NA	-515,A11-23289
MSTRG.60931.1	D02	41576468	41579195	+	gene_id	MSTRG.60931	NA	NA	NA	NA	335,D02-37739
MSTRG.103177.1	D13	1610399	1612235	+	gene_id	MSTRG.103177	NA	NA	NA	NA	1130,D13-40650
MSTRG.90094.1	D10	11220178	11221335	-	gene_id	MSTRG.90094	NA	NA	NA	NA	-1235,D10-30104
MSTRG.7304.1	A03	9902906	9915078	-	gene_id	MSTRG.7304	NA	NA	NA	NA	1420,A03-20284
MSTRG.90636.2	D10	21042201	21045134	+	gene_id	MSTRG.90636	NA	NA	NA	NA	761,D10-22208
MSTRG.52254.3	A13	49967968	49971640	+	gene_id	MSTRG.52254	NA	NA	NA	NA	-196,A13-26837
MSTRG.12821.1	A05	2923538	2925924	+	gene_id	MSTRG.12821	NA	NA	NA	NA	326,A05-80081
MSTRG.65609.1	D03	55329343	55332751	-	gene_id	MSTRG.65609	NA	NA	NA	NA	12854,D03-18166
MSTRG.53339.2	A13	97278406	97280858	+	gene_id	MSTRG.53339	NA	NA	NA	NA	199,A13-35321
MSTRG.29554.2	A08	89749592	89757958	+	gene_id	MSTRG.29554	NA	NA	NA	NA	295,A08-27263
MSTRG.99555.1	D12	19918914	19919993	-	gene_id	MSTRG.99555	NA	NA	NA	NA	13626,D12-36109
MSTRG.54672.1	A13	111658344	111660785	+	gene_id	MSTRG.54672	NA	NA	NA	NA	-540,A13-30980
MSTRG.79088.1	D07	17356977	17357641	+	gene_id	MSTRG.79088	NA	NA	NA	NA	-484,D07-28605
MSTRG.23593.1	A07	1318442	1319178	-	gene_id	MSTRG.23593	NA	NA	NA	NA	-19553,A07-28028
MSTRG.60117.7	D02	10190299	10190937	-	gene_id	MSTRG.60117	NA	NA	NA	NA	134,D02-29418
MSTRG.67888.1	D04	48779348	48788849	-	gene_id	MSTRG.67888	NA	NA	NA	NA	36,D04-25060
MSTRG.55873.1	D01	1789966	1795154	+	gene_id	MSTRG.55873	NA	NA	NA	NA	115,D01-31565
MSTRG.46546.1	A12	3127173	3127703	-	gene_id	MSTRG.46546	NA	NA	NA	NA	-737,A12-46259
MSTRG.46223.1	A12	344575	346545	-	gene_id	MSTRG.46223	NA	NA	NA	NA	571,A12-26954
MSTRG.16683.1	A05	27723603	27727116	-	gene_id	MSTRG.16683	NA	NA	NA	NA	-3887,A05-80718
MSTRG.272.1	A01	2200130	2202642	-	gene_id	MSTRG.272	NA	NA	NA	NA	13791,A01-19067
MSTRG.60100.2	D02	10336634	10338881	-	gene_id	MSTRG.60100	NA	NA	NA	NA	695,D02-31976
MSTRG.46331.1	A12	969957	974295	-	gene_id	MSTRG.46331	NA	NA	NA	NA	45,A12-20052
MSTRG.36468.1	A10	85553	89192	+	gene_id	MSTRG.36468	NA	NA	NA	NA	-916,A10-43401
MSTRG.90798.4	D10	25054955	25071249	-	gene_id	MSTRG.90798	NA	NA	NA	NA	1205,D10-46873
MSTRG.76905.1	D06	67124553	67126091	+	gene_id	MSTRG.76905	NA	NA	NA	NA	-5874,D06-20953
MSTRG.21979.1	A06	89156000	89173799	+	gene_id	MSTRG.21979	NA	NA	NA	NA	264,A06-25611
MSTRG.54790.1	A13	112207323	112207851	+	gene_id	MSTRG.54790	NA	NA	NA	NA	2383,A13-36000
MSTRG.61288.1	D02	52162509	52164261	+	gene_id	MSTRG.61288	NA	NA	NA	NA	6586,D02-34833
MSTRG.38695.1	A10	68742807	68752641	-	gene_id	MSTRG.38695	NA	NA	NA	NA	-578,A10-40678
MSTRG.7731.2	A03	20447480	20451462	+	gene_id	MSTRG.7731	NA	NA	NA	NA	602,A03-23797
MSTRG.45228.1	A11	116474700	116475254	-	gene_id	MSTRG.45228	NA	NA	NA	NA	14932,A11-48964
MSTRG.104102.1	D13	14184983	14186916	-	gene_id	MSTRG.104102	NA	NA	NA	NA	-1333,D13-32530
MSTRG.20341.1	A06	4538864	4542276	+	gene_id	MSTRG.20341	NA	NA	NA	NA	17152,A06-22510
MSTRG.50521.1	A12	110558392	110560668	-	gene_id	MSTRG.50521	NA	NA	NA	NA	-5168,A12-25940
MSTRG.51364.3	A13	5452459	5455932	+	gene_id	MSTRG.51364	NA	NA	NA	NA	410,A13-33260
MSTRG.54114.4	A13	107495127	107500482	-	gene_id	MSTRG.54114	NA	NA	NA	NA	-1100,A13-31507
MSTRG.83402.1	D08	49624163	49625291	-	gene_id	MSTRG.83402	NA	NA	NA	NA	7796,D08-37011
MSTRG.83143.1	D08	45143059	45145674	+	gene_id	MSTRG.83143	NA	NA	NA	NA	625,D08-45922
MSTRG.7866.2	A03	33919252	33921932	+	gene_id	MSTRG.7866	NA	NA	NA	NA	306,A03-35156
MSTRG.44422.1	A11	78773485	78775835	+	gene_id	MSTRG.44422	NA	NA	NA	NA	180,A11-53618
MSTRG.30964.1	A08	119523540	119527418	-	gene_id	MSTRG.30964	NA	NA	NA	NA	-598,A08-30764
MSTRG.19642.1	A05	114504948	114507288	-	gene_id	MSTRG.19642	NA	NA	NA	NA	-481,A05-89418
MSTRG.96868.1	D11	58575559	58578529	-	gene_id	MSTRG.96868	NA	NA	NA	NA	303,D11-45526
MSTRG.80696.1	D07	55766252	55769048	+	gene_id	MSTRG.80696	NA	NA	NA	NA	262,D07-39004
MSTRG.62636.1	D02	70381273	70385030	+	gene_id	MSTRG.62636	NA	NA	NA	NA	1083,D02-30140
MSTRG.60282.1	D02	13752077	13757015	-	gene_id	MSTRG.60282	NA	NA	NA	NA	374,D02-25503
MSTRG.35766.2	A09	82232048	82236888	-	gene_id	MSTRG.35766	NA	NA	NA	NA	2241,A09-19040
MSTRG.72400.2	D05	25867521	25873112	-	gene_id	MSTRG.72400	NA	NA	NA	NA	11013,D05-26988
MSTRG.34485.1	A09	74159805	74162761	-	gene_id	MSTRG.34485	NA	NA	NA	NA	977,A09-23440
MSTRG.100483.1	D12	49016068	49016776	-	gene_id	MSTRG.100483	NA	NA	NA	NA	-7706,D12-30592
MSTRG.73458.5	D05	54079795	54083245	-	gene_id	MSTRG.73458	NA	NA	NA	NA	406,D05-32056
MSTRG.106378.1	D13	61824209	61835709	+	gene_id	MSTRG.106378	NA	NA	NA	NA	349,D13-34985
MSTRG.101701.1	D12	61285783	61286516	-	gene_id	MSTRG.101701	NA	NA	NA	NA	1143,D12-46943
MSTRG.93610.2	D11	5760735	5768958	-	gene_id	MSTRG.93610	NA	NA	NA	NA	-9712,D11-31039
MSTRG.66877.2	D04	15171162	15173958	-	gene_id	MSTRG.66877	NA	NA	NA	NA	802,D04-20382
MSTRG.81596.2	D08	3645381	3648081	-	gene_id	MSTRG.81596	NA	NA	NA	NA	-196,D08-34701
MSTRG.49768.1	A12	106029323	106031363	-	gene_id	MSTRG.49768	NA	NA	NA	NA	5391,A12-44935
MSTRG.14154.1	A05	10987423	10992751	-	gene_id	MSTRG.14154	NA	NA	NA	NA	230,A05-55169
MSTRG.40103.1	A10	115103455	115105834	+	gene_id	MSTRG.40103	NA	NA	NA	NA	-239,A10-31676
MSTRG.91226.1	D10	42636711	42639468	-	gene_id	MSTRG.91226	NA	NA	NA	NA	1536,D10-29173
MSTRG.78479.1	D07	9556962	9561951	+	gene_id	MSTRG.78479	NA	NA	NA	NA	59,D07-24365
MSTRG.29570.1	A08	92083959	92085813	+	gene_id	MSTRG.29570	NA	NA	NA	NA	-304,A08-35218
MSTRG.14554.1	A05	13306453	13309551	+	gene_id	MSTRG.14554	NA	NA	NA	NA	565,A05-51840
MSTRG.84501.3	D08	62004814	62009408	-	gene_id	MSTRG.84501	NA	NA	NA	NA	-1553,D08-27823
MSTRG.85137.4	D08	66269162	66270231	+	gene_id	MSTRG.85137	NA	NA	NA	NA	3,D08-13882
MSTRG.368.2	A01	2573614	2577049	-	gene_id	MSTRG.368	NA	NA	NA	NA	-65,A01-25030
MSTRG.80055.1	D07	38524092	38525736	-	gene_id	MSTRG.80055	NA	NA	NA	NA	343,D07-41725
MSTRG.75955.1	D06	53203459	53204460	+	gene_id	MSTRG.75955	NA	NA	NA	NA	1346,D06-18760
MSTRG.40949.1	A11	1770177	1773029	+	gene_id	MSTRG.40949	NA	NA	NA	NA	643,A11-57735
MSTRG.38362.1	A10	24981866	24985761	-	gene_id	MSTRG.38362	NA	NA	NA	NA	212,A10-39112
MSTRG.104654.1	D13	37169147	37172277	+	gene_id	MSTRG.104654	NA	NA	NA	NA	1747,D13-43158
MSTRG.56255.1	D01	6064091	6066703	-	gene_id	MSTRG.56255	NA	NA	NA	NA	-1098,D01-13889
MSTRG.12987.4	A05	3846395	3854640	+	gene_id	MSTRG.12987	NA	NA	NA	NA	4608,A05-37877
MSTRG.74704.1	D06	12812653	12816819	+	gene_id	MSTRG.74704	NA	NA	NA	NA	274,D06-27420
MSTRG.16469.1	A05	26034500	26038886	+	gene_id	MSTRG.16469	NA	NA	NA	NA	698,A05-67787
MSTRG.40332.1	A10	118424322	118429597	-	gene_id	MSTRG.40332	NA	NA	NA	NA	73,A10-33227
MSTRG.55343.1	Contig477	60704	73499	+	gene_id	MSTRG.55343	NA	NA	NA	NA
MSTRG.1531.2	A01	20004853	20009186	+	gene_id	MSTRG.1531	NA	NA	NA	NA	894,A01-31927
MSTRG.103870.1	D13	8900627	8901186	-	gene_id	MSTRG.103870	NA	NA	NA	NA	393,D13-37445
MSTRG.29388.11	A08	76930831	76931948	+	gene_id	MSTRG.29388	NA	NA	NA	NA	-2183,A08-31497
MSTRG.20867.3	A06	14888065	14890120	-	gene_id	MSTRG.20867	NA	NA	NA	NA	223,A06-31127
MSTRG.98796.1	D12	6605365	6605902	-	gene_id	MSTRG.98796	NA	NA	NA	NA	2943,D12-40039
MSTRG.83007.1	D08	42187595	42196116	+	gene_id	MSTRG.83007	NA	NA	NA	NA	235,D08-39833
MSTRG.10451.2	A04	2553063	2559351	+	gene_id	MSTRG.10451	NA	NA	NA	NA	1038,A04-11449
MSTRG.74210.1	D06	6239332	6242894	+	gene_id	MSTRG.74210	NA	NA	NA	NA	14,D06-28671
MSTRG.7896.1	A03	37287407	37302382	+	gene_id	MSTRG.7896	NA	NA	NA	NA	206,A03-30830
MSTRG.263.1	A01	1832598	1837566	-	gene_id	MSTRG.263	NA	NA	NA	NA	709,A01-29435
MSTRG.93898.1	D11	7396224	7397186	-	gene_id	MSTRG.93898	NA	NA	NA	NA	5568,D11-26615
MSTRG.74861.5	D06	15239544	15242648	+	gene_id	MSTRG.74861	NA	NA	NA	NA	-590,D06-23697
MSTRG.41115.1	A11	2657649	2660477	+	gene_id	MSTRG.41115	NA	NA	NA	NA	551,A11-21338
MSTRG.210.1	A01	1326466	1332328	+	gene_id	MSTRG.210	NA	NA	NA	NA	1793,A01-31850
MSTRG.92503.1	D10	66716641	66719599	+	gene_id	MSTRG.92503	NA	NA	NA	NA	1028,D10-14258
MSTRG.35986.2	A09	83737450	83738900	+	gene_id	MSTRG.35986	NA	NA	NA	NA	-306,A09-34135
MSTRG.95016.2	D11	14833379	14839859	-	gene_id	MSTRG.95016	NA	NA	NA	NA	-3240,D11-39144
MSTRG.53879.1	A13	105578014	105579013	-	gene_id	MSTRG.53879	NA	NA	NA	NA	532,A13-24165
MSTRG.61017.1	D02	43815255	43822586	+	gene_id	MSTRG.61017	NA	NA	NA	NA	427,D02-21018
MSTRG.32482.1	A09	12828512	12853040	-	gene_id	MSTRG.32482	NA	NA	NA	NA	37332,A09-38451
MSTRG.97704.1	D11	68958220	68963711	+	gene_id	MSTRG.97704	NA	NA	NA	NA	206,D11-37160
MSTRG.7432.1	A03	12625467	12627038	+	gene_id	MSTRG.7432	NA	NA	NA	NA	-5090,A03-24207
MSTRG.2696.1	A01	102321522	102322804	+	gene_id	MSTRG.2696	NA	NA	NA	NA	-13206,A01-25904
MSTRG.58459.2	D01	59225104	59225531	-	gene_id	MSTRG.58459	NA	NA	NA	NA	-3205,D01-31529
MSTRG.41239.4	A11	3441924	3442477	+	gene_id	MSTRG.41239	NA	NA	NA	NA	856,A11-15006
MSTRG.4840.1	A02	27617947	27618840	-	gene_id	MSTRG.4840	NA	NA	NA	NA	443,A02-17476
MSTRG.43358.2	A11	21729564	21730800	-	gene_id	MSTRG.43358	NA	NA	NA	NA	1678,A11-45900
MSTRG.80943.1	D07	58226117	58228813	-	gene_id	MSTRG.80943	NA	NA	NA	NA	367,D07-24233
MSTRG.74244.1	D06	6578485	6583228	-	gene_id	MSTRG.74244	NA	NA	NA	NA	234,D06-26035
MSTRG.101603.2	D12	60417554	60418295	+	gene_id	MSTRG.101603	NA	NA	NA	NA	-1514,D12-47665
MSTRG.105751.1	D13	57221881	57226112	+	gene_id	MSTRG.105751	NA	NA	NA	NA	158,D13-38640
MSTRG.39891.9	A10	111957536	111958951	-	gene_id	MSTRG.39891	NA	NA	NA	NA	-660,A10-27170
MSTRG.67102.2	D04	23329020	23330166	+	gene_id	MSTRG.67102	NA	NA	NA	NA	1587,D04-30974
MSTRG.10213.4	A04	26545	43553	-	gene_id	MSTRG.10213	NA	NA	NA	NA	6119,A04-12774
MSTRG.15357.1	A05	18068283	18071407	-	gene_id	MSTRG.15357	NA	NA	NA	NA	277,A05-40728
MSTRG.106778.1	D13	64377393	64379231	-	gene_id	MSTRG.106778	NA	NA	NA	NA	-1564,D13-25674
MSTRG.97446.1	D11	65595574	65742821	-	gene_id	MSTRG.97446	NA	NA	NA	NA	-17721,D11-38456
MSTRG.54822.2	A13	112425964	112429290	+	gene_id	MSTRG.54822	NA	NA	NA	NA	336,A13-42634
MSTRG.60513.5	D02	22330355	22332189	+	gene_id	MSTRG.60513	NA	NA	NA	NA	-391,D02-31001
MSTRG.42503.1	A11	12223232	12224282	-	gene_id	MSTRG.42503	NA	NA	NA	NA	18048,A11-48826
MSTRG.85534.1	D09	5548320	5552202	+	gene_id	MSTRG.85534	NA	NA	NA	NA	-336,D09-34667
MSTRG.2242.1	A01	80124138	80130287	+	gene_id	MSTRG.2242	NA	NA	NA	NA	476,A01-30259
MSTRG.76280.1	D06	59552717	59555701	+	gene_id	MSTRG.76280	NA	NA	NA	NA	387,D06-25859
MSTRG.56558.1	D01	9890373	9893402	+	gene_id	MSTRG.56558	NA	NA	NA	NA	373,D01-24210
MSTRG.36781.1	A10	2077959	2084667	+	gene_id	MSTRG.36781	NA	NA	NA	NA	526,A10-36413
MSTRG.103637.1	D13	5585183	5589268	+	gene_id	MSTRG.103637	NA	NA	NA	NA	628,D13-17029
MSTRG.67674.3	D04	44346033	44347088	-	gene_id	MSTRG.67674	NA	NA	NA	NA	241,D04-30843
MSTRG.33815.2	A09	67297817	67300543	+	gene_id	MSTRG.33815	NA	NA	NA	NA	-4439,A09-30869
MSTRG.70313.1	D05	8389693	8393262	+	gene_id	MSTRG.70313	NA	NA	NA	NA	314,D05-36902
MSTRG.64137.3	D03	32842668	32860538	+	gene_id	MSTRG.64137	NA	NA	NA	NA	73451,D03-23813
MSTRG.48818.1	A12	96539290	96543764	-	gene_id	MSTRG.48818	NA	NA	NA	NA	1021,A12-36778
MSTRG.6333.3	A02	105780990	105781492	-	gene_id	MSTRG.6333	NA	NA	NA	NA	1159,A02-19134
MSTRG.49480.1	A12	104058473	104059778	+	gene_id	MSTRG.49480	NA	NA	NA	NA	22,A12-43742
MSTRG.15842.1	A05	21555155	21556386	-	gene_id	MSTRG.15842	NA	NA	NA	NA	-5395,A05-85716
MSTRG.102805.1	D12	68150531	68152496	-	gene_id	MSTRG.102805	NA	NA	NA	NA	-20092,D12-36420
MSTRG.60323.3	D02	15007002	15015934	+	gene_id	MSTRG.60323	NA	NA	NA	NA	89,D02-30312
MSTRG.10666.1	A04	4940026	4940897	+	gene_id	MSTRG.10666	NA	NA	NA	NA	5227,A04-15832
MSTRG.79225.1	D07	19603717	19605622	-	gene_id	MSTRG.79225	NA	NA	NA	NA	433,D07-43182
MSTRG.32317.1	A09	8723382	8727414	-	gene_id	MSTRG.32317	NA	NA	NA	NA	-9965,A09-28151
MSTRG.13859.1	A05	9372137	9373558	+	gene_id	MSTRG.13859	NA	NA	NA	NA	-421,A05-58180
MSTRG.70856.1	D05	11756932	11758453	+	gene_id	MSTRG.70856	NA	NA	NA	NA	-301,D05-40648
MSTRG.47776.1	A12	79210581	79214045	-	gene_id	MSTRG.47776	NA	NA	NA	NA	115,A12-34393
MSTRG.29369.1	A08	76654911	76655595	+	gene_id	MSTRG.29369	NA	NA	NA	NA	-117834,A08-42171
MSTRG.29214.3	A08	54888785	54894237	+	gene_id	MSTRG.29214	NA	NA	NA	NA	307,A08-24786
MSTRG.56165.1	D01	4340060	4358321	-	gene_id	MSTRG.56165	NA	NA	NA	NA	1640,D01-21021
MSTRG.58443.1	D01	59143682	59144522	-	gene_id	MSTRG.58443	NA	NA	NA	NA	-1762,D01-33231
MSTRG.4115.2	A02	5602973	5606010	-	gene_id	MSTRG.4115	NA	NA	NA	NA	731,A02-25016
MSTRG.36094.1	A09	84426690	84448847	+	gene_id	MSTRG.36094	NA	NA	NA	NA	17142,A09-48681
MSTRG.74474.1	D06	9269902	9274019	-	gene_id	MSTRG.74474	NA	NA	NA	NA	423,D06-34161
MSTRG.72180.1	D05	22219513	22222616	-	gene_id	MSTRG.72180	NA	NA	NA	NA	234,D05-37959
MSTRG.93943.1	D11	7614681	7617734	-	gene_id	MSTRG.93943	NA	NA	NA	NA	199,D11-41345
MSTRG.19936.1	A06	912845	915493	+	gene_id	MSTRG.19936	NA	NA	NA	NA	226,A06-28948
MSTRG.5662.2	A02	97467267	97470996	-	gene_id	MSTRG.5662	NA	NA	NA	NA	2730,A02-18867
MSTRG.47343.1	A12	23157402	23158177	+	gene_id	MSTRG.47343	NA	NA	NA	NA	-20939,A12-39686
MSTRG.58737.1	D01	61832585	61836260	-	gene_id	MSTRG.58737	NA	NA	NA	NA	233,D01-27110
MSTRG.44970.1	A11	112818188	112818770	-	gene_id	MSTRG.44970	NA	NA	NA	NA	-18606,A11-34221
MSTRG.61598.2	D02	59690353	59692760	+	gene_id	MSTRG.61598	NA	NA	NA	NA	-4357,D02-30476
MSTRG.45565.1	A11	120211667	120215495	+	gene_id	MSTRG.45565	NA	NA	NA	NA	904,A11-39563
MSTRG.1078.2	A01	11636715	11639811	-	gene_id	MSTRG.1078	NA	NA	NA	NA	22,A01-32676
MSTRG.24425.2	A07	7703875	7705105	+	gene_id	MSTRG.24425	NA	NA	NA	NA	2738,A07-27798
MSTRG.19270.1	A05	110102307	110107464	-	gene_id	MSTRG.19270	NA	NA	NA	NA	221,A05-52697
MSTRG.15502.2	A05	19104124	19109696	+	gene_id	MSTRG.15502	NA	NA	NA	NA	422,A05-42052
MSTRG.76767.1	D06	65678706	65683705	+	gene_id	MSTRG.76767	NA	NA	NA	NA	-18,D06-30193
MSTRG.49722.3	A12	105734271	105734771	+	gene_id	MSTRG.49722	NA	NA	NA	NA	5008,A12-30135
MSTRG.103231.2	D13	2090649	2094178	+	gene_id	MSTRG.103231	NA	NA	NA	NA	1634,D13-34231
MSTRG.74944.2	D06	17845071	17848298	+	gene_id	MSTRG.74944	NA	NA	NA	NA	552,D06-31074
MSTRG.70503.1	D05	9822386	9826490	-	gene_id	MSTRG.70503	NA	NA	NA	NA	1102,D05-39968
MSTRG.63158.1	D03	1235959	1238114	-	gene_id	MSTRG.63158	NA	NA	NA	NA	356,D03-16203
MSTRG.57080.1	D01	18365663	18368413	-	gene_id	MSTRG.57080	NA	NA	NA	NA	298,D01-36886
MSTRG.23589.1	A07	1267282	1272277	-	gene_id	MSTRG.23589	NA	NA	NA	NA	-554,A07-25076
MSTRG.40639.1	A10	121867727	121869844	+	gene_id	MSTRG.40639	NA	NA	NA	NA	-55,A10-35151
MSTRG.103124.3	D13	1314439	1319078	-	gene_id	MSTRG.103124	NA	NA	NA	NA	1135,D13-38491
MSTRG.50771.4	A13	11384	15506	-	gene_id	MSTRG.50771	NA	NA	NA	NA	-400,A13-15589
MSTRG.78956.1	D07	15208034	15220749	-	gene_id	MSTRG.78956	NA	NA	NA	NA	3618,D07-28326
MSTRG.60704.1	D02	29468790	29472896	+	gene_id	MSTRG.60704	NA	NA	NA	NA	225,D02-40250
MSTRG.40107.1	A10	115384890	115388449	+	gene_id	MSTRG.40107	NA	NA	NA	NA	195,A10-49106
MSTRG.89533.2	D10	5162010	5169686	+	gene_id	MSTRG.89533	NA	NA	NA	NA	248,D10-38199
MSTRG.65637.1	D03	55650798	55653228	+	gene_id	MSTRG.65637	NA	NA	NA	NA	193,D03-30032
MSTRG.10352.1	A04	1469234	1470420	+	gene_id	MSTRG.10352	NA	NA	NA	NA	34550,A04-14428
MSTRG.77249.1	D07	316937	322477	+	gene_id	MSTRG.77249	NA	NA	NA	NA	208,D07-27068
MSTRG.36498.1	A10	344861	351223	-	gene_id	MSTRG.36498	NA	NA	NA	NA	-814,A10-38499
MSTRG.36026.1	A09	83980965	83982059	-	gene_id	MSTRG.36026	NA	NA	NA	NA	5177,A09-42744
MSTRG.63201.2	D03	1917925	1920028	-	gene_id	MSTRG.63201	NA	NA	NA	NA	-16,D03-24464
MSTRG.4961.1	A02	39244877	39248447	-	gene_id	MSTRG.4961	NA	NA	NA	NA	-876,A02-21201
MSTRG.86391.2	D09	32637196	32640378	+	gene_id	MSTRG.86391	NA	NA	NA	NA	258,D09-33468
MSTRG.53065.1	A13	91879494	91892407	+	gene_id	MSTRG.53065	NA	NA	NA	NA	-7002,A13-27891
MSTRG.32661.1	A09	36267804	36270289	+	gene_id	MSTRG.32661	NA	NA	NA	NA	292655,A09-50269
MSTRG.69926.1	D05	6082419	6084348	-	gene_id	MSTRG.69926	NA	NA	NA	NA	928,D05-35726
MSTRG.41466.2	A11	4840433	4843807	+	gene_id	MSTRG.41466	NA	NA	NA	NA	118,A11-38470
MSTRG.35927.1	A09	83449716	83451115	+	gene_id	MSTRG.35927	NA	NA	NA	NA	5627,A09-33148
MSTRG.85163.1	D08	66373734	66374128	+	gene_id	MSTRG.85163	NA	NA	NA	NA	-3400,D08-27600
MSTRG.96377.3	D11	46221520	46230305	-	gene_id	MSTRG.96377	NA	NA	NA	NA	124,D11-52012
MSTRG.94807.2	D11	13358527	13363889	+	gene_id	MSTRG.94807	NA	NA	NA	NA	73,D11-44141
MSTRG.82883.4	D08	39118938	39123329	-	gene_id	MSTRG.82883	NA	NA	NA	NA	1933,D08-35664
MSTRG.73359.3	D05	52538537	52541425	-	gene_id	MSTRG.73359	NA	NA	NA	NA	113,D05-18095
MSTRG.84771.1	D08	64136453	64140093	+	gene_id	MSTRG.84771	NA	NA	NA	NA	3356,D08-34666
MSTRG.64718.1	D03	45176152	45180021	+	gene_id	MSTRG.64718	NA	NA	NA	NA	338,D03-22746
MSTRG.19463.1	A05	112489314	112492199	-	gene_id	MSTRG.19463	NA	NA	NA	NA	191,A05-55858
MSTRG.73189.1	D05	50509100	50509522	+	gene_id	MSTRG.73189	NA	NA	NA	NA	-4888,D05-31043
MSTRG.29683.2	A08	95250577	95253928	+	gene_id	MSTRG.29683	NA	NA	NA	NA	236,A08-39932
MSTRG.12458.1	A05	705520	721160	-	gene_id	MSTRG.12458	NA	NA	NA	NA	493,A05-73678
MSTRG.6926.2	A03	4800200	4807448	-	gene_id	MSTRG.6926	NA	NA	NA	NA	-1163,A03-35809
MSTRG.89659.5	D10	6091591	6094111	+	gene_id	MSTRG.89659	NA	NA	NA	NA	-2320,D10-41713
MSTRG.31675.1	A08	124834574	124836201	+	gene_id	MSTRG.31675	NA	NA	NA	NA	830,A08-28531
MSTRG.97309.1	D11	63066138	63068077	+	gene_id	MSTRG.97309	NA	NA	NA	NA	-216,D11-61126
MSTRG.57698.1	D01	44029489	44030459	-	gene_id	MSTRG.57698	NA	NA	NA	NA	49639,D01-26148
MSTRG.45826.1	A11	124307423	124308927	+	gene_id	MSTRG.45826	NA	NA	NA	NA	-5960,A11-43926
MSTRG.96036.1	D11	29575966	29581343	+	gene_id	MSTRG.96036	NA	NA	NA	NA	246,D11-42241
MSTRG.71515.1	D05	15904569	15910824	-	gene_id	MSTRG.71515	NA	NA	NA	NA	-414,D05-38127
MSTRG.67354.1	D04	36541975	36544440	+	gene_id	MSTRG.67354	NA	NA	NA	NA	113,D04-34831
MSTRG.29523.2	A08	88811301	88817475	-	gene_id	MSTRG.29523	NA	NA	NA	NA	193,A08-28249
MSTRG.40011.1	A10	113787440	113818171	-	gene_id	MSTRG.40011	NA	NA	NA	NA	-1405,A10-37572
MSTRG.34591.1	A09	74753248	74754953	-	gene_id	MSTRG.34591	NA	NA	NA	NA	283,A09-28453
MSTRG.59230.2	D02	1329149	1332566	+	gene_id	MSTRG.59230	NA	NA	NA	NA	388,D02-36906
MSTRG.26473.2	A07	78028454	78032369	-	gene_id	MSTRG.26473	NA	NA	NA	NA	-517,A07-27491
MSTRG.63877.1	D03	19065925	19066932	-	gene_id	MSTRG.63877	NA	NA	NA	NA	4986,D03-18438
MSTRG.35899.1	A09	83266325	83269056	-	gene_id	MSTRG.35899	NA	NA	NA	NA	325,A09-40990
MSTRG.31671.1	A08	124805142	124808044	-	gene_id	MSTRG.31671	NA	NA	NA	NA	22,A08-20755
MSTRG.61606.5	D02	59831089	59835965	-	gene_id	MSTRG.61606	NA	NA	NA	NA	760,D02-32319
MSTRG.68176.1	D04	53025746	53029340	+	gene_id	MSTRG.68176	NA	NA	NA	NA	208,D04-20621
MSTRG.106241.2	D13	60607737	60610615	+	gene_id	MSTRG.106241	NA	NA	NA	NA	1592,D13-25440
MSTRG.95330.1	D11	18204208	18207765	-	gene_id	MSTRG.95330	NA	NA	NA	NA	363,D11-37443
MSTRG.28917.3	A08	23286428	23287218	-	gene_id	MSTRG.28917	NA	NA	NA	NA	5266,A08-39017
MSTRG.10237.1	A04	267823	268480	-	gene_id	MSTRG.10237	NA	NA	NA	NA	3516,A04-14080
MSTRG.67822.1	D04	47966303	47967772	-	gene_id	MSTRG.67822	NA	NA	NA	NA	37,D04-24934
MSTRG.57725.1	D01	45326916	45327695	+	gene_id	MSTRG.57725	NA	NA	NA	NA	-479,D01-30122
MSTRG.96532.2	D11	51307941	51310237	-	gene_id	MSTRG.96532	NA	NA	NA	NA	38138,D11-49163
MSTRG.90831.2	D10	25936768	25939596	-	gene_id	MSTRG.90831	NA	NA	NA	NA	-1763,D10-38258
MSTRG.47052.1	A12	11444972	11450079	+	gene_id	MSTRG.47052	NA	NA	NA	NA	841,A12-46050
MSTRG.34683.2	A09	75393971	75395967	+	gene_id	MSTRG.34683	NA	NA	NA	NA	376,A09-49327
MSTRG.105162.1	D13	49262568	49265640	+	gene_id	MSTRG.105162	NA	NA	NA	NA	169,D13-25637
MSTRG.23495.1	A07	544340	548353	-	gene_id	MSTRG.23495	NA	NA	NA	NA	573,A07-26937
MSTRG.94936.1	D11	14353376	14358287	+	gene_id	MSTRG.94936	NA	NA	NA	NA	-41,D11-50891
MSTRG.89511.5	D10	4976773	4987747	+	gene_id	MSTRG.89511	NA	NA	NA	NA	294,D10-19143
MSTRG.42963.1	A11	16820517	16825214	+	gene_id	MSTRG.42963	NA	NA	NA	NA	104,A11-44471
MSTRG.105733.1	D13	56985633	56990056	+	gene_id	MSTRG.105733	NA	NA	NA	NA	100,D13-31868
MSTRG.50989.2	A13	2009026	2011504	-	gene_id	MSTRG.50989	NA	NA	NA	NA	1706,A13-25360
MSTRG.87291.1	D09	41508924	41511772	+	gene_id	MSTRG.87291	NA	NA	NA	NA	575,D09-23221
MSTRG.103404.1	D13	3411775	3415929	+	gene_id	MSTRG.103404	NA	NA	NA	NA	920,D13-32809
MSTRG.59625.4	D02	5037285	5038008	+	gene_id	MSTRG.59625	NA	NA	NA	NA	-1740,D02-16383
MSTRG.29993.1	A08	105754329	105757157	+	gene_id	MSTRG.29993	NA	NA	NA	NA	374,A08-30482
MSTRG.14864.3	A05	15026817	15032056	+	gene_id	MSTRG.14864	NA	NA	NA	NA	76,A05-64895
MSTRG.82429.1	D08	18687731	18688906	+	gene_id	MSTRG.82429	NA	NA	NA	NA	184,D08-42428
MSTRG.10516.1	A04	3752099	3754714	-	gene_id	MSTRG.10516	NA	NA	NA	NA	-1592,A04-11389
MSTRG.58856.1	D01	62608303	62610853	-	gene_id	MSTRG.58856	NA	NA	NA	NA	-402,D01-38619
MSTRG.89431.4	D10	4413934	4414965	+	gene_id	MSTRG.89431	NA	NA	NA	NA	-3323,D10-36585
MSTRG.28537.1	A08	9389361	9391205	+	gene_id	MSTRG.28537	NA	NA	NA	NA	3495,A08-22907
MSTRG.64034.1	D03	24193061	24201296	+	gene_id	MSTRG.64034	NA	NA	NA	NA	748,D03-25508
MSTRG.62919.2	D03	61146	62851	+	gene_id	MSTRG.62919	NA	NA	NA	NA	2201,D03-23992
MSTRG.95718.2	D11	22619673	22620532	-	gene_id	MSTRG.95718	NA	NA	NA	NA	1645,D11-42442
MSTRG.97955.3	D11	71500522	71503721	-	gene_id	MSTRG.97955	NA	NA	NA	NA	531,D11-40882
MSTRG.68587.1	D04	56600398	56608787	+	gene_id	MSTRG.68587	NA	NA	NA	NA	-12429,D04-24728
MSTRG.53079.1	A13	92126562	92132988	-	gene_id	MSTRG.53079	NA	NA	NA	NA	-48,A13-20944
MSTRG.18516.2	A05	87572510	87574546	+	gene_id	MSTRG.18516	NA	NA	NA	NA	-115011,A05-48634
MSTRG.81074.1	D08	156974	162315	-	gene_id	MSTRG.81074	NA	NA	NA	NA	5097,D08-40497
MSTRG.104432.1	D13	26006814	26010218	+	gene_id	MSTRG.104432	NA	NA	NA	NA	606,D13-23929
MSTRG.11770.2	A04	79872595	79874368	-	gene_id	MSTRG.11770	NA	NA	NA	NA	1406,A04-13427
MSTRG.5538.1	A02	92436014	92439068	-	gene_id	MSTRG.5538	NA	NA	NA	NA	328,A02-17972
MSTRG.71261.3	D05	14134176	14137445	-	gene_id	MSTRG.71261	NA	NA	NA	NA	745,D05-40009
MSTRG.59006.2	D01	63479965	63486238	+	gene_id	MSTRG.59006	NA	NA	NA	NA	-1166,D01-39995
MSTRG.1081.2	A01	11646055	11647476	+	gene_id	MSTRG.1081	NA	NA	NA	NA	1794,A01-29613
MSTRG.32262.2	A09	7061219	7065665	-	gene_id	MSTRG.32262	NA	NA	NA	NA	251,A09-40822
MSTRG.79350.1	D07	21450972	21452709	-	gene_id	MSTRG.79350	NA	NA	NA	NA	-1421,D07-32025
MSTRG.97904.1	D11	71198002	71198706	+	gene_id	MSTRG.97904	NA	NA	NA	NA	5863,D11-54686
MSTRG.98685.2	D12	4934896	4941189	-	gene_id	MSTRG.98685	NA	NA	NA	NA	-1469,D12-48280
MSTRG.30640.1	A08	116446039	116449105	-	gene_id	MSTRG.30640	NA	NA	NA	NA	518,A08-28010
MSTRG.93052.1	D11	1931621	1934316	+	gene_id	MSTRG.93052	NA	NA	NA	NA	391,D11-43223
MSTRG.22190.1	A06	108967060	108974718	+	gene_id	MSTRG.22190	NA	NA	NA	NA	244,A06-31452
MSTRG.12716.2	A05	2397030	2399448	+	gene_id	MSTRG.12716	NA	NA	NA	NA	-547,A05-58731
MSTRG.17254.3	A05	34151957	34155936	+	gene_id	MSTRG.17254	NA	NA	NA	NA	317,A05-65309
MSTRG.39505.1	A10	104198515	104199205	-	gene_id	MSTRG.39505	NA	NA	NA	NA	-242814,A10-34819
MSTRG.4132.2	A02	5778351	5783359	+	gene_id	MSTRG.4132	NA	NA	NA	NA	361,A02-18339
MSTRG.17755.1	A05	42336178	42336650	+	gene_id	MSTRG.17755	NA	NA	NA	NA	-6969,A05-55044
MSTRG.50609.1	A12	111071124	111079102	-	gene_id	MSTRG.50609	NA	NA	NA	NA	206,A12-34649
MSTRG.103760.2	D13	7446296	7448627	+	gene_id	MSTRG.103760	NA	NA	NA	NA	259,D13-35712
MSTRG.95012.2	D11	15006145	15008602	-	gene_id	MSTRG.95012	NA	NA	NA	NA	-275,D11-47121
MSTRG.27601.1	A08	387993	390020	+	gene_id	MSTRG.27601	NA	NA	NA	NA	525,A08-32862
MSTRG.60615.2	D02	25278851	25282897	+	gene_id	MSTRG.60615	NA	NA	NA	NA	179,D02-22846
MSTRG.77075.1	D06	68237188	68242005	+	gene_id	MSTRG.77075	NA	NA	NA	NA	-721,D06-30343
MSTRG.104248.2	D13	18515928	18518414	-	gene_id	MSTRG.104248	NA	NA	NA	NA	978,D13-33537
MSTRG.80244.1	D07	48726998	48918287	-	gene_id	MSTRG.80244	NA	NA	NA	NA	6602,D07-31121
MSTRG.21186.12	A06	24613459	24614790	+	gene_id	MSTRG.21186	NA	NA	NA	NA	607,A06-38361
MSTRG.20142.1	A06	2682784	2685493	-	gene_id	MSTRG.20142	NA	NA	NA	NA	-110,A06-29634
MSTRG.90336.1	D10	14605480	14613172	-	gene_id	MSTRG.90336	NA	NA	NA	NA	647,D10-42209
MSTRG.80390.1	D07	51786532	51792047	-	gene_id	MSTRG.80390	NA	NA	NA	NA	157,D07-27969
MSTRG.59514.1	D02	4192702	4243911	-	gene_id	MSTRG.59514	NA	NA	NA	NA	-671,D02-35271
MSTRG.44371.1	A11	69015522	69019446	+	gene_id	MSTRG.44371	NA	NA	NA	NA	970,A11-34197
MSTRG.31741.1	A08	125181461	125185154	-	gene_id	MSTRG.31741	NA	NA	NA	NA	336,A08-45469
MSTRG.73201.1	D05	50312245	50312773	-	gene_id	MSTRG.73201	NA	NA	NA	NA	5407,D05-48787
MSTRG.71033.3	D05	12753715	12758337	+	gene_id	MSTRG.71033	NA	NA	NA	NA	-842,D05-32756
MSTRG.41517.3	A11	5216830	5219371	-	gene_id	MSTRG.41517	NA	NA	NA	NA	-458,A11-26745
MSTRG.74153.2	D06	5550484	5553037	+	gene_id	MSTRG.74153	NA	NA	NA	NA	250,D06-31187
MSTRG.104692.2	D13	37963160	37964737	+	gene_id	MSTRG.104692	NA	NA	NA	NA	-576,D13-26867
MSTRG.46565.1	A12	3160488	3165958	-	gene_id	MSTRG.46565	NA	NA	NA	NA	143,A12-28208
MSTRG.41886.1	A11	7306246	7307506	-	gene_id	MSTRG.41886	NA	NA	NA	NA	5912,A11-50954
MSTRG.1995.2	A01	45321342	45324225	-	gene_id	MSTRG.1995	NA	NA	NA	NA	-370,A01-37371
MSTRG.2515.1	A01	98640625	98645785	+	gene_id	MSTRG.2515	NA	NA	NA	NA	263,A01-38069
MSTRG.106799.1	D13	64445593	64449200	-	gene_id	MSTRG.106799	NA	NA	NA	NA	296,D13-26347
MSTRG.14535.1	A05	13247368	13252414	-	gene_id	MSTRG.14535	NA	NA	NA	NA	622,A05-69819
MSTRG.52078.1	A13	37374268	37379299	+	gene_id	MSTRG.52078	NA	NA	NA	NA	223,A13-33567
MSTRG.42638.1	A11	13648129	13648508	-	gene_id	MSTRG.42638	NA	NA	NA	NA	392,A11-49110
MSTRG.96949.1	D11	59584377	59584751	+	gene_id	MSTRG.96949	NA	NA	NA	NA	197,D11-56773
MSTRG.12674.1	A05	2152466	2172044	-	gene_id	MSTRG.12674	NA	NA	NA	NA	-365,A05-48443
MSTRG.49544.1	A12	104429622	104433990	-	gene_id	MSTRG.49544	NA	NA	NA	NA	-432,A12-26436
MSTRG.43348.1	A11	21726071	21726661	+	gene_id	MSTRG.43348	NA	NA	NA	NA	2138,A11-45900
MSTRG.33309.1	A09	61156403	61160091	+	gene_id	MSTRG.33309	NA	NA	NA	NA	407,A09-28179
MSTRG.106803.1	D13	64485118	64486025	+	gene_id	MSTRG.106803	NA	NA	NA	NA	-616,D13-32783
MSTRG.80193.1	D07	46979378	46985008	+	gene_id	MSTRG.80193	NA	NA	NA	NA	-848,D07-34710
MSTRG.78794.1	D07	13473415	13475807	+	gene_id	MSTRG.78794	NA	NA	NA	NA	216,D07-35542
MSTRG.1644.1	A01	22903242	22905032	-	gene_id	MSTRG.1644	NA	NA	NA	NA	3104,A01-24378
MSTRG.100431.1	D12	48505053	48507046	+	gene_id	MSTRG.100431	NA	NA	NA	NA	3277,D12-28921
MSTRG.39114.1	A10	85487786	85489608	-	gene_id	MSTRG.39114	NA	NA	NA	NA	-503,A10-40297
MSTRG.3982.1	A02	3797215	3800723	+	gene_id	MSTRG.3982	NA	NA	NA	NA	-130,A02-13231
MSTRG.31531.4	A08	123876618	123879811	+	gene_id	MSTRG.31531	NA	NA	NA	NA	-694,A08-26146
MSTRG.83913.1	D08	56030455	56033226	+	gene_id	MSTRG.83913	NA	NA	NA	NA	-2338,D08-17867
MSTRG.66304.1	D04	6204323	6209627	+	gene_id	MSTRG.66304	NA	NA	NA	NA	217,D04-31429
MSTRG.50598.1	A12	111096855	111097581	+	gene_id	MSTRG.50598	NA	NA	NA	NA	-4957,A12-29600
MSTRG.83065.1	D08	43796626	43798062	+	gene_id	MSTRG.83065	NA	NA	NA	NA	91907,D08-29992
MSTRG.25216.1	A07	18814958	18818537	-	gene_id	MSTRG.25216	NA	NA	NA	NA	-381,A07-25916
MSTRG.19216.1	A05	109129453	109134841	-	gene_id	MSTRG.19216	NA	NA	NA	NA	112,A05-34659
MSTRG.26388.2	A07	59472177	59478765	-	gene_id	MSTRG.26388	NA	NA	NA	NA	870,A07-35767
MSTRG.8915.1	A03	101240660	101248891	-	gene_id	MSTRG.8915	NA	NA	NA	NA	-18,A03-31845
MSTRG.50465.1	A12	110222490	110224720	+	gene_id	MSTRG.50465	NA	NA	NA	NA	-15781,A12-30899
MSTRG.77567.1	D07	2427260	2434011	+	gene_id	MSTRG.77567	NA	NA	NA	NA	291,D07-43094
MSTRG.51118.1	A13	3244819	3249983	+	gene_id	MSTRG.51118	NA	NA	NA	NA	-915,A13-38631
MSTRG.17365.1	A05	35415463	35416836	-	gene_id	MSTRG.17365	NA	NA	NA	NA	18462,A05-87740
MSTRG.101799.1	D12	61837470	61841768	+	gene_id	MSTRG.101799	NA	NA	NA	NA	523,D12-50627
MSTRG.45845.1	A11	124443984	124446456	-	gene_id	MSTRG.45845	NA	NA	NA	NA	303,A11-27915
MSTRG.37172.4	A10	4455427	4476737	-	gene_id	MSTRG.37172	NA	NA	NA	NA	2908,A10-49755
MSTRG.99153.1	D12	12359428	12373848	-	gene_id	MSTRG.99153	NA	NA	NA	NA	104,D12-22957
MSTRG.29244.2	A08	61730138	61735294	-	gene_id	MSTRG.29244	NA	NA	NA	NA	-939,A08-29492
MSTRG.85570.1	D09	6513645	6516047	-	gene_id	MSTRG.85570	NA	NA	NA	NA	-301,D09-17624
MSTRG.94986.1	D11	14714306	14717190	+	gene_id	MSTRG.94986	NA	NA	NA	NA	-1502,D11-34380
MSTRG.51769.1	A13	14682431	14685380	-	gene_id	MSTRG.51769	NA	NA	NA	NA	255,A13-27470
MSTRG.66176.1	D04	5064689	5069914	-	gene_id	MSTRG.66176	NA	NA	NA	NA	182,D04-23218
MSTRG.84147.1	D08	59000637	59008507	-	gene_id	MSTRG.84147	NA	NA	NA	NA	-108,D08-43164
MSTRG.81979.1	D08	7495285	7497821	-	gene_id	MSTRG.81979	NA	NA	NA	NA	-531,D08-29813
MSTRG.79463.1	D07	23265959	23266610	+	gene_id	MSTRG.79463	NA	NA	NA	NA	2182,D07-30550
MSTRG.24524.1	A07	8817774	8821225	+	gene_id	MSTRG.24524	NA	NA	NA	NA	193,A07-35187
MSTRG.16532.2	A05	26418780	26422206	-	gene_id	MSTRG.16532	NA	NA	NA	NA	424,A05-80298
MSTRG.73662.3	D06	788390	792910	+	gene_id	MSTRG.73662	NA	NA	NA	NA	-551,D06-22271
MSTRG.65358.1	D03	52835916	52836871	+	gene_id	MSTRG.65358	NA	NA	NA	NA	-1677,D03-20429
MSTRG.37316.1	A10	5616859	5620531	+	gene_id	MSTRG.37316	NA	NA	NA	NA	-334,A10-40609
MSTRG.33297.1	A09	61081641	61081870	-	gene_id	MSTRG.33297	NA	NA	NA	NA	-1017,A09-28311
MSTRG.9939.1	A03	114900470	114910723	-	gene_id	MSTRG.9939	NA	NA	NA	NA	236,A03-24281
MSTRG.51693.3	A13	13461775	13467582	-	gene_id	MSTRG.51693	NA	NA	NA	NA	174,A13-37056
MSTRG.57380.1	D01	27899250	27899581	+	gene_id	MSTRG.57380	NA	NA	NA	NA	-18154,D01-26817
MSTRG.6034.1	A02	103571665	103572610	-	gene_id	MSTRG.6034	NA	NA	NA	NA	-7968,A02-16301
MSTRG.21147.11	A06	21407530	21414312	+	gene_id	MSTRG.21147	NA	NA	NA	NA	-3858,A06-31012
MSTRG.7146.3	A03	7558760	7572514	-	gene_id	MSTRG.7146	NA	NA	NA	NA	119,A03-32855
MSTRG.51709.1	A13	13724201	13726476	+	gene_id	MSTRG.51709	NA	NA	NA	NA	5830,A13-27969
MSTRG.17919.1	A05	47448018	47449949	+	gene_id	MSTRG.17919	NA	NA	NA	NA	-1113,A05-88811
MSTRG.81895.1	D08	6448764	6450764	-	gene_id	MSTRG.81895	NA	NA	NA	NA	248,D08-20422
MSTRG.87315.1	D09	41685187	41691582	-	gene_id	MSTRG.87315	NA	NA	NA	NA	1294,D09-25030
MSTRG.102197.1	D12	64518516	64521853	-	gene_id	MSTRG.102197	NA	NA	NA	NA	138,D12-31877
MSTRG.82513.3	D08	23306259	23310095	-	gene_id	MSTRG.82513	NA	NA	NA	NA	-547,D08-34589
MSTRG.106207.2	D13	60356112	60359842	+	gene_id	MSTRG.106207	NA	NA	NA	NA	334,D13-33318
MSTRG.39143.3	A10	86017746	86023012	-	gene_id	MSTRG.39143	NA	NA	NA	NA	235,A10-40693
MSTRG.13357.1	A05	6394385	6399376	-	gene_id	MSTRG.13357	NA	NA	NA	NA	495,A05-65412
MSTRG.2518.1	A01	98907752	98909837	-	gene_id	MSTRG.2518	NA	NA	NA	NA	265326,A01-38069
MSTRG.68627.3	D04	56775868	56778930	-	gene_id	MSTRG.68627	NA	NA	NA	NA	204,D04-27515
MSTRG.23990.2	A07	3971838	3972545	-	gene_id	MSTRG.23990	NA	NA	NA	NA	8401,A07-30261
MSTRG.98151.1	D12	417725	420587	-	gene_id	MSTRG.98151	NA	NA	NA	NA	-1080,D12-38481
MSTRG.41526.1	A11	5277901	5280612	+	gene_id	MSTRG.41526	NA	NA	NA	NA	-458,A11-59163
MSTRG.15729.2	A05	20827113	20830185	+	gene_id	MSTRG.15729	NA	NA	NA	NA	862,A05-78585
MSTRG.18595.1	A05	89533644	89534580	-	gene_id	MSTRG.18595	NA	NA	NA	NA	-620,A05-40598
MSTRG.85766.1	D09	11150955	11154442	-	gene_id	MSTRG.85766	NA	NA	NA	NA	462,D09-16719
MSTRG.8070.1	A03	49880394	49886643	+	gene_id	MSTRG.8070	NA	NA	NA	NA	417,A03-20699
MSTRG.50803.1	A13	610259	613510	+	gene_id	MSTRG.50803	NA	NA	NA	NA	475,A13-30542
MSTRG.24132.1	A07	5189664	5192042	+	gene_id	MSTRG.24132	NA	NA	NA	NA	62,A07-28282
MSTRG.18515.1	A05	87320135	87322280	-	gene_id	MSTRG.18515	NA	NA	NA	NA	-4678,A05-63196
MSTRG.8671.1	A03	92641275	92646353	+	gene_id	MSTRG.8671	NA	NA	NA	NA	268,A03-31546
MSTRG.57601.1	D01	41670768	41672646	+	gene_id	MSTRG.57601	NA	NA	NA	NA	118853,D01-29669
MSTRG.34246.1	A09	72068320	72075492	+	gene_id	MSTRG.34246	NA	NA	NA	NA	-334,A09-41285
MSTRG.57520.1	D01	37489041	37492311	+	gene_id	MSTRG.57520	NA	NA	NA	NA	331,D01-18641
MSTRG.26460.3	A07	77584131	77587652	+	gene_id	MSTRG.26460	NA	NA	NA	NA	245,A07-27142
MSTRG.60713.1	D02	29712641	29718065	-	gene_id	MSTRG.60713	NA	NA	NA	NA	79,D02-29006
MSTRG.35728.1	A09	82099739	82109970	+	gene_id	MSTRG.35728	NA	NA	NA	NA	-2774,A09-31073
MSTRG.28754.1	A08	14835467	14836922	-	gene_id	MSTRG.28754	NA	NA	NA	NA	1912,A08-35324
MSTRG.47792.1	A12	79310635	79314113	+	gene_id	MSTRG.47792	NA	NA	NA	NA	1640,A12-26760
MSTRG.69590.1	D05	4353554	4360411	-	gene_id	MSTRG.69590	NA	NA	NA	NA	814,D05-32413
MSTRG.32503.1	A09	15117740	15123391	-	gene_id	MSTRG.32503	NA	NA	NA	NA	288,A09-34458
MSTRG.14127.1	A05	10883935	10885012	+	gene_id	MSTRG.14127	NA	NA	NA	NA	6131,A05-84644
MSTRG.3909.1	A02	3060065	3066820	+	gene_id	MSTRG.3909	NA	NA	NA	NA	111,A02-25443
MSTRG.17486.2	A05	37027581	37030746	+	gene_id	MSTRG.17486	NA	NA	NA	NA	1045,A05-50959
MSTRG.27169.2	A07	94744243	94747585	+	gene_id	MSTRG.27169	NA	NA	NA	NA	282,A07-35460
MSTRG.67548.1	D04	42499706	42500431	+	gene_id	MSTRG.67548	NA	NA	NA	NA	30818,D04-14226
MSTRG.21688.1	A06	49018230	49020939	+	gene_id	MSTRG.21688	NA	NA	NA	NA	340,A06-19481
MSTRG.21527.1	A06	38388480	38391574	+	gene_id	MSTRG.21527	NA	NA	NA	NA	-386,A06-23523
MSTRG.62182.1	D02	67412261	67413432	-	gene_id	MSTRG.62182	NA	NA	NA	NA	-9996,D02-36690
MSTRG.81377.1	D08	2176697	2178310	-	gene_id	MSTRG.81377	NA	NA	NA	NA	19389,D08-47277
MSTRG.100878.1	D12	53644219	53646945	-	gene_id	MSTRG.100878	NA	NA	NA	NA	377,D12-38600
MSTRG.52985.1	A13	89862374	89870376	+	gene_id	MSTRG.52985	NA	NA	NA	NA	368,A13-19367
MSTRG.52663.1	A13	72668605	72671572	+	gene_id	MSTRG.52663	NA	NA	NA	NA	388,A13-45768
MSTRG.104184.1	D13	15884880	15890402	+	gene_id	MSTRG.104184	NA	NA	NA	NA	183,D13-37623
MSTRG.16530.1	A05	26445118	26448340	+	gene_id	MSTRG.16530	NA	NA	NA	NA	17,A05-55754
MSTRG.40161.2	A10	115919609	115923224	-	gene_id	MSTRG.40161	NA	NA	NA	NA	-57,A10-24832
MSTRG.100238.2	D12	46241597	46244362	-	gene_id	MSTRG.100238	NA	NA	NA	NA	1295,D12-32103
MSTRG.29591.1	A08	93354765	93355424	+	gene_id	MSTRG.29591	NA	NA	NA	NA	-136,A08-37861
MSTRG.16653.2	A05	27402360	27405050	-	gene_id	MSTRG.16653	NA	NA	NA	NA	172,A05-58306
MSTRG.57527.1	D01	37912479	37916751	-	gene_id	MSTRG.57527	NA	NA	NA	NA	315,D01-37300
MSTRG.92682.11	D11	9299	22196	+	gene_id	MSTRG.92682	NA	NA	NA	NA	3049,D11-41519
MSTRG.6622.1	A03	1969716	1972052	+	gene_id	MSTRG.6622	NA	NA	NA	NA	-287,A03-26035
MSTRG.87033.2	D09	39373940	39380532	-	gene_id	MSTRG.87033	NA	NA	NA	NA	274,D09-34909
MSTRG.106059.1	D13	59432675	59437133	-	gene_id	MSTRG.106059	NA	NA	NA	NA	-7112,D13-38067
MSTRG.21714.2	A06	51348520	51363657	+	gene_id	MSTRG.21714	NA	NA	NA	NA	11,A06-33224
MSTRG.6743.5	A03	3453339	3455152	+	gene_id	MSTRG.6743	NA	NA	NA	NA	-864,A03-19714
MSTRG.103306.1	D13	2584820	2590159	+	gene_id	MSTRG.103306	NA	NA	NA	NA	-725,D13-38707
MSTRG.53836.1	A13	105184796	105194215	+	gene_id	MSTRG.53836	NA	NA	NA	NA	33,A13-30250
MSTRG.51216.1	A13	3961520	3964760	+	gene_id	MSTRG.51216	NA	NA	NA	NA	1427,A13-35861
MSTRG.89211.3	D10	2997160	3001154	-	gene_id	MSTRG.89211	NA	NA	NA	NA	-1024,D10-27876
MSTRG.75028.1	D06	19271575	19278119	+	gene_id	MSTRG.75028	NA	NA	NA	NA	302,D06-40206
MSTRG.6082.1	A02	104311060	104314561	+	gene_id	MSTRG.6082	NA	NA	NA	NA	340,A02-24654
MSTRG.65292.1	D03	52170589	52190839	+	gene_id	MSTRG.65292	NA	NA	NA	NA	270,D03-21277
MSTRG.17364.1	A05	35415442	35416831	+	gene_id	MSTRG.17364	NA	NA	NA	NA	-18449,A05-87740
MSTRG.18763.1	A05	102137676	102139056	+	gene_id	MSTRG.18763	NA	NA	NA	NA	3798,A05-85881
MSTRG.12902.1	A05	3276807	3280599	-	gene_id	MSTRG.12902	NA	NA	NA	NA	268,A05-89473
MSTRG.60188.1	D02	12218381	12219208	+	gene_id	MSTRG.60188	NA	NA	NA	NA	-9102,D02-29927
MSTRG.50540.1	A12	110675747	110678924	-	gene_id	MSTRG.50540	NA	NA	NA	NA	-627,A12-16187
MSTRG.10030.1	A03	115472056	115476565	+	gene_id	MSTRG.10030	NA	NA	NA	NA	-823,A03-28650
MSTRG.33432.1	A09	62586743	62588535	+	gene_id	MSTRG.33432	NA	NA	NA	NA	-241,A09-31141
MSTRG.101988.4	D12	63130421	63131823	-	gene_id	MSTRG.101988	NA	NA	NA	NA	943,D12-32744
MSTRG.72533.1	D05	34493991	34496571	+	gene_id	MSTRG.72533	NA	NA	NA	NA	-162,D05-31511
MSTRG.57432.3	D01	28894134	28895008	-	gene_id	MSTRG.57432	NA	NA	NA	NA	-3104,D01-29961
MSTRG.10612.3	A04	5807986	5810241	+	gene_id	MSTRG.10612	NA	NA	NA	NA	426,A04-15018
MSTRG.92617.4	D10	67677375	67678055	+	gene_id	MSTRG.92617	NA	NA	NA	NA	865,D10-33855
MSTRG.22893.3	A06	124663803	124668669	-	gene_id	MSTRG.22893	NA	NA	NA	NA	1830,A06-23467
MSTRG.92303.1	D10	64124504	64126203	+	gene_id	MSTRG.92303	NA	NA	NA	NA	-14827,D10-38508
MSTRG.91147.2	D10	36386792	36394470	+	gene_id	MSTRG.91147	NA	NA	NA	NA	456,D10-41820
MSTRG.12415.8	A05	486489	488438	+	gene_id	MSTRG.12415	NA	NA	NA	NA	436,A05-45653
MSTRG.27896.2	A08	2391834	2395863	-	gene_id	MSTRG.27896	NA	NA	NA	NA	1110,A08-41706
MSTRG.83458.4	D08	50396958	50406314	-	gene_id	MSTRG.83458	NA	NA	NA	NA	2772,D08-34779
MSTRG.34608.2	A09	74826380	74834352	-	gene_id	MSTRG.34608	NA	NA	NA	NA	-2049,A09-43123
MSTRG.56791.3	D01	13558034	13570524	+	gene_id	MSTRG.56791	NA	NA	NA	NA	-16859,D01-34827
MSTRG.23417.1	A07	71302	74139	-	gene_id	MSTRG.23417	NA	NA	NA	NA	99,A07-22626
MSTRG.75084.1	D06	20002539	20009093	-	gene_id	MSTRG.75084	NA	NA	NA	NA	184,D06-25942
MSTRG.45794.2	A11	123868770	123871850	-	gene_id	MSTRG.45794	NA	NA	NA	NA	20097,A11-30568
MSTRG.11011.1	A04	21384022	21389537	-	gene_id	MSTRG.11011	NA	NA	NA	NA	323,A04-13462
MSTRG.101140.2	D12	56191055	56192473	+	gene_id	MSTRG.101140	NA	NA	NA	NA	-1175,D12-35842
MSTRG.64815.1	D03	46707672	46711086	+	gene_id	MSTRG.64815	NA	NA	NA	NA	501,D03-16564
MSTRG.75317.1	D06	25141637	25142376	-	gene_id	MSTRG.75317	NA	NA	NA	NA	-38628,D06-34024
MSTRG.9264.1	A03	108326776	108332223	-	gene_id	MSTRG.9264	NA	NA	NA	NA	116,A03-14842
MSTRG.94550.2	D11	11510703	11518426	+	gene_id	MSTRG.94550	NA	NA	NA	NA	3422,D11-59884
MSTRG.50456.1	A12	110077797	110085759	-	gene_id	MSTRG.50456	NA	NA	NA	NA	1489,A12-48722
MSTRG.28773.1	A08	15823079	15828812	-	gene_id	MSTRG.28773	NA	NA	NA	NA	267,A08-26752
MSTRG.82509.1	D08	23146496	23149693	+	gene_id	MSTRG.82509	NA	NA	NA	NA	255,D08-26340
MSTRG.99914.2	D12	37013916	37016156	-	gene_id	MSTRG.99914	NA	NA	NA	NA	249,D12-29700
MSTRG.78782.1	D07	13407069	13410342	-	gene_id	MSTRG.78782	NA	NA	NA	NA	386,D07-33764
MSTRG.40370.2	A10	118830983	118832702	-	gene_id	MSTRG.40370	NA	NA	NA	NA	-1573,A10-27192
MSTRG.86674.2	D09	35852949	35855020	+	gene_id	MSTRG.86674	NA	NA	NA	NA	-556,D09-25111
MSTRG.81513.1	D08	2979572	2981819	-	gene_id	MSTRG.81513	NA	NA	NA	NA	-362,D08-33499
MSTRG.65562.1	D03	55036886	55038147	-	gene_id	MSTRG.65562	NA	NA	NA	NA	-1136,D03-23521
MSTRG.26178.6	A07	47463609	47469518	+	gene_id	MSTRG.26178	NA	NA	NA	NA	-2709,A07-24279
MSTRG.101290.2	D12	57611012	57622043	+	gene_id	MSTRG.101290	NA	NA	NA	NA	2587,D12-41732
MSTRG.17675.1	A05	40335460	40342390	+	gene_id	MSTRG.17675	NA	NA	NA	NA	-1956,A05-43997
MSTRG.17824.2	A05	43925010	43931569	-	gene_id	MSTRG.17824	NA	NA	NA	NA	272,A05-49063
MSTRG.99123.1	D12	12099483	12101879	-	gene_id	MSTRG.99123	NA	NA	NA	NA	142,D12-18177
MSTRG.86924.1	D09	38396284	38398653	+	gene_id	MSTRG.86924	NA	NA	NA	NA	-765,D09-21379
MSTRG.71839.1	D05	18875918	18881040	+	gene_id	MSTRG.71839	NA	NA	NA	NA	249,D05-34734
MSTRG.5497.2	A02	86303696	86321891	+	gene_id	MSTRG.5497	NA	NA	NA	NA	180,A02-26912
MSTRG.71517.1	D05	15939881	15949310	-	gene_id	MSTRG.71517	NA	NA	NA	NA	-2194,D05-36557
MSTRG.101466.1	D12	59141867	59156163	-	gene_id	MSTRG.101466	NA	NA	NA	NA	-4654,D12-50602
MSTRG.71421.2	D05	15241252	15250662	-	gene_id	MSTRG.71421	NA	NA	NA	NA	340,D05-25453
MSTRG.49277.2	A12	101980992	101985395	+	gene_id	MSTRG.49277	NA	NA	NA	NA	73,A12-31966
MSTRG.14497.9	A05	13036762	13039697	+	gene_id	MSTRG.14497	NA	NA	NA	NA	-85,A05-48965
MSTRG.76686.2	D06	64777241	64781558	-	gene_id	MSTRG.76686	NA	NA	NA	NA	1881,D06-34765
MSTRG.28318.1	A08	6229292	6229601	+	gene_id	MSTRG.28318	NA	NA	NA	NA	1345,A08-30445
MSTRG.103975.15	D13	10369564	10371345	+	gene_id	MSTRG.103975	NA	NA	NA	NA	-650,D13-19725
MSTRG.103451.3	D13	3725965	3731929	-	gene_id	MSTRG.103451	NA	NA	NA	NA	-1850,D13-24698
MSTRG.36010.1	A09	83839675	83840995	-	gene_id	MSTRG.36010	NA	NA	NA	NA	1652,A09-33549
MSTRG.25133.1	A07	17356215	17359357	-	gene_id	MSTRG.25133	NA	NA	NA	NA	-139,A07-29094
MSTRG.76578.2	D06	63529448	63532704	+	gene_id	MSTRG.76578	NA	NA	NA	NA	355,D06-26978
MSTRG.39740.1	A10	108956599	108957984	+	gene_id	MSTRG.39740	NA	NA	NA	NA	-1049,A10-28207
MSTRG.8724.1	A03	93466869	93478239	+	gene_id	MSTRG.8724	NA	NA	NA	NA	1348,A03-23075
MSTRG.100099.1	D12	44216830	44224552	-	gene_id	MSTRG.100099	NA	NA	NA	NA	146,D12-32843
MSTRG.59278.5	D02	1691824	1695102	-	gene_id	MSTRG.59278	NA	NA	NA	NA	-1257,D02-25476
MSTRG.41381.1	A11	4233555	4236226	-	gene_id	MSTRG.41381	NA	NA	NA	NA	-632,A11-39811
MSTRG.97344.1	D11	63658968	63668600	+	gene_id	MSTRG.97344	NA	NA	NA	NA	-13895,D11-44236
MSTRG.6496.1	A03	791081	791890	+	gene_id	MSTRG.6496	NA	NA	NA	NA	-7013,A03-22379
MSTRG.54924.1	Contig1164	520	14427	-	gene_id	MSTRG.54924	NA	NA	NA	NA
MSTRG.31521.1	A08	123700717	123703834	+	gene_id	MSTRG.31521	NA	NA	NA	NA	594,A08-40960
MSTRG.53903.1	A13	105706936	105708187	-	gene_id	MSTRG.53903	NA	NA	NA	NA	30,A13-32895
MSTRG.72492.1	D05	30043087	30047858	-	gene_id	MSTRG.72492	NA	NA	NA	NA	65,D05-20498
MSTRG.28492.1	A08	8403604	8404817	-	gene_id	MSTRG.28492	NA	NA	NA	NA	1702,A08-38658
MSTRG.7756.1	A03	23166729	23170620	-	gene_id	MSTRG.7756	NA	NA	NA	NA	616,A03-23681
MSTRG.59895.1	D02	7795259	7805207	+	gene_id	MSTRG.59895	NA	NA	NA	NA	231,D02-36767
MSTRG.35136.3	A09	78393497	78395073	-	gene_id	MSTRG.35136	NA	NA	NA	NA	295,A09-32568
MSTRG.34768.1	A09	75777769	75798980	+	gene_id	MSTRG.34768	NA	NA	NA	NA	2802,A09-18364
MSTRG.19277.1	A05	110251759	110256736	-	gene_id	MSTRG.19277	NA	NA	NA	NA	313,A05-70391
MSTRG.18565.9	A05	88630946	88640058	-	gene_id	MSTRG.18565	NA	NA	NA	NA	-2828,A05-44448
MSTRG.349.1	A01	1955441	1963047	+	gene_id	MSTRG.349	NA	NA	NA	NA	1997,A01-29575
MSTRG.98661.1	D12	4666648	4671586	+	gene_id	MSTRG.98661	NA	NA	NA	NA	2305,D12-47771
MSTRG.61219.1	D02	49658124	49659094	-	gene_id	MSTRG.61219	NA	NA	NA	NA	-1418,D02-27195
MSTRG.99016.1	D12	9630985	9633603	-	gene_id	MSTRG.99016	NA	NA	NA	NA	657,D12-42268
MSTRG.16361.1	A05	25230500	25231815	+	gene_id	MSTRG.16361	NA	NA	NA	NA	4731,A05-31829
MSTRG.93815.1	D11	6915052	6916374	+	gene_id	MSTRG.93815	NA	NA	NA	NA	-1719,D11-41127
MSTRG.26511.1	A07	80264593	80267549	+	gene_id	MSTRG.26511	NA	NA	NA	NA	414,A07-26568
MSTRG.62662.2	D02	70572525	70576350	-	gene_id	MSTRG.62662	NA	NA	NA	NA	521,D02-33112
MSTRG.68862.1	D05	571484	573828	+	gene_id	MSTRG.68862	NA	NA	NA	NA	8041,D05-54634
MSTRG.103371.1	D13	3121492	3124197	-	gene_id	MSTRG.103371	NA	NA	NA	NA	-23,D13-31127
MSTRG.46767.1	A12	6663104	6665235	-	gene_id	MSTRG.46767	NA	NA	NA	NA	-150,A12-36194
MSTRG.43493.1	A11	23790082	23790961	-	gene_id	MSTRG.43493	NA	NA	NA	NA	-747,A11-44496
MSTRG.39381.4	A10	98496628	98504670	-	gene_id	MSTRG.39381	NA	NA	NA	NA	2368,A10-48006
MSTRG.78053.1	D07	5997540	5998547	-	gene_id	MSTRG.78053	NA	NA	NA	NA	36554,D07-35510
MSTRG.73545.1	D06	72232	75569	+	gene_id	MSTRG.73545	NA	NA	NA	NA	1298,D06-37919
MSTRG.11201.1	A04	52615835	52618044	-	gene_id	MSTRG.11201	NA	NA	NA	NA	258,A04-16399
MSTRG.64329.1	D03	37754975	37755927	+	gene_id	MSTRG.64329	NA	NA	NA	NA	-1087,D03-23469
MSTRG.53139.1	A13	92987362	92993436	-	gene_id	MSTRG.53139	NA	NA	NA	NA	308,A13-30625
MSTRG.24518.2	A07	8745389	8750692	-	gene_id	MSTRG.24518	NA	NA	NA	NA	-26,A07-19389
MSTRG.17322.2	A05	34921530	34926129	-	gene_id	MSTRG.17322	NA	NA	NA	NA	265,A05-60836
MSTRG.65650.1	D03	55758547	55761349	+	gene_id	MSTRG.65650	NA	NA	NA	NA	787,D03-13924
MSTRG.1967.1	A01	38630281	38633791	-	gene_id	MSTRG.1967	NA	NA	NA	NA	463,A01-27449
MSTRG.53499.2	A13	100115329	100123131	+	gene_id	MSTRG.53499	NA	NA	NA	NA	263,A13-37862
MSTRG.28322.1	A08	6294164	6299273	+	gene_id	MSTRG.28322	NA	NA	NA	NA	140,A08-34867
MSTRG.76531.1	D06	63119787	63121613	+	gene_id	MSTRG.76531	NA	NA	NA	NA	-411,D06-24952
MSTRG.7345.1	A03	10682159	10684433	-	gene_id	MSTRG.7345	NA	NA	NA	NA	580,A03-28058
MSTRG.64191.2	D03	33729154	33731478	-	gene_id	MSTRG.64191	NA	NA	NA	NA	1335,D03-26249
MSTRG.2817.2	A01	104242697	104244888	+	gene_id	MSTRG.2817	NA	NA	NA	NA	756,A01-26614
MSTRG.65463.1	D03	53871818	53874224	-	gene_id	MSTRG.65463	NA	NA	NA	NA	-787,D03-26183
MSTRG.103962.1	D13	10780180	11022861	-	gene_id	MSTRG.103962	NA	NA	NA	NA	-175922,D13-38921
MSTRG.23871.4	A07	3022081	3028077	-	gene_id	MSTRG.23871	NA	NA	NA	NA	2124,A07-42982
MSTRG.23578.2	A07	1223966	1226880	-	gene_id	MSTRG.23578	NA	NA	NA	NA	268,A07-20922
MSTRG.105877.1	D13	58060330	58064661	-	gene_id	MSTRG.105877	NA	NA	NA	NA	798,D13-20278
MSTRG.51456.2	A13	6396953	6401488	-	gene_id	MSTRG.51456	NA	NA	NA	NA	237,A13-30568
MSTRG.77231.2	D07	192129	198369	+	gene_id	MSTRG.77231	NA	NA	NA	NA	227,D07-37599
MSTRG.17767.1	A05	42665219	42669524	-	gene_id	MSTRG.17767	NA	NA	NA	NA	-393,A05-71767
MSTRG.88742.1	D10	224659	227681	+	gene_id	MSTRG.88742	NA	NA	NA	NA	361,D10-26754
MSTRG.25499.1	A07	23317674	23328405	-	gene_id	MSTRG.25499	NA	NA	NA	NA	414,A07-34202
MSTRG.100849.1	D12	53267773	53269397	+	gene_id	MSTRG.100849	NA	NA	NA	NA	-458,D12-39153
MSTRG.60404.1	D02	17563338	17565747	+	gene_id	MSTRG.60404	NA	NA	NA	NA	470,D02-28109
MSTRG.29721.7	A08	99717219	99719795	-	gene_id	MSTRG.29721	NA	NA	NA	NA	2084,A08-34636
MSTRG.106720.1	D13	64052130	64055206	-	gene_id	MSTRG.106720	NA	NA	NA	NA	250,D13-24882
MSTRG.53951.1	A13	106328969	106332908	-	gene_id	MSTRG.53951	NA	NA	NA	NA	397,A13-32331
MSTRG.37029.2	A10	3686637	3688074	+	gene_id	MSTRG.37029	NA	NA	NA	NA	666,A10-26826
MSTRG.20758.1	A06	10756891	10761748	+	gene_id	MSTRG.20758	NA	NA	NA	NA	-680,A06-37486
MSTRG.91806.1	D10	56470760	56472329	+	gene_id	MSTRG.91806	NA	NA	NA	NA	-11282,D10-39972
MSTRG.21726.1	A06	50490739	50502917	-	gene_id	MSTRG.21726	NA	NA	NA	NA	233,A06-34030
MSTRG.76062.1	D06	55426036	55426713	+	gene_id	MSTRG.76062	NA	NA	NA	NA	2302,D06-21011
MSTRG.52259.12	A13	49920279	49932687	-	gene_id	MSTRG.52259	NA	NA	NA	NA	-184,A13-28596
MSTRG.62589.3	D02	70160319	70164395	+	gene_id	MSTRG.62589	NA	NA	NA	NA	-476,D02-39515
MSTRG.60311.1	D02	14743976	14746416	-	gene_id	MSTRG.60311	NA	NA	NA	NA	685,D02-34954
MSTRG.61078.1	D02	45857941	45861290	-	gene_id	MSTRG.61078	NA	NA	NA	NA	406,D02-41116
MSTRG.25951.2	A07	33910709	33914417	+	gene_id	MSTRG.25951	NA	NA	NA	NA	47056,A07-26330
MSTRG.70979.1	D05	12451512	12455333	-	gene_id	MSTRG.70979	NA	NA	NA	NA	265,D05-27977
MSTRG.58214.2	D01	56092464	56154254	+	gene_id	MSTRG.58214	NA	NA	NA	NA	22836,D01-20018
MSTRG.95717.3	D11	22632278	22635207	+	gene_id	MSTRG.95717	NA	NA	NA	NA	-913,D11-43713
MSTRG.50491.3	A12	110174151	110177748	+	gene_id	MSTRG.50491	NA	NA	NA	NA	-129,A12-33075
MSTRG.38273.6	A10	22751323	22752478	+	gene_id	MSTRG.38273	NA	NA	NA	NA	-2973,A10-19043
MSTRG.74708.1	D06	12995726	12997740	+	gene_id	MSTRG.74708	NA	NA	NA	NA	-948,D06-19773
MSTRG.47081.2	A12	12923805	12925308	+	gene_id	MSTRG.47081	NA	NA	NA	NA	-722,A12-45030
MSTRG.34488.1	A09	74190048	74190687	-	gene_id	MSTRG.34488	NA	NA	NA	NA	-1333,A09-37280
MSTRG.3274.1	A01	109804223	109809261	+	gene_id	MSTRG.3274	NA	NA	NA	NA	413,A01-7278
MSTRG.69143.3	D05	2036591	2038449	-	gene_id	MSTRG.69143	NA	NA	NA	NA	-936,D05-50203
MSTRG.54387.1	A13	109344918	109345576	-	gene_id	MSTRG.54387	NA	NA	NA	NA	-19048,A13-34140
MSTRG.19446.2	A05	112319754	112324182	+	gene_id	MSTRG.19446	NA	NA	NA	NA	-1119,A05-72944
MSTRG.5482.2	A02	86341370	86342695	+	gene_id	MSTRG.5482	NA	NA	NA	NA	-29059,A02-26912
MSTRG.20642.1	A06	8762059	8766345	+	gene_id	MSTRG.20642	NA	NA	NA	NA	1513,A06-22713
MSTRG.40794.1	A11	802736	807843	-	gene_id	MSTRG.40794	NA	NA	NA	NA	356,A11-44857
MSTRG.19234.1	A05	109638770	109642198	+	gene_id	MSTRG.19234	NA	NA	NA	NA	123,A05-50743
MSTRG.92037.1	D10	60415233	60424812	+	gene_id	MSTRG.92037	NA	NA	NA	NA	119,D10-23184
MSTRG.86930.1	D09	38430532	38436208	+	gene_id	MSTRG.86930	NA	NA	NA	NA	470,D09-27346
MSTRG.76935.2	D06	67367184	67370641	-	gene_id	MSTRG.76935	NA	NA	NA	NA	519,D06-26748
MSTRG.34340.3	A09	73118273	73121706	+	gene_id	MSTRG.34340	NA	NA	NA	NA	429,A09-34101
MSTRG.46009.1	A11	125351443	125354517	-	gene_id	MSTRG.46009	NA	NA	NA	NA	213,A11-33908
MSTRG.15537.1	A05	19333551	19336204	-	gene_id	MSTRG.15537	NA	NA	NA	NA	-4066,A05-54161
MSTRG.106414.1	D13	62087846	62089886	+	gene_id	MSTRG.106414	NA	NA	NA	NA	-15912,D13-31096
MSTRG.40160.6	A10	115922414	115923256	+	gene_id	MSTRG.40160	NA	NA	NA	NA	-1362,A10-24832
MSTRG.105486.1	D13	53675894	53680810	-	gene_id	MSTRG.105486	NA	NA	NA	NA	-218,D13-27130
MSTRG.51544.1	A13	10370293	10372344	+	gene_id	MSTRG.51544	NA	NA	NA	NA	-338,A13-31427
MSTRG.66602.1	D04	10196160	10199422	+	gene_id	MSTRG.66602	NA	NA	NA	NA	326,D04-26066
MSTRG.18870.1	A05	103990691	103994000	-	gene_id	MSTRG.18870	NA	NA	NA	NA	401,A05-77511
MSTRG.58082.1	D01	54669788	54671101	+	gene_id	MSTRG.58082	NA	NA	NA	NA	-27870,D01-18654
MSTRG.60216.1	D02	12904354	12906252	+	gene_id	MSTRG.60216	NA	NA	NA	NA	68297,D02-18747
MSTRG.77338.1	D07	774745	782839	+	gene_id	MSTRG.77338	NA	NA	NA	NA	760,D07-38176
MSTRG.35796.1	A09	82568630	82570370	-	gene_id	MSTRG.35796	NA	NA	NA	NA	-203,A09-51037
MSTRG.50326.1	A12	109456100	109458616	+	gene_id	MSTRG.50326	NA	NA	NA	NA	194,A12-36001
MSTRG.21916.1	A06	80059742	80068522	+	gene_id	MSTRG.21916	NA	NA	NA	NA	6548,A06-19592
MSTRG.6015.1	A02	103425602	103428215	+	gene_id	MSTRG.6015	NA	NA	NA	NA	165,A02-20448
MSTRG.54901.1	Contig11	26696	27518	-	gene_id	MSTRG.54901	NA	NA	NA	NA
MSTRG.18277.2	A05	80053732	80058120	+	gene_id	MSTRG.18277	NA	NA	NA	NA	63,A05-81232
MSTRG.91994.3	D10	59460497	59471079	-	gene_id	MSTRG.91994	NA	NA	NA	NA	73,D10-25249
MSTRG.89239.1	D10	3104779	3108720	-	gene_id	MSTRG.89239	NA	NA	NA	NA	412,D10-43654
MSTRG.65522.1	D03	54347166	54348625	-	gene_id	MSTRG.65522	NA	NA	NA	NA	793,D03-23755
MSTRG.36158.1	A09	84836041	84837696	-	gene_id	MSTRG.36158	NA	NA	NA	NA	-450,A09-35287
MSTRG.84296.1	D08	60269167	60271897	+	gene_id	MSTRG.84296	NA	NA	NA	NA	-1964,D08-27004
MSTRG.66158.3	D04	4574976	4575622	-	gene_id	MSTRG.66158	NA	NA	NA	NA	-3121,D04-17549
MSTRG.35925.1	A09	83370432	83377527	-	gene_id	MSTRG.35925	NA	NA	NA	NA	136,A09-16591
MSTRG.44377.1	A11	68512686	68514610	-	gene_id	MSTRG.44377	NA	NA	NA	NA	-4059,A11-33114
MSTRG.34424.4	A09	73748379	73753417	-	gene_id	MSTRG.34424	NA	NA	NA	NA	-1946,A09-4924
MSTRG.13766.1	A05	8797164	8800476	-	gene_id	MSTRG.13766	NA	NA	NA	NA	759,A05-70846
MSTRG.3809.1	A02	2310668	2311699	-	gene_id	MSTRG.3809	NA	NA	NA	NA	7720,A02-30904
MSTRG.66538.1	D04	9532090	9535401	-	gene_id	MSTRG.66538	NA	NA	NA	NA	443,D04-29840
MSTRG.5385.1	A02	81302011	81302739	-	gene_id	MSTRG.5385	NA	NA	NA	NA	173595,A02-20708
MSTRG.18098.1	A05	57706576	57710118	+	gene_id	MSTRG.18098	NA	NA	NA	NA	1329,A05-69331
MSTRG.11960.1	A04	83072102	83074979	-	gene_id	MSTRG.11960	NA	NA	NA	NA	16925,A04-18735
MSTRG.59122.1	D02	514772	516097	+	gene_id	MSTRG.59122	NA	NA	NA	NA	-3750,D02-28574
MSTRG.11908.1	A04	82670540	82673256	-	gene_id	MSTRG.11908	NA	NA	NA	NA	-19060,A04-17283
MSTRG.48782.2	A12	95854774	95873326	-	gene_id	MSTRG.48782	NA	NA	NA	NA	-5592,A12-27711
MSTRG.42399.1	A11	11009557	11014045	+	gene_id	MSTRG.42399	NA	NA	NA	NA	134,A11-55918
MSTRG.45151.2	A11	115599863	115601936	-	gene_id	MSTRG.45151	NA	NA	NA	NA	-60495,A11-27623
MSTRG.82431.1	D08	18587056	18593124	-	gene_id	MSTRG.82431	NA	NA	NA	NA	209,D08-35485
MSTRG.62905.4	D02	71652445	71658098	+	gene_id	MSTRG.62905	NA	NA	NA	NA	499,D02-31083
MSTRG.61299.1	D02	52360903	52361354	-	gene_id	MSTRG.61299	NA	NA	NA	NA	-112282,D02-40060
MSTRG.62573.4	D02	70057709	70062507	-	gene_id	MSTRG.62573	NA	NA	NA	NA	159,D02-35046
MSTRG.32693.1	A09	39906266	39907435	+	gene_id	MSTRG.32693	NA	NA	NA	NA	296203,A09-47477
MSTRG.23571.1	A07	1191668	1192074	-	gene_id	MSTRG.23571	NA	NA	NA	NA	996,A07-30112
MSTRG.22433.13	A06	117676720	117679694	-	gene_id	MSTRG.22433	NA	NA	NA	NA	-278,A06-29432
MSTRG.82639.1	D08	30906725	30913278	-	gene_id	MSTRG.82639	NA	NA	NA	NA	349,D08-42853
MSTRG.104512.3	D13	32705334	32710660	+	gene_id	MSTRG.104512	NA	NA	NA	NA	-70711,D13-25709
MSTRG.74892.4	D06	15955322	15963547	+	gene_id	MSTRG.74892	NA	NA	NA	NA	-1179,D06-27798
MSTRG.65206.1	D03	51689123	51691526	-	gene_id	MSTRG.65206	NA	NA	NA	NA	-552,D03-21103
MSTRG.45948.1	A11	124945321	124949995	+	gene_id	MSTRG.45948	NA	NA	NA	NA	418,A11-39786
MSTRG.103474.12	D13	4013638	4015890	+	gene_id	MSTRG.103474	NA	NA	NA	NA	34293,D13-31643
MSTRG.78412.1	D07	9071112	9074017	-	gene_id	MSTRG.78412	NA	NA	NA	NA	88,D07-22449
MSTRG.46250.3	A12	432111	441130	+	gene_id	MSTRG.46250	NA	NA	NA	NA	298,A12-40222
MSTRG.21138.2	A06	21099971	21101411	+	gene_id	MSTRG.21138	NA	NA	NA	NA	-412,A06-24120
MSTRG.101620.2	D12	60510329	60512812	+	gene_id	MSTRG.101620	NA	NA	NA	NA	-290,D12-22045
MSTRG.82215.1	D08	12155686	12158363	-	gene_id	MSTRG.82215	NA	NA	NA	NA	1486,D08-23928
MSTRG.32741.1	A09	44153682	44161809	-	gene_id	MSTRG.32741	NA	NA	NA	NA	277,A09-41036
MSTRG.62770.1	D02	71123355	71127008	-	gene_id	MSTRG.62770	NA	NA	NA	NA	338,D02-41842
MSTRG.45552.1	A11	120169866	120171825	+	gene_id	MSTRG.45552	NA	NA	NA	NA	-387,A11-39196
MSTRG.72000.2	D05	20151637	20156158	+	gene_id	MSTRG.72000	NA	NA	NA	NA	-1368,D05-48441
MSTRG.85819.1	D09	12028323	12034735	-	gene_id	MSTRG.85819	NA	NA	NA	NA	-48,D09-32147
MSTRG.80551.1	D07	54263935	54271331	-	gene_id	MSTRG.80551	NA	NA	NA	NA	165,D07-27846
MSTRG.60942.3	D02	41613626	41620450	+	gene_id	MSTRG.60942	NA	NA	NA	NA	-1809,D02-37175
MSTRG.48266.1	A12	87688251	87692862	+	gene_id	MSTRG.48266	NA	NA	NA	NA	326,A12-32348
MSTRG.53371.1	A13	97886362	97891964	-	gene_id	MSTRG.53371	NA	NA	NA	NA	343,A13-17341
MSTRG.1772.1	A01	26580324	26582530	+	gene_id	MSTRG.1772	NA	NA	NA	NA	454,A01-21292
MSTRG.66014.9	D04	2426765	2443819	-	gene_id	MSTRG.66014	NA	NA	NA	NA	-5083,D04-18994
MSTRG.84430.1	D08	61711093	61715081	+	gene_id	MSTRG.84430	NA	NA	NA	NA	675,D08-30272
MSTRG.28989.1	A08	31152200	31155986	+	gene_id	MSTRG.28989	NA	NA	NA	NA	115,A08-39895
MSTRG.22296.1	A06	114401210	114401789	+	gene_id	MSTRG.22296	NA	NA	NA	NA	-72755,A06-25746
MSTRG.13282.2	A05	5889656	5893307	+	gene_id	MSTRG.13282	NA	NA	NA	NA	-136,A05-70460
MSTRG.83553.1	D08	51526002	51528505	-	gene_id	MSTRG.83553	NA	NA	NA	NA	495,D08-30243
MSTRG.46527.1	A12	2911185	2913770	+	gene_id	MSTRG.46527	NA	NA	NA	NA	414,A12-20058
MSTRG.81857.1	D08	5993409	5994079	-	gene_id	MSTRG.81857	NA	NA	NA	NA	2127,D08-21513
MSTRG.8719.1	A03	94880263	94881935	-	gene_id	MSTRG.8719	NA	NA	NA	NA	-576,A03-26974
MSTRG.17826.1	A05	43946353	43947853	-	gene_id	MSTRG.17826	NA	NA	NA	NA	-566,A05-57480
MSTRG.105186.3	D13	49420474	49423664	-	gene_id	MSTRG.105186	NA	NA	NA	NA	504,D13-18128
MSTRG.65400.1	D03	53295525	53338409	-	gene_id	MSTRG.65400	NA	NA	NA	NA	347,D03-31442
MSTRG.85917.1	D09	17361750	17363606	+	gene_id	MSTRG.85917	NA	NA	NA	NA	373,D09-24166
MSTRG.55638.1	D01	341220	342446	-	gene_id	MSTRG.55638	NA	NA	NA	NA	-12961,D01-37782
MSTRG.75072.1	D06	19735939	19739311	+	gene_id	MSTRG.75072	NA	NA	NA	NA	-14972,D06-31378
MSTRG.68608.2	D04	56720666	56725406	+	gene_id	MSTRG.68608	NA	NA	NA	NA	306,D04-27390
MSTRG.75913.1	D06	50524866	50528388	+	gene_id	MSTRG.75913	NA	NA	NA	NA	189,D06-16760
MSTRG.40053.1	A10	114036455	114046056	-	gene_id	MSTRG.40053	NA	NA	NA	NA	35,A10-26655
MSTRG.69105.1	D05	1945725	1946255	-	gene_id	MSTRG.69105	NA	NA	NA	NA	-3265,D05-33376
MSTRG.48646.3	A12	94003047	94007664	+	gene_id	MSTRG.48646	NA	NA	NA	NA	-669,A12-22447
MSTRG.33364.1	A09	61657299	61661659	-	gene_id	MSTRG.33364	NA	NA	NA	NA	2991,A09-41822
MSTRG.6516.2	A03	843319	847420	-	gene_id	MSTRG.6516	NA	NA	NA	NA	208,A03-26482
MSTRG.48443.1	A12	90642812	90643913	-	gene_id	MSTRG.48443	NA	NA	NA	NA	-9584,A12-31662
MSTRG.34847.1	A09	76550315	76552698	-	gene_id	MSTRG.34847	NA	NA	NA	NA	-501,A09-25350
MSTRG.25636.1	A07	26405487	26410351	-	gene_id	MSTRG.25636	NA	NA	NA	NA	-19,A07-26995
MSTRG.4850.1	A02	28162901	28165557	-	gene_id	MSTRG.4850	NA	NA	NA	NA	-367,A02-28240
MSTRG.55070.1	Contig239	192	4500	-	gene_id	MSTRG.55070	NA	NA	NA	NA	1295,Contig239-9
MSTRG.48708.1	A12	95141579	95143150	+	gene_id	MSTRG.48708	NA	NA	NA	NA	5252,A12-26017
MSTRG.39085.1	A10	83971149	83973264	+	gene_id	MSTRG.39085	NA	NA	NA	NA	493,A10-35550
MSTRG.16604.1	A05	26950940	26951276	-	gene_id	MSTRG.16604	NA	NA	NA	NA	-2795,A05-83880
MSTRG.102182.3	D12	64457457	64462405	-	gene_id	MSTRG.102182	NA	NA	NA	NA	-5271,D12-21588
MSTRG.32719.1	A09	43311739	43316780	+	gene_id	MSTRG.32719	NA	NA	NA	NA	1051,A09-35167
MSTRG.94441.1	D11	10745499	10747065	-	gene_id	MSTRG.94441	NA	NA	NA	NA	-630,D11-46597
MSTRG.87215.4	D09	40958678	40978623	-	gene_id	MSTRG.87215	NA	NA	NA	NA	-5929,D09-35872
MSTRG.75382.2	D06	26483568	26489863	-	gene_id	MSTRG.75382	NA	NA	NA	NA	429,D06-28194
MSTRG.26611.2	A07	83919790	83921480	-	gene_id	MSTRG.26611	NA	NA	NA	NA	-2351,A07-34745
MSTRG.54859.1	A13	112630684	112636598	+	gene_id	MSTRG.54859	NA	NA	NA	NA	224,A13-28181
MSTRG.99164.1	D12	12511777	12516025	+	gene_id	MSTRG.99164	NA	NA	NA	NA	-124,D12-51312
MSTRG.45658.1	A11	122019318	122022910	+	gene_id	MSTRG.45658	NA	NA	NA	NA	264,A11-53697
MSTRG.70199.1	D05	7696763	7697732	-	gene_id	MSTRG.70199	NA	NA	NA	NA	4209,D05-22663
MSTRG.70828.2	D05	11548623	11549226	+	gene_id	MSTRG.70828	NA	NA	NA	NA	1835,D05-26950
MSTRG.104852.1	D13	41723807	41726288	+	gene_id	MSTRG.104852	NA	NA	NA	NA	471,D13-36682
MSTRG.25956.1	A07	33811140	33818681	-	gene_id	MSTRG.25956	NA	NA	NA	NA	-74,A07-33191
MSTRG.20227.1	A06	3545838	3548430	+	gene_id	MSTRG.20227	NA	NA	NA	NA	-689,A06-34123
MSTRG.45737.1	A11	123111883	123118593	-	gene_id	MSTRG.45737	NA	NA	NA	NA	-1722,A11-26243
MSTRG.96167.1	D11	33632288	33637295	+	gene_id	MSTRG.96167	NA	NA	NA	NA	-301,D11-37482
MSTRG.88604.1	D09	49671429	49673505	+	gene_id	MSTRG.88604	NA	NA	NA	NA	-864,D09-31037
MSTRG.56890.13	D01	14640488	14698178	-	gene_id	MSTRG.56890	NA	NA	NA	NA	4778,D01-38957
MSTRG.4300.2	A02	7963388	7966772	-	gene_id	MSTRG.4300	NA	NA	NA	NA	263,A02-22402
MSTRG.55279.1	Contig408	3830	4162	+	gene_id	MSTRG.55279	NA	NA	NA	NA
MSTRG.6800.1	A03	3791802	3795140	-	gene_id	MSTRG.6800	NA	NA	NA	NA	263,A03-35105
MSTRG.44112.1	A11	56115146	56120864	-	gene_id	MSTRG.44112	NA	NA	NA	NA	989,A11-28678
MSTRG.16535.1	A05	26427424	26431779	-	gene_id	MSTRG.16535	NA	NA	NA	NA	2693,A05-35182
MSTRG.67019.2	D04	18221016	18228272	-	gene_id	MSTRG.67019	NA	NA	NA	NA	-195,D04-15413
MSTRG.92744.1	D11	328975	333422	-	gene_id	MSTRG.92744	NA	NA	NA	NA	921,D11-61206
MSTRG.104142.3	D13	15372458	15374553	+	gene_id	MSTRG.104142	NA	NA	NA	NA	-504,D13-33393
MSTRG.77895.1	D07	4751197	4755210	+	gene_id	MSTRG.77895	NA	NA	NA	NA	-264,D07-11584
MSTRG.15813.2	A05	21360219	21363460	-	gene_id	MSTRG.15813	NA	NA	NA	NA	514,A05-74932
MSTRG.52482.1	A13	57555069	57557335	+	gene_id	MSTRG.52482	NA	NA	NA	NA	2092,A13-29384
MSTRG.94622.2	D11	12072234	12076466	+	gene_id	MSTRG.94622	NA	NA	NA	NA	323,D11-29090
MSTRG.39228.1	A10	89970322	89988306	+	gene_id	MSTRG.39228	NA	NA	NA	NA	6119,A10-41890
MSTRG.14203.1	A05	11307733	11313615	-	gene_id	MSTRG.14203	NA	NA	NA	NA	-54,A05-82743
MSTRG.102503.2	D12	66381433	66384239	+	gene_id	MSTRG.102503	NA	NA	NA	NA	343,D12-37614
MSTRG.45935.1	A11	124835993	124838117	+	gene_id	MSTRG.45935	NA	NA	NA	NA	-1069,A11-45074
MSTRG.69307.8	D05	2869904	2871696	-	gene_id	MSTRG.69307	NA	NA	NA	NA	-874,D05-38035
MSTRG.8553.1	A03	81927612	81929983	+	gene_id	MSTRG.8553	NA	NA	NA	NA	-2132,A03-25391
MSTRG.29136.1	A08	48867703	48871530	+	gene_id	MSTRG.29136	NA	NA	NA	NA	419,A08-33616
MSTRG.30546.2	A08	115152928	115154391	+	gene_id	MSTRG.30546	NA	NA	NA	NA	-3457,A08-41088
MSTRG.29391.1	A08	78295476	78297444	-	gene_id	MSTRG.29391	NA	NA	NA	NA	-189082,A08-36565
MSTRG.59016.1	D02	5329	7999	-	gene_id	MSTRG.59016	NA	NA	NA	NA	-2263,D02-25341
MSTRG.94002.1	D11	7935041	7937677	-	gene_id	MSTRG.94002	NA	NA	NA	NA	-736,D11-24816
MSTRG.51998.1	A13	30209303	30210496	-	gene_id	MSTRG.51998	NA	NA	NA	NA	-1516,A13-33565
MSTRG.41479.1	A11	4904850	4910120	+	gene_id	MSTRG.41479	NA	NA	NA	NA	280,A11-33774
MSTRG.58201.1	D01	56167712	56168472	-	gene_id	MSTRG.58201	NA	NA	NA	NA	901,D01-25492
MSTRG.34107.2	A09	70566698	70568548	+	gene_id	MSTRG.34107	NA	NA	NA	NA	373,A09-27490
MSTRG.79765.1	D07	28472288	28479905	-	gene_id	MSTRG.79765	NA	NA	NA	NA	190,D07-28080
MSTRG.36675.2	A10	1485725	1491634	+	gene_id	MSTRG.36675	NA	NA	NA	NA	-636,A10-43409
MSTRG.32984.1	A09	55259843	55260610	+	gene_id	MSTRG.32984	NA	NA	NA	NA	-1100,A09-43890
MSTRG.102457.1	D12	66111608	66113646	+	gene_id	MSTRG.102457	NA	NA	NA	NA	279,D12-45531
MSTRG.92174.1	D10	62163380	62165810	+	gene_id	MSTRG.92174	NA	NA	NA	NA	84,D10-39253
MSTRG.85057.1	D08	65836281	65838980	+	gene_id	MSTRG.85057	NA	NA	NA	NA	254,D08-38801
MSTRG.78746.2	D07	12723505	12726464	-	gene_id	MSTRG.78746	NA	NA	NA	NA	462,D07-28748
MSTRG.11826.1	A04	82026908	82031141	+	gene_id	MSTRG.11826	NA	NA	NA	NA	264,A04-11673
MSTRG.90061.1	D10	10838966	10843479	+	gene_id	MSTRG.90061	NA	NA	NA	NA	2334,D10-33142
MSTRG.43775.3	A11	28082620	28085591	-	gene_id	MSTRG.43775	NA	NA	NA	NA	343,A11-34366
MSTRG.39175.1	A10	86886541	86887160	+	gene_id	MSTRG.39175	NA	NA	NA	NA	63850,A10-39141
MSTRG.31213.1	A08	121540333	121543248	-	gene_id	MSTRG.31213	NA	NA	NA	NA	322,A08-36474
MSTRG.71935.1	D05	19629152	19631587	-	gene_id	MSTRG.71935	NA	NA	NA	NA	-4735,D05-48981
MSTRG.90583.2	D10	19728544	19732042	-	gene_id	MSTRG.90583	NA	NA	NA	NA	242,D10-28197
MSTRG.87836.1	D09	45592339	45593234	-	gene_id	MSTRG.87836	NA	NA	NA	NA	148,D09-30341
MSTRG.20145.1	A06	2773025	2775620	+	gene_id	MSTRG.20145	NA	NA	NA	NA	827,A06-30683
MSTRG.60172.2	D02	11462886	11468969	-	gene_id	MSTRG.60172	NA	NA	NA	NA	1712,D02-30560
MSTRG.63758.1	D03	15597721	15602018	+	gene_id	MSTRG.63758	NA	NA	NA	NA	189,D03-23562
MSTRG.53550.1	A13	100966716	100968616	+	gene_id	MSTRG.53550	NA	NA	NA	NA	5876,A13-34879
MSTRG.103362.1	D13	3000444	3001021	+	gene_id	MSTRG.103362	NA	NA	NA	NA	108,D13-32491
MSTRG.35736.1	A09	82143610	82146112	+	gene_id	MSTRG.35736	NA	NA	NA	NA	89,A09-33281
MSTRG.17429.1	A05	36447678	36452492	-	gene_id	MSTRG.17429	NA	NA	NA	NA	424,A05-75027
MSTRG.75121.1	D06	20871907	20873285	-	gene_id	MSTRG.75121	NA	NA	NA	NA	175,D06-38886
MSTRG.68128.1	D04	52564306	52566905	-	gene_id	MSTRG.68128	NA	NA	NA	NA	1197,D04-33292
MSTRG.46742.1	A12	6028267	6029208	+	gene_id	MSTRG.46742	NA	NA	NA	NA	478,A12-41547
MSTRG.71792.1	D05	18446396	18448789	+	gene_id	MSTRG.71792	NA	NA	NA	NA	302,D05-20259
MSTRG.51405.2	A13	5782532	5787936	+	gene_id	MSTRG.51405	NA	NA	NA	NA	621,A13-32082
MSTRG.65134.7	D03	51013078	51014711	+	gene_id	MSTRG.65134	NA	NA	NA	NA	4223,D03-24079
MSTRG.79835.1	D07	30696428	30700933	-	gene_id	MSTRG.79835	NA	NA	NA	NA	65,D07-27681
MSTRG.81700.1	D08	4312507	4318407	-	gene_id	MSTRG.81700	NA	NA	NA	NA	194,D08-41552
MSTRG.26425.2	A07	67556700	67559743	+	gene_id	MSTRG.26425	NA	NA	NA	NA	-308,A07-31802
MSTRG.95550.1	D11	20576282	20579182	+	gene_id	MSTRG.95550	NA	NA	NA	NA	461,D11-35608
MSTRG.94669.1	D11	12359453	12362774	+	gene_id	MSTRG.94669	NA	NA	NA	NA	640,D11-37247
MSTRG.24571.1	A07	9142801	9148664	+	gene_id	MSTRG.24571	NA	NA	NA	NA	160,A07-22429
MSTRG.99852.2	D12	32213577	32289215	-	gene_id	MSTRG.99852	NA	NA	NA	NA	-11060,D12-48344
MSTRG.101403.1	D12	58852708	58856812	-	gene_id	MSTRG.101403	NA	NA	NA	NA	-701,D12-28014
MSTRG.7728.2	A03	20207558	20208672	+	gene_id	MSTRG.7728	NA	NA	NA	NA	1696,A03-32707
MSTRG.54953.1	Contig1234	61469	71496	-	gene_id	MSTRG.54953	NA	NA	NA	NA
MSTRG.58519.1	D01	59732836	59736079	-	gene_id	MSTRG.58519	NA	NA	NA	NA	62,D01-18939
MSTRG.96991.1	D11	60015532	60016548	-	gene_id	MSTRG.96991	NA	NA	NA	NA	4592,D11-30215
MSTRG.85868.2	D09	14020594	14023745	-	gene_id	MSTRG.85868	NA	NA	NA	NA	981,D09-26956
MSTRG.45352.1	A11	117533499	117535067	+	gene_id	MSTRG.45352	NA	NA	NA	NA	-6782,A11-39938
MSTRG.64697.2	D03	44930911	44936189	+	gene_id	MSTRG.64697	NA	NA	NA	NA	-37,D03-26674
MSTRG.102824.2	D12	68267097	68272378	+	gene_id	MSTRG.102824	NA	NA	NA	NA	1099,D12-44854
MSTRG.93976.2	D11	7758189	7770844	-	gene_id	MSTRG.93976	NA	NA	NA	NA	14120,D11-35034
MSTRG.36769.1	A10	1943309	1944012	-	gene_id	MSTRG.36769	NA	NA	NA	NA	-10480,A10-45873
MSTRG.27630.2	A08	618402	623286	+	gene_id	MSTRG.27630	NA	NA	NA	NA	702,A08-34842
MSTRG.15710.1	A05	20652708	20657223	+	gene_id	MSTRG.15710	NA	NA	NA	NA	361,A05-37072
MSTRG.99862.3	D12	35123278	35130603	+	gene_id	MSTRG.99862	NA	NA	NA	NA	132,D12-36315
MSTRG.18590.1	A05	89315597	89319990	-	gene_id	MSTRG.18590	NA	NA	NA	NA	-617,A05-77495
MSTRG.21016.2	A06	17358067	17358951	+	gene_id	MSTRG.21016	NA	NA	NA	NA	-504,A06-23339
MSTRG.6817.1	A03	3844561	3850296	+	gene_id	MSTRG.6817	NA	NA	NA	NA	941,A03-37263
MSTRG.83721.4	D08	53966937	53969228	+	gene_id	MSTRG.83721	NA	NA	NA	NA	-1607,D08-42906
MSTRG.43619.2	A11	25571727	25574620	-	gene_id	MSTRG.43619	NA	NA	NA	NA	308,A11-38353
MSTRG.6598.1	A03	1700090	1704574	+	gene_id	MSTRG.6598	NA	NA	NA	NA	349,A03-37648
MSTRG.18312.4	A05	75700237	75847280	+	gene_id	MSTRG.18312	NA	NA	NA	NA	-15736,A05-85401
MSTRG.89320.2	D10	3496180	3501335	-	gene_id	MSTRG.89320	NA	NA	NA	NA	1402,D10-29795
MSTRG.52864.1	A13	83346885	83350179	-	gene_id	MSTRG.52864	NA	NA	NA	NA	-517,A13-31201
MSTRG.84216.2	D08	59674521	59679435	+	gene_id	MSTRG.84216	NA	NA	NA	NA	-162,D08-31580
MSTRG.93549.1	D11	5368341	5371389	-	gene_id	MSTRG.93549	NA	NA	NA	NA	-309,D11-28621
MSTRG.43583.2	A11	25088737	25092229	+	gene_id	MSTRG.43583	NA	NA	NA	NA	548,A11-40878
MSTRG.29114.1	A08	47032520	47033306	+	gene_id	MSTRG.29114	NA	NA	NA	NA	-391,A08-45337
MSTRG.69327.4	D05	2917075	2918640	+	gene_id	MSTRG.69327	NA	NA	NA	NA	-4614,D05-40350
MSTRG.30761.1	A08	117630335	117630864	+	gene_id	MSTRG.30761	NA	NA	NA	NA	-5199,A08-42048
MSTRG.71469.1	D05	15633288	15634991	+	gene_id	MSTRG.71469	NA	NA	NA	NA	-390,D05-30159
MSTRG.100181.3	D12	45383760	45386875	+	gene_id	MSTRG.100181	NA	NA	NA	NA	925,D12-35187
MSTRG.3861.1	A02	2582944	2583914	-	gene_id	MSTRG.3861	NA	NA	NA	NA	255,A02-20395
MSTRG.41964.5	A11	7725569	7727266	-	gene_id	MSTRG.41964	NA	NA	NA	NA	-2519,A11-60296
MSTRG.36829.1	A10	2293122	2296310	-	gene_id	MSTRG.36829	NA	NA	NA	NA	640,A10-31253
MSTRG.30908.1	A08	119172461	119177471	+	gene_id	MSTRG.30908	NA	NA	NA	NA	340,A08-33938
MSTRG.62012.1	D02	65937487	65940571	-	gene_id	MSTRG.62012	NA	NA	NA	NA	3656,D02-40532
MSTRG.50410.1	A12	109816045	109820987	-	gene_id	MSTRG.50410	NA	NA	NA	NA	4860,A12-35623
MSTRG.28410.1	A08	7074061	7076087	-	gene_id	MSTRG.28410	NA	NA	NA	NA	67693,A08-31962
MSTRG.67576.1	D04	42782694	42784334	+	gene_id	MSTRG.67576	NA	NA	NA	NA	-1345,D04-27484
MSTRG.54143.1	A13	107699910	107701124	+	gene_id	MSTRG.54143	NA	NA	NA	NA	-2383,A13-44164
MSTRG.21719.1	A06	52834691	52836822	+	gene_id	MSTRG.21719	NA	NA	NA	NA	-24346,A06-29011
MSTRG.59406.1	D02	3107050	3111578	-	gene_id	MSTRG.59406	NA	NA	NA	NA	1704,D02-32875
MSTRG.22411.1	A06	118196332	118197477	+	gene_id	MSTRG.22411	NA	NA	NA	NA	-2762,A06-21511
MSTRG.91213.1	D10	42328296	42328703	+	gene_id	MSTRG.91213	NA	NA	NA	NA	-163,D10-33631
MSTRG.16111.1	A05	23145706	23147167	+	gene_id	MSTRG.16111	NA	NA	NA	NA	-3539,A05-35814
MSTRG.92813.4	D11	662178	665237	+	gene_id	MSTRG.92813	NA	NA	NA	NA	-1279,D11-58124
MSTRG.2103.1	A01	61030759	61034832	-	gene_id	MSTRG.2103	NA	NA	NA	NA	269,A01-27321
MSTRG.84757.1	D08	64011439	64015915	-	gene_id	MSTRG.84757	NA	NA	NA	NA	-1767,D08-34380
MSTRG.50761.3	A13	341632	344813	-	gene_id	MSTRG.50761	NA	NA	NA	NA	926,A13-36672
MSTRG.58828.1	D01	62408467	62409427	+	gene_id	MSTRG.58828	NA	NA	NA	NA	-4854,D01-23851
MSTRG.48846.1	A12	96752469	96754764	+	gene_id	MSTRG.48846	NA	NA	NA	NA	433,A12-47189
MSTRG.86690.2	D09	35977502	35979118	+	gene_id	MSTRG.86690	NA	NA	NA	NA	-597,D09-28067
MSTRG.67335.10	D04	36415085	36423462	-	gene_id	MSTRG.67335	NA	NA	NA	NA	-2024,D04-22107
MSTRG.52859.1	A13	83303224	83304266	-	gene_id	MSTRG.52859	NA	NA	NA	NA	-45304,A13-31201
MSTRG.9242.1	A03	108119799	108120932	-	gene_id	MSTRG.9242	NA	NA	NA	NA	-7633,A03-40475
MSTRG.4525.1	A02	10999433	11007002	-	gene_id	MSTRG.4525	NA	NA	NA	NA	-5833,A02-24004
MSTRG.88404.1	D09	48717077	48722780	-	gene_id	MSTRG.88404	NA	NA	NA	NA	122,D09-22839
MSTRG.50333.2	A12	109447051	109450680	+	gene_id	MSTRG.50333	NA	NA	NA	NA	1226,A12-35281
MSTRG.45921.2	A11	124724858	124730588	-	gene_id	MSTRG.45921	NA	NA	NA	NA	351,A11-24227
MSTRG.39161.2	A10	86399930	86405095	+	gene_id	MSTRG.39161	NA	NA	NA	NA	319,A10-33809
MSTRG.14239.1	A05	11532414	11544133	-	gene_id	MSTRG.14239	NA	NA	NA	NA	322,A05-63321
MSTRG.8496.2	A03	76332189	76349925	-	gene_id	MSTRG.8496	NA	NA	NA	NA	-1099,A03-28233
MSTRG.29741.1	A08	100614331	100615290	-	gene_id	MSTRG.29741	NA	NA	NA	NA	55528,A08-39762
MSTRG.102100.3	D12	63899929	63902910	-	gene_id	MSTRG.102100	NA	NA	NA	NA	-779,D12-42384
MSTRG.26688.1	A07	88014071	88018868	-	gene_id	MSTRG.26688	NA	NA	NA	NA	-345,A07-25042
MSTRG.92052.1	D10	60480878	60485564	+	gene_id	MSTRG.92052	NA	NA	NA	NA	-239,D10-29205
MSTRG.58076.1	D01	54560805	54561712	+	gene_id	MSTRG.58076	NA	NA	NA	NA	4685,D01-36566
MSTRG.22196.1	A06	110243159	110245726	-	gene_id	MSTRG.22196	NA	NA	NA	NA	-526,A06-31870
MSTRG.36528.1	A10	607908	616130	+	gene_id	MSTRG.36528	NA	NA	NA	NA	1631,A10-41752
MSTRG.30718.1	A08	117305114	117306926	+	gene_id	MSTRG.30718	NA	NA	NA	NA	7408,A08-38429
MSTRG.77622.1	D07	2777752	2780688	-	gene_id	MSTRG.77622	NA	NA	NA	NA	-845,D07-30888
MSTRG.62599.1	D02	70224140	70230118	-	gene_id	MSTRG.62599	NA	NA	NA	NA	-1566,D02-4989
MSTRG.76054.1	D06	55279201	55281528	-	gene_id	MSTRG.76054	NA	NA	NA	NA	18406,D06-34232
MSTRG.55236.1	Contig389	24688	25120	-	gene_id	MSTRG.55236	NA	NA	NA	NA	20538,Contig389-1
MSTRG.64716.1	D03	45162124	45164745	-	gene_id	MSTRG.64716	NA	NA	NA	NA	-461,D03-18300
MSTRG.10136.1	A03	116125272	116127925	+	gene_id	MSTRG.10136	NA	NA	NA	NA	4333,A03-35979
MSTRG.82138.1	D08	10664634	10665119	+	gene_id	MSTRG.82138	NA	NA	NA	NA	2551,D08-31905
MSTRG.70304.1	D05	8346759	8352544	-	gene_id	MSTRG.70304	NA	NA	NA	NA	1261,D05-34304
MSTRG.102714.1	D12	67616284	67619570	-	gene_id	MSTRG.102714	NA	NA	NA	NA	-3860,D12-31468
MSTRG.98933.1	D12	8014971	8015289	+	gene_id	MSTRG.98933	NA	NA	NA	NA	3073,D12-51300
MSTRG.501.1	A01	3453712	3454767	-	gene_id	MSTRG.501	NA	NA	NA	NA	5745,A01-28722
MSTRG.45420.1	A11	118165116	118166405	+	gene_id	MSTRG.45420	NA	NA	NA	NA	1552,A11-53963
MSTRG.91003.1	D10	30490861	30496348	+	gene_id	MSTRG.91003	NA	NA	NA	NA	542,D10-39372
MSTRG.548.2	A01	4183457	4187152	+	gene_id	MSTRG.548	NA	NA	NA	NA	510,A01-30768
MSTRG.103303.1	D13	2535026	2541066	+	gene_id	MSTRG.103303	NA	NA	NA	NA	290,D13-36018
MSTRG.28737.1	A08	13999334	13999648	-	gene_id	MSTRG.28737	NA	NA	NA	NA	-472,A08-45821
MSTRG.95410.1	D11	19329316	19334607	-	gene_id	MSTRG.95410	NA	NA	NA	NA	22,D11-30164
MSTRG.90017.5	D10	10302071	10316222	+	gene_id	MSTRG.90017	NA	NA	NA	NA	-3468,D10-34069
MSTRG.25165.3	A07	17825210	17827771	-	gene_id	MSTRG.25165	NA	NA	NA	NA	206,A07-22230
MSTRG.99847.1	D12	31700063	31704251	-	gene_id	MSTRG.99847	NA	NA	NA	NA	429,D12-25306
MSTRG.105178.3	D13	49309773	49312910	-	gene_id	MSTRG.105178	NA	NA	NA	NA	1022,D13-28656
MSTRG.2215.1	A01	77502509	77505529	+	gene_id	MSTRG.2215	NA	NA	NA	NA	617,A01-25773
MSTRG.76109.1	D06	56654587	56656313	-	gene_id	MSTRG.76109	NA	NA	NA	NA	659,D06-24129
MSTRG.35418.1	A09	80272120	80278488	+	gene_id	MSTRG.35418	NA	NA	NA	NA	381,A09-37316
MSTRG.43979.1	A11	39434015	39437742	+	gene_id	MSTRG.43979	NA	NA	NA	NA	665,A11-37367
MSTRG.66740.1	D04	12253418	12256104	-	gene_id	MSTRG.66740	NA	NA	NA	NA	73763,D04-28800
MSTRG.90278.1	D10	13516643	13520567	-	gene_id	MSTRG.90278	NA	NA	NA	NA	-253,D10-27671
MSTRG.99556.1	D12	19918966	19919974	+	gene_id	MSTRG.99556	NA	NA	NA	NA	-13643,D12-36109
MSTRG.52196.1	A13	49059972	49060481	+	gene_id	MSTRG.52196	NA	NA	NA	NA	-16830,A13-29517
MSTRG.39450.1	A10	102331089	102333489	+	gene_id	MSTRG.39450	NA	NA	NA	NA	292,A10-41683
MSTRG.365.3	A01	2101499	2104495	-	gene_id	MSTRG.365	NA	NA	NA	NA	1154,A01-32480
MSTRG.21082.1	A06	19551406	19554582	+	gene_id	MSTRG.21082	NA	NA	NA	NA	824,A06-33026
MSTRG.65333.1	D03	52691019	52696688	+	gene_id	MSTRG.65333	NA	NA	NA	NA	1109,D03-15700
MSTRG.106318.2	D13	61141198	61142055	-	gene_id	MSTRG.106318	NA	NA	NA	NA	-4682,D13-26456
MSTRG.26101.3	A07	45290058	45293672	+	gene_id	MSTRG.26101	NA	NA	NA	NA	-317,A07-33729
MSTRG.98865.1	D12	7234658	7239113	-	gene_id	MSTRG.98865	NA	NA	NA	NA	412,D12-26728
MSTRG.68348.1	D04	54384676	54392541	-	gene_id	MSTRG.68348	NA	NA	NA	NA	219,D04-25528
MSTRG.20817.1	A06	11835557	11844061	+	gene_id	MSTRG.20817	NA	NA	NA	NA	266,A06-28848
MSTRG.89815.1	D10	8154790	8161075	+	gene_id	MSTRG.89815	NA	NA	NA	NA	503,D10-30755
MSTRG.41660.1	A11	6062519	6065057	+	gene_id	MSTRG.41660	NA	NA	NA	NA	478,A11-35395
MSTRG.94331.2	D11	9874092	9875369	+	gene_id	MSTRG.94331	NA	NA	NA	NA	4696,D11-36305
MSTRG.7031.1	A03	5969710	5973022	+	gene_id	MSTRG.7031	NA	NA	NA	NA	477,A03-34130
MSTRG.94219.1	D11	9185306	9186742	+	gene_id	MSTRG.94219	NA	NA	NA	NA	-257,D11-41138
MSTRG.89309.1	D10	3473622	3477198	-	gene_id	MSTRG.89309	NA	NA	NA	NA	3087,D10-25678
MSTRG.30109.6	A08	107528956	107536382	-	gene_id	MSTRG.30109	NA	NA	NA	NA	-1498,A08-34506
MSTRG.38041.1	A10	18223850	18227970	-	gene_id	MSTRG.38041	NA	NA	NA	NA	-440,A10-44588
MSTRG.3065.1	A01	107386601	107390266	+	gene_id	MSTRG.3065	NA	NA	NA	NA	-6279,A01-37656
MSTRG.44326.1	A11	67942407	67948859	-	gene_id	MSTRG.44326	NA	NA	NA	NA	-58,A11-29276
MSTRG.34459.1	A09	74040487	74042824	-	gene_id	MSTRG.34459	NA	NA	NA	NA	218,A09-35232
MSTRG.68807.1	D05	248719	253655	+	gene_id	MSTRG.68807	NA	NA	NA	NA	265,D05-29335
MSTRG.106783.1	D13	64394532	64396804	+	gene_id	MSTRG.106783	NA	NA	NA	NA	-119,D13-29814
MSTRG.43634.2	A11	25807477	25809583	+	gene_id	MSTRG.43634	NA	NA	NA	NA	123,A11-36976
MSTRG.67563.1	D04	42741710	42745172	-	gene_id	MSTRG.67563	NA	NA	NA	NA	205,D04-21189
MSTRG.52045.1	A13	32232365	32237635	-	gene_id	MSTRG.52045	NA	NA	NA	NA	437,A13-25730
MSTRG.30224.1	A08	110339370	110347094	-	gene_id	MSTRG.30224	NA	NA	NA	NA	296,A08-28378
MSTRG.11605.1	A04	76289248	76292363	+	gene_id	MSTRG.11605	NA	NA	NA	NA	137,A04-11856
MSTRG.4191.2	A02	6556395	6561768	+	gene_id	MSTRG.4191	NA	NA	NA	NA	182,A02-27369
MSTRG.13520.1	A05	7317665	7318455	+	gene_id	MSTRG.13520	NA	NA	NA	NA	1757,A05-43856
MSTRG.42862.1	A11	15831588	15832898	-	gene_id	MSTRG.42862	NA	NA	NA	NA	36,A11-41061
MSTRG.72360.1	D05	25363489	25367800	+	gene_id	MSTRG.72360	NA	NA	NA	NA	335,D05-43004
MSTRG.77000.4	D06	67664860	67674832	-	gene_id	MSTRG.77000	NA	NA	NA	NA	-1836,D06-26261
MSTRG.22102.2	A06	100955392	100959882	+	gene_id	MSTRG.22102	NA	NA	NA	NA	-596,A06-26703
MSTRG.14379.1	A05	12386498	12389490	+	gene_id	MSTRG.14379	NA	NA	NA	NA	-5993,A05-74125
MSTRG.77733.1	D07	3482084	3486172	+	gene_id	MSTRG.77733	NA	NA	NA	NA	415,D07-35139
MSTRG.74405.5	D06	8467203	8471702	-	gene_id	MSTRG.74405	NA	NA	NA	NA	-558,D06-28022
MSTRG.83655.1	D08	53248070	53254478	-	gene_id	MSTRG.83655	NA	NA	NA	NA	2433,D08-33719
MSTRG.26148.2	A07	46139184	46144267	+	gene_id	MSTRG.26148	NA	NA	NA	NA	-810,A07-40765
MSTRG.74757.1	D06	13678296	13683909	-	gene_id	MSTRG.74757	NA	NA	NA	NA	-51,D06-30392
MSTRG.23213.6	A06	127435671	127437644	+	gene_id	MSTRG.23213	NA	NA	NA	NA	-2269,A06-25217
MSTRG.22079.1	A06	99589962	99590828	+	gene_id	MSTRG.22079	NA	NA	NA	NA	-67388,A06-25286
MSTRG.92970.1	D11	1609735	1614177	+	gene_id	MSTRG.92970	NA	NA	NA	NA	1001,D11-30405
MSTRG.106194.2	D13	60245009	60246934	+	gene_id	MSTRG.106194	NA	NA	NA	NA	-1476,D13-34048
MSTRG.36241.2	A09	85141534	85151631	-	gene_id	MSTRG.36241	NA	NA	NA	NA	204,A09-38420
MSTRG.32236.1	A09	6723473	6725855	-	gene_id	MSTRG.32236	NA	NA	NA	NA	-158,A09-50820
MSTRG.64441.3	D03	40059496	40061231	-	gene_id	MSTRG.64441	NA	NA	NA	NA	3190,D03-25154
MSTRG.10212.2	A04	26552	31242	+	gene_id	MSTRG.10212	NA	NA	NA	NA	33,A04-12774
MSTRG.55291.3	Contig441	16728	22898	+	gene_id	MSTRG.55291	NA	NA	NA	NA
MSTRG.14521.2	A05	13208588	13211929	+	gene_id	MSTRG.14521	NA	NA	NA	NA	1040,A05-85149
MSTRG.60195.1	D02	12311902	12315289	-	gene_id	MSTRG.60195	NA	NA	NA	NA	-580,D02-32750
MSTRG.93777.1	D11	6727720	6733507	+	gene_id	MSTRG.93777	NA	NA	NA	NA	516,D11-58845
MSTRG.15680.1	A05	20466656	20467103	+	gene_id	MSTRG.15680	NA	NA	NA	NA	602,A05-51620
MSTRG.60241.1	D02	13246395	13250882	-	gene_id	MSTRG.60241	NA	NA	NA	NA	-780,D02-26821
MSTRG.3412.1	A01	110892052	110896639	+	gene_id	MSTRG.3412	NA	NA	NA	NA	585,A01-21067
MSTRG.34561.1	A09	74556630	74561212	+	gene_id	MSTRG.34561	NA	NA	NA	NA	1149,A09-45493
MSTRG.86096.3	D09	26476657	26500108	-	gene_id	MSTRG.86096	NA	NA	NA	NA	242,D09-22977
MSTRG.59184.2	D02	667074	737046	+	gene_id	MSTRG.59184	NA	NA	NA	NA	-607,D02-37641
MSTRG.54484.4	A13	110510809	110513915	-	gene_id	MSTRG.54484	NA	NA	NA	NA	111,A13-30665
MSTRG.38861.3	A10	74968589	74969128	-	gene_id	MSTRG.38861	NA	NA	NA	NA	341,A10-31926
MSTRG.25791.3	A07	29539803	29546433	+	gene_id	MSTRG.25791	NA	NA	NA	NA	796,A07-28219
MSTRG.85297.5	D09	438464	439996	+	gene_id	MSTRG.85297	NA	NA	NA	NA	1332,D09-20086
MSTRG.36978.1	A10	3460550	3462992	-	gene_id	MSTRG.36978	NA	NA	NA	NA	-568,A10-50053
MSTRG.100926.1	D12	54102014	54110365	+	gene_id	MSTRG.100926	NA	NA	NA	NA	1324,D12-44766
MSTRG.17336.1	A05	35108036	35109502	+	gene_id	MSTRG.17336	NA	NA	NA	NA	1521,A05-48368
MSTRG.15891.1	A05	21771802	21772321	+	gene_id	MSTRG.15891	NA	NA	NA	NA	867,A05-78980
MSTRG.56258.3	D01	6073132	6078456	+	gene_id	MSTRG.56258	NA	NA	NA	NA	-70,D01-32762
MSTRG.102164.3	D12	64358929	64361227	+	gene_id	MSTRG.102164	NA	NA	NA	NA	-1353,D12-26959
MSTRG.97147.2	D11	61738423	61742282	-	gene_id	MSTRG.97147	NA	NA	NA	NA	392,D11-47207
MSTRG.64458.1	D03	40432070	40435141	+	gene_id	MSTRG.64458	NA	NA	NA	NA	15207,D03-22220
MSTRG.4812.1	A02	25524100	25524823	+	gene_id	MSTRG.4812	NA	NA	NA	NA	-1258,A02-27010
MSTRG.766.1	A01	7114034	7117096	+	gene_id	MSTRG.766	NA	NA	NA	NA	1428,A01-24105
MSTRG.43224.1	A11	19406203	19413253	-	gene_id	MSTRG.43224	NA	NA	NA	NA	59,A11-62274
MSTRG.75332.1	D06	25511273	25515017	-	gene_id	MSTRG.75332	NA	NA	NA	NA	282,D06-22734
MSTRG.25942.7	A07	33402984	33409506	-	gene_id	MSTRG.25942	NA	NA	NA	NA	4895,A07-23316
MSTRG.1440.1	A01	18108831	18109088	+	gene_id	MSTRG.1440	NA	NA	NA	NA	-13076,A01-35285
MSTRG.38231.1	A10	21647274	21654071	+	gene_id	MSTRG.38231	NA	NA	NA	NA	383,A10-50151
MSTRG.54812.1	A13	112381326	112385664	+	gene_id	MSTRG.54812	NA	NA	NA	NA	-8699,A13-30678
MSTRG.39193.5	A10	87066885	87080801	+	gene_id	MSTRG.39193	NA	NA	NA	NA	-2000,A10-29764
MSTRG.52526.1	A13	63863515	63864285	-	gene_id	MSTRG.52526	NA	NA	NA	NA	361999,A13-41044
MSTRG.37857.8	A10	13703719	13706700	+	gene_id	MSTRG.37857	NA	NA	NA	NA	-817,A10-50422
MSTRG.100091.2	D12	44406308	44410373	+	gene_id	MSTRG.100091	NA	NA	NA	NA	119,D12-38189
MSTRG.99618.1	D12	21692064	21692927	-	gene_id	MSTRG.99618	NA	NA	NA	NA	2027,D12-44033
MSTRG.95628.1	D11	21567797	21575035	+	gene_id	MSTRG.95628	NA	NA	NA	NA	375,D11-46370
MSTRG.61601.1	D02	59751642	59756160	-	gene_id	MSTRG.61601	NA	NA	NA	NA	405,D02-22980
MSTRG.34221.1	A09	71787872	71789803	-	gene_id	MSTRG.34221	NA	NA	NA	NA	40,A09-42656
MSTRG.77332.2	D07	838044	841796	+	gene_id	MSTRG.77332	NA	NA	NA	NA	303,D07-36338
MSTRG.3096.1	A01	107681483	107684506	+	gene_id	MSTRG.3096	NA	NA	NA	NA	432,A01-22110
MSTRG.52170.1	A13	46276845	46278722	-	gene_id	MSTRG.52170	NA	NA	NA	NA	488,A13-31453
MSTRG.102833.1	D12	68273601	68282267	-	gene_id	MSTRG.102833	NA	NA	NA	NA	64,D12-16459
MSTRG.2213.1	A01	77539786	77542615	-	gene_id	MSTRG.2213	NA	NA	NA	NA	496,A01-31161
MSTRG.97621.1	D11	68321146	68374118	-	gene_id	MSTRG.97621	NA	NA	NA	NA	-20750,D11-40028
MSTRG.85012.3	D08	65559930	65563138	-	gene_id	MSTRG.85012	NA	NA	NA	NA	323,D08-24852
MSTRG.58480.2	D01	59417937	59420002	-	gene_id	MSTRG.58480	NA	NA	NA	NA	1095,D01-20795
MSTRG.34135.1	A09	70875140	70876537	+	gene_id	MSTRG.34135	NA	NA	NA	NA	-33,A09-36806
MSTRG.102511.2	D12	66399340	66400097	+	gene_id	MSTRG.102511	NA	NA	NA	NA	2166,D12-47978
MSTRG.9607.4	A03	112573500	112576284	-	gene_id	MSTRG.9607	NA	NA	NA	NA	268,A03-26013
MSTRG.85627.1	D09	7570871	7573707	-	gene_id	MSTRG.85627	NA	NA	NA	NA	394,D09-26160
MSTRG.49242.1	A12	101750913	101756334	-	gene_id	MSTRG.49242	NA	NA	NA	NA	-578,A12-35085
MSTRG.75534.1	D06	33735501	33738818	-	gene_id	MSTRG.75534	NA	NA	NA	NA	774,D06-24224
MSTRG.60626.3	D02	26113120	26118218	-	gene_id	MSTRG.60626	NA	NA	NA	NA	354,D02-34646
MSTRG.90329.1	D10	14428501	14429429	+	gene_id	MSTRG.90329	NA	NA	NA	NA	-23428,D10-36447
MSTRG.3565.1	A01	111920130	111922707	+	gene_id	MSTRG.3565	NA	NA	NA	NA	256,A01-17379
MSTRG.61795.1	D02	62998964	62999608	-	gene_id	MSTRG.61795	NA	NA	NA	NA	-11893,D02-28788
MSTRG.70321.1	D05	8532759	8535291	-	gene_id	MSTRG.70321	NA	NA	NA	NA	181,D05-35392
MSTRG.75564.1	D06	34679623	34685464	+	gene_id	MSTRG.75564	NA	NA	NA	NA	-463,D06-23914
MSTRG.92698.2	D11	193198	201664	-	gene_id	MSTRG.92698	NA	NA	NA	NA	-2460,D11-43610
MSTRG.77526.1	D07	2162393	2165843	-	gene_id	MSTRG.77526	NA	NA	NA	NA	480,D07-29364
MSTRG.30475.1	A08	113686370	113688144	-	gene_id	MSTRG.30475	NA	NA	NA	NA	4312,A08-36763
MSTRG.25010.1	A07	15467958	15471501	+	gene_id	MSTRG.25010	NA	NA	NA	NA	-33317,A07-24654
MSTRG.39143.9	A10	86020769	86023012	-	gene_id	MSTRG.39143	NA	NA	NA	NA	1746,A10-40693
MSTRG.11723.1	A04	79304787	79306887	+	gene_id	MSTRG.11723	NA	NA	NA	NA	177,A04-20435
MSTRG.84572.1	D08	62594170	62597484	+	gene_id	MSTRG.84572	NA	NA	NA	NA	531,D08-24393
MSTRG.70382.1	D05	8937885	8944344	+	gene_id	MSTRG.70382	NA	NA	NA	NA	9492,D05-20901
MSTRG.29645.2	A08	94148815	94154688	-	gene_id	MSTRG.29645	NA	NA	NA	NA	469,A08-33751
MSTRG.41950.5	A11	7617747	7625122	-	gene_id	MSTRG.41950	NA	NA	NA	NA	1719,A11-44222
MSTRG.3215.1	A01	109347487	109347879	-	gene_id	MSTRG.3215	NA	NA	NA	NA	312,A01-38783
MSTRG.17183.1	A05	33194747	33199833	-	gene_id	MSTRG.17183	NA	NA	NA	NA	-7492,A05-60294
MSTRG.104188.2	D13	16205843	16209865	-	gene_id	MSTRG.104188	NA	NA	NA	NA	333,D13-27425
MSTRG.43751.1	A11	27717242	27720035	-	gene_id	MSTRG.43751	NA	NA	NA	NA	914,A11-45686
MSTRG.33345.1	A09	61506162	61509143	+	gene_id	MSTRG.33345	NA	NA	NA	NA	401,A09-23655
MSTRG.27703.1	A08	1063515	1068542	-	gene_id	MSTRG.27703	NA	NA	NA	NA	-8581,A08-35904
MSTRG.35151.2	A09	78453900	78455980	+	gene_id	MSTRG.35151	NA	NA	NA	NA	1343,A09-29504
MSTRG.19532.2	A05	113201431	113208241	-	gene_id	MSTRG.19532	NA	NA	NA	NA	2580,A05-10752
MSTRG.55339.2	Contig477	32048	40012	+	gene_id	MSTRG.55339	NA	NA	NA	NA
MSTRG.33716.1	A09	66441480	66459196	+	gene_id	MSTRG.33716	NA	NA	NA	NA	6661,A09-24406
MSTRG.29190.3	A08	52812488	52818445	-	gene_id	MSTRG.29190	NA	NA	NA	NA	839,A08-28461
MSTRG.59348.1	D02	2610781	2616894	-	gene_id	MSTRG.59348	NA	NA	NA	NA	-2836,D02-30818
MSTRG.56721.4	D01	11863911	11866371	+	gene_id	MSTRG.56721	NA	NA	NA	NA	458,D01-27044
MSTRG.77750.1	D07	3607951	3609019	+	gene_id	MSTRG.77750	NA	NA	NA	NA	-7268,D07-24687
MSTRG.44671.1	A11	100550806	100555737	+	gene_id	MSTRG.44671	NA	NA	NA	NA	-327,A11-42330
MSTRG.78903.1	D07	14810253	14811850	-	gene_id	MSTRG.78903	NA	NA	NA	NA	718,D07-33773
MSTRG.24008.2	A07	4156074	4157046	-	gene_id	MSTRG.24008	NA	NA	NA	NA	930,A07-33977
MSTRG.94498.1	D11	11054345	11057102	+	gene_id	MSTRG.94498	NA	NA	NA	NA	286,D11-36875
MSTRG.64326.1	D03	37627589	37636532	+	gene_id	MSTRG.64326	NA	NA	NA	NA	285,D03-25890
MSTRG.31582.1	A08	124328271	124331722	+	gene_id	MSTRG.31582	NA	NA	NA	NA	-553,A08-28527
MSTRG.55083.4	Contig239	39150	44453	+	gene_id	MSTRG.55083	NA	NA	NA	NA	-451,Contig239-8
MSTRG.57401.1	D01	28314380	28315184	-	gene_id	MSTRG.57401	NA	NA	NA	NA	-8794,D01-20769
MSTRG.33115.1	A09	58691741	58693943	-	gene_id	MSTRG.33115	NA	NA	NA	NA	-396,A09-25412
MSTRG.105341.1	D13	51664790	51665685	+	gene_id	MSTRG.105341	NA	NA	NA	NA	-123,D13-23327
MSTRG.100944.1	D12	54474717	54475567	+	gene_id	MSTRG.100944	NA	NA	NA	NA	2392,D12-44311
MSTRG.25703.1	A07	27611741	27612426	+	gene_id	MSTRG.25703	NA	NA	NA	NA	-1786,A07-26317
MSTRG.93870.4	D11	7161039	7164987	+	gene_id	MSTRG.93870	NA	NA	NA	NA	286,D11-42815
MSTRG.13771.1	A05	8876407	8878715	+	gene_id	MSTRG.13771	NA	NA	NA	NA	370,A05-79304
MSTRG.27712.1	A08	1081691	1085691	-	gene_id	MSTRG.27712	NA	NA	NA	NA	107,A08-29344
MSTRG.69966.4	D05	6322921	6326286	-	gene_id	MSTRG.69966	NA	NA	NA	NA	328,D05-33227
MSTRG.81985.1	D08	7527684	7528810	+	gene_id	MSTRG.81985	NA	NA	NA	NA	-12445,D08-46077
MSTRG.91915.2	D10	58708420	58712921	-	gene_id	MSTRG.91915	NA	NA	NA	NA	387,D10-32718
MSTRG.57387.1	D01	28006046	28006781	+	gene_id	MSTRG.57387	NA	NA	NA	NA	-1274,D01-25806
MSTRG.95726.1	D11	22681412	22685136	-	gene_id	MSTRG.95726	NA	NA	NA	NA	-38312,D11-56377
MSTRG.99606.1	D12	21343638	21347152	-	gene_id	MSTRG.99606	NA	NA	NA	NA	4147,D12-40871
MSTRG.59453.1	D02	3671957	3743038	+	gene_id	MSTRG.59453	NA	NA	NA	NA	-11457,D02-31941
MSTRG.105926.1	D13	58518566	58519802	-	gene_id	MSTRG.105926	NA	NA	NA	NA	1185,D13-29548
MSTRG.100270.1	D12	46495189	46499416	+	gene_id	MSTRG.100270	NA	NA	NA	NA	486,D12-32402
MSTRG.7852.1	A03	32934052	32934598	-	gene_id	MSTRG.7852	NA	NA	NA	NA	-204186,A03-21672
MSTRG.83825.1	D08	54952292	54956977	-	gene_id	MSTRG.83825	NA	NA	NA	NA	279,D08-34633
MSTRG.61350.1	D02	53743268	53761498	-	gene_id	MSTRG.61350	NA	NA	NA	NA	32,D02-32786
MSTRG.29626.1	A08	93926268	93929371	-	gene_id	MSTRG.29626	NA	NA	NA	NA	319,A08-44872
MSTRG.65847.1	D04	1302882	1305732	+	gene_id	MSTRG.65847	NA	NA	NA	NA	124,D04-29957
MSTRG.39821.1	A10	110760995	110763294	-	gene_id	MSTRG.39821	NA	NA	NA	NA	354,A10-34967
MSTRG.93637.1	D11	6038381	6042264	-	gene_id	MSTRG.93637	NA	NA	NA	NA	-68,D11-54137
MSTRG.10893.1	A04	13192075	13196292	-	gene_id	MSTRG.10893	NA	NA	NA	NA	245,A04-14678
MSTRG.96939.1	D11	59532551	59542435	+	gene_id	MSTRG.96939	NA	NA	NA	NA	-2881,D11-39593
MSTRG.30029.1	A08	106537549	106539092	-	gene_id	MSTRG.30029	NA	NA	NA	NA	-2206,A08-36266
MSTRG.50367.2	A12	109603205	109608499	+	gene_id	MSTRG.50367	NA	NA	NA	NA	156,A12-32145
MSTRG.62617.2	D02	70269567	70270363	-	gene_id	MSTRG.62617	NA	NA	NA	NA	516,D02-22906
MSTRG.59826.1	D02	7065404	7068598	+	gene_id	MSTRG.59826	NA	NA	NA	NA	-2910,D02-19266
MSTRG.23747.1	A07	2291424	2293871	-	gene_id	MSTRG.23747	NA	NA	NA	NA	-445,A07-41287
MSTRG.93635.1	D11	6007918	6010258	+	gene_id	MSTRG.93635	NA	NA	NA	NA	4,D11-40299
MSTRG.9508.1	A03	111254023	111263432	-	gene_id	MSTRG.9508	NA	NA	NA	NA	-1292,A03-38978
MSTRG.99652.2	D12	22543934	22546120	+	gene_id	MSTRG.99652	NA	NA	NA	NA	-33,D12-48854
MSTRG.19942.1	A06	924551	926574	+	gene_id	MSTRG.19942	NA	NA	NA	NA	5192,A06-34767
MSTRG.60416.1	D02	18884224	18887964	-	gene_id	MSTRG.60416	NA	NA	NA	NA	276,D02-30566
MSTRG.57960.1	D01	52179489	52181570	+	gene_id	MSTRG.57960	NA	NA	NA	NA	544,D01-36374
MSTRG.79070.1	D07	17221535	17230208	+	gene_id	MSTRG.79070	NA	NA	NA	NA	3402,D07-31239
MSTRG.16040.2	A05	22625412	22630375	-	gene_id	MSTRG.16040	NA	NA	NA	NA	-462,A05-76153
MSTRG.27169.4	A07	94744270	94747163	+	gene_id	MSTRG.27169	NA	NA	NA	NA	480,A07-35460
MSTRG.83631.3	D08	52757898	52762604	+	gene_id	MSTRG.83631	NA	NA	NA	NA	878,D08-19504
MSTRG.78579.3	D07	10906618	10908209	+	gene_id	MSTRG.78579	NA	NA	NA	NA	-6448,D07-38026
MSTRG.88364.3	D09	48513010	48517054	-	gene_id	MSTRG.88364	NA	NA	NA	NA	936,D09-19002
MSTRG.55011.8	Contig147	28920	37908	+	gene_id	MSTRG.55011	NA	NA	NA	NA
MSTRG.76911.3	D06	67177919	67178520	+	gene_id	MSTRG.76911	NA	NA	NA	NA	-1701,D06-21859
MSTRG.83651.3	D08	53026873	53029655	-	gene_id	MSTRG.83651	NA	NA	NA	NA	1289,D08-43835
MSTRG.81048.3	D08	24711	28160	-	gene_id	MSTRG.81048	NA	NA	NA	NA	-1248,D08-14553
MSTRG.13497.3	A05	7108105	7113734	+	gene_id	MSTRG.13497	NA	NA	NA	NA	216,A05-73015
MSTRG.91296.1	D10	46313863	46317357	+	gene_id	MSTRG.91296	NA	NA	NA	NA	655,D10-43116
MSTRG.30571.2	A08	115446002	115449756	-	gene_id	MSTRG.30571	NA	NA	NA	NA	957,A08-36151
MSTRG.95720.1	D11	22595866	22602907	+	gene_id	MSTRG.95720	NA	NA	NA	NA	383,D11-40154
MSTRG.83870.1	D08	55572765	55574630	-	gene_id	MSTRG.83870	NA	NA	NA	NA	-46356,D08-24071
MSTRG.78046.1	D07	5819477	5825497	-	gene_id	MSTRG.78046	NA	NA	NA	NA	234,D07-33583
MSTRG.15691.1	A05	20547868	20557312	-	gene_id	MSTRG.15691	NA	NA	NA	NA	-198,A05-40311
MSTRG.102902.2	D12	68604692	68613828	+	gene_id	MSTRG.102902	NA	NA	NA	NA	581,D12-34937
MSTRG.92034.1	D10	60405861	60406715	+	gene_id	MSTRG.92034	NA	NA	NA	NA	-970,D10-33672
MSTRG.80423.1	D07	52919555	52923312	+	gene_id	MSTRG.80423	NA	NA	NA	NA	263,D07-38740
MSTRG.77572.1	D07	2536900	2538302	+	gene_id	MSTRG.77572	NA	NA	NA	NA	23300,D07-40555
MSTRG.100186.3	D12	45459829	45462899	+	gene_id	MSTRG.100186	NA	NA	NA	NA	282,D12-33759
MSTRG.2512.2	A01	97945194	97947881	-	gene_id	MSTRG.2512	NA	NA	NA	NA	-3147,A01-31635
MSTRG.25845.1	A07	30399881	30403050	+	gene_id	MSTRG.25845	NA	NA	NA	NA	300,A07-36650
MSTRG.96802.1	D11	57323298	57326117	+	gene_id	MSTRG.96802	NA	NA	NA	NA	299,D11-48906
MSTRG.94625.1	D11	12077466	12082735	+	gene_id	MSTRG.94625	NA	NA	NA	NA	-556,D11-46327
MSTRG.72366.1	D05	25428927	25431840	+	gene_id	MSTRG.72366	NA	NA	NA	NA	714,D05-19622
MSTRG.86077.2	D09	26141478	26145937	-	gene_id	MSTRG.86077	NA	NA	NA	NA	301,D09-24991
MSTRG.18316.2	A05	75645468	75672418	-	gene_id	MSTRG.18316	NA	NA	NA	NA	18230,A05-90428
MSTRG.83650.1	D08	53200241	53200802	+	gene_id	MSTRG.83650	NA	NA	NA	NA	48320,D08-33719
MSTRG.79382.2	D07	21916470	21917621	-	gene_id	MSTRG.79382	NA	NA	NA	NA	1642,D07-35747
MSTRG.78866.2	D07	14303108	14304749	-	gene_id	MSTRG.78866	NA	NA	NA	NA	29901,D07-27652
MSTRG.36105.1	A09	84572758	84575348	-	gene_id	MSTRG.36105	NA	NA	NA	NA	1103,A09-49152
MSTRG.25631.1	A07	26475242	26477269	-	gene_id	MSTRG.25631	NA	NA	NA	NA	7865,A07-30443
MSTRG.35244.1	A09	79075149	79076581	+	gene_id	MSTRG.35244	NA	NA	NA	NA	-8939,A09-51314
MSTRG.40328.3	A10	118415546	118417901	+	gene_id	MSTRG.40328	NA	NA	NA	NA	-44,A10-14302
MSTRG.18745.2	A05	101824878	101829034	+	gene_id	MSTRG.18745	NA	NA	NA	NA	14566,A05-61431
MSTRG.85107.1	D08	66114385	66123247	-	gene_id	MSTRG.85107	NA	NA	NA	NA	-2049,D08-41326
MSTRG.27745.1	A08	1321420	1323788	+	gene_id	MSTRG.27745	NA	NA	NA	NA	240,A08-28544
MSTRG.11691.2	A04	78697590	78699838	+	gene_id	MSTRG.11691	NA	NA	NA	NA	996,A04-14342
MSTRG.27482.1	A07	97637031	97639289	+	gene_id	MSTRG.27482	NA	NA	NA	NA	1425,A07-43212
MSTRG.66916.1	D04	15935475	15936696	+	gene_id	MSTRG.66916	NA	NA	NA	NA	-1418,D04-22909
MSTRG.25607.1	A07	25670559	25670993	+	gene_id	MSTRG.25607	NA	NA	NA	NA	-2799,A07-19130
MSTRG.8747.1	A03	95540237	95545458	+	gene_id	MSTRG.8747	NA	NA	NA	NA	729,A03-27478
MSTRG.32020.2	A09	1712354	1720245	-	gene_id	MSTRG.32020	NA	NA	NA	NA	-250,A09-37962
MSTRG.16389.1	A05	25356881	25362317	-	gene_id	MSTRG.16389	NA	NA	NA	NA	648,A05-77376
MSTRG.73942.1	D06	3341326	3344070	+	gene_id	MSTRG.73942	NA	NA	NA	NA	-1670,D06-34137
MSTRG.30896.2	A08	119076815	119079233	-	gene_id	MSTRG.30896	NA	NA	NA	NA	191,A08-29534
MSTRG.94767.1	D11	13050059	13055395	-	gene_id	MSTRG.94767	NA	NA	NA	NA	-2561,D11-62748
MSTRG.9376.1	A03	109862629	109865394	-	gene_id	MSTRG.9376	NA	NA	NA	NA	247,A03-26452
MSTRG.16456.2	A05	25826857	25828675	-	gene_id	MSTRG.16456	NA	NA	NA	NA	2548,A05-58295
MSTRG.55235.1	Contig389	23057	33645	-	gene_id	MSTRG.55235	NA	NA	NA	NA	23985,Contig389-1
MSTRG.74525.1	D06	9838183	9846481	-	gene_id	MSTRG.74525	NA	NA	NA	NA	374,D06-21358
MSTRG.45669.1	A11	122127373	122130715	-	gene_id	MSTRG.45669	NA	NA	NA	NA	13738,A11-38828
MSTRG.20994.2	A06	17298079	17300057	-	gene_id	MSTRG.20994	NA	NA	NA	NA	370,A06-17397
MSTRG.63647.1	D03	12686447	12688421	+	gene_id	MSTRG.63647	NA	NA	NA	NA	86720,D03-20181
MSTRG.28285.1	A08	6014603	6015406	+	gene_id	MSTRG.28285	NA	NA	NA	NA	1257,A08-26733
MSTRG.4532.2	A02	11404783	11408200	+	gene_id	MSTRG.4532	NA	NA	NA	NA	255,A02-13810
MSTRG.61413.1	D02	56087014	56090861	+	gene_id	MSTRG.61413	NA	NA	NA	NA	411,D02-26133
MSTRG.14202.1	A05	11307732	11313678	+	gene_id	MSTRG.14202	NA	NA	NA	NA	23,A05-82743
MSTRG.4918.1	A02	34113677	34115379	+	gene_id	MSTRG.4918	NA	NA	NA	NA	-238631,A02-24220
MSTRG.40710.2	A11	385127	393001	-	gene_id	MSTRG.40710	NA	NA	NA	NA	360,A11-43481
MSTRG.106772.1	D13	64353407	64357112	+	gene_id	MSTRG.106772	NA	NA	NA	NA	528,D13-31897
MSTRG.73693.1	D06	1051341	1054866	+	gene_id	MSTRG.73693	NA	NA	NA	NA	605,D06-31319
MSTRG.95511.6	D11	20208078	20208850	-	gene_id	MSTRG.95511	NA	NA	NA	NA	2380,D11-60650
MSTRG.86676.1	D09	35873514	35875540	-	gene_id	MSTRG.86676	NA	NA	NA	NA	207,D09-27683
MSTRG.71775.3	D05	18292132	18296183	+	gene_id	MSTRG.71775	NA	NA	NA	NA	569,D05-40688
MSTRG.81815.1	D08	5641056	5645733	-	gene_id	MSTRG.81815	NA	NA	NA	NA	-249,D08-36588
MSTRG.19833.1	A06	145494	148139	-	gene_id	MSTRG.19833	NA	NA	NA	NA	427,A06-32810
MSTRG.104957.1	D13	45620898	45625952	+	gene_id	MSTRG.104957	NA	NA	NA	NA	-1682,D13-42941
MSTRG.20062.2	A06	1910134	1915455	-	gene_id	MSTRG.20062	NA	NA	NA	NA	267,A06-12211
MSTRG.15053.1	A05	16238022	16241357	+	gene_id	MSTRG.15053	NA	NA	NA	NA	-8,A05-69520
MSTRG.45791.1	A11	123856110	123860969	-	gene_id	MSTRG.45791	NA	NA	NA	NA	8326,A11-30568
MSTRG.94992.2	D11	14756059	14757918	+	gene_id	MSTRG.94992	NA	NA	NA	NA	1057,D11-42857
MSTRG.91162.1	D10	36767664	36770129	-	gene_id	MSTRG.91162	NA	NA	NA	NA	355,D10-40121
MSTRG.88375.1	D09	48618875	48620768	+	gene_id	MSTRG.88375	NA	NA	NA	NA	223,D09-34181
MSTRG.95545.2	D11	20505358	20510841	+	gene_id	MSTRG.95545	NA	NA	NA	NA	-45,D11-61349
MSTRG.85579.2	D09	6542227	6544790	+	gene_id	MSTRG.85579	NA	NA	NA	NA	-113,D09-18560
MSTRG.2510.4	A01	97940538	97942474	+	gene_id	MSTRG.2510	NA	NA	NA	NA	706,A01-17621
MSTRG.66334.1	D04	6482637	6488222	-	gene_id	MSTRG.66334	NA	NA	NA	NA	459,D04-30766
MSTRG.72744.2	D05	41334310	41336310	+	gene_id	MSTRG.72744	NA	NA	NA	NA	-23774,D05-40283
MSTRG.23701.2	A07	1970080	1972748	+	gene_id	MSTRG.23701	NA	NA	NA	NA	-444,A07-38660
MSTRG.10880.2	A04	12387715	12394285	-	gene_id	MSTRG.10880	NA	NA	NA	NA	133,A04-13114
MSTRG.86644.1	D09	35133871	35134929	-	gene_id	MSTRG.86644	NA	NA	NA	NA	1590,D09-38570
MSTRG.103109.4	D13	1219411	1221751	+	gene_id	MSTRG.103109	NA	NA	NA	NA	-8836,D13-21852
MSTRG.71362.1	D05	14946929	14948456	+	gene_id	MSTRG.71362	NA	NA	NA	NA	531,D05-24034
MSTRG.49837.4	A12	106498682	106500997	+	gene_id	MSTRG.49837	NA	NA	NA	NA	2611,A12-32128
MSTRG.67811.2	D04	47710645	47713279	+	gene_id	MSTRG.67811	NA	NA	NA	NA	29374,D04-35070
MSTRG.28968.2	A08	29233896	29235038	+	gene_id	MSTRG.28968	NA	NA	NA	NA	134,A08-25602
MSTRG.61320.1	D02	52997601	52998090	-	gene_id	MSTRG.61320	NA	NA	NA	NA	-1308,D02-29704
MSTRG.55716.1	D01	774904	781632	-	gene_id	MSTRG.55716	NA	NA	NA	NA	11441,D01-28188
MSTRG.36251.3	A09	85238820	85241508	-	gene_id	MSTRG.36251	NA	NA	NA	NA	375,A09-31766
MSTRG.9297.1	A03	109074373	109077007	+	gene_id	MSTRG.9297	NA	NA	NA	NA	255,A03-37980
MSTRG.46149.1	A11	127114880	127119572	-	gene_id	MSTRG.46149	NA	NA	NA	NA	-131,A11-40161
MSTRG.105250.1	D13	50595077	50597423	+	gene_id	MSTRG.105250	NA	NA	NA	NA	-3669,D13-31189
MSTRG.20319.4	A06	4297194	4302441	+	gene_id	MSTRG.20319	NA	NA	NA	NA	400,A06-31511
MSTRG.16172.1	A05	23644423	23653417	+	gene_id	MSTRG.16172	NA	NA	NA	NA	264,A05-36451
MSTRG.84588.1	D08	62673463	62680165	-	gene_id	MSTRG.84588	NA	NA	NA	NA	171,D08-35417
MSTRG.11688.1	A04	78831290	78833438	-	gene_id	MSTRG.11688	NA	NA	NA	NA	160,A04-20659
MSTRG.89789.1	D10	7639336	7641050	+	gene_id	MSTRG.89789	NA	NA	NA	NA	-1229,D10-42820
MSTRG.47854.3	A12	81268981	81269595	-	gene_id	MSTRG.47854	NA	NA	NA	NA	943,A12-20092
MSTRG.46946.2	A12	9088837	9093004	+	gene_id	MSTRG.46946	NA	NA	NA	NA	124,A12-21822
MSTRG.104439.2	D13	26017160	26019135	-	gene_id	MSTRG.104439	NA	NA	NA	NA	910,D13-43135
MSTRG.69708.2	D05	4946432	4952378	-	gene_id	MSTRG.69708	NA	NA	NA	NA	1700,D05-33919
MSTRG.74459.1	D06	9102419	9105243	-	gene_id	MSTRG.74459	NA	NA	NA	NA	437,D06-32429
MSTRG.14872.1	A05	15103880	15105239	-	gene_id	MSTRG.14872	NA	NA	NA	NA	7018,A05-65197
MSTRG.35669.1	A09	81666397	81668580	+	gene_id	MSTRG.35669	NA	NA	NA	NA	-4,A09-37323
MSTRG.34886.1	A09	76807991	76812300	+	gene_id	MSTRG.34886	NA	NA	NA	NA	782,A09-17722
MSTRG.51201.1	A13	3840601	3848874	+	gene_id	MSTRG.51201	NA	NA	NA	NA	418,A13-32520
MSTRG.101868.1	D12	62379165	62380256	-	gene_id	MSTRG.101868	NA	NA	NA	NA	-4783,D12-45036
MSTRG.72948.1	D05	46020656	46021689	+	gene_id	MSTRG.72948	NA	NA	NA	NA	10509,D05-36224
MSTRG.27055.2	A07	93519730	93521616	-	gene_id	MSTRG.27055	NA	NA	NA	NA	3838,A07-29682
MSTRG.63531.2	D03	5805829	5808220	+	gene_id	MSTRG.63531	NA	NA	NA	NA	-242,D03-20467
MSTRG.62971.2	D03	299619	302612	-	gene_id	MSTRG.62971	NA	NA	NA	NA	236,D03-21611
MSTRG.31406.1	A08	123191332	123194092	-	gene_id	MSTRG.31406	NA	NA	NA	NA	175,A08-23735
MSTRG.52928.1	A13	87072205	87074783	+	gene_id	MSTRG.52928	NA	NA	NA	NA	490,A13-37653
MSTRG.76183.3	D06	58381118	58384534	-	gene_id	MSTRG.76183	NA	NA	NA	NA	464,D06-21931
MSTRG.30911.2	A08	119144829	119152853	-	gene_id	MSTRG.30911	NA	NA	NA	NA	-1033,A08-19666
MSTRG.16644.1	A05	27254287	27255281	+	gene_id	MSTRG.16644	NA	NA	NA	NA	-1867,A05-72398
MSTRG.91569.1	D10	52874775	52876716	-	gene_id	MSTRG.91569	NA	NA	NA	NA	-4472,D10-41844
MSTRG.48035.1	A12	84125472	84126194	-	gene_id	MSTRG.48035	NA	NA	NA	NA	-48209,A12-36087
MSTRG.28395.1	A08	6740781	6744780	+	gene_id	MSTRG.28395	NA	NA	NA	NA	1935,A08-33855
MSTRG.95081.2	D11	15578640	15580366	+	gene_id	MSTRG.95081	NA	NA	NA	NA	-967,D11-59601
MSTRG.6329.1	A02	105790437	105792026	+	gene_id	MSTRG.6329	NA	NA	NA	NA	-682,A02-20560
MSTRG.62702.1	D02	70760971	70761721	-	gene_id	MSTRG.62702	NA	NA	NA	NA	-3621,D02-38970
MSTRG.12914.4	A05	3320820	3327546	-	gene_id	MSTRG.12914	NA	NA	NA	NA	194,A05-54047
MSTRG.100731.1	D12	51842795	51843851	+	gene_id	MSTRG.100731	NA	NA	NA	NA	5660,D12-27565
MSTRG.29154.1	A08	51297645	51300391	-	gene_id	MSTRG.29154	NA	NA	NA	NA	2134,A08-33045
MSTRG.96755.2	D11	56745210	56749374	+	gene_id	MSTRG.96755	NA	NA	NA	NA	263,D11-42485
MSTRG.63827.1	D03	17478314	17481879	+	gene_id	MSTRG.63827	NA	NA	NA	NA	154,D03-18837
MSTRG.39810.1	A10	110334455	110335353	+	gene_id	MSTRG.39810	NA	NA	NA	NA	-7132,A10-600
MSTRG.26698.2	A07	88067650	88071816	-	gene_id	MSTRG.26698	NA	NA	NA	NA	29,A07-24925
MSTRG.33140.1	A09	59035920	59037648	+	gene_id	MSTRG.33140	NA	NA	NA	NA	12517,A09-17654
MSTRG.3330.1	A01	110429589	110431659	-	gene_id	MSTRG.3330	NA	NA	NA	NA	485,A01-23045
MSTRG.22494.1	A06	119232039	119233661	+	gene_id	MSTRG.22494	NA	NA	NA	NA	18090,A06-33099
MSTRG.22418.1	A06	118048288	118053864	-	gene_id	MSTRG.22418	NA	NA	NA	NA	264,A06-24262
MSTRG.6355.1	A02	105905715	105911507	+	gene_id	MSTRG.6355	NA	NA	NA	NA	535,A02-26432
MSTRG.80572.2	D07	54408730	54413205	-	gene_id	MSTRG.80572	NA	NA	NA	NA	-2130,D07-33675
MSTRG.91785.3	D10	56171667	56195652	-	gene_id	MSTRG.91785	NA	NA	NA	NA	-10460,D10-35969
MSTRG.84560.1	D08	62560566	62563006	-	gene_id	MSTRG.84560	NA	NA	NA	NA	-546,D08-30162
MSTRG.14718.1	A05	14113392	14120136	+	gene_id	MSTRG.14718	NA	NA	NA	NA	501,A05-41595
MSTRG.50897.1	A13	1484940	1488105	+	gene_id	MSTRG.50897	NA	NA	NA	NA	532,A13-29881
MSTRG.31769.1	A08	125348227	125349643	+	gene_id	MSTRG.31769	NA	NA	NA	NA	7170,A08-16707
MSTRG.51737.1	A13	14050466	14057913	+	gene_id	MSTRG.51737	NA	NA	NA	NA	1444,A13-38658
MSTRG.62743.1	D02	70928717	70934789	+	gene_id	MSTRG.62743	NA	NA	NA	NA	139,D02-28430
MSTRG.50845.1	A13	955259	965017	-	gene_id	MSTRG.50845	NA	NA	NA	NA	436,A13-32191
MSTRG.103475.14	D13	4024618	4026312	-	gene_id	MSTRG.103475	NA	NA	NA	NA	-23592,D13-31643
MSTRG.50210.2	A12	108716209	108719396	-	gene_id	MSTRG.50210	NA	NA	NA	NA	224,A12-28888
MSTRG.37130.4	A10	4260415	4263275	-	gene_id	MSTRG.37130	NA	NA	NA	NA	4983,A10-31728
MSTRG.156.4	A01	991325	993607	+	gene_id	MSTRG.156	NA	NA	NA	NA	237,A01-37060
MSTRG.5296.1	A02	71784353	71788923	+	gene_id	MSTRG.5296	NA	NA	NA	NA	308,A02-18205
MSTRG.57011.2	D01	17232862	17240920	+	gene_id	MSTRG.57011	NA	NA	NA	NA	250,D01-31318
MSTRG.35994.1	A09	83801379	83803629	+	gene_id	MSTRG.35994	NA	NA	NA	NA	326,A09-36877
MSTRG.20037.1	A06	1679088	1680252	+	gene_id	MSTRG.20037	NA	NA	NA	NA	-1155,A06-21805
MSTRG.98858.1	D12	7182635	7186557	-	gene_id	MSTRG.98858	NA	NA	NA	NA	231,D12-37821
MSTRG.34139.3	A09	70829133	70832926	-	gene_id	MSTRG.34139	NA	NA	NA	NA	835,A09-37266
MSTRG.52869.2	A13	83352732	83358345	+	gene_id	MSTRG.52869	NA	NA	NA	NA	396,A13-21295
MSTRG.63611.2	D03	9807819	9810555	+	gene_id	MSTRG.63611	NA	NA	NA	NA	-191,D03-25613
MSTRG.83213.1	D08	46871979	46884151	-	gene_id	MSTRG.83213	NA	NA	NA	NA	3854,D08-33153
MSTRG.6343.1	A02	105850173	105854255	+	gene_id	MSTRG.6343	NA	NA	NA	NA	-514,A02-22962
MSTRG.106125.1	D13	59857919	59859923	+	gene_id	MSTRG.106125	NA	NA	NA	NA	-6330,D13-32913
MSTRG.40353.1	A10	118631859	118633211	+	gene_id	MSTRG.40353	NA	NA	NA	NA	-17762,A10-30628
MSTRG.12061.1	A04	83757278	83759238	+	gene_id	MSTRG.12061	NA	NA	NA	NA	-382,A04-15407
MSTRG.6211.4	A02	105328715	105331224	+	gene_id	MSTRG.6211	NA	NA	NA	NA	-1811,A02-26558
MSTRG.84728.1	D08	63795478	63801831	-	gene_id	MSTRG.84728	NA	NA	NA	NA	-327,D08-24718
MSTRG.51613.1	A13	11595002	11605189	-	gene_id	MSTRG.51613	NA	NA	NA	NA	235,A13-40563
MSTRG.42836.1	A11	15570504	15578507	-	gene_id	MSTRG.42836	NA	NA	NA	NA	-896,A11-52356
MSTRG.19479.5	A05	112598122	112606622	+	gene_id	MSTRG.19479	NA	NA	NA	NA	532,A05-82183
MSTRG.52579.1	A13	68901793	68918486	-	gene_id	MSTRG.52579	NA	NA	NA	NA	71223,A13-26607
MSTRG.34361.1	A09	73379866	73381897	-	gene_id	MSTRG.34361	NA	NA	NA	NA	262,A09-32967
MSTRG.49879.1	A12	106870309	106872340	+	gene_id	MSTRG.49879	NA	NA	NA	NA	3443,A12-41920
MSTRG.12766.1	A05	2631036	2633250	+	gene_id	MSTRG.12766	NA	NA	NA	NA	1564,A05-34268
MSTRG.1756.3	A01	26489896	26494031	-	gene_id	MSTRG.1756	NA	NA	NA	NA	959,A01-21027
MSTRG.82810.2	D08	36666719	36670212	-	gene_id	MSTRG.82810	NA	NA	NA	NA	172,D08-39254
MSTRG.99216.1	D12	13221829	13225298	+	gene_id	MSTRG.99216	NA	NA	NA	NA	276,D12-39481
MSTRG.87116.1	D09	39996618	40008950	+	gene_id	MSTRG.87116	NA	NA	NA	NA	206,D09-24915
MSTRG.18007.1	A05	51787581	51791436	+	gene_id	MSTRG.18007	NA	NA	NA	NA	40333,A05-62290
MSTRG.1096.1	A01	11734897	11738654	-	gene_id	MSTRG.1096	NA	NA	NA	NA	237,A01-27925
MSTRG.38062.2	A10	18507236	18524796	-	gene_id	MSTRG.38062	NA	NA	NA	NA	1596,A10-36313
MSTRG.18847.2	A05	103709203	103712543	+	gene_id	MSTRG.18847	NA	NA	NA	NA	197,A05-65065
MSTRG.9310.1	A03	109219579	109222324	-	gene_id	MSTRG.9310	NA	NA	NA	NA	590,A03-27501
MSTRG.101748.1	D12	61521854	61525145	-	gene_id	MSTRG.101748	NA	NA	NA	NA	29,D12-34069
MSTRG.9151.1	A03	106401024	106406897	-	gene_id	MSTRG.9151	NA	NA	NA	NA	788,A03-26886
MSTRG.35097.1	A09	78190507	78192134	-	gene_id	MSTRG.35097	NA	NA	NA	NA	9243,A09-39923
MSTRG.36249.1	A09	85234103	85237782	+	gene_id	MSTRG.36249	NA	NA	NA	NA	322,A09-537
MSTRG.20000.1	A06	1490583	1491892	-	gene_id	MSTRG.20000	NA	NA	NA	NA	165,A06-27724
MSTRG.92544.3	D10	66830846	66832312	-	gene_id	MSTRG.92544	NA	NA	NA	NA	-459,D10-34015
MSTRG.46451.1	A12	2213448	2214373	+	gene_id	MSTRG.46451	NA	NA	NA	NA	-2711,A12-21219
MSTRG.53252.2	A13	95711154	95712951	+	gene_id	MSTRG.53252	NA	NA	NA	NA	1478,A13-36944
MSTRG.49282.1	A12	102067631	102070835	+	gene_id	MSTRG.49282	NA	NA	NA	NA	297,A12-3247
MSTRG.37399.1	A10	6319177	6320991	-	gene_id	MSTRG.37399	NA	NA	NA	NA	-2068,A10-38892
MSTRG.85187.1	D08	66450049	66453877	-	gene_id	MSTRG.85187	NA	NA	NA	NA	246,D08-32148
MSTRG.39795.1	A10	110041514	110045891	+	gene_id	MSTRG.39795	NA	NA	NA	NA	-253,A10-46297
MSTRG.21165.3	A06	22815428	22817249	-	gene_id	MSTRG.21165	NA	NA	NA	NA	660,A06-29245
MSTRG.7616.1	A03	17564028	17565962	+	gene_id	MSTRG.7616	NA	NA	NA	NA	-3159,A03-30686
MSTRG.52435.1	A13	54283773	54287658	+	gene_id	MSTRG.52435	NA	NA	NA	NA	517,A13-31970
MSTRG.3377.1	A01	110660426	110666948	-	gene_id	MSTRG.3377	NA	NA	NA	NA	-882,A01-26632
MSTRG.61012.1	D02	43793859	43794486	-	gene_id	MSTRG.61012	NA	NA	NA	NA	223,D02-45053
MSTRG.74828.2	D06	14783773	14787273	-	gene_id	MSTRG.74828	NA	NA	NA	NA	235,D06-30119
MSTRG.33191.5	A09	59627498	59631024	+	gene_id	MSTRG.33191	NA	NA	NA	NA	-342,A09-46825
MSTRG.85569.1	D09	6513610	6516035	+	gene_id	MSTRG.85569	NA	NA	NA	NA	325,D09-17624
MSTRG.20712.2	A06	9976470	9980292	+	gene_id	MSTRG.20712	NA	NA	NA	NA	-561,A06-27750
MSTRG.77823.1	D07	4240124	4242764	-	gene_id	MSTRG.77823	NA	NA	NA	NA	435,D07-14485
MSTRG.94461.3	D11	10833413	10887300	+	gene_id	MSTRG.94461	NA	NA	NA	NA	-34173,D11-54779
MSTRG.103543.1	D13	4615386	4617421	+	gene_id	MSTRG.103543	NA	NA	NA	NA	2546,D13-33091
MSTRG.13252.1	A05	5802146	5803053	-	gene_id	MSTRG.13252	NA	NA	NA	NA	-1880,A05-61496
MSTRG.56000.1	D01	2489861	2491451	+	gene_id	MSTRG.56000	NA	NA	NA	NA	4233,D01-28081
MSTRG.30911.7	A08	119149355	119154800	-	gene_id	MSTRG.30911	NA	NA	NA	NA	2203,A08-19666
MSTRG.95785.1	D11	23849029	23853561	+	gene_id	MSTRG.95785	NA	NA	NA	NA	189,D11-52801
MSTRG.23567.1	A07	1161209	1163442	-	gene_id	MSTRG.23567	NA	NA	NA	NA	-207,A07-22513
MSTRG.18015.1	A05	51957564	51963870	-	gene_id	MSTRG.18015	NA	NA	NA	NA	464,A05-56107
MSTRG.16906.2	A05	29892959	29895855	-	gene_id	MSTRG.16906	NA	NA	NA	NA	482,A05-69623
MSTRG.99947.1	D12	38795294	38799153	+	gene_id	MSTRG.99947	NA	NA	NA	NA	-415,D12-49951
MSTRG.52439.1	A13	54430157	54431167	+	gene_id	MSTRG.52439	NA	NA	NA	NA	-235,A13-39259
MSTRG.85034.2	D08	65698506	65700684	-	gene_id	MSTRG.85034	NA	NA	NA	NA	23,D08-30536
MSTRG.8505.1	A03	77127052	77138029	-	gene_id	MSTRG.8505	NA	NA	NA	NA	-77,A03-26336
MSTRG.54795.1	A13	112258521	112261953	-	gene_id	MSTRG.54795	NA	NA	NA	NA	240,A13-21837
MSTRG.36559.1	A10	859513	862563	-	gene_id	MSTRG.36559	NA	NA	NA	NA	930,A10-32688
MSTRG.59055.1	D01	63369044	63373025	-	gene_id	MSTRG.59055	NA	NA	NA	NA	15,D01-39296
MSTRG.37515.2	A10	7544602	7550658	+	gene_id	MSTRG.37515	NA	NA	NA	NA	-581,A10-37102
MSTRG.85361.1	D09	1445877	1457372	+	gene_id	MSTRG.85361	NA	NA	NA	NA	1154,D09-20661
MSTRG.42189.1	A11	9292514	9295313	-	gene_id	MSTRG.42189	NA	NA	NA	NA	247,A11-50417
MSTRG.75819.1	D06	47336137	47338202	+	gene_id	MSTRG.75819	NA	NA	NA	NA	308,D06-22961
MSTRG.92511.1	D10	66633063	66635730	+	gene_id	MSTRG.92511	NA	NA	NA	NA	667,D10-37805
MSTRG.30354.2	A08	112034508	112035773	+	gene_id	MSTRG.30354	NA	NA	NA	NA	1139,A08-31519
MSTRG.1279.2	A01	14146696	14161498	+	gene_id	MSTRG.1279	NA	NA	NA	NA	208,A01-27060
MSTRG.65472.1	D03	53923122	53924878	+	gene_id	MSTRG.65472	NA	NA	NA	NA	177,D03-21597
MSTRG.16751.2	A05	28299306	28302331	+	gene_id	MSTRG.16751	NA	NA	NA	NA	186,A05-87239
MSTRG.39839.2	A10	111428991	111431148	+	gene_id	MSTRG.39839	NA	NA	NA	NA	316,A10-42506
MSTRG.17185.1	A05	33164766	33167211	+	gene_id	MSTRG.17185	NA	NA	NA	NA	1773,A05-65605
MSTRG.10211.4	A04	111124	113353	-	gene_id	MSTRG.10211	NA	NA	NA	NA	1402,A04-12480
MSTRG.22861.1	A06	124332450	124336336	-	gene_id	MSTRG.22861	NA	NA	NA	NA	537,A06-32942
MSTRG.8921.2	A03	101411029	101413072	-	gene_id	MSTRG.8921	NA	NA	NA	NA	465,A03-41120
MSTRG.91513.1	D10	51501137	51501590	-	gene_id	MSTRG.91513	NA	NA	NA	NA	52,D10-35447
MSTRG.14082.4	A05	10586546	10592322	+	gene_id	MSTRG.14082	NA	NA	NA	NA	-1040,A05-85121
MSTRG.71405.1	D05	15253249	15255313	-	gene_id	MSTRG.71405	NA	NA	NA	NA	-4005,D05-30809
MSTRG.105407.1	D13	52557883	52559816	-	gene_id	MSTRG.105407	NA	NA	NA	NA	1115,D13-24847
MSTRG.84639.1	D08	63145636	63148077	+	gene_id	MSTRG.84639	NA	NA	NA	NA	-687,D08-30047
MSTRG.43343.1	A11	21628214	21631155	-	gene_id	MSTRG.43343	NA	NA	NA	NA	8681,A11-38725
MSTRG.105379.3	D13	52230047	52233750	-	gene_id	MSTRG.105379	NA	NA	NA	NA	-435,D13-24294
MSTRG.39078.1	A10	83519712	83521111	-	gene_id	MSTRG.39078	NA	NA	NA	NA	3911,A10-42271
MSTRG.83747.2	D08	54276640	54277212	-	gene_id	MSTRG.83747	NA	NA	NA	NA	-2927,D08-40445
MSTRG.71987.2	D05	19993721	19998784	+	gene_id	MSTRG.71987	NA	NA	NA	NA	436,D05-30010
MSTRG.65275.1	D03	52232318	52232973	+	gene_id	MSTRG.65275	NA	NA	NA	NA	857,D03-27949
MSTRG.19904.1	A06	506887	509665	-	gene_id	MSTRG.19904	NA	NA	NA	NA	469,A06-22402
MSTRG.6914.2	A03	4730490	4733968	-	gene_id	MSTRG.6914	NA	NA	NA	NA	-273,A03-24755
MSTRG.74990.2	D06	18489173	18491667	-	gene_id	MSTRG.74990	NA	NA	NA	NA	489,D06-22401
MSTRG.41151.1	A11	2937702	2939834	-	gene_id	MSTRG.41151	NA	NA	NA	NA	447,A11-29789
MSTRG.12640.1	A05	2000489	2002222	-	gene_id	MSTRG.12640	NA	NA	NA	NA	-1584,A05-59002
MSTRG.18975.1	A05	105573097	105593373	+	gene_id	MSTRG.18975	NA	NA	NA	NA	-8610,A05-71805
MSTRG.22312.1	A06	115202482	115214071	-	gene_id	MSTRG.22312	NA	NA	NA	NA	228,A06-26489
MSTRG.28194.2	A08	4901569	4906573	+	gene_id	MSTRG.28194	NA	NA	NA	NA	431,A08-31954
MSTRG.92603.3	D10	67567289	67569988	-	gene_id	MSTRG.92603	NA	NA	NA	NA	-74,D10-41000
MSTRG.57907.1	D01	51070022	51070882	-	gene_id	MSTRG.57907	NA	NA	NA	NA	40415,D01-36168
MSTRG.13561.1	A05	7566095	7567663	+	gene_id	MSTRG.13561	NA	NA	NA	NA	9882,A05-53279
MSTRG.9591.1	A03	112105820	112109843	-	gene_id	MSTRG.9591	NA	NA	NA	NA	177,A03-26251
MSTRG.41767.1	A11	6548212	6557998	-	gene_id	MSTRG.41767	NA	NA	NA	NA	1471,A11-32512
MSTRG.47848.1	A12	81228577	81231884	+	gene_id	MSTRG.47848	NA	NA	NA	NA	221,A12-24856
MSTRG.29200.1	A08	53182088	53182612	-	gene_id	MSTRG.29200	NA	NA	NA	NA	242372,A08-43927
MSTRG.21891.2	A06	73572054	73573363	+	gene_id	MSTRG.21891	NA	NA	NA	NA	33973,A06-23448
MSTRG.7246.1	A03	8897466	8902684	-	gene_id	MSTRG.7246	NA	NA	NA	NA	-311,A03-27936
MSTRG.6240.1	A02	105419958	105423956	-	gene_id	MSTRG.6240	NA	NA	NA	NA	259,A02-21443
MSTRG.2950.1	A01	106060655	106062984	-	gene_id	MSTRG.2950	NA	NA	NA	NA	-3938,A01-25112
MSTRG.88986.1	D10	1640758	1644779	-	gene_id	MSTRG.88986	NA	NA	NA	NA	-82,D10-28809
MSTRG.88952.2	D10	1446533	1450822	+	gene_id	MSTRG.88952	NA	NA	NA	NA	-1623,D10-40387
MSTRG.84801.2	D08	64319295	64322823	-	gene_id	MSTRG.84801	NA	NA	NA	NA	407,D08-41904
MSTRG.78147.1	D07	6726530	6731469	+	gene_id	MSTRG.78147	NA	NA	NA	NA	263,D07-39275
MSTRG.40848.2	A11	1329674	1332231	-	gene_id	MSTRG.40848	NA	NA	NA	NA	250,A11-41766
MSTRG.84626.1	D08	62811331	62813073	+	gene_id	MSTRG.84626	NA	NA	NA	NA	708,D08-42542
MSTRG.25790.1	A07	29714746	29716687	-	gene_id	MSTRG.25790	NA	NA	NA	NA	-11036,A07-24062
MSTRG.20916.7	A06	15909829	15913251	+	gene_id	MSTRG.20916	NA	NA	NA	NA	-774,A06-32857
MSTRG.23347.1	A06	128167586	128172909	-	gene_id	MSTRG.23347	NA	NA	NA	NA	136,A06-23666
MSTRG.7751.1	A03	22502233	22506081	-	gene_id	MSTRG.7751	NA	NA	NA	NA	278,A03-30000
MSTRG.7204.1	A03	8613755	8615436	+	gene_id	MSTRG.7204	NA	NA	NA	NA	337,A03-39481
MSTRG.57815.1	D01	48396405	48399450	-	gene_id	MSTRG.57815	NA	NA	NA	NA	368,D01-24474
MSTRG.87181.1	D09	40571894	40573855	+	gene_id	MSTRG.87181	NA	NA	NA	NA	317,D09-30160
MSTRG.99383.1	D12	16155651	16156893	+	gene_id	MSTRG.99383	NA	NA	NA	NA	-2880,D12-28230
MSTRG.100517.1	D12	49358630	49359863	-	gene_id	MSTRG.100517	NA	NA	NA	NA	3533,D12-52016
MSTRG.99897.2	D12	36643759	36648245	-	gene_id	MSTRG.99897	NA	NA	NA	NA	238,D12-49165
MSTRG.30504.1	A08	114074493	114076650	+	gene_id	MSTRG.30504	NA	NA	NA	NA	257,A08-25402
MSTRG.65404.1	D03	53357347	53364278	+	gene_id	MSTRG.65404	NA	NA	NA	NA	370,D03-23977
MSTRG.93540.1	D11	5278092	5279722	+	gene_id	MSTRG.93540	NA	NA	NA	NA	-595,D11-33852
MSTRG.30389.1	A08	112377238	112377960	+	gene_id	MSTRG.30389	NA	NA	NA	NA	-6795,A08-24608
MSTRG.69648.1	D05	4609734	4613143	-	gene_id	MSTRG.69648	NA	NA	NA	NA	640,D05-39506
MSTRG.93118.1	D11	2301878	2306355	+	gene_id	MSTRG.93118	NA	NA	NA	NA	186,D11-34176
MSTRG.96655.1	D11	53867215	53868514	+	gene_id	MSTRG.96655	NA	NA	NA	NA	-103330,D11-60379
MSTRG.36984.1	A10	3446638	3451116	-	gene_id	MSTRG.36984	NA	NA	NA	NA	-562,A10-36272
MSTRG.23866.1	A07	3063969	3067112	-	gene_id	MSTRG.23866	NA	NA	NA	NA	1240,A07-31139
MSTRG.88189.1	D09	47578326	47581335	-	gene_id	MSTRG.88189	NA	NA	NA	NA	530,D09-29416
MSTRG.30039.1	A08	106613330	106618744	+	gene_id	MSTRG.30039	NA	NA	NA	NA	1030,A08-25648
MSTRG.70264.1	D05	7969248	7973861	+	gene_id	MSTRG.70264	NA	NA	NA	NA	386,D05-41512
MSTRG.67071.1	D04	21961048	21965495	-	gene_id	MSTRG.67071	NA	NA	NA	NA	-1054,D04-32697
MSTRG.101010.3	D12	55083659	55097707	-	gene_id	MSTRG.101010	NA	NA	NA	NA	1044,D12-36001
MSTRG.27138.1	A07	94427112	94429762	-	gene_id	MSTRG.27138	NA	NA	NA	NA	340,A07-27047
MSTRG.71419.1	D05	15323333	15324863	-	gene_id	MSTRG.71419	NA	NA	NA	NA	35371,D05-39581
MSTRG.78329.7	D07	8227865	8230951	-	gene_id	MSTRG.78329	NA	NA	NA	NA	1177,D07-22175
MSTRG.89682.4	D10	6481147	6488702	+	gene_id	MSTRG.89682	NA	NA	NA	NA	-66,D10-22670
MSTRG.85816.2	D09	11952286	11955746	+	gene_id	MSTRG.85816	NA	NA	NA	NA	-145,D09-25825
MSTRG.65990.1	D04	2631174	2632849	+	gene_id	MSTRG.65990	NA	NA	NA	NA	294,D04-34522
MSTRG.36304.1	A09	85632639	85634008	-	gene_id	MSTRG.36304	NA	NA	NA	NA	517,A09-32463
MSTRG.99596.1	D12	21182972	21183811	-	gene_id	MSTRG.99596	NA	NA	NA	NA	9558,D12-27416
MSTRG.4796.1	A02	24431366	24443247	-	gene_id	MSTRG.4796	NA	NA	NA	NA	990,A02-19090
MSTRG.74853.2	D06	15090852	15098826	-	gene_id	MSTRG.74853	NA	NA	NA	NA	283,D06-32581
MSTRG.50656.1	A12	111400366	111404137	+	gene_id	MSTRG.50656	NA	NA	NA	NA	460,A12-6768
MSTRG.20656.3	A06	8772620	8774460	+	gene_id	MSTRG.20656	NA	NA	NA	NA	2725,A06-20640
MSTRG.102316.1	D12	65327376	65329175	+	gene_id	MSTRG.102316	NA	NA	NA	NA	-395,D12-46453
MSTRG.77625.2	D07	2685384	2693750	-	gene_id	MSTRG.77625	NA	NA	NA	NA	526,D07-19677
MSTRG.26136.10	A07	45829989	45837629	+	gene_id	MSTRG.26136	NA	NA	NA	NA	-1522,A07-39422
MSTRG.104027.1	D13	11813386	11817898	-	gene_id	MSTRG.104027	NA	NA	NA	NA	439,D13-36336
MSTRG.60332.1	D02	15758037	15760338	+	gene_id	MSTRG.60332	NA	NA	NA	NA	-231,D02-26824
MSTRG.7137.2	A03	7644408	7644762	-	gene_id	MSTRG.7137	NA	NA	NA	NA	5318,A03-21241
MSTRG.79993.1	D07	35991011	35991768	-	gene_id	MSTRG.79993	NA	NA	NA	NA	-13277,D07-25795
MSTRG.18315.1	A05	75610400	75683662	+	gene_id	MSTRG.18315	NA	NA	NA	NA	-6318,A05-90428
MSTRG.51981.1	A13	29189844	29193399	+	gene_id	MSTRG.51981	NA	NA	NA	NA	-494,A13-35886
MSTRG.56714.2	D01	11814747	11818126	-	gene_id	MSTRG.56714	NA	NA	NA	NA	115,D01-25571
MSTRG.9753.2	A03	113667873	113670539	-	gene_id	MSTRG.9753	NA	NA	NA	NA	-218,A03-27510
MSTRG.52706.1	A13	76767150	76773336	+	gene_id	MSTRG.52706	NA	NA	NA	NA	329,A13-20234
MSTRG.8962.1	A03	101995959	101998236	+	gene_id	MSTRG.8962	NA	NA	NA	NA	19656,A03-37768
MSTRG.89813.2	D10	8096929	8098683	+	gene_id	MSTRG.89813	NA	NA	NA	NA	-837,D10-21733
MSTRG.103116.1	D13	1287265	1297589	+	gene_id	MSTRG.103116	NA	NA	NA	NA	-13597,D13-39651
MSTRG.47194.1	A12	14747520	14749225	-	gene_id	MSTRG.47194	NA	NA	NA	NA	39342,A12-41331
MSTRG.41461.3	A11	4834075	4836233	-	gene_id	MSTRG.41461	NA	NA	NA	NA	497,A11-36077
MSTRG.105011.1	D13	46605300	46610768	-	gene_id	MSTRG.105011	NA	NA	NA	NA	213,D13-32128
MSTRG.3116.1	A01	107779733	107783119	-	gene_id	MSTRG.3116	NA	NA	NA	NA	204,A01-20317
MSTRG.50036.1	A12	107923195	107929215	+	gene_id	MSTRG.50036	NA	NA	NA	NA	-821,A12-26581
MSTRG.11032.1	A04	27503436	27505393	-	gene_id	MSTRG.11032	NA	NA	NA	NA	-862,A04-13666
MSTRG.85000.2	D08	65534599	65538601	-	gene_id	MSTRG.85000	NA	NA	NA	NA	572,D08-31464
MSTRG.45578.3	A11	120781246	120785174	+	gene_id	MSTRG.45578	NA	NA	NA	NA	430,A11-59075
MSTRG.43491.2	A11	23768314	23771117	-	gene_id	MSTRG.43491	NA	NA	NA	NA	-112,A11-44058
MSTRG.43118.3	A11	18449418	18456857	+	gene_id	MSTRG.43118	NA	NA	NA	NA	-237,A11-38129
MSTRG.4069.3	A02	4913427	4916035	+	gene_id	MSTRG.4069	NA	NA	NA	NA	1413,A02-18488
MSTRG.104256.1	D13	18906870	18911064	+	gene_id	MSTRG.104256	NA	NA	NA	NA	227,D13-35908
MSTRG.59128.2	D02	536181	539902	+	gene_id	MSTRG.59128	NA	NA	NA	NA	-235,D02-23723
MSTRG.59917.1	D02	8080169	8083340	-	gene_id	MSTRG.59917	NA	NA	NA	NA	-341,D02-41470
MSTRG.21750.1	A06	54688322	54703696	-	gene_id	MSTRG.21750	NA	NA	NA	NA	960,A06-26826
MSTRG.54935.1	Contig1208	5417	8248	+	gene_id	MSTRG.54935	NA	NA	NA	NA	13825,Contig1208-1
MSTRG.63366.1	D03	3400259	3403596	+	gene_id	MSTRG.63366	NA	NA	NA	NA	467,D03-12993
MSTRG.46912.2	A12	8823781	8833641	+	gene_id	MSTRG.46912	NA	NA	NA	NA	2986,A12-33267
MSTRG.52758.1	A13	78464456	78467697	+	gene_id	MSTRG.52758	NA	NA	NA	NA	136,A13-21175
MSTRG.48742.1	A12	95436238	95443021	+	gene_id	MSTRG.48742	NA	NA	NA	NA	512,A12-42980
MSTRG.39635.1	A10	106849104	106851541	+	gene_id	MSTRG.39635	NA	NA	NA	NA	663,A10-38985
MSTRG.32741.4	A09	44160750	44161809	-	gene_id	MSTRG.32741	NA	NA	NA	NA	3811,A09-41036
MSTRG.27166.3	A07	94639729	94641500	+	gene_id	MSTRG.27166	NA	NA	NA	NA	-1078,A07-26466
MSTRG.13133.1	A05	4851729	4853101	-	gene_id	MSTRG.13133	NA	NA	NA	NA	-3620,A05-84112
MSTRG.46991.1	A12	10549923	10550868	+	gene_id	MSTRG.46991	NA	NA	NA	NA	-74,A12-28070
MSTRG.605.2	A01	4952033	4956742	+	gene_id	MSTRG.605	NA	NA	NA	NA	-1830,A01-23063
MSTRG.82811.1	D08	36687455	36690148	+	gene_id	MSTRG.82811	NA	NA	NA	NA	934,D08-42646
MSTRG.78971.2	D07	15886232	15890353	+	gene_id	MSTRG.78971	NA	NA	NA	NA	45,D07-34838
MSTRG.50329.1	A12	109483835	109485453	+	gene_id	MSTRG.50329	NA	NA	NA	NA	7297,A12-39611
MSTRG.14563.1	A05	13347551	13348051	+	gene_id	MSTRG.14563	NA	NA	NA	NA	1785,A05-87076
MSTRG.88680.1	D09	50044010	50049284	-	gene_id	MSTRG.88680	NA	NA	NA	NA	-177,D09-20752
MSTRG.53604.1	A13	101985506	101986892	+	gene_id	MSTRG.53604	NA	NA	NA	NA	-13440,A13-36474
MSTRG.91714.3	D10	54348978	54358106	-	gene_id	MSTRG.91714	NA	NA	NA	NA	-1627,D10-34140
MSTRG.72748.2	D05	41508105	41525282	-	gene_id	MSTRG.72748	NA	NA	NA	NA	199,D05-38812
MSTRG.35528.1	A09	80914659	80916748	-	gene_id	MSTRG.35528	NA	NA	NA	NA	659,A09-26924
MSTRG.93891.1	D11	7228298	7237918	+	gene_id	MSTRG.93891	NA	NA	NA	NA	2453,D11-33859
MSTRG.52562.1	A13	67803769	67808830	+	gene_id	MSTRG.52562	NA	NA	NA	NA	329,A13-39465
MSTRG.13903.1	A05	9613360	9619526	+	gene_id	MSTRG.13903	NA	NA	NA	NA	242,A05-62420
MSTRG.77667.1	D07	3128514	3130332	+	gene_id	MSTRG.77667	NA	NA	NA	NA	2837,D07-30752
MSTRG.74846.1	D06	14973176	14976078	-	gene_id	MSTRG.74846	NA	NA	NA	NA	480,D06-21900
MSTRG.74784.1	D06	14048963	14051477	+	gene_id	MSTRG.74784	NA	NA	NA	NA	269,D06-31067
MSTRG.79157.1	D07	18602566	18604638	+	gene_id	MSTRG.79157	NA	NA	NA	NA	-12877,D07-27134
MSTRG.22042.1	A06	96035704	96037888	-	gene_id	MSTRG.22042	NA	NA	NA	NA	-271,A06-35427
MSTRG.81853.1	D08	5951630	5956523	+	gene_id	MSTRG.81853	NA	NA	NA	NA	537,D08-40157
MSTRG.102828.2	D12	68304312	68304901	-	gene_id	MSTRG.102828	NA	NA	NA	NA	-23470,D12-32189
MSTRG.66173.2	D04	5013186	5014911	-	gene_id	MSTRG.66173	NA	NA	NA	NA	-1202,D04-26051
MSTRG.85196.1	D08	66511746	66524193	-	gene_id	MSTRG.85196	NA	NA	NA	NA	-9386,D08-31185
MSTRG.36470.1	A10	89353	89908	+	gene_id	MSTRG.36470	NA	NA	NA	NA	-3174,A10-43401
MSTRG.24123.12	A07	5001633	5005538	-	gene_id	MSTRG.24123	NA	NA	NA	NA	-1528,A07-41313
MSTRG.33967.1	A09	69135692	69137273	+	gene_id	MSTRG.33967	NA	NA	NA	NA	-309,A09-37706
MSTRG.44499.2	A11	88152140	88156362	+	gene_id	MSTRG.44499	NA	NA	NA	NA	67,A11-34590
MSTRG.72077.1	D05	21060604	21063965	+	gene_id	MSTRG.72077	NA	NA	NA	NA	244,D05-29278
MSTRG.59992.1	D02	8798865	8804513	+	gene_id	MSTRG.59992	NA	NA	NA	NA	-860,D02-32886
MSTRG.53734.2	A13	104392138	104397738	+	gene_id	MSTRG.53734	NA	NA	NA	NA	1870,A13-28771
MSTRG.57328.1	D01	25607409	25612361	+	gene_id	MSTRG.57328	NA	NA	NA	NA	442,D01-35026
MSTRG.47272.3	A12	17576628	17579403	+	gene_id	MSTRG.47272	NA	NA	NA	NA	1961,A12-47634
MSTRG.95872.2	D11	25608395	25611693	-	gene_id	MSTRG.95872	NA	NA	NA	NA	497,D11-34253
MSTRG.73512.1	D05	54446245	54450219	-	gene_id	MSTRG.73512	NA	NA	NA	NA	-136,D05-55685
MSTRG.45275.2	A11	116779904	116782458	-	gene_id	MSTRG.45275	NA	NA	NA	NA	1141,A11-48686
MSTRG.81517.2	D08	3030688	3031102	+	gene_id	MSTRG.81517	NA	NA	NA	NA	-1770,D08-47534
MSTRG.26067.1	A07	41195221	41198129	+	gene_id	MSTRG.26067	NA	NA	NA	NA	438,A07-24910
MSTRG.81145.3	D08	598202	600202	-	gene_id	MSTRG.81145	NA	NA	NA	NA	75,D08-32563
MSTRG.51121.1	A13	3253041	3255143	-	gene_id	MSTRG.51121	NA	NA	NA	NA	351,A13-29073
MSTRG.34190.2	A09	71406373	71410887	+	gene_id	MSTRG.34190	NA	NA	NA	NA	312,A09-11977
MSTRG.32621.1	A09	32118451	32122348	-	gene_id	MSTRG.32621	NA	NA	NA	NA	264,A09-25633
MSTRG.14607.1	A05	13606803	13608577	+	gene_id	MSTRG.14607	NA	NA	NA	NA	3904,A05-74871
MSTRG.14336.1	A05	12114925	12123445	+	gene_id	MSTRG.14336	NA	NA	NA	NA	424,A05-55442
MSTRG.6261.7	A02	105523541	105523932	-	gene_id	MSTRG.6261	NA	NA	NA	NA	1487,A02-28317
MSTRG.51843.1	A13	16459431	16460510	+	gene_id	MSTRG.51843	NA	NA	NA	NA	20,A13-36051
MSTRG.86347.1	D09	32010693	32014202	-	gene_id	MSTRG.86347	NA	NA	NA	NA	353,D09-33017
MSTRG.84469.1	D08	61973535	61976498	+	gene_id	MSTRG.84469	NA	NA	NA	NA	387,D08-33466
MSTRG.67765.1	D04	46419247	46422825	-	gene_id	MSTRG.67765	NA	NA	NA	NA	432,D04-27492
MSTRG.40357.1	A10	118613426	118616413	-	gene_id	MSTRG.40357	NA	NA	NA	NA	146,A10-30628
MSTRG.55218.1	Contig377	419	10071	+	gene_id	MSTRG.55218	NA	NA	NA	NA
MSTRG.32439.3	A09	14906146	14908844	+	gene_id	MSTRG.32439	NA	NA	NA	NA	-104,A09-30297
MSTRG.102610.2	D12	66973884	66976314	-	gene_id	MSTRG.102610	NA	NA	NA	NA	2058,D12-32315
MSTRG.17115.1	A05	32488574	32490724	-	gene_id	MSTRG.17115	NA	NA	NA	NA	425,A05-73902
MSTRG.31609.1	A08	124511167	124515569	+	gene_id	MSTRG.31609	NA	NA	NA	NA	416,A08-19343
MSTRG.62679.1	D02	70637421	70638091	+	gene_id	MSTRG.62679	NA	NA	NA	NA	6808,D02-31218
MSTRG.41768.4	A11	6557262	6557950	+	gene_id	MSTRG.41768	NA	NA	NA	NA	-1845,A11-34307
MSTRG.10508.4	A04	3457287	3461160	-	gene_id	MSTRG.10508	NA	NA	NA	NA	-15,A04-15266
MSTRG.5392.1	A02	81946393	81951365	-	gene_id	MSTRG.5392	NA	NA	NA	NA	282,A02-18524
MSTRG.81171.1	D08	751749	753351	-	gene_id	MSTRG.81171	NA	NA	NA	NA	924,D08-42787
MSTRG.47044.1	A12	11311054	11311877	+	gene_id	MSTRG.47044	NA	NA	NA	NA	-942,A12-34366
MSTRG.71382.1	D05	15070349	15074171	+	gene_id	MSTRG.71382	NA	NA	NA	NA	-375,D05-29259
MSTRG.28003.1	A08	3126207	3127665	-	gene_id	MSTRG.28003	NA	NA	NA	NA	2562,A08-38117
MSTRG.91109.1	D10	35315477	35318069	-	gene_id	MSTRG.91109	NA	NA	NA	NA	-188,D10-25865
MSTRG.44939.1	A11	111791066	111795647	+	gene_id	MSTRG.44939	NA	NA	NA	NA	5890,A11-42344
MSTRG.75739.3	D06	44623414	44627342	+	gene_id	MSTRG.75739	NA	NA	NA	NA	1008,D06-30014
MSTRG.12625.1	A05	1921463	1921926	+	gene_id	MSTRG.12625	NA	NA	NA	NA	-557,A05-78796
MSTRG.88745.4	D10	235202	236058	+	gene_id	MSTRG.88745	NA	NA	NA	NA	-1987,D10-28012
MSTRG.72944.3	D05	45788735	45791724	-	gene_id	MSTRG.72944	NA	NA	NA	NA	666,D05-26288
MSTRG.82461.1	D08	20552978	20555056	-	gene_id	MSTRG.82461	NA	NA	NA	NA	-380,D08-26827
MSTRG.77506.1	D07	1922475	1935270	-	gene_id	MSTRG.77506	NA	NA	NA	NA	313,D07-38804
MSTRG.2959.2	A01	106132628	106134628	-	gene_id	MSTRG.2959	NA	NA	NA	NA	326,A01-24296
MSTRG.69945.2	D05	6229115	6231904	+	gene_id	MSTRG.69945	NA	NA	NA	NA	-322,D05-37462
MSTRG.27491.3	A07	97706848	97711757	+	gene_id	MSTRG.27491	NA	NA	NA	NA	-811,A07-33094
MSTRG.44288.2	A11	66284425	66289910	-	gene_id	MSTRG.44288	NA	NA	NA	NA	429,A11-34382
MSTRG.106189.4	D13	60229694	60233077	-	gene_id	MSTRG.106189	NA	NA	NA	NA	2239,D13-23020
MSTRG.69629.2	D05	4526427	4527839	-	gene_id	MSTRG.69629	NA	NA	NA	NA	-1631,D05-40372
MSTRG.63814.1	D03	17421932	17423602	+	gene_id	MSTRG.63814	NA	NA	NA	NA	14541,D03-20662
MSTRG.16531.1	A05	26514958	26516033	-	gene_id	MSTRG.16531	NA	NA	NA	NA	-9316,A05-52119
MSTRG.9263.1	A03	108326670	108330993	+	gene_id	MSTRG.9263	NA	NA	NA	NA	552,A03-14842
MSTRG.38457.2	A10	34024575	34028378	-	gene_id	MSTRG.38457	NA	NA	NA	NA	536,A10-39115
MSTRG.5880.2	A02	101935325	101939662	+	gene_id	MSTRG.5880	NA	NA	NA	NA	300,A02-20890
MSTRG.64150.1	D03	32754459	32754664	+	gene_id	MSTRG.64150	NA	NA	NA	NA	-75616,D03-22837
MSTRG.62510.5	D02	69680961	69682081	+	gene_id	MSTRG.62510	NA	NA	NA	NA	-407,D02-26659
MSTRG.52207.2	A13	49571601	49574584	+	gene_id	MSTRG.52207	NA	NA	NA	NA	-253,A13-30741
MSTRG.41387.1	A11	4270951	4271330	-	gene_id	MSTRG.41387	NA	NA	NA	NA	-2070,A11-50364
MSTRG.46886.11	A12	8453407	8456168	-	gene_id	MSTRG.46886	NA	NA	NA	NA	2028,A12-22069
MSTRG.81541.1	D08	3137734	3142435	-	gene_id	MSTRG.81541	NA	NA	NA	NA	-360,D08-29937
MSTRG.65342.3	D03	52714633	52716044	-	gene_id	MSTRG.65342	NA	NA	NA	NA	-1429,D03-25069
MSTRG.87660.1	D09	44500817	44502125	-	gene_id	MSTRG.87660	NA	NA	NA	NA	3374,D09-29517
MSTRG.24122.6	A07	4993044	4999395	+	gene_id	MSTRG.24122	NA	NA	NA	NA	-1020,A07-32181
MSTRG.19136.1	A05	108318389	108320184	+	gene_id	MSTRG.19136	NA	NA	NA	NA	3541,A05-71813
MSTRG.73316.3	D05	52171424	52175776	+	gene_id	MSTRG.73316	NA	NA	NA	NA	-468,D05-56741
MSTRG.79068.1	D07	17197431	17202426	+	gene_id	MSTRG.79068	NA	NA	NA	NA	1283,D07-19919
MSTRG.91231.1	D10	42418343	42428094	-	gene_id	MSTRG.91231	NA	NA	NA	NA	122,D10-29025
MSTRG.79352.1	D07	21452948	21453923	-	gene_id	MSTRG.79352	NA	NA	NA	NA	174,D07-32025
MSTRG.88753.2	D10	277307	280100	-	gene_id	MSTRG.88753	NA	NA	NA	NA	-198,D10-18027
MSTRG.14878.2	A05	15075215	15080741	+	gene_id	MSTRG.14878	NA	NA	NA	NA	275,A05-75668
MSTRG.83251.2	D08	47732380	47735989	+	gene_id	MSTRG.83251	NA	NA	NA	NA	370,D08-36503
MSTRG.77495.1	D07	2008973	2010094	+	gene_id	MSTRG.77495	NA	NA	NA	NA	866,D07-21242
MSTRG.83156.1	D08	45358511	45359504	-	gene_id	MSTRG.83156	NA	NA	NA	NA	2049,D08-41217
MSTRG.17862.1	A05	45179619	45181960	-	gene_id	MSTRG.17862	NA	NA	NA	NA	54,A05-67182
MSTRG.3405.5	A01	110825811	110832595	+	gene_id	MSTRG.3405	NA	NA	NA	NA	-16,A01-28551
MSTRG.89381.1	D10	4078086	4085624	+	gene_id	MSTRG.89381	NA	NA	NA	NA	59,D10-19460
MSTRG.30993.1	A08	119797006	119802789	-	gene_id	MSTRG.30993	NA	NA	NA	NA	482,A08-28020
MSTRG.40874.2	A11	1399770	1405601	-	gene_id	MSTRG.40874	NA	NA	NA	NA	503,A11-40978
MSTRG.63480.3	D03	4970454	4972980	+	gene_id	MSTRG.63480	NA	NA	NA	NA	340,D03-29907
MSTRG.62418.1	D02	69087808	69090000	+	gene_id	MSTRG.62418	NA	NA	NA	NA	-3882,D02-31346
MSTRG.43039.2	A11	17667657	17674044	-	gene_id	MSTRG.43039	NA	NA	NA	NA	193,A11-48597
MSTRG.33759.1	A09	66617814	66627281	-	gene_id	MSTRG.33759	NA	NA	NA	NA	426,A09-48039
MSTRG.20129.1	A06	2598448	2600171	-	gene_id	MSTRG.20129	NA	NA	NA	NA	-1459,A06-25665
MSTRG.54064.1	A13	107203937	107206106	-	gene_id	MSTRG.54064	NA	NA	NA	NA	157,A13-19848
MSTRG.92602.1	D10	67624981	67627611	+	gene_id	MSTRG.92602	NA	NA	NA	NA	-244,D10-25662
MSTRG.67268.1	D04	34508846	34517700	-	gene_id	MSTRG.67268	NA	NA	NA	NA	209,D04-22387
MSTRG.76575.1	D06	63488491	63504226	-	gene_id	MSTRG.76575	NA	NA	NA	NA	2069,D06-22865
MSTRG.106461.1	D13	62426805	62430234	-	gene_id	MSTRG.106461	NA	NA	NA	NA	264,D13-29564
MSTRG.67875.1	D04	48889276	48893907	-	gene_id	MSTRG.67875	NA	NA	NA	NA	-998,D04-30519
MSTRG.19548.1	A05	113322526	113322985	+	gene_id	MSTRG.19548	NA	NA	NA	NA	3892,A05-72168
MSTRG.62410.1	D02	69017632	69027556	+	gene_id	MSTRG.62410	NA	NA	NA	NA	22,D02-42042
MSTRG.69136.1	D05	2065333	2068865	-	gene_id	MSTRG.69136	NA	NA	NA	NA	-30,D05-45978
MSTRG.96963.3	D11	59625154	59629427	-	gene_id	MSTRG.96963	NA	NA	NA	NA	595,D11-32247
MSTRG.73906.1	D06	2749766	2754279	+	gene_id	MSTRG.73906	NA	NA	NA	NA	226,D06-31796
MSTRG.38178.1	A10	21165108	21168450	-	gene_id	MSTRG.38178	NA	NA	NA	NA	-549,A10-45960
MSTRG.57834.1	D01	48836700	48846479	-	gene_id	MSTRG.57834	NA	NA	NA	NA	-3212,D01-33019
MSTRG.60431.2	D02	19413878	19418130	-	gene_id	MSTRG.60431	NA	NA	NA	NA	227,D02-26947
MSTRG.106120.1	D13	59843551	59845882	+	gene_id	MSTRG.106120	NA	NA	NA	NA	3879,D13-31465
MSTRG.25985.1	A07	34991731	34997787	-	gene_id	MSTRG.25985	NA	NA	NA	NA	-211,A07-33541
MSTRG.103450.1	D13	3725955	3727941	+	gene_id	MSTRG.103450	NA	NA	NA	NA	-773,D13-34863
MSTRG.30190.1	A08	109916844	109921383	+	gene_id	MSTRG.30190	NA	NA	NA	NA	411,A08-33651
MSTRG.30100.2	A08	107749818	107751787	-	gene_id	MSTRG.30100	NA	NA	NA	NA	-1427,A08-44907
MSTRG.45523.1	A11	119402974	119411062	-	gene_id	MSTRG.45523	NA	NA	NA	NA	-530,A11-49790
MSTRG.29873.1	A08	102658487	102661218	-	gene_id	MSTRG.29873	NA	NA	NA	NA	-253,A08-32798
MSTRG.50653.1	A12	111404570	111405824	-	gene_id	MSTRG.50653	NA	NA	NA	NA	2486,A12-6768
MSTRG.98994.4	D12	9053862	9054351	-	gene_id	MSTRG.98994	NA	NA	NA	NA	-2201,D12-29560
MSTRG.85355.1	D09	1512682	1520506	-	gene_id	MSTRG.85355	NA	NA	NA	NA	-763,D09-27056
MSTRG.69060.1	D05	1700784	1701794	+	gene_id	MSTRG.69060	NA	NA	NA	NA	61,D05-44706
MSTRG.59182.6	D02	660764	686218	-	gene_id	MSTRG.59182	NA	NA	NA	NA	752,D02-34897
MSTRG.77609.1	D07	2675769	2682188	-	gene_id	MSTRG.77609	NA	NA	NA	NA	325,D07-32912
MSTRG.45621.3	A11	121461092	121463361	+	gene_id	MSTRG.45621	NA	NA	NA	NA	-406,A11-27148
MSTRG.40672.2	A11	151920	155258	+	gene_id	MSTRG.40672	NA	NA	NA	NA	201,A11-29172
MSTRG.52582.2	A13	68836567	68841416	-	gene_id	MSTRG.52582	NA	NA	NA	NA	75,A13-26607
MSTRG.50492.1	A12	110348574	110350628	+	gene_id	MSTRG.50492	NA	NA	NA	NA	225,A12-37747
MSTRG.59644.1	D02	5361507	5362363	+	gene_id	MSTRG.59644	NA	NA	NA	NA	15871,D02-22275
MSTRG.42288.2	A11	9931049	9936663	-	gene_id	MSTRG.42288	NA	NA	NA	NA	156,A11-39652
MSTRG.69223.1	D05	2324681	2326911	-	gene_id	MSTRG.69223	NA	NA	NA	NA	518,D05-37048
MSTRG.35566.2	A09	81096933	81097532	+	gene_id	MSTRG.35566	NA	NA	NA	NA	1420,A09-20967
MSTRG.9864.1	A03	114502519	114505030	+	gene_id	MSTRG.9864	NA	NA	NA	NA	286,A03-29934
MSTRG.49960.2	A12	107413975	107416316	-	gene_id	MSTRG.49960	NA	NA	NA	NA	-6189,A12-28017
MSTRG.83122.8	D08	44616642	44622982	-	gene_id	MSTRG.83122	NA	NA	NA	NA	2582,D08-39271
MSTRG.68577.1	D04	56586022	56590456	-	gene_id	MSTRG.68577	NA	NA	NA	NA	-3924,D04-24728
MSTRG.39160.2	A10	86396855	86399079	+	gene_id	MSTRG.39160	NA	NA	NA	NA	342,A10-24562
MSTRG.48397.3	A12	89675717	89676549	+	gene_id	MSTRG.48397	NA	NA	NA	NA	-2532,A12-39331
MSTRG.97610.1	D11	67911918	67917907	+	gene_id	MSTRG.97610	NA	NA	NA	NA	1720,D11-49758
MSTRG.20850.1	A06	12379036	12382722	-	gene_id	MSTRG.20850	NA	NA	NA	NA	457,A06-32266
MSTRG.14362.2	A05	12273765	12277200	-	gene_id	MSTRG.14362	NA	NA	NA	NA	760,A05-55445
MSTRG.101315.1	D12	57872319	57875439	-	gene_id	MSTRG.101315	NA	NA	NA	NA	178,D12-37029
MSTRG.89342.1	D10	3694793	3699003	+	gene_id	MSTRG.89342	NA	NA	NA	NA	200,D10-40823
MSTRG.12592.1	A05	1514038	1519856	-	gene_id	MSTRG.12592	NA	NA	NA	NA	-112,A05-80931
MSTRG.63014.1	D03	524212	530425	-	gene_id	MSTRG.63014	NA	NA	NA	NA	-481,D03-20918
MSTRG.33634.1	A09	65548603	65549279	+	gene_id	MSTRG.33634	NA	NA	NA	NA	-64708,A09-35649
MSTRG.99518.2	D12	18645961	18649054	-	gene_id	MSTRG.99518	NA	NA	NA	NA	190,D12-42295
MSTRG.85639.1	D09	7733859	7741924	-	gene_id	MSTRG.85639	NA	NA	NA	NA	2546,D09-28391
MSTRG.41876.1	A11	7263995	7265365	-	gene_id	MSTRG.41876	NA	NA	NA	NA	1594,A11-47494
MSTRG.24325.3	A07	6815376	6819547	+	gene_id	MSTRG.24325	NA	NA	NA	NA	532,A07-26512
MSTRG.62128.1	D02	67001610	67004918	+	gene_id	MSTRG.62128	NA	NA	NA	NA	387,D02-25320
MSTRG.46155.1	A11	127152848	127153617	+	gene_id	MSTRG.46155	NA	NA	NA	NA	-6154,A11-35875
MSTRG.72961.1	D05	46111876	46119057	-	gene_id	MSTRG.72961	NA	NA	NA	NA	315,D05-50424
MSTRG.70094.1	D05	7153276	7159701	-	gene_id	MSTRG.70094	NA	NA	NA	NA	158,D05-27784
MSTRG.101239.1	D12	57357378	57361398	-	gene_id	MSTRG.101239	NA	NA	NA	NA	513,D12-37022
MSTRG.75374.1	D06	26474442	26478755	+	gene_id	MSTRG.75374	NA	NA	NA	NA	-154,D06-21547
MSTRG.60738.1	D02	30577586	30582562	+	gene_id	MSTRG.60738	NA	NA	NA	NA	-325,D02-41951
MSTRG.105998.1	D13	58980240	58984210	-	gene_id	MSTRG.105998	NA	NA	NA	NA	389,D13-26561
MSTRG.85657.1	D09	7953860	7957718	-	gene_id	MSTRG.85657	NA	NA	NA	NA	-402,D09-33910
MSTRG.96228.1	D11	35945452	35955537	-	gene_id	MSTRG.96228	NA	NA	NA	NA	-720,D11-39193
MSTRG.82093.1	D08	9608120	9612877	+	gene_id	MSTRG.82093	NA	NA	NA	NA	299,D08-25864
MSTRG.105039.1	D13	46891061	46893509	-	gene_id	MSTRG.105039	NA	NA	NA	NA	62,D13-28141
MSTRG.61279.1	D02	51921661	51922803	-	gene_id	MSTRG.61279	NA	NA	NA	NA	-259,D02-29958
MSTRG.26888.1	A07	91952074	91953893	-	gene_id	MSTRG.26888	NA	NA	NA	NA	415,A07-26581
MSTRG.62453.2	D02	69281023	69283695	-	gene_id	MSTRG.62453	NA	NA	NA	NA	897,D02-15038
MSTRG.9842.1	A03	114406352	114412578	+	gene_id	MSTRG.9842	NA	NA	NA	NA	-397,A03-27379
MSTRG.20528.1	A06	7546892	7549140	-	gene_id	MSTRG.20528	NA	NA	NA	NA	620,A06-31392
MSTRG.18223.1	A05	72811838	72814636	+	gene_id	MSTRG.18223	NA	NA	NA	NA	152,A05-73241
MSTRG.81072.1	D08	136550	140178	-	gene_id	MSTRG.81072	NA	NA	NA	NA	722,D08-41111
MSTRG.73666.1	D06	832525	835231	+	gene_id	MSTRG.73666	NA	NA	NA	NA	167,D06-32528
MSTRG.22737.1	A06	122754617	122759613	+	gene_id	MSTRG.22737	NA	NA	NA	NA	342,A06-26296
MSTRG.16780.1	A05	28498019	28499828	+	gene_id	MSTRG.16780	NA	NA	NA	NA	1339,A05-37984
MSTRG.90449.1	D10	17186884	17187543	+	gene_id	MSTRG.90449	NA	NA	NA	NA	-3339,D10-37521
MSTRG.49392.2	A12	103235518	103245841	-	gene_id	MSTRG.49392	NA	NA	NA	NA	3127,A12-30561
MSTRG.18060.3	A05	53196049	53200245	+	gene_id	MSTRG.18060	NA	NA	NA	NA	-127,A05-56665
MSTRG.15051.2	A05	16219796	16230859	+	gene_id	MSTRG.15051	NA	NA	NA	NA	126,A05-79375
MSTRG.101348.1	D12	58145416	58154947	-	gene_id	MSTRG.101348	NA	NA	NA	NA	398,D12-38417
MSTRG.41167.1	A11	2983695	2985253	-	gene_id	MSTRG.41167	NA	NA	NA	NA	-501,A11-41381
MSTRG.36508.1	A10	448865	450708	-	gene_id	MSTRG.36508	NA	NA	NA	NA	192,A10-29688
MSTRG.9922.1	A03	114842553	114845299	-	gene_id	MSTRG.9922	NA	NA	NA	NA	1193,A03-34240
MSTRG.37968.1	A10	15164676	15167048	+	gene_id	MSTRG.37968	NA	NA	NA	NA	27,A10-34256
MSTRG.96050.1	D11	29997334	29999416	-	gene_id	MSTRG.96050	NA	NA	NA	NA	-200,D11-57967
MSTRG.77434.1	D07	1549802	1555030	-	gene_id	MSTRG.77434	NA	NA	NA	NA	-9205,D07-35297
MSTRG.98206.1	D12	748167	752568	-	gene_id	MSTRG.98206	NA	NA	NA	NA	-668,D12-34940
MSTRG.99480.1	D12	17822989	17826525	-	gene_id	MSTRG.99480	NA	NA	NA	NA	1086,D12-41248
MSTRG.9532.1	A03	111584489	111586079	+	gene_id	MSTRG.9532	NA	NA	NA	NA	4177,A03-37407
MSTRG.87981.2	D09	46378111	46388284	+	gene_id	MSTRG.87981	NA	NA	NA	NA	190,D09-31833
MSTRG.81235.5	D08	1075095	1076613	-	gene_id	MSTRG.81235	NA	NA	NA	NA	5096,D08-35756
MSTRG.7115.1	A03	6759889	6770119	+	gene_id	MSTRG.7115	NA	NA	NA	NA	1909,A03-18891
MSTRG.84808.1	D08	64333301	64337631	+	gene_id	MSTRG.84808	NA	NA	NA	NA	261,D08-41310
MSTRG.32341.2	A09	9592734	9593696	+	gene_id	MSTRG.32341	NA	NA	NA	NA	2478,A09-32902
MSTRG.8294.1	A03	61725507	61729153	+	gene_id	MSTRG.8294	NA	NA	NA	NA	-101,A03-22957
MSTRG.16437.10	A05	25466450	25467593	-	gene_id	MSTRG.16437	NA	NA	NA	NA	1299,A05-71683
MSTRG.7598.1	A03	17005311	17008829	-	gene_id	MSTRG.7598	NA	NA	NA	NA	-401,A03-23572
MSTRG.95236.1	D11	17111439	17115783	+	gene_id	MSTRG.95236	NA	NA	NA	NA	1216,D11-35232
MSTRG.105979.1	D13	58863515	58866414	+	gene_id	MSTRG.105979	NA	NA	NA	NA	-1813,D13-30540
MSTRG.20611.1	A06	8415084	8421821	-	gene_id	MSTRG.20611	NA	NA	NA	NA	218,A06-28120
MSTRG.31172.2	A08	121144202	121149625	-	gene_id	MSTRG.31172	NA	NA	NA	NA	264,A08-38761
MSTRG.16961.1	A05	31029787	31036580	+	gene_id	MSTRG.16961	NA	NA	NA	NA	418,A05-72424
MSTRG.83450.1	D08	50370984	50373944	+	gene_id	MSTRG.83450	NA	NA	NA	NA	1370,D08-28397
MSTRG.42437.1	A11	11492138	11493237	-	gene_id	MSTRG.42437	NA	NA	NA	NA	-448,A11-43119
MSTRG.71081.1	D05	13057741	13058542	+	gene_id	MSTRG.71081	NA	NA	NA	NA	-754,D05-28412
MSTRG.27159.3	A07	94670656	94671798	-	gene_id	MSTRG.27159	NA	NA	NA	NA	-154,A07-41710
MSTRG.83934.2	D08	56588201	56590576	-	gene_id	MSTRG.83934	NA	NA	NA	NA	-1347,D08-44096
MSTRG.102246.1	D12	64978612	64979804	+	gene_id	MSTRG.102246	NA	NA	NA	NA	1991,D12-40391
MSTRG.36358.1	A09	85960331	85966840	-	gene_id	MSTRG.36358	NA	NA	NA	NA	781,A09-34431
MSTRG.31968.1	A09	1164860	1168101	+	gene_id	MSTRG.31968	NA	NA	NA	NA	9541,A09-32195
MSTRG.10523.1	A04	3849876	3850407	+	gene_id	MSTRG.10523	NA	NA	NA	NA	-77299,A04-14153
MSTRG.86517.1	D09	34154907	34166023	+	gene_id	MSTRG.86517	NA	NA	NA	NA	2477,D09-24714
MSTRG.30743.2	A08	117381934	117387756	+	gene_id	MSTRG.30743	NA	NA	NA	NA	1263,A08-40740
MSTRG.21555.1	A06	39624269	39633604	+	gene_id	MSTRG.21555	NA	NA	NA	NA	-792,A06-24035
MSTRG.82919.2	D08	40129742	40158132	+	gene_id	MSTRG.82919	NA	NA	NA	NA	124485,D08-31531
MSTRG.97959.2	D11	71561724	71566007	-	gene_id	MSTRG.97959	NA	NA	NA	NA	-375,D11-33120
MSTRG.64716.3	D03	45164746	45166452	-	gene_id	MSTRG.64716	NA	NA	NA	NA	1704,D03-18300
MSTRG.80815.1	D07	57263257	57264829	+	gene_id	MSTRG.80815	NA	NA	NA	NA	20931,D07-30299
MSTRG.72535.1	D05	34483157	34492123	-	gene_id	MSTRG.72535	NA	NA	NA	NA	187,D05-34037
MSTRG.68618.1	D04	56855120	56855511	+	gene_id	MSTRG.68618	NA	NA	NA	NA	5421,D04-20725
MSTRG.93473.1	D11	4435803	4436831	-	gene_id	MSTRG.93473	NA	NA	NA	NA	5690,D11-46544
MSTRG.48190.1	A12	86725524	86728438	+	gene_id	MSTRG.48190	NA	NA	NA	NA	396,A12-19626
MSTRG.26706.2	A07	88298776	88302363	+	gene_id	MSTRG.26706	NA	NA	NA	NA	297,A07-27602
MSTRG.35422.1	A09	80324020	80325640	-	gene_id	MSTRG.35422	NA	NA	NA	NA	934,A09-38915
MSTRG.77398.2	D07	1350597	1351317	+	gene_id	MSTRG.77398	NA	NA	NA	NA	701,D07-30039
MSTRG.45733.2	A11	123129933	123130274	-	gene_id	MSTRG.45733	NA	NA	NA	NA	-746,A11-44160
MSTRG.23250.3	A06	127625995	127628288	-	gene_id	MSTRG.23250	NA	NA	NA	NA	245,A06-27715
MSTRG.16123.1	A05	23202368	23203290	-	gene_id	MSTRG.16123	NA	NA	NA	NA	-82,A05-73492
MSTRG.39857.1	A10	111734625	111736199	+	gene_id	MSTRG.39857	NA	NA	NA	NA	9283,A10-50255
MSTRG.90712.2	D10	22852726	22859728	-	gene_id	MSTRG.90712	NA	NA	NA	NA	556,D10-37731
MSTRG.43807.1	A11	29388801	29394638	+	gene_id	MSTRG.43807	NA	NA	NA	NA	-156,A11-57907
MSTRG.96929.1	D11	59431306	59433008	+	gene_id	MSTRG.96929	NA	NA	NA	NA	1799,D11-40428
MSTRG.18112.2	A05	58974461	58976077	+	gene_id	MSTRG.18112	NA	NA	NA	NA	19726,A05-55306
MSTRG.41992.1	A11	7930364	7937175	+	gene_id	MSTRG.41992	NA	NA	NA	NA	-1165,A11-54378
MSTRG.24367.1	A07	7137390	7141542	-	gene_id	MSTRG.24367	NA	NA	NA	NA	-10514,A07-41801
MSTRG.106439.2	D13	62267889	62274445	+	gene_id	MSTRG.106439	NA	NA	NA	NA	360,D13-27497
MSTRG.15822.3	A05	21443125	21448036	-	gene_id	MSTRG.15822	NA	NA	NA	NA	1280,A05-53632
MSTRG.2015.2	A01	47559936	47564532	-	gene_id	MSTRG.2015	NA	NA	NA	NA	325,A01-18842
MSTRG.69298.1	D05	2836149	2838238	+	gene_id	MSTRG.69298	NA	NA	NA	NA	-383,D05-21518
MSTRG.1308.1	A01	14476859	14477974	+	gene_id	MSTRG.1308	NA	NA	NA	NA	-170,A01-22788
MSTRG.88946.1	D10	1284043	1286824	-	gene_id	MSTRG.88946	NA	NA	NA	NA	291,D10-38547
MSTRG.85022.4	D08	65607905	65609215	-	gene_id	MSTRG.85022	NA	NA	NA	NA	3187,D08-21053
MSTRG.30805.1	A08	118214463	118217956	-	gene_id	MSTRG.30805	NA	NA	NA	NA	10413,A08-39981
MSTRG.25067.1	A07	16351362	16352819	+	gene_id	MSTRG.25067	NA	NA	NA	NA	667,A07-40044
MSTRG.21871.1	A06	72494546	72505973	+	gene_id	MSTRG.21871	NA	NA	NA	NA	97,A06-23446
MSTRG.104902.1	D13	43093899	43095136	-	gene_id	MSTRG.104902	NA	NA	NA	NA	3759,D13-31176
MSTRG.83722.3	D08	53970799	53971943	+	gene_id	MSTRG.83722	NA	NA	NA	NA	730,D08-33033
MSTRG.63545.2	D03	5679235	5686665	+	gene_id	MSTRG.63545	NA	NA	NA	NA	982,D03-13644
MSTRG.105721.1	D13	56981546	56982520	+	gene_id	MSTRG.105721	NA	NA	NA	NA	5911,D13-31868
MSTRG.101763.1	D12	61651768	61654126	-	gene_id	MSTRG.101763	NA	NA	NA	NA	-135,D12-41146
MSTRG.88687.1	D09	50050358	50056574	-	gene_id	MSTRG.88687	NA	NA	NA	NA	463,D09-22157
MSTRG.39597.1	A10	106411648	106427353	+	gene_id	MSTRG.39597	NA	NA	NA	NA	457,A10-38257
MSTRG.106298.2	D13	60984906	60989194	-	gene_id	MSTRG.106298	NA	NA	NA	NA	638,D13-30552
MSTRG.102851.2	D12	68445784	68453507	+	gene_id	MSTRG.102851	NA	NA	NA	NA	375,D12-40203
MSTRG.88379.1	D09	48626744	48628906	+	gene_id	MSTRG.88379	NA	NA	NA	NA	4520,D09-33417
MSTRG.77060.2	D06	68151519	68155494	+	gene_id	MSTRG.77060	NA	NA	NA	NA	1975,D06-30206
MSTRG.55255.1	Contig395	20064	30634	-	gene_id	MSTRG.55255	NA	NA	NA	NA
MSTRG.39219.1	A10	88129289	88144689	-	gene_id	MSTRG.39219	NA	NA	NA	NA	-5333,A10-46014
MSTRG.26219.2	A07	50455876	50461230	+	gene_id	MSTRG.26219	NA	NA	NA	NA	-548,A07-25450
MSTRG.97658.1	D11	68651538	68653639	-	gene_id	MSTRG.97658	NA	NA	NA	NA	-288,D11-42311
MSTRG.25691.1	A07	27383459	27387571	-	gene_id	MSTRG.25691	NA	NA	NA	NA	299,A07-22352
MSTRG.5167.1	A02	51291745	51295498	-	gene_id	MSTRG.5167	NA	NA	NA	NA	-374,A02-27139
MSTRG.65825.2	D04	1100928	1103074	-	gene_id	MSTRG.65825	NA	NA	NA	NA	1135,D04-23198
MSTRG.89383.1	D10	4129510	4132597	+	gene_id	MSTRG.89383	NA	NA	NA	NA	728,D10-28825
MSTRG.15011.3	A05	15813918	15820272	+	gene_id	MSTRG.15011	NA	NA	NA	NA	6508,A05-63673
MSTRG.62235.1	D02	67812438	67813816	-	gene_id	MSTRG.62235	NA	NA	NA	NA	3594,D02-39921
MSTRG.101112.2	D12	56071397	56073687	+	gene_id	MSTRG.101112	NA	NA	NA	NA	483,D12-43870
MSTRG.66890.7	D04	15261024	15262144	+	gene_id	MSTRG.66890	NA	NA	NA	NA	-1003,D04-25961
MSTRG.59949.1	D02	8350591	8355018	-	gene_id	MSTRG.59949	NA	NA	NA	NA	369,D02-22607
MSTRG.41882.1	A11	7203853	7218401	+	gene_id	MSTRG.41882	NA	NA	NA	NA	319,A11-37880
MSTRG.28841.3	A08	18612936	18615562	+	gene_id	MSTRG.28841	NA	NA	NA	NA	993,A08-31597
MSTRG.40122.1	A10	115629985	115632993	+	gene_id	MSTRG.40122	NA	NA	NA	NA	19963,A10-44464
MSTRG.75045.2	D06	19508531	19511706	-	gene_id	MSTRG.75045	NA	NA	NA	NA	103,D06-34689
MSTRG.91241.2	D10	43272146	43273511	-	gene_id	MSTRG.91241	NA	NA	NA	NA	-11000,D10-27468
MSTRG.69173.1	D05	2224331	2230055	-	gene_id	MSTRG.69173	NA	NA	NA	NA	463,D05-33725
MSTRG.104176.1	D13	15856761	15859480	-	gene_id	MSTRG.104176	NA	NA	NA	NA	1050,D13-37622
MSTRG.35349.1	A09	79730098	79735552	+	gene_id	MSTRG.35349	NA	NA	NA	NA	-60,A09-47153
MSTRG.8205.1	A03	53648214	53651990	+	gene_id	MSTRG.8205	NA	NA	NA	NA	492,A03-31967
MSTRG.96623.1	D11	53359077	53361509	+	gene_id	MSTRG.96623	NA	NA	NA	NA	-619,D11-41651
MSTRG.63734.1	D03	15127972	15134018	-	gene_id	MSTRG.63734	NA	NA	NA	NA	1164,D03-25989
MSTRG.89313.2	D10	3489897	3492953	-	gene_id	MSTRG.89313	NA	NA	NA	NA	-569,D10-21951
MSTRG.28368.1	A08	6623235	6626177	-	gene_id	MSTRG.28368	NA	NA	NA	NA	-449,A08-23211
MSTRG.58244.1	D01	56543421	56548526	+	gene_id	MSTRG.58244	NA	NA	NA	NA	578,D01-26173
MSTRG.68333.1	D04	54365629	54368851	-	gene_id	MSTRG.68333	NA	NA	NA	NA	212,D04-17027
MSTRG.24797.5	A07	11733815	11738294	-	gene_id	MSTRG.24797	NA	NA	NA	NA	9,A07-22769
MSTRG.99895.1	D12	36450519	36454481	-	gene_id	MSTRG.99895	NA	NA	NA	NA	1653,D12-35473
MSTRG.29737.2	A08	100213730	100220933	-	gene_id	MSTRG.29737	NA	NA	NA	NA	-451,A08-23797
MSTRG.68631.2	D04	56898788	56899804	-	gene_id	MSTRG.68631	NA	NA	NA	NA	-5707,D04-33497
MSTRG.28404.1	A08	6943564	6949155	+	gene_id	MSTRG.28404	NA	NA	NA	NA	-44,A08-34291
MSTRG.582.1	A01	4526361	4528386	+	gene_id	MSTRG.582	NA	NA	NA	NA	1228,A01-38849
MSTRG.57736.1	D01	45683343	45687948	+	gene_id	MSTRG.57736	NA	NA	NA	NA	-78,D01-36924
MSTRG.45861.1	A11	124522996	124524658	-	gene_id	MSTRG.45861	NA	NA	NA	NA	481,A11-52506
MSTRG.20516.2	A06	7364292	7365723	+	gene_id	MSTRG.20516	NA	NA	NA	NA	20,A06-35520
MSTRG.51394.1	A13	5728036	5728825	-	gene_id	MSTRG.51394	NA	NA	NA	NA	-1466,A13-41199
MSTRG.37996.1	A10	16252858	16253615	+	gene_id	MSTRG.37996	NA	NA	NA	NA	-1319,A10-39833
MSTRG.13090.3	A05	4332009	4353380	+	gene_id	MSTRG.13090	NA	NA	NA	NA	-1637,A05-61820
MSTRG.10213.10	A04	39303	43553	-	gene_id	MSTRG.10213	NA	NA	NA	NA	238,A04-890
MSTRG.36233.1	A09	85133588	85137985	-	gene_id	MSTRG.36233	NA	NA	NA	NA	825,A09-41950
MSTRG.54261.4	A13	108341093	108346206	-	gene_id	MSTRG.54261	NA	NA	NA	NA	671,A13-23034
MSTRG.46769.1	A12	6347438	6355197	-	gene_id	MSTRG.46769	NA	NA	NA	NA	-1882,A12-24823
MSTRG.28673.1	A08	12304664	12306662	+	gene_id	MSTRG.28673	NA	NA	NA	NA	-21659,A08-32225
MSTRG.75544.1	D06	33835898	33838942	-	gene_id	MSTRG.75544	NA	NA	NA	NA	37,D06-24460
MSTRG.6875.2	A03	4370186	4381788	+	gene_id	MSTRG.6875	NA	NA	NA	NA	564,A03-26494
MSTRG.55651.2	D01	364839	369471	+	gene_id	MSTRG.55651	NA	NA	NA	NA	-8,D01-28744
MSTRG.2102.1	A01	61067003	61068347	+	gene_id	MSTRG.2102	NA	NA	NA	NA	1054,A01-26963
MSTRG.40305.1	A10	118219485	118221460	+	gene_id	MSTRG.40305	NA	NA	NA	NA	542,A10-21659
MSTRG.8245.1	A03	56057414	56066378	-	gene_id	MSTRG.8245	NA	NA	NA	NA	-923,A03-25723
MSTRG.101104.2	D12	55970597	55979392	+	gene_id	MSTRG.101104	NA	NA	NA	NA	15,D12-43412
MSTRG.82726.1	D08	34427803	34430209	-	gene_id	MSTRG.82726	NA	NA	NA	NA	567,D08-36483
MSTRG.31211.2	A08	121446882	121451033	-	gene_id	MSTRG.31211	NA	NA	NA	NA	272,A08-35410
MSTRG.103532.1	D13	4584009	4588668	-	gene_id	MSTRG.103532	NA	NA	NA	NA	-67,D13-34866
MSTRG.38487.1	A10	37570476	37577037	-	gene_id	MSTRG.38487	NA	NA	NA	NA	-1300,A10-35847
MSTRG.87861.1	D09	45223530	45227928	+	gene_id	MSTRG.87861	NA	NA	NA	NA	-51,D09-39720
MSTRG.38516.1	A10	43151373	43156721	+	gene_id	MSTRG.38516	NA	NA	NA	NA	256,A10-33318
MSTRG.77645.1	D07	2952805	2953244	-	gene_id	MSTRG.77645	NA	NA	NA	NA	-1310,D07-23907
MSTRG.12775.1	A05	2671727	2672996	-	gene_id	MSTRG.12775	NA	NA	NA	NA	491,A05-54869
MSTRG.8357.1	A03	71061287	71061843	+	gene_id	MSTRG.8357	NA	NA	NA	NA	415,A03-35513
MSTRG.69933.1	D05	6112634	6113507	-	gene_id	MSTRG.69933	NA	NA	NA	NA	1735,D05-35728
MSTRG.20717.2	A06	10188959	10193249	-	gene_id	MSTRG.20717	NA	NA	NA	NA	15478,A06-28721
MSTRG.29278.1	A08	66630269	66631790	-	gene_id	MSTRG.29278	NA	NA	NA	NA	165455,A08-35063
MSTRG.29555.1	A08	91580340	91581108	-	gene_id	MSTRG.29555	NA	NA	NA	NA	178060,A08-44869
MSTRG.84718.2	D08	63764512	63766838	-	gene_id	MSTRG.84718	NA	NA	NA	NA	-338,D08-36875
MSTRG.81314.1	D08	1592316	1596644	+	gene_id	MSTRG.81314	NA	NA	NA	NA	203,D08-34085
MSTRG.58270.1	D01	57049679	57054920	-	gene_id	MSTRG.58270	NA	NA	NA	NA	546,D01-23941
MSTRG.42641.3	A11	13588212	13592570	-	gene_id	MSTRG.42641	NA	NA	NA	NA	386,A11-45167
MSTRG.59351.1	D02	2632487	2640654	+	gene_id	MSTRG.59351	NA	NA	NA	NA	-19897,D02-30818
MSTRG.12616.1	A05	1866542	1867846	-	gene_id	MSTRG.12616	NA	NA	NA	NA	-16871,A05-48687
MSTRG.78015.2	D07	5591164	5594315	-	gene_id	MSTRG.78015	NA	NA	NA	NA	-403,D07-41841
MSTRG.66221.1	D04	5470420	5480119	-	gene_id	MSTRG.66221	NA	NA	NA	NA	242,D04-17650
MSTRG.33416.7	A09	62326302	62329951	+	gene_id	MSTRG.33416	NA	NA	NA	NA	122,A09-42609
MSTRG.90781.1	D10	24931353	24934571	-	gene_id	MSTRG.90781	NA	NA	NA	NA	233,D10-35247
MSTRG.49132.1	A12	100789068	100793460	-	gene_id	MSTRG.49132	NA	NA	NA	NA	-285,A12-28852
MSTRG.37226.1	A10	4879221	4886951	+	gene_id	MSTRG.37226	NA	NA	NA	NA	229,A10-35643
MSTRG.9812.1	A03	114235207	114240129	+	gene_id	MSTRG.9812	NA	NA	NA	NA	447,A03-27630
MSTRG.30035.2	A08	106423305	106434837	-	gene_id	MSTRG.30035	NA	NA	NA	NA	-1183,A08-42208
MSTRG.91550.1	D10	52117443	52122538	-	gene_id	MSTRG.91550	NA	NA	NA	NA	-418,D10-33969
MSTRG.15915.1	A05	21821447	21826434	+	gene_id	MSTRG.15915	NA	NA	NA	NA	482,A05-58838
MSTRG.81026.1	D07	58932758	58953263	-	gene_id	MSTRG.81026	NA	NA	NA	NA	-3703,D07-19483
MSTRG.4565.2	A02	12761516	12764007	-	gene_id	MSTRG.4565	NA	NA	NA	NA	400,A02-15730
MSTRG.24690.1	A07	10497477	10498247	-	gene_id	MSTRG.24690	NA	NA	NA	NA	3960,A07-30727
MSTRG.20131.2	A06	2691031	2693641	+	gene_id	MSTRG.20131	NA	NA	NA	NA	2310,A06-34951
MSTRG.62869.2	D02	71563135	71564072	-	gene_id	MSTRG.62869	NA	NA	NA	NA	-5794,D02-32981
MSTRG.6863.1	A03	4289887	4291287	+	gene_id	MSTRG.6863	NA	NA	NA	NA	2766,A03-25918
MSTRG.82285.1	D08	12819157	12819993	-	gene_id	MSTRG.82285	NA	NA	NA	NA	1205,D08-36464
MSTRG.53978.2	A13	106689340	106692595	-	gene_id	MSTRG.53978	NA	NA	NA	NA	294,A13-31376
MSTRG.52233.1	A13	49760006	49760981	+	gene_id	MSTRG.52233	NA	NA	NA	NA	795,A13-35420
MSTRG.68927.1	D05	1096011	1101672	+	gene_id	MSTRG.68927	NA	NA	NA	NA	-442,D05-51414
MSTRG.95716.1	D11	22631879	22635181	-	gene_id	MSTRG.95716	NA	NA	NA	NA	701,D11-43713
MSTRG.73753.1	D06	1566840	1571496	-	gene_id	MSTRG.73753	NA	NA	NA	NA	416,D06-26643
MSTRG.91614.1	D10	53619287	53620057	-	gene_id	MSTRG.91614	NA	NA	NA	NA	-31792,D10-27226
MSTRG.57410.2	D01	28429815	28433572	+	gene_id	MSTRG.57410	NA	NA	NA	NA	346,D01-28816
MSTRG.84525.11	D08	62164764	62166459	+	gene_id	MSTRG.84525	NA	NA	NA	NA	-236,D08-24713
MSTRG.103004.3	D13	422802	425218	-	gene_id	MSTRG.103004	NA	NA	NA	NA	9,D13-22285
MSTRG.3307.1	A01	110155790	110158321	-	gene_id	MSTRG.3307	NA	NA	NA	NA	262,A01-30559
MSTRG.48472.1	A12	91095737	91096598	-	gene_id	MSTRG.48472	NA	NA	NA	NA	-2824,A12-35054
MSTRG.22825.2	A06	123666778	123670031	+	gene_id	MSTRG.22825	NA	NA	NA	NA	616,A06-33113
MSTRG.68724.1	D04	57764100	57766897	-	gene_id	MSTRG.68724	NA	NA	NA	NA	-14165,D04-24737
MSTRG.49092.1	A12	99543311	99610057	-	gene_id	MSTRG.49092	NA	NA	NA	NA	28829,A12-32378
MSTRG.31319.1	A08	122459317	122486466	-	gene_id	MSTRG.31319	NA	NA	NA	NA	-7014,A08-41669
MSTRG.53274.1	A13	96364219	96365689	+	gene_id	MSTRG.53274	NA	NA	NA	NA	478,A13-44842
MSTRG.96869.1	D11	58575560	58576915	+	gene_id	MSTRG.96869	NA	NA	NA	NA	504,D11-45526
MSTRG.83942.3	D08	56698597	56702356	-	gene_id	MSTRG.83942	NA	NA	NA	NA	767,D08-34029
MSTRG.93225.1	D11	2901265	2902700	+	gene_id	MSTRG.93225	NA	NA	NA	NA	-6120,D11-47054
MSTRG.98789.2	D12	6567346	6567918	-	gene_id	MSTRG.98789	NA	NA	NA	NA	-5116,D12-42463
MSTRG.83094.1	D08	44335067	44341329	+	gene_id	MSTRG.83094	NA	NA	NA	NA	1816,D08-23510
MSTRG.65107.2	D03	50880450	50881315	+	gene_id	MSTRG.65107	NA	NA	NA	NA	2052,D03-24812
MSTRG.62095.1	D02	66530533	66544996	+	gene_id	MSTRG.62095	NA	NA	NA	NA	308,D02-32654
MSTRG.43597.1	A11	25291665	25292991	+	gene_id	MSTRG.43597	NA	NA	NA	NA	-352,A11-58926
MSTRG.78069.1	D07	6128883	6132605	-	gene_id	MSTRG.78069	NA	NA	NA	NA	1521,D07-29799
MSTRG.104758.1	D13	39282331	39286623	-	gene_id	MSTRG.104758	NA	NA	NA	NA	-140,D13-29231
MSTRG.70600.1	D05	10422060	10426656	-	gene_id	MSTRG.70600	NA	NA	NA	NA	-14954,D05-24899
MSTRG.69340.1	D05	2980917	2983075	+	gene_id	MSTRG.69340	NA	NA	NA	NA	918,D05-30911
MSTRG.58997.3	D01	63431369	63434263	-	gene_id	MSTRG.58997	NA	NA	NA	NA	180,D01-38408
MSTRG.42472.1	A11	11833503	11834968	+	gene_id	MSTRG.42472	NA	NA	NA	NA	-95,A11-49642
MSTRG.59820.1	D02	7091615	7093799	+	gene_id	MSTRG.59820	NA	NA	NA	NA	166,D02-28736
MSTRG.95580.1	D11	20835224	20837711	+	gene_id	MSTRG.95580	NA	NA	NA	NA	-9318,D11-58276
MSTRG.32011.1	A09	1457650	1473135	-	gene_id	MSTRG.32011	NA	NA	NA	NA	382,A09-41008
MSTRG.65635.1	D03	55638991	55641225	-	gene_id	MSTRG.65635	NA	NA	NA	NA	418,D03-18806
MSTRG.45937.1	A11	124840539	124842970	-	gene_id	MSTRG.45937	NA	NA	NA	NA	-7,A11-54620
MSTRG.30545.2	A08	115153424	115154298	-	gene_id	MSTRG.30545	NA	NA	NA	NA	3659,A08-41088
MSTRG.71801.1	D05	18718267	18720530	-	gene_id	MSTRG.71801	NA	NA	NA	NA	-888,D05-33644
MSTRG.63812.1	D03	17292553	17295133	+	gene_id	MSTRG.63812	NA	NA	NA	NA	519,D03-28021
MSTRG.69508.1	D05	3755403	3768368	+	gene_id	MSTRG.69508	NA	NA	NA	NA	308,D05-29055
MSTRG.25106.1	A07	17079663	17085417	+	gene_id	MSTRG.25106	NA	NA	NA	NA	301,A07-29093
MSTRG.59079.4	D02	199818	202333	+	gene_id	MSTRG.59079	NA	NA	NA	NA	-113,D02-28440
MSTRG.92280.1	D10	63911841	63914029	+	gene_id	MSTRG.92280	NA	NA	NA	NA	404,D10-47193
MSTRG.78319.2	D07	8099860	8103125	-	gene_id	MSTRG.78319	NA	NA	NA	NA	554,D07-28165
MSTRG.60647.2	D02	26902798	26913277	-	gene_id	MSTRG.60647	NA	NA	NA	NA	179,D02-33652
MSTRG.55942.1	D01	2219942	2221857	+	gene_id	MSTRG.55942	NA	NA	NA	NA	-378,D01-38432
MSTRG.53123.1	A13	92856299	92856658	+	gene_id	MSTRG.53123	NA	NA	NA	NA	-5333,A13-28625
MSTRG.49279.1	A12	102029672	102034405	+	gene_id	MSTRG.49279	NA	NA	NA	NA	440,A12-36279
MSTRG.46901.2	A12	8641542	8642831	-	gene_id	MSTRG.46901	NA	NA	NA	NA	-1962,A12-23379
MSTRG.101856.1	D12	62294988	62300715	+	gene_id	MSTRG.101856	NA	NA	NA	NA	1655,D12-50068
MSTRG.56015.2	D01	2593171	2596060	+	gene_id	MSTRG.56015	NA	NA	NA	NA	-307,D01-27805
MSTRG.64831.1	D03	46937721	46943237	+	gene_id	MSTRG.64831	NA	NA	NA	NA	42588,D03-21766
MSTRG.34154.2	A09	70900267	70903602	-	gene_id	MSTRG.34154	NA	NA	NA	NA	1094,A09-38841
MSTRG.98957.1	D12	8717658	8722153	+	gene_id	MSTRG.98957	NA	NA	NA	NA	610,D12-45137
MSTRG.67415.1	D04	38888244	38891701	-	gene_id	MSTRG.67415	NA	NA	NA	NA	223,D04-23595
MSTRG.2639.1	A01	101733256	101740649	+	gene_id	MSTRG.2639	NA	NA	NA	NA	187,A01-25679
MSTRG.76462.1	D06	62076665	62080232	-	gene_id	MSTRG.76462	NA	NA	NA	NA	-253,D06-35246
MSTRG.20262.1	A06	3978338	3980915	+	gene_id	MSTRG.20262	NA	NA	NA	NA	-258,A06-19538
MSTRG.22635.1	A06	121425346	121425785	-	gene_id	MSTRG.22635	NA	NA	NA	NA	20211,A06-22379
MSTRG.51175.1	A13	3623967	3625962	-	gene_id	MSTRG.51175	NA	NA	NA	NA	9456,A13-41603
MSTRG.58551.1	D01	60061961	60062886	-	gene_id	MSTRG.58551	NA	NA	NA	NA	-6651,D01-29002
MSTRG.24078.2	A07	4840377	4844077	-	gene_id	MSTRG.24078	NA	NA	NA	NA	1500,A07-26739
MSTRG.36177.2	A09	84896317	84899582	+	gene_id	MSTRG.36177	NA	NA	NA	NA	-532,A09-44663
MSTRG.89714.3	D10	6797326	6807409	-	gene_id	MSTRG.89714	NA	NA	NA	NA	-3867,D10-44567
MSTRG.69678.2	D05	4705556	4712862	-	gene_id	MSTRG.69678	NA	NA	NA	NA	-212,D05-41481
MSTRG.63194.1	D03	1595252	1596606	-	gene_id	MSTRG.63194	NA	NA	NA	NA	-267,D03-16911
MSTRG.105878.1	D13	58060398	58064684	+	gene_id	MSTRG.105878	NA	NA	NA	NA	-844,D13-20278
MSTRG.100035.2	D12	43501741	43502963	-	gene_id	MSTRG.100035	NA	NA	NA	NA	-10196,D12-24388
MSTRG.85010.1	D08	65582352	65586123	+	gene_id	MSTRG.85010	NA	NA	NA	NA	306,D08-43415
MSTRG.84014.1	D08	57703278	57707466	+	gene_id	MSTRG.84014	NA	NA	NA	NA	199,D08-42716
MSTRG.56563.1	D01	9913595	9914580	-	gene_id	MSTRG.56563	NA	NA	NA	NA	-847,D01-26112
MSTRG.88299.1	D09	48094383	48097322	+	gene_id	MSTRG.88299	NA	NA	NA	NA	205,D09-17981
MSTRG.14843.2	A05	14930582	14938587	-	gene_id	MSTRG.14843	NA	NA	NA	NA	197,A05-60471
MSTRG.21731.1	A06	53505012	53521517	-	gene_id	MSTRG.21731	NA	NA	NA	NA	47,A06-27788
MSTRG.5194.1	A02	58462738	58464106	+	gene_id	MSTRG.5194	NA	NA	NA	NA	501721,A02-22431
MSTRG.102495.1	D12	66285768	66288970	-	gene_id	MSTRG.102495	NA	NA	NA	NA	627,D12-35881
MSTRG.80167.1	D07	46505084	46508092	+	gene_id	MSTRG.80167	NA	NA	NA	NA	151,D07-36281
MSTRG.25407.1	A07	21870109	21874953	-	gene_id	MSTRG.25407	NA	NA	NA	NA	288,A07-40069
MSTRG.40786.1	A11	726171	738426	+	gene_id	MSTRG.40786	NA	NA	NA	NA	-2451,A11-55849
MSTRG.68171.4	D04	52984039	52992587	+	gene_id	MSTRG.68171	NA	NA	NA	NA	13525,D04-30212
MSTRG.57230.1	D01	22260373	22266126	-	gene_id	MSTRG.57230	NA	NA	NA	NA	205,D01-34670
MSTRG.92281.1	D10	63877773	63881339	-	gene_id	MSTRG.92281	NA	NA	NA	NA	385,D10-46174
MSTRG.22270.1	A06	113010484	113014979	-	gene_id	MSTRG.22270	NA	NA	NA	NA	353,A06-24867
MSTRG.21287.2	A06	29798578	29801330	-	gene_id	MSTRG.21287	NA	NA	NA	NA	276,A06-26915
MSTRG.59918.3	D02	8080216	8083387	+	gene_id	MSTRG.59918	NA	NA	NA	NA	294,D02-41470
MSTRG.40047.1	A10	114322439	114323950	-	gene_id	MSTRG.40047	NA	NA	NA	NA	-35955,A10-30336
MSTRG.27052.1	A07	93495938	93498212	-	gene_id	MSTRG.27052	NA	NA	NA	NA	-1033,A07-34928
MSTRG.20429.3	A06	6068413	6077389	-	gene_id	MSTRG.20429	NA	NA	NA	NA	1643,A06-32692
MSTRG.38401.1	A10	26866661	26870349	-	gene_id	MSTRG.38401	NA	NA	NA	NA	363,A10-31467
MSTRG.35633.1	A09	81472625	81478102	-	gene_id	MSTRG.35633	NA	NA	NA	NA	-502,A09-35271
MSTRG.31121.5	A08	120777857	120779643	-	gene_id	MSTRG.31121	NA	NA	NA	NA	-646,A08-40760
MSTRG.54793.3	A13	112200197	112205875	-	gene_id	MSTRG.54793	NA	NA	NA	NA	264,A13-29168
MSTRG.80170.3	D07	46498466	46503788	+	gene_id	MSTRG.80170	NA	NA	NA	NA	151,D07-34904
MSTRG.24477.2	A07	8331589	8339591	-	gene_id	MSTRG.24477	NA	NA	NA	NA	-172,A07-34318
MSTRG.24262.1	A07	6236444	6238208	+	gene_id	MSTRG.24262	NA	NA	NA	NA	28433,A07-31590
MSTRG.44532.1	A11	92335505	92337945	+	gene_id	MSTRG.44532	NA	NA	NA	NA	42964,A11-42955
MSTRG.19166.1	A05	108658191	108667196	+	gene_id	MSTRG.19166	NA	NA	NA	NA	62,A05-49814
MSTRG.96944.1	D11	59544428	59548062	+	gene_id	MSTRG.96944	NA	NA	NA	NA	409,D11-29289
MSTRG.77325.1	D07	722962	725631	-	gene_id	MSTRG.77325	NA	NA	NA	NA	-239,D07-30604
MSTRG.99310.2	D12	15140100	15145084	+	gene_id	MSTRG.99310	NA	NA	NA	NA	240,D12-41442
MSTRG.66337.1	D04	6506877	6508709	+	gene_id	MSTRG.66337	NA	NA	NA	NA	718,D04-20155
MSTRG.65287.1	D03	52320207	52325927	-	gene_id	MSTRG.65287	NA	NA	NA	NA	-14364,D03-18889
MSTRG.5945.1	A02	102726151	102728987	-	gene_id	MSTRG.5945	NA	NA	NA	NA	28430,A02-28159
MSTRG.71944.2	D05	19661322	19665077	-	gene_id	MSTRG.71944	NA	NA	NA	NA	-4907,D05-32984
MSTRG.84501.1	D08	62004811	62007197	-	gene_id	MSTRG.84501	NA	NA	NA	NA	-2660,D08-27823
MSTRG.66396.3	D04	7140598	7143658	+	gene_id	MSTRG.66396	NA	NA	NA	NA	-465,D04-23125
MSTRG.6265.1	A02	105550152	105553357	+	gene_id	MSTRG.6265	NA	NA	NA	NA	-750,A02-29063
MSTRG.654.1	A01	5441556	5445264	+	gene_id	MSTRG.654	NA	NA	NA	NA	244,A01-19890
MSTRG.37792.1	A10	13109420	13113120	-	gene_id	MSTRG.37792	NA	NA	NA	NA	-146,A10-36949
MSTRG.91586.1	D10	53122752	53124681	-	gene_id	MSTRG.91586	NA	NA	NA	NA	-211,D10-30301
MSTRG.83756.4	D08	54304310	54312566	+	gene_id	MSTRG.83756	NA	NA	NA	NA	-5360,D08-35083
MSTRG.97061.1	D11	60868079	60870032	+	gene_id	MSTRG.97061	NA	NA	NA	NA	443,D11-53438
MSTRG.48848.1	A12	96758393	96761079	-	gene_id	MSTRG.48848	NA	NA	NA	NA	-294,A12-46373
MSTRG.94815.1	D11	13423740	13429233	-	gene_id	MSTRG.94815	NA	NA	NA	NA	97,D11-27229
MSTRG.66913.1	D04	15911008	15911616	-	gene_id	MSTRG.66913	NA	NA	NA	NA	170,D04-34807
MSTRG.52462.4	A13	56175013	56179762	+	gene_id	MSTRG.52462	NA	NA	NA	NA	-447,A13-40046
MSTRG.15426.1	A05	18462228	18471471	-	gene_id	MSTRG.15426	NA	NA	NA	NA	-2693,A05-77316
MSTRG.13418.2	A05	6707595	6710278	+	gene_id	MSTRG.13418	NA	NA	NA	NA	-111,A05-76834
MSTRG.102341.1	D12	65410288	65412712	+	gene_id	MSTRG.102341	NA	NA	NA	NA	-14308,D12-30763
MSTRG.43942.1	A11	36315214	36318373	+	gene_id	MSTRG.43942	NA	NA	NA	NA	568,A11-23289
MSTRG.88524.1	D09	49258368	49259212	-	gene_id	MSTRG.88524	NA	NA	NA	NA	-4944,D09-28879
MSTRG.23127.2	A06	126986053	126990020	-	gene_id	MSTRG.23127	NA	NA	NA	NA	2594,A06-22489
MSTRG.105457.1	D13	53460099	53461757	-	gene_id	MSTRG.105457	NA	NA	NA	NA	6097,D13-43702
MSTRG.12769.1	A05	2633486	2636534	+	gene_id	MSTRG.12769	NA	NA	NA	NA	-1303,A05-34268
MSTRG.56690.1	D01	11105067	11113117	-	gene_id	MSTRG.56690	NA	NA	NA	NA	89,D01-31458
MSTRG.14144.1	A05	10959580	10961566	+	gene_id	MSTRG.14144	NA	NA	NA	NA	-9133,A05-50855
MSTRG.48575.2	A12	92938627	92942731	+	gene_id	MSTRG.48575	NA	NA	NA	NA	139,A12-34090
MSTRG.59581.3	D02	4697479	4698288	+	gene_id	MSTRG.59581	NA	NA	NA	NA	1289,D02-33610
MSTRG.72042.1	D05	20749391	20754957	+	gene_id	MSTRG.72042	NA	NA	NA	NA	255,D05-24813
MSTRG.18687.1	A05	99385098	99390584	+	gene_id	MSTRG.18687	NA	NA	NA	NA	760,A05-74337
MSTRG.79073.1	D07	17271068	17272378	+	gene_id	MSTRG.79073	NA	NA	NA	NA	-13177,D07-30381
MSTRG.63641.8	D03	11772519	11775746	+	gene_id	MSTRG.63641	NA	NA	NA	NA	388,D03-24368
MSTRG.10510.1	A04	3488632	3496236	-	gene_id	MSTRG.10510	NA	NA	NA	NA	-211,A04-15191
MSTRG.79692.1	D07	27820625	27823530	-	gene_id	MSTRG.79692	NA	NA	NA	NA	302,D07-29866
MSTRG.27053.1	A07	93498822	93500701	-	gene_id	MSTRG.27053	NA	NA	NA	NA	1653,A07-34928
MSTRG.3162.2	A01	108483810	108486428	-	gene_id	MSTRG.3162	NA	NA	NA	NA	12868,A01-25118
MSTRG.102690.1	D12	67428467	67432064	-	gene_id	MSTRG.102690	NA	NA	NA	NA	411,D12-43718
MSTRG.99475.1	D12	17686957	17689030	-	gene_id	MSTRG.99475	NA	NA	NA	NA	-485,D12-48839
MSTRG.26414.1	A07	67110786	67120192	+	gene_id	MSTRG.26414	NA	NA	NA	NA	349,A07-26896
MSTRG.53557.1	A13	101093766	101097711	-	gene_id	MSTRG.53557	NA	NA	NA	NA	1175,A13-35180
MSTRG.37947.1	A10	14758438	14766015	+	gene_id	MSTRG.37947	NA	NA	NA	NA	405,A10-44582
MSTRG.105707.1	D13	56873150	56875528	-	gene_id	MSTRG.105707	NA	NA	NA	NA	-261,D13-36114
MSTRG.8564.1	A03	84637092	84638520	+	gene_id	MSTRG.8564	NA	NA	NA	NA	337526,A03-33573
MSTRG.83570.1	D08	51587295	51600147	+	gene_id	MSTRG.83570	NA	NA	NA	NA	130,D08-45235
MSTRG.44655.1	A11	99983818	99986676	-	gene_id	MSTRG.44655	NA	NA	NA	NA	-674,A11-38568
MSTRG.7287.1	A03	9513536	9517710	+	gene_id	MSTRG.7287	NA	NA	NA	NA	355,A03-25815
MSTRG.32932.1	A09	54571732	54573973	-	gene_id	MSTRG.32932	NA	NA	NA	NA	-111,A09-36772
MSTRG.43983.2	A11	39593309	39598439	-	gene_id	MSTRG.43983	NA	NA	NA	NA	290,A11-35809
MSTRG.28184.3	A08	4732814	4737292	-	gene_id	MSTRG.28184	NA	NA	NA	NA	747,A08-37628
MSTRG.103797.1	D13	8101436	8107556	-	gene_id	MSTRG.103797	NA	NA	NA	NA	808,D13-29089
MSTRG.87547.1	D09	43794131	43798124	+	gene_id	MSTRG.87547	NA	NA	NA	NA	629,D09-24337
MSTRG.66873.2	D04	15162028	15168899	-	gene_id	MSTRG.66873	NA	NA	NA	NA	138,D04-33786
MSTRG.83613.2	D08	52581749	52584406	-	gene_id	MSTRG.83613	NA	NA	NA	NA	190,D08-28040
MSTRG.53820.1	A13	105097363	105099399	+	gene_id	MSTRG.53820	NA	NA	NA	NA	528,A13-17235
MSTRG.17691.2	A05	40244422	40263492	+	gene_id	MSTRG.17691	NA	NA	NA	NA	3728,A05-17236
MSTRG.38991.3	A10	78725489	78741275	-	gene_id	MSTRG.38991	NA	NA	NA	NA	1803,A10-35544
MSTRG.30254.1	A08	110826719	110829275	-	gene_id	MSTRG.30254	NA	NA	NA	NA	-69849,A08-35540
MSTRG.95.1	A01	617037	622328	+	gene_id	MSTRG.95	NA	NA	NA	NA	584,A01-24318
MSTRG.6413.1	A03	135034	139723	+	gene_id	MSTRG.6413	NA	NA	NA	NA	436,A03-35987
MSTRG.36219.1	A09	85088641	85089602	-	gene_id	MSTRG.36219	NA	NA	NA	NA	-217,A09-16481
MSTRG.26750.1	A07	88324297	88325864	+	gene_id	MSTRG.26750	NA	NA	NA	NA	-540,A07-28874
MSTRG.15600.2	A05	19923660	19926029	-	gene_id	MSTRG.15600	NA	NA	NA	NA	633,A05-58258
MSTRG.22797.1	A06	123530496	123533811	-	gene_id	MSTRG.22797	NA	NA	NA	NA	107,A06-28316
MSTRG.103038.1	D13	705894	710660	+	gene_id	MSTRG.103038	NA	NA	NA	NA	378,D13-28596
MSTRG.106222.2	D13	60368829	60374003	-	gene_id	MSTRG.106222	NA	NA	NA	NA	1668,D13-28318
MSTRG.91411.1	D10	48905243	48911499	-	gene_id	MSTRG.91411	NA	NA	NA	NA	-1064,D10-32215
MSTRG.61123.1	D02	47081762	47084368	+	gene_id	MSTRG.61123	NA	NA	NA	NA	-336,D02-25153
MSTRG.11512.1	A04	73754520	73757781	-	gene_id	MSTRG.11512	NA	NA	NA	NA	298,A04-15144
MSTRG.67790.2	D04	46842160	46844324	-	gene_id	MSTRG.67790	NA	NA	NA	NA	1340,D04-25289
MSTRG.98080.2	D11	72108518	72111060	+	gene_id	MSTRG.98080	NA	NA	NA	NA	174,D11-52121
MSTRG.29050.2	A08	38388238	38391701	+	gene_id	MSTRG.29050	NA	NA	NA	NA	-2892,A08-32105
MSTRG.71235.2	D05	14097524	14098696	+	gene_id	MSTRG.71235	NA	NA	NA	NA	1961,D05-26828
MSTRG.44090.1	A11	51383919	51385900	-	gene_id	MSTRG.44090	NA	NA	NA	NA	-223982,A11-41496
MSTRG.29690.1	A08	95550158	95553860	+	gene_id	MSTRG.29690	NA	NA	NA	NA	239,A08-24343
MSTRG.99679.2	D12	23988340	23990471	+	gene_id	MSTRG.99679	NA	NA	NA	NA	330,D12-29691
MSTRG.33841.2	A09	67557679	67562312	-	gene_id	MSTRG.33841	NA	NA	NA	NA	273,A09-36297
MSTRG.13411.1	A05	6688904	6699027	-	gene_id	MSTRG.13411	NA	NA	NA	NA	-783,A05-57053
MSTRG.87686.1	D09	44568062	44574502	-	gene_id	MSTRG.87686	NA	NA	NA	NA	89,D09-23427
MSTRG.5376.2	A02	80387052	80396338	-	gene_id	MSTRG.5376	NA	NA	NA	NA	449,A02-24135
MSTRG.10509.1	A04	3460434	3460801	+	gene_id	MSTRG.10509	NA	NA	NA	NA	-1379,A04-15266
MSTRG.90142.1	D10	11845614	11847885	+	gene_id	MSTRG.90142	NA	NA	NA	NA	330,D10-41510
MSTRG.38247.1	A10	22516323	22517528	+	gene_id	MSTRG.38247	NA	NA	NA	NA	-772,A10-28938
MSTRG.12976.1	A05	3791942	3794182	-	gene_id	MSTRG.12976	NA	NA	NA	NA	-508,A05-62980
MSTRG.4369.1	A02	8901479	8907853	+	gene_id	MSTRG.4369	NA	NA	NA	NA	1596,A02-22802
MSTRG.106685.1	D13	63908006	63910978	-	gene_id	MSTRG.106685	NA	NA	NA	NA	358,D13-26229
MSTRG.68170.2	D04	52984054	52991483	-	gene_id	MSTRG.68170	NA	NA	NA	NA	-14070,D04-30212
MSTRG.65350.1	D03	52800212	52803783	-	gene_id	MSTRG.65350	NA	NA	NA	NA	500,D03-24211
MSTRG.52800.1	A13	80615275	80616875	-	gene_id	MSTRG.52800	NA	NA	NA	NA	3149,A13-19915
MSTRG.37214.1	A10	4826525	4828593	+	gene_id	MSTRG.37214	NA	NA	NA	NA	-545,A10-24626
MSTRG.34343.1	A09	73123318	73127623	+	gene_id	MSTRG.34343	NA	NA	NA	NA	273,A09-42058
MSTRG.32724.1	A09	43609037	43613497	+	gene_id	MSTRG.32724	NA	NA	NA	NA	-352,A09-31402
MSTRG.15643.1	A05	20182780	20187948	+	gene_id	MSTRG.15643	NA	NA	NA	NA	351,A05-68470
MSTRG.65687.1	D03	55987075	55988465	-	gene_id	MSTRG.65687	NA	NA	NA	NA	-268,D03-18572
MSTRG.100897.1	D12	53868907	53873491	+	gene_id	MSTRG.100897	NA	NA	NA	NA	491,D12-41296
MSTRG.89381.4	D10	4080047	4085624	+	gene_id	MSTRG.89381	NA	NA	NA	NA	-921,D10-19460
MSTRG.102477.1	D12	66207295	66211458	+	gene_id	MSTRG.102477	NA	NA	NA	NA	214,D12-23186
MSTRG.30014.1	A08	106331193	106331694	-	gene_id	MSTRG.30014	NA	NA	NA	NA	-667,A08-43983
MSTRG.34425.4	A09	73748400	73756242	+	gene_id	MSTRG.34425	NA	NA	NA	NA	523,A09-4924
MSTRG.24057.1	A07	4568201	4568982	-	gene_id	MSTRG.24057	NA	NA	NA	NA	169,A07-32021
MSTRG.87806.2	D09	45349386	45356434	-	gene_id	MSTRG.87806	NA	NA	NA	NA	285,D09-15525
MSTRG.77865.1	D07	4580688	4584582	-	gene_id	MSTRG.77865	NA	NA	NA	NA	-3158,D07-23077
MSTRG.44598.1	A11	96918764	96924121	-	gene_id	MSTRG.44598	NA	NA	NA	NA	401,A11-63953
MSTRG.38263.1	A10	22812560	22817039	+	gene_id	MSTRG.38263	NA	NA	NA	NA	6751,A10-46910
MSTRG.38942.3	A10	78045525	78049814	+	gene_id	MSTRG.38942	NA	NA	NA	NA	-140,A10-35244
MSTRG.13517.2	A05	7298001	7301413	+	gene_id	MSTRG.13517	NA	NA	NA	NA	137,A05-61240
MSTRG.46443.2	A12	2167902	2173193	+	gene_id	MSTRG.46443	NA	NA	NA	NA	893,A12-27096
MSTRG.49690.1	A12	105480305	105486481	+	gene_id	MSTRG.49690	NA	NA	NA	NA	1130,A12-33497
MSTRG.21742.1	A06	54676341	54677991	-	gene_id	MSTRG.21742	NA	NA	NA	NA	7562,A06-23259
MSTRG.105409.1	D13	52526942	52531444	+	gene_id	MSTRG.105409	NA	NA	NA	NA	1158,D13-29777
MSTRG.86630.1	D09	35498813	35511110	-	gene_id	MSTRG.86630	NA	NA	NA	NA	25308,D09-29596
MSTRG.64101.2	D03	29925177	29930302	-	gene_id	MSTRG.64101	NA	NA	NA	NA	1594,D03-20488
MSTRG.37867.1	A10	13864280	13866665	-	gene_id	MSTRG.37867	NA	NA	NA	NA	-523,A10-47394
MSTRG.77312.1	D07	657314	660986	+	gene_id	MSTRG.77312	NA	NA	NA	NA	10093,D07-26068
MSTRG.34096.1	A09	70495531	70499215	+	gene_id	MSTRG.34096	NA	NA	NA	NA	221,A09-35519
MSTRG.6476.1	A03	527087	528698	-	gene_id	MSTRG.6476	NA	NA	NA	NA	-9110,A03-28402
MSTRG.3994.1	A02	4064704	4070461	+	gene_id	MSTRG.3994	NA	NA	NA	NA	-783,A02-27909
MSTRG.91960.3	D10	59345118	59347896	-	gene_id	MSTRG.91960	NA	NA	NA	NA	1597,D10-37422
MSTRG.67846.1	D04	48532867	48536211	+	gene_id	MSTRG.67846	NA	NA	NA	NA	-907,D04-30516
MSTRG.89657.1	D10	6088054	6094123	-	gene_id	MSTRG.89657	NA	NA	NA	NA	557,D10-41713
MSTRG.44166.2	A11	58481204	58488219	+	gene_id	MSTRG.44166	NA	NA	NA	NA	-1205,A11-28523
MSTRG.102242.1	D12	64954262	64956975	+	gene_id	MSTRG.102242	NA	NA	NA	NA	73,D12-24947
MSTRG.52549.1	A13	67694488	67696560	-	gene_id	MSTRG.52549	NA	NA	NA	NA	-695,A13-25997
MSTRG.48282.4	A12	87825571	87826474	+	gene_id	MSTRG.48282	NA	NA	NA	NA	-1375,A12-32846
MSTRG.31812.1	A08	125583652	125585810	-	gene_id	MSTRG.31812	NA	NA	NA	NA	-1879,A08-24748
MSTRG.102164.7	D12	64364620	64367236	+	gene_id	MSTRG.102164	NA	NA	NA	NA	254,D12-22904
[truncated: 47,360 more rows]

## Sheet: GhH3K4me1run2genic
PeakID (cmd=annotatePeaks.pl longest_WT200G_coxjie-class.gtf.fa.list.gtf Ghirsutum_TM-1_WHU_genome.standard.fa -p GhH3K4me1run2tag/regions.txt)	Chr	Start	End	Strand	Peak Score	Focus Ratio/Region Size	Annotation	Detailed Annotation	Distance to TSS	Nearest PromoterID	GhH3K4me1run2tag/regions.txt Distance to nearest Peak, Peak ID
MSTRG.53225.1	A13	95547697	95549108	+	gene_id	MSTRG.53225	NA	NA	NA	NA	23371,A13-25846
MSTRG.39314.1	A10	97063889	97067206	-	gene_id	MSTRG.39314	NA	NA	NA	NA	389,A10-30119
MSTRG.1881.1	A01	34461642	34464541	-	gene_id	MSTRG.1881	NA	NA	NA	NA	504,A01-36138
MSTRG.68150.1	D04	52823089	52827838	-	gene_id	MSTRG.68150	NA	NA	NA	NA	260,D04-21480
MSTRG.104865.1	D13	41800426	41814609	+	gene_id	MSTRG.104865	NA	NA	NA	NA	29,D13-37022
MSTRG.104512.8	D13	32705383	32710660	+	gene_id	MSTRG.104512	NA	NA	NA	NA	3913,D13-27825
MSTRG.105261.1	D13	50625330	50629794	-	gene_id	MSTRG.105261	NA	NA	NA	NA	588,D13-12931
MSTRG.91891.1	D10	58534348	58536859	+	gene_id	MSTRG.91891	NA	NA	NA	NA	338,D10-16397
MSTRG.80639.1	D07	55180129	55182099	-	gene_id	MSTRG.80639	NA	NA	NA	NA	1719,D07-28723
MSTRG.93687.1	D11	6207031	6210470	+	gene_id	MSTRG.93687	NA	NA	NA	NA	446,D11-24322
MSTRG.82957.1	D08	41059078	41061215	+	gene_id	MSTRG.82957	NA	NA	NA	NA	-42275,D08-23975
MSTRG.78748.1	D07	12832482	12834522	+	gene_id	MSTRG.78748	NA	NA	NA	NA	13964,D07-25278
MSTRG.34842.2	A09	76440485	76443010	-	gene_id	MSTRG.34842	NA	NA	NA	NA	548,A09-24358
MSTRG.20212.4	A06	3172426	3207778	+	gene_id	MSTRG.20212	NA	NA	NA	NA	13702,A06-19619
MSTRG.84055.1	D08	58232785	58233165	-	gene_id	MSTRG.84055	NA	NA	NA	NA	-2605,D08-37210
MSTRG.52137.1	A13	43480331	43480776	-	gene_id	MSTRG.52137	NA	NA	NA	NA	-2915,A13-16865
MSTRG.70545.1	D05	10131608	10137264	-	gene_id	MSTRG.70545	NA	NA	NA	NA	329,D05-21371
MSTRG.62007.1	D02	65789236	65789994	-	gene_id	MSTRG.62007	NA	NA	NA	NA	458,D02-36026
MSTRG.56713.1	D01	11780978	11781950	-	gene_id	MSTRG.56713	NA	NA	NA	NA	-178,D01-34234
MSTRG.28120.2	A08	4144337	4150983	-	gene_id	MSTRG.28120	NA	NA	NA	NA	1197,A08-37319
MSTRG.103373.1	D13	3103223	3109120	-	gene_id	MSTRG.103373	NA	NA	NA	NA	-1140,D13-8677
MSTRG.2145.1	A01	66608636	66613080	-	gene_id	MSTRG.2145	NA	NA	NA	NA	107,A01-14907
MSTRG.30148.2	A08	109129883	109133084	+	gene_id	MSTRG.30148	NA	NA	NA	NA	597,A08-33253
MSTRG.6271.1	A02	105446127	105460611	+	gene_id	MSTRG.6271	NA	NA	NA	NA	-5155,A02-15478
MSTRG.83489.1	D08	50923172	50924624	-	gene_id	MSTRG.83489	NA	NA	NA	NA	-9476,D08-26435
MSTRG.78091.1	D07	6297473	6300443	+	gene_id	MSTRG.78091	NA	NA	NA	NA	661,D07-21314
MSTRG.48464.2	A12	90929356	90931618	-	gene_id	MSTRG.48464	NA	NA	NA	NA	8697,A12-22814
MSTRG.60609.2	D02	25102814	25107937	+	gene_id	MSTRG.60609	NA	NA	NA	NA	318,D02-28497
MSTRG.30124.1	A08	108592736	108601108	+	gene_id	MSTRG.30124	NA	NA	NA	NA	498,A08-28171
MSTRG.14773.2	A05	14552115	14559759	-	gene_id	MSTRG.14773	NA	NA	NA	NA	1418,A05-51417
MSTRG.44244.1	A11	64217133	64219223	-	gene_id	MSTRG.44244	NA	NA	NA	NA	-170,A11-49876
MSTRG.99992.1	D12	41461649	41464853	-	gene_id	MSTRG.99992	NA	NA	NA	NA	-372,D12-33211
MSTRG.101505.2	D12	59656790	59658530	+	gene_id	MSTRG.101505	NA	NA	NA	NA	24558,D12-31254
MSTRG.76754.1	D06	65287236	65297362	+	gene_id	MSTRG.76754	NA	NA	NA	NA	-306,D06-30222
MSTRG.72087.1	D05	21110343	21114782	-	gene_id	MSTRG.72087	NA	NA	NA	NA	135,D05-22956
MSTRG.65205.1	D03	51630043	51633554	-	gene_id	MSTRG.65205	NA	NA	NA	NA	295,D03-22729
MSTRG.64134.1	D03	32841499	32841957	+	gene_id	MSTRG.64134	NA	NA	NA	NA	83231,D03-13011
MSTRG.44113.1	A11	56115156	56120959	+	gene_id	MSTRG.44113	NA	NA	NA	NA	-1221,A11-29257
MSTRG.2963.1	A01	106139867	106141901	+	gene_id	MSTRG.2963	NA	NA	NA	NA	-559,A01-29791
MSTRG.73781.2	D06	1807790	1809100	-	gene_id	MSTRG.73781	NA	NA	NA	NA	10609,D06-37575
MSTRG.72896.1	D05	44857285	44859022	+	gene_id	MSTRG.72896	NA	NA	NA	NA	-7462,D05-53431
MSTRG.26436.2	A07	72282870	72286502	+	gene_id	MSTRG.26436	NA	NA	NA	NA	-662,A07-28263
MSTRG.23026.1	A06	126068998	126071831	-	gene_id	MSTRG.23026	NA	NA	NA	NA	-265,A06-5960
MSTRG.14769.1	A05	14425370	14443054	-	gene_id	MSTRG.14769	NA	NA	NA	NA	57,A05-31082
MSTRG.11909.1	A04	82667828	82670209	+	gene_id	MSTRG.11909	NA	NA	NA	NA	21927,A04-12295
MSTRG.1843.1	A01	32992439	33001280	+	gene_id	MSTRG.1843	NA	NA	NA	NA	-872,A01-14314
MSTRG.66997.1	D04	17640431	17642205	+	gene_id	MSTRG.66997	NA	NA	NA	NA	2273,D04-26206
MSTRG.30151.1	A08	109150394	109155966	+	gene_id	MSTRG.30151	NA	NA	NA	NA	630,A08-33047
MSTRG.23312.1	A06	127941518	127948064	+	gene_id	MSTRG.23312	NA	NA	NA	NA	467,A06-23548
MSTRG.47386.1	A12	26358615	26360474	+	gene_id	MSTRG.47386	NA	NA	NA	NA	978,A12-22350
MSTRG.714.1	A01	6508002	6509820	+	gene_id	MSTRG.714	NA	NA	NA	NA	230,A01-16448
MSTRG.61339.1	D02	53587418	53588717	+	gene_id	MSTRG.61339	NA	NA	NA	NA	60046,D02-28339
MSTRG.104495.1	D13	32249836	32252428	+	gene_id	MSTRG.104495	NA	NA	NA	NA	-314,D13-25761
MSTRG.63981.3	D03	22029721	22032361	-	gene_id	MSTRG.63981	NA	NA	NA	NA	986,D03-13968
MSTRG.41899.3	A11	7292061	7298596	+	gene_id	MSTRG.41899	NA	NA	NA	NA	-1206,A11-41721
MSTRG.14733.1	A05	14295716	14302070	+	gene_id	MSTRG.14733	NA	NA	NA	NA	774,A05-48269
MSTRG.70511.1	D05	9872082	9874738	+	gene_id	MSTRG.70511	NA	NA	NA	NA	346,D05-31882
MSTRG.62514.2	D02	69735227	69737233	-	gene_id	MSTRG.62514	NA	NA	NA	NA	184,D02-22098
MSTRG.2236.1	A01	79048817	79049243	+	gene_id	MSTRG.2236	NA	NA	NA	NA	3247,A01-26379
MSTRG.99765.1	D12	27028689	27038352	-	gene_id	MSTRG.99765	NA	NA	NA	NA	-1443,D12-36355
MSTRG.48488.1	A12	91644979	91646130	+	gene_id	MSTRG.48488	NA	NA	NA	NA	-40,A12-46553
MSTRG.1603.1	A01	21701622	21703036	-	gene_id	MSTRG.1603	NA	NA	NA	NA	-108,A01-27500
MSTRG.99838.1	D12	31535330	31540448	+	gene_id	MSTRG.99838	NA	NA	NA	NA	6355,D12-29327
MSTRG.78929.2	D07	15031656	15035334	+	gene_id	MSTRG.78929	NA	NA	NA	NA	1783,D07-35726
MSTRG.86026.1	D09	24811767	24813400	+	gene_id	MSTRG.86026	NA	NA	NA	NA	-528,D09-29931
MSTRG.10512.1	A04	3691004	3694952	+	gene_id	MSTRG.10512	NA	NA	NA	NA	1603,A04-7386
MSTRG.12447.1	A05	754937	757272	+	gene_id	MSTRG.12447	NA	NA	NA	NA	-382,A05-54066
MSTRG.61384.1	D02	54888950	54890116	-	gene_id	MSTRG.61384	NA	NA	NA	NA	-4479,D02-35302
MSTRG.43943.2	A11	36315272	36318421	-	gene_id	MSTRG.43943	NA	NA	NA	NA	-492,A11-18126
MSTRG.60931.1	D02	41576468	41579195	+	gene_id	MSTRG.60931	NA	NA	NA	NA	466,D02-34770
MSTRG.103177.1	D13	1610399	1612235	+	gene_id	MSTRG.103177	NA	NA	NA	NA	226,D13-33476
MSTRG.90094.1	D10	11220178	11221335	-	gene_id	MSTRG.90094	NA	NA	NA	NA	-4122,D10-31715
MSTRG.7304.1	A03	9902906	9915078	-	gene_id	MSTRG.7304	NA	NA	NA	NA	1334,A03-24676
MSTRG.90636.2	D10	21042201	21045134	+	gene_id	MSTRG.90636	NA	NA	NA	NA	885,D10-4657
MSTRG.52254.3	A13	49967968	49971640	+	gene_id	MSTRG.52254	NA	NA	NA	NA	-325,A13-27416
MSTRG.12821.1	A05	2923538	2925924	+	gene_id	MSTRG.12821	NA	NA	NA	NA	249,A05-70757
MSTRG.65609.1	D03	55329343	55332751	-	gene_id	MSTRG.65609	NA	NA	NA	NA	12860,D03-16363
MSTRG.53339.2	A13	97278406	97280858	+	gene_id	MSTRG.53339	NA	NA	NA	NA	221,A13-15859
MSTRG.29554.2	A08	89749592	89757958	+	gene_id	MSTRG.29554	NA	NA	NA	NA	229,A08-38574
MSTRG.99555.1	D12	19918914	19919993	-	gene_id	MSTRG.99555	NA	NA	NA	NA	13547,D12-27971
MSTRG.54672.1	A13	111658344	111660785	+	gene_id	MSTRG.54672	NA	NA	NA	NA	-712,A13-33464
MSTRG.79088.1	D07	17356977	17357641	+	gene_id	MSTRG.79088	NA	NA	NA	NA	1680,D07-24912
MSTRG.23593.1	A07	1318442	1319178	-	gene_id	MSTRG.23593	NA	NA	NA	NA	-60,A07-36102
MSTRG.60117.7	D02	10190299	10190937	-	gene_id	MSTRG.60117	NA	NA	NA	NA	85,D02-35462
MSTRG.67888.1	D04	48779348	48788849	-	gene_id	MSTRG.67888	NA	NA	NA	NA	161,D04-22121
MSTRG.55873.1	D01	1789966	1795154	+	gene_id	MSTRG.55873	NA	NA	NA	NA	278,D01-16818
MSTRG.46546.1	A12	3127173	3127703	-	gene_id	MSTRG.46546	NA	NA	NA	NA	-744,A12-44007
MSTRG.46223.1	A12	344575	346545	-	gene_id	MSTRG.46223	NA	NA	NA	NA	591,A12-23761
MSTRG.16683.1	A05	27723603	27727116	-	gene_id	MSTRG.16683	NA	NA	NA	NA	-3973,A05-75097
MSTRG.272.1	A01	2200130	2202642	-	gene_id	MSTRG.272	NA	NA	NA	NA	13971,A01-31121
MSTRG.60100.2	D02	10336634	10338881	-	gene_id	MSTRG.60100	NA	NA	NA	NA	-23,D02-35920
MSTRG.46331.1	A12	969957	974295	-	gene_id	MSTRG.46331	NA	NA	NA	NA	63,A12-13168
MSTRG.36468.1	A10	85553	89192	+	gene_id	MSTRG.36468	NA	NA	NA	NA	-865,A10-40444
MSTRG.90798.4	D10	25054955	25071249	-	gene_id	MSTRG.90798	NA	NA	NA	NA	-440,D10-24468
MSTRG.76905.1	D06	67124553	67126091	+	gene_id	MSTRG.76905	NA	NA	NA	NA	11,D06-33459
MSTRG.21979.1	A06	89156000	89173799	+	gene_id	MSTRG.21979	NA	NA	NA	NA	266,A06-28492
MSTRG.54790.1	A13	112207323	112207851	+	gene_id	MSTRG.54790	NA	NA	NA	NA	2455,A13-26113
MSTRG.61288.1	D02	52162509	52164261	+	gene_id	MSTRG.61288	NA	NA	NA	NA	6101,D02-24513
MSTRG.38695.1	A10	68742807	68752641	-	gene_id	MSTRG.38695	NA	NA	NA	NA	-480,A10-38908
MSTRG.7731.2	A03	20447480	20451462	+	gene_id	MSTRG.7731	NA	NA	NA	NA	328,A03-26421
MSTRG.45228.1	A11	116474700	116475254	-	gene_id	MSTRG.45228	NA	NA	NA	NA	-15338,A11-14449
MSTRG.104102.1	D13	14184983	14186916	-	gene_id	MSTRG.104102	NA	NA	NA	NA	-595,D13-33752
MSTRG.20341.1	A06	4538864	4542276	+	gene_id	MSTRG.20341	NA	NA	NA	NA	-1027,A06-23576
MSTRG.50521.1	A12	110558392	110560668	-	gene_id	MSTRG.50521	NA	NA	NA	NA	5938,A12-29055
MSTRG.51364.3	A13	5452459	5455932	+	gene_id	MSTRG.51364	NA	NA	NA	NA	441,A13-28196
MSTRG.54114.4	A13	107495127	107500482	-	gene_id	MSTRG.54114	NA	NA	NA	NA	-1093,A13-19892
MSTRG.83402.1	D08	49624163	49625291	-	gene_id	MSTRG.83402	NA	NA	NA	NA	7619,D08-40803
MSTRG.83143.1	D08	45143059	45145674	+	gene_id	MSTRG.83143	NA	NA	NA	NA	722,D08-37656
MSTRG.7866.2	A03	33919252	33921932	+	gene_id	MSTRG.7866	NA	NA	NA	NA	284,A03-33895
MSTRG.44422.1	A11	78773485	78775835	+	gene_id	MSTRG.44422	NA	NA	NA	NA	275,A11-48460
MSTRG.30964.1	A08	119523540	119527418	-	gene_id	MSTRG.30964	NA	NA	NA	NA	-428,A08-20205
MSTRG.19642.1	A05	114504948	114507288	-	gene_id	MSTRG.19642	NA	NA	NA	NA	-36680,A05-56828
MSTRG.96868.1	D11	58575559	58578529	-	gene_id	MSTRG.96868	NA	NA	NA	NA	460,D11-55208
MSTRG.80696.1	D07	55766252	55769048	+	gene_id	MSTRG.80696	NA	NA	NA	NA	278,D07-31339
MSTRG.62636.1	D02	70381273	70385030	+	gene_id	MSTRG.62636	NA	NA	NA	NA	1120,D02-19057
MSTRG.60282.1	D02	13752077	13757015	-	gene_id	MSTRG.60282	NA	NA	NA	NA	327,D02-16778
MSTRG.35766.2	A09	82232048	82236888	-	gene_id	MSTRG.35766	NA	NA	NA	NA	2359,A09-17620
MSTRG.72400.2	D05	25867521	25873112	-	gene_id	MSTRG.72400	NA	NA	NA	NA	1853,D05-51598
MSTRG.34485.1	A09	74159805	74162761	-	gene_id	MSTRG.34485	NA	NA	NA	NA	1032,A09-17767
MSTRG.100483.1	D12	49016068	49016776	-	gene_id	MSTRG.100483	NA	NA	NA	NA	-7712,D12-34883
MSTRG.73458.5	D05	54079795	54083245	-	gene_id	MSTRG.73458	NA	NA	NA	NA	379,D05-30792
MSTRG.106378.1	D13	61824209	61835709	+	gene_id	MSTRG.106378	NA	NA	NA	NA	-1504,D13-14398
MSTRG.101701.1	D12	61285783	61286516	-	gene_id	MSTRG.101701	NA	NA	NA	NA	1179,D12-34947
MSTRG.93610.2	D11	5760735	5768958	-	gene_id	MSTRG.93610	NA	NA	NA	NA	-9680,D11-25066
MSTRG.66877.2	D04	15171162	15173958	-	gene_id	MSTRG.66877	NA	NA	NA	NA	822,D04-19056
MSTRG.81596.2	D08	3645381	3648081	-	gene_id	MSTRG.81596	NA	NA	NA	NA	-107,D08-38577
MSTRG.49768.1	A12	106029323	106031363	-	gene_id	MSTRG.49768	NA	NA	NA	NA	4799,A12-26648
MSTRG.14154.1	A05	10987423	10992751	-	gene_id	MSTRG.14154	NA	NA	NA	NA	223,A05-75439
MSTRG.40103.1	A10	115103455	115105834	+	gene_id	MSTRG.40103	NA	NA	NA	NA	-193,A10-27741
MSTRG.91226.1	D10	42636711	42639468	-	gene_id	MSTRG.91226	NA	NA	NA	NA	1274,D10-15319
MSTRG.78479.1	D07	9556962	9561951	+	gene_id	MSTRG.78479	NA	NA	NA	NA	0,D07-26419
MSTRG.29570.1	A08	92083959	92085813	+	gene_id	MSTRG.29570	NA	NA	NA	NA	-346,A08-21456
MSTRG.14554.1	A05	13306453	13309551	+	gene_id	MSTRG.14554	NA	NA	NA	NA	344,A05-32135
MSTRG.84501.3	D08	62004814	62009408	-	gene_id	MSTRG.84501	NA	NA	NA	NA	-1438,D08-20127
MSTRG.85137.4	D08	66269162	66270231	+	gene_id	MSTRG.85137	NA	NA	NA	NA	-22,D08-13622
MSTRG.368.2	A01	2573614	2577049	-	gene_id	MSTRG.368	NA	NA	NA	NA	146,A01-20266
MSTRG.80055.1	D07	38524092	38525736	-	gene_id	MSTRG.80055	NA	NA	NA	NA	248,D07-26702
MSTRG.75955.1	D06	53203459	53204460	+	gene_id	MSTRG.75955	NA	NA	NA	NA	1205,D06-20856
MSTRG.40949.1	A11	1770177	1773029	+	gene_id	MSTRG.40949	NA	NA	NA	NA	745,A11-40411
MSTRG.38362.1	A10	24981866	24985761	-	gene_id	MSTRG.38362	NA	NA	NA	NA	188,A10-37614
MSTRG.104654.1	D13	37169147	37172277	+	gene_id	MSTRG.104654	NA	NA	NA	NA	1793,D13-12905
MSTRG.56255.1	D01	6064091	6066703	-	gene_id	MSTRG.56255	NA	NA	NA	NA	-418,D01-21394
MSTRG.12987.4	A05	3846395	3854640	+	gene_id	MSTRG.12987	NA	NA	NA	NA	-484,A05-52544
MSTRG.74704.1	D06	12812653	12816819	+	gene_id	MSTRG.74704	NA	NA	NA	NA	198,D06-15168
MSTRG.16469.1	A05	26034500	26038886	+	gene_id	MSTRG.16469	NA	NA	NA	NA	676,A05-42640
MSTRG.40332.1	A10	118424322	118429597	-	gene_id	MSTRG.40332	NA	NA	NA	NA	-1118,A10-19231
MSTRG.55343.1	Contig477	60704	73499	+	gene_id	MSTRG.55343	NA	NA	NA	NA
MSTRG.1531.2	A01	20004853	20009186	+	gene_id	MSTRG.1531	NA	NA	NA	NA	925,A01-31886
MSTRG.103870.1	D13	8900627	8901186	-	gene_id	MSTRG.103870	NA	NA	NA	NA	-653,D13-24581
MSTRG.29388.11	A08	76930831	76931948	+	gene_id	MSTRG.29388	NA	NA	NA	NA	-2279,A08-34277
MSTRG.20867.3	A06	14888065	14890120	-	gene_id	MSTRG.20867	NA	NA	NA	NA	167,A06-18886
MSTRG.98796.1	D12	6605365	6605902	-	gene_id	MSTRG.98796	NA	NA	NA	NA	3059,D12-40209
MSTRG.83007.1	D08	42187595	42196116	+	gene_id	MSTRG.83007	NA	NA	NA	NA	246,D08-44552
MSTRG.10451.2	A04	2553063	2559351	+	gene_id	MSTRG.10451	NA	NA	NA	NA	897,A04-5191
MSTRG.74210.1	D06	6239332	6242894	+	gene_id	MSTRG.74210	NA	NA	NA	NA	-175,D06-27813
MSTRG.7896.1	A03	37287407	37302382	+	gene_id	MSTRG.7896	NA	NA	NA	NA	220,A03-16990
MSTRG.263.1	A01	1832598	1837566	-	gene_id	MSTRG.263	NA	NA	NA	NA	544,A01-25722
MSTRG.93898.1	D11	7396224	7397186	-	gene_id	MSTRG.93898	NA	NA	NA	NA	5656,D11-21958
MSTRG.74861.5	D06	15239544	15242648	+	gene_id	MSTRG.74861	NA	NA	NA	NA	-1128,D06-29121
MSTRG.41115.1	A11	2657649	2660477	+	gene_id	MSTRG.41115	NA	NA	NA	NA	817,A11-15392
MSTRG.210.1	A01	1326466	1332328	+	gene_id	MSTRG.210	NA	NA	NA	NA	13,A01-14838
MSTRG.92503.1	D10	66716641	66719599	+	gene_id	MSTRG.92503	NA	NA	NA	NA	1045,D10-8466
MSTRG.35986.2	A09	83737450	83738900	+	gene_id	MSTRG.35986	NA	NA	NA	NA	-369,A09-39369
MSTRG.95016.2	D11	14833379	14839859	-	gene_id	MSTRG.95016	NA	NA	NA	NA	-3189,D11-39883
MSTRG.53879.1	A13	105578014	105579013	-	gene_id	MSTRG.53879	NA	NA	NA	NA	1028,A13-17978
MSTRG.61017.1	D02	43815255	43822586	+	gene_id	MSTRG.61017	NA	NA	NA	NA	470,D02-10404
MSTRG.32482.1	A09	12828512	12853040	-	gene_id	MSTRG.32482	NA	NA	NA	NA	6793,A09-46634
MSTRG.97704.1	D11	68958220	68963711	+	gene_id	MSTRG.97704	NA	NA	NA	NA	255,D11-24255
MSTRG.7432.1	A03	12625467	12627038	+	gene_id	MSTRG.7432	NA	NA	NA	NA	-5293,A03-14431
MSTRG.2696.1	A01	102321522	102322804	+	gene_id	MSTRG.2696	NA	NA	NA	NA	-13186,A01-25668
MSTRG.58459.2	D01	59225104	59225531	-	gene_id	MSTRG.58459	NA	NA	NA	NA	-3374,D01-31294
MSTRG.41239.4	A11	3441924	3442477	+	gene_id	MSTRG.41239	NA	NA	NA	NA	819,A11-19568
MSTRG.4840.1	A02	27617947	27618840	-	gene_id	MSTRG.4840	NA	NA	NA	NA	436,A02-10848
MSTRG.43358.2	A11	21729564	21730800	-	gene_id	MSTRG.43358	NA	NA	NA	NA	695,A11-28946
MSTRG.80943.1	D07	58226117	58228813	-	gene_id	MSTRG.80943	NA	NA	NA	NA	198,D07-8328
MSTRG.74244.1	D06	6578485	6583228	-	gene_id	MSTRG.74244	NA	NA	NA	NA	277,D06-20114
MSTRG.101603.2	D12	60417554	60418295	+	gene_id	MSTRG.101603	NA	NA	NA	NA	3702,D12-25713
MSTRG.105751.1	D13	57221881	57226112	+	gene_id	MSTRG.105751	NA	NA	NA	NA	205,D13-39210
MSTRG.39891.9	A10	111957536	111958951	-	gene_id	MSTRG.39891	NA	NA	NA	NA	-614,A10-16946
MSTRG.67102.2	D04	23329020	23330166	+	gene_id	MSTRG.67102	NA	NA	NA	NA	1699,D04-21432
MSTRG.10213.4	A04	26545	43553	-	gene_id	MSTRG.10213	NA	NA	NA	NA	-6032,A04-774
MSTRG.15357.1	A05	18068283	18071407	-	gene_id	MSTRG.15357	NA	NA	NA	NA	271,A05-30031
MSTRG.106778.1	D13	64377393	64379231	-	gene_id	MSTRG.106778	NA	NA	NA	NA	-1447,D13-14421
MSTRG.97446.1	D11	65595574	65742821	-	gene_id	MSTRG.97446	NA	NA	NA	NA	10825,D11-38804
MSTRG.54822.2	A13	112425964	112429290	+	gene_id	MSTRG.54822	NA	NA	NA	NA	367,A13-41916
MSTRG.60513.5	D02	22330355	22332189	+	gene_id	MSTRG.60513	NA	NA	NA	NA	-352,D02-32451
MSTRG.42503.1	A11	12223232	12224282	-	gene_id	MSTRG.42503	NA	NA	NA	NA	18040,A11-51243
MSTRG.85534.1	D09	5548320	5552202	+	gene_id	MSTRG.85534	NA	NA	NA	NA	-387,D09-28788
MSTRG.2242.1	A01	80124138	80130287	+	gene_id	MSTRG.2242	NA	NA	NA	NA	466,A01-28701
MSTRG.76280.1	D06	59552717	59555701	+	gene_id	MSTRG.76280	NA	NA	NA	NA	296,D06-16956
MSTRG.56558.1	D01	9890373	9893402	+	gene_id	MSTRG.56558	NA	NA	NA	NA	554,D01-5472
MSTRG.36781.1	A10	2077959	2084667	+	gene_id	MSTRG.36781	NA	NA	NA	NA	-806,A10-20442
MSTRG.103637.1	D13	5585183	5589268	+	gene_id	MSTRG.103637	NA	NA	NA	NA	477,D13-18234
MSTRG.67674.3	D04	44346033	44347088	-	gene_id	MSTRG.67674	NA	NA	NA	NA	202,D04-26955
MSTRG.33815.2	A09	67297817	67300543	+	gene_id	MSTRG.33815	NA	NA	NA	NA	-3665,A09-21956
MSTRG.70313.1	D05	8389693	8393262	+	gene_id	MSTRG.70313	NA	NA	NA	NA	296,D05-38009
MSTRG.64137.3	D03	32842668	32860538	+	gene_id	MSTRG.64137	NA	NA	NA	NA	73356,D03-13011
MSTRG.48818.1	A12	96539290	96543764	-	gene_id	MSTRG.48818	NA	NA	NA	NA	1029,A12-33073
MSTRG.6333.3	A02	105780990	105781492	-	gene_id	MSTRG.6333	NA	NA	NA	NA	1285,A02-14650
MSTRG.49480.1	A12	104058473	104059778	+	gene_id	MSTRG.49480	NA	NA	NA	NA	169,A12-30589
MSTRG.15842.1	A05	21555155	21556386	-	gene_id	MSTRG.15842	NA	NA	NA	NA	-8390,A05-74007
MSTRG.102805.1	D12	68150531	68152496	-	gene_id	MSTRG.102805	NA	NA	NA	NA	-19796,D12-24182
MSTRG.60323.3	D02	15007002	15015934	+	gene_id	MSTRG.60323	NA	NA	NA	NA	211,D02-30720
MSTRG.10666.1	A04	4940026	4940897	+	gene_id	MSTRG.10666	NA	NA	NA	NA	4301,A04-16706
MSTRG.79225.1	D07	19603717	19605622	-	gene_id	MSTRG.79225	NA	NA	NA	NA	494,D07-28647
MSTRG.32317.1	A09	8723382	8727414	-	gene_id	MSTRG.32317	NA	NA	NA	NA	-9671,A09-16765
MSTRG.13859.1	A05	9372137	9373558	+	gene_id	MSTRG.13859	NA	NA	NA	NA	-413,A05-55737
MSTRG.70856.1	D05	11756932	11758453	+	gene_id	MSTRG.70856	NA	NA	NA	NA	-2504,D05-27495
MSTRG.47776.1	A12	79210581	79214045	-	gene_id	MSTRG.47776	NA	NA	NA	NA	186,A12-32049
MSTRG.29369.1	A08	76654911	76655595	+	gene_id	MSTRG.29369	NA	NA	NA	NA	-222569,A08-34697
MSTRG.29214.3	A08	54888785	54894237	+	gene_id	MSTRG.29214	NA	NA	NA	NA	344,A08-24516
MSTRG.56165.1	D01	4340060	4358321	-	gene_id	MSTRG.56165	NA	NA	NA	NA	3630,D01-10041
MSTRG.58443.1	D01	59143682	59144522	-	gene_id	MSTRG.58443	NA	NA	NA	NA	-1445,D01-34112
MSTRG.4115.2	A02	5602973	5606010	-	gene_id	MSTRG.4115	NA	NA	NA	NA	548,A02-15907
MSTRG.36094.1	A09	84426690	84448847	+	gene_id	MSTRG.36094	NA	NA	NA	NA	17246,A09-36994
MSTRG.74474.1	D06	9269902	9274019	-	gene_id	MSTRG.74474	NA	NA	NA	NA	500,D06-37652
MSTRG.72180.1	D05	22219513	22222616	-	gene_id	MSTRG.72180	NA	NA	NA	NA	125,D05-52433
MSTRG.93943.1	D11	7614681	7617734	-	gene_id	MSTRG.93943	NA	NA	NA	NA	237,D11-53767
MSTRG.19936.1	A06	912845	915493	+	gene_id	MSTRG.19936	NA	NA	NA	NA	315,A06-28357
MSTRG.5662.2	A02	97467267	97470996	-	gene_id	MSTRG.5662	NA	NA	NA	NA	281,A02-16891
MSTRG.47343.1	A12	23157402	23158177	+	gene_id	MSTRG.47343	NA	NA	NA	NA	-20959,A12-30705
MSTRG.58737.1	D01	61832585	61836260	-	gene_id	MSTRG.58737	NA	NA	NA	NA	159,D01-26353
MSTRG.44970.1	A11	112818188	112818770	-	gene_id	MSTRG.44970	NA	NA	NA	NA	-18885,A11-34202
MSTRG.61598.2	D02	59690353	59692760	+	gene_id	MSTRG.61598	NA	NA	NA	NA	-4391,D02-22628
MSTRG.45565.1	A11	120211667	120215495	+	gene_id	MSTRG.45565	NA	NA	NA	NA	998,A11-51487
MSTRG.1078.2	A01	11636715	11639811	-	gene_id	MSTRG.1078	NA	NA	NA	NA	-101,A01-24668
MSTRG.24425.2	A07	7703875	7705105	+	gene_id	MSTRG.24425	NA	NA	NA	NA	-13001,A07-36683
MSTRG.19270.1	A05	110102307	110107464	-	gene_id	MSTRG.19270	NA	NA	NA	NA	283,A05-46600
MSTRG.15502.2	A05	19104124	19109696	+	gene_id	MSTRG.15502	NA	NA	NA	NA	402,A05-57862
MSTRG.76767.1	D06	65678706	65683705	+	gene_id	MSTRG.76767	NA	NA	NA	NA	-13,D06-27761
MSTRG.49722.3	A12	105734271	105734771	+	gene_id	MSTRG.49722	NA	NA	NA	NA	5045,A12-23502
MSTRG.103231.2	D13	2090649	2094178	+	gene_id	MSTRG.103231	NA	NA	NA	NA	293,D13-24179
MSTRG.74944.2	D06	17845071	17848298	+	gene_id	MSTRG.74944	NA	NA	NA	NA	574,D06-20975
MSTRG.70503.1	D05	9822386	9826490	-	gene_id	MSTRG.70503	NA	NA	NA	NA	363,D05-42369
MSTRG.63158.1	D03	1235959	1238114	-	gene_id	MSTRG.63158	NA	NA	NA	NA	411,D03-10142
MSTRG.57080.1	D01	18365663	18368413	-	gene_id	MSTRG.57080	NA	NA	NA	NA	274,D01-23740
MSTRG.23589.1	A07	1267282	1272277	-	gene_id	MSTRG.23589	NA	NA	NA	NA	-651,A07-25210
MSTRG.40639.1	A10	121867727	121869844	+	gene_id	MSTRG.40639	NA	NA	NA	NA	-108,A10-40140
MSTRG.103124.3	D13	1314439	1319078	-	gene_id	MSTRG.103124	NA	NA	NA	NA	1150,D13-33934
MSTRG.50771.4	A13	11384	15506	-	gene_id	MSTRG.50771	NA	NA	NA	NA	-419,A13-20523
MSTRG.78956.1	D07	15208034	15220749	-	gene_id	MSTRG.78956	NA	NA	NA	NA	3719,D07-29050
MSTRG.60704.1	D02	29468790	29472896	+	gene_id	MSTRG.60704	NA	NA	NA	NA	270,D02-36473
MSTRG.40107.1	A10	115384890	115388449	+	gene_id	MSTRG.40107	NA	NA	NA	NA	318,A10-15733
MSTRG.89533.2	D10	5162010	5169686	+	gene_id	MSTRG.89533	NA	NA	NA	NA	274,D10-36120
MSTRG.65637.1	D03	55650798	55653228	+	gene_id	MSTRG.65637	NA	NA	NA	NA	141,D03-25897
MSTRG.10352.1	A04	1469234	1470420	+	gene_id	MSTRG.10352	NA	NA	NA	NA	-44694,A04-17881
MSTRG.77249.1	D07	316937	322477	+	gene_id	MSTRG.77249	NA	NA	NA	NA	305,D07-28749
MSTRG.36498.1	A10	344861	351223	-	gene_id	MSTRG.36498	NA	NA	NA	NA	-688,A10-31120
MSTRG.36026.1	A09	83980965	83982059	-	gene_id	MSTRG.36026	NA	NA	NA	NA	5145,A09-44421
MSTRG.63201.2	D03	1917925	1920028	-	gene_id	MSTRG.63201	NA	NA	NA	NA	22,D03-15132
MSTRG.4961.1	A02	39244877	39248447	-	gene_id	MSTRG.4961	NA	NA	NA	NA	-1005,A02-23916
MSTRG.86391.2	D09	32637196	32640378	+	gene_id	MSTRG.86391	NA	NA	NA	NA	376,D09-20814
MSTRG.53065.1	A13	91879494	91892407	+	gene_id	MSTRG.53065	NA	NA	NA	NA	-3183,A13-19059
MSTRG.32661.1	A09	36267804	36270289	+	gene_id	MSTRG.32661	NA	NA	NA	NA	292667,A09-29113
MSTRG.69926.1	D05	6082419	6084348	-	gene_id	MSTRG.69926	NA	NA	NA	NA	954,D05-32370
MSTRG.41466.2	A11	4840433	4843807	+	gene_id	MSTRG.41466	NA	NA	NA	NA	126,A11-28849
MSTRG.35927.1	A09	83449716	83451115	+	gene_id	MSTRG.35927	NA	NA	NA	NA	5511,A09-27740
MSTRG.85163.1	D08	66373734	66374128	+	gene_id	MSTRG.85163	NA	NA	NA	NA	-3376,D08-22945
MSTRG.96377.3	D11	46221520	46230305	-	gene_id	MSTRG.96377	NA	NA	NA	NA	-265,D11-37555
MSTRG.94807.2	D11	13358527	13363889	+	gene_id	MSTRG.94807	NA	NA	NA	NA	112,D11-40753
MSTRG.82883.4	D08	39118938	39123329	-	gene_id	MSTRG.82883	NA	NA	NA	NA	1944,D08-28975
MSTRG.73359.3	D05	52538537	52541425	-	gene_id	MSTRG.73359	NA	NA	NA	NA	191,D05-10734
MSTRG.84771.1	D08	64136453	64140093	+	gene_id	MSTRG.84771	NA	NA	NA	NA	259,D08-39313
MSTRG.64718.1	D03	45176152	45180021	+	gene_id	MSTRG.64718	NA	NA	NA	NA	234,D03-23609
MSTRG.19463.1	A05	112489314	112492199	-	gene_id	MSTRG.19463	NA	NA	NA	NA	281,A05-41645
MSTRG.73189.1	D05	50509100	50509522	+	gene_id	MSTRG.73189	NA	NA	NA	NA	-240,D05-19243
MSTRG.29683.2	A08	95250577	95253928	+	gene_id	MSTRG.29683	NA	NA	NA	NA	337,A08-39319
MSTRG.12458.1	A05	705520	721160	-	gene_id	MSTRG.12458	NA	NA	NA	NA	480,A05-81828
MSTRG.6926.2	A03	4800200	4807448	-	gene_id	MSTRG.6926	NA	NA	NA	NA	-1008,A03-40284
MSTRG.89659.5	D10	6091591	6094111	+	gene_id	MSTRG.89659	NA	NA	NA	NA	-2364,D10-26094
MSTRG.31675.1	A08	124834574	124836201	+	gene_id	MSTRG.31675	NA	NA	NA	NA	739,A08-30274
MSTRG.97309.1	D11	63066138	63068077	+	gene_id	MSTRG.97309	NA	NA	NA	NA	-273,D11-24503
MSTRG.57698.1	D01	44029489	44030459	-	gene_id	MSTRG.57698	NA	NA	NA	NA	-16291,D01-24491
MSTRG.45826.1	A11	124307423	124308927	+	gene_id	MSTRG.45826	NA	NA	NA	NA	-5951,A11-36855
MSTRG.96036.1	D11	29575966	29581343	+	gene_id	MSTRG.96036	NA	NA	NA	NA	208,D11-47777
MSTRG.71515.1	D05	15904569	15910824	-	gene_id	MSTRG.71515	NA	NA	NA	NA	-648,D05-9842
MSTRG.67354.1	D04	36541975	36544440	+	gene_id	MSTRG.67354	NA	NA	NA	NA	111,D04-31885
MSTRG.29523.2	A08	88811301	88817475	-	gene_id	MSTRG.29523	NA	NA	NA	NA	137,A08-19766
MSTRG.40011.1	A10	113787440	113818171	-	gene_id	MSTRG.40011	NA	NA	NA	NA	-1398,A10-31838
MSTRG.34591.1	A09	74753248	74754953	-	gene_id	MSTRG.34591	NA	NA	NA	NA	271,A09-23959
MSTRG.59230.2	D02	1329149	1332566	+	gene_id	MSTRG.59230	NA	NA	NA	NA	407,D02-33505
MSTRG.26473.2	A07	78028454	78032369	-	gene_id	MSTRG.26473	NA	NA	NA	NA	-420,A07-26472
MSTRG.63877.1	D03	19065925	19066932	-	gene_id	MSTRG.63877	NA	NA	NA	NA	253,D03-15767
MSTRG.35899.1	A09	83266325	83269056	-	gene_id	MSTRG.35899	NA	NA	NA	NA	516,A09-40364
MSTRG.31671.1	A08	124805142	124808044	-	gene_id	MSTRG.31671	NA	NA	NA	NA	194,A08-33109
MSTRG.61606.5	D02	59831089	59835965	-	gene_id	MSTRG.61606	NA	NA	NA	NA	1257,D02-21083
MSTRG.68176.1	D04	53025746	53029340	+	gene_id	MSTRG.68176	NA	NA	NA	NA	176,D04-17619
MSTRG.106241.2	D13	60607737	60610615	+	gene_id	MSTRG.106241	NA	NA	NA	NA	1564,D13-21753
MSTRG.95330.1	D11	18204208	18207765	-	gene_id	MSTRG.95330	NA	NA	NA	NA	-959,D11-32369
MSTRG.28917.3	A08	23286428	23287218	-	gene_id	MSTRG.28917	NA	NA	NA	NA	5730,A08-35807
MSTRG.10237.1	A04	267823	268480	-	gene_id	MSTRG.10237	NA	NA	NA	NA	3536,A04-14875
MSTRG.67822.1	D04	47966303	47967772	-	gene_id	MSTRG.67822	NA	NA	NA	NA	32,D04-23971
MSTRG.57725.1	D01	45326916	45327695	+	gene_id	MSTRG.57725	NA	NA	NA	NA	-454,D01-16612
MSTRG.96532.2	D11	51307941	51310237	-	gene_id	MSTRG.96532	NA	NA	NA	NA	38344,D11-44377
MSTRG.90831.2	D10	25936768	25939596	-	gene_id	MSTRG.90831	NA	NA	NA	NA	-1910,D10-44886
MSTRG.47052.1	A12	11444972	11450079	+	gene_id	MSTRG.47052	NA	NA	NA	NA	772,A12-33214
MSTRG.34683.2	A09	75393971	75395967	+	gene_id	MSTRG.34683	NA	NA	NA	NA	476,A09-43129
MSTRG.105162.1	D13	49262568	49265640	+	gene_id	MSTRG.105162	NA	NA	NA	NA	34,D13-35366
MSTRG.23495.1	A07	544340	548353	-	gene_id	MSTRG.23495	NA	NA	NA	NA	618,A07-18581
MSTRG.94936.1	D11	14353376	14358287	+	gene_id	MSTRG.94936	NA	NA	NA	NA	-44,D11-24893
MSTRG.89511.5	D10	4976773	4987747	+	gene_id	MSTRG.89511	NA	NA	NA	NA	41,D10-41634
MSTRG.42963.1	A11	16820517	16825214	+	gene_id	MSTRG.42963	NA	NA	NA	NA	223,A11-47670
MSTRG.105733.1	D13	56985633	56990056	+	gene_id	MSTRG.105733	NA	NA	NA	NA	68,D13-31259
MSTRG.50989.2	A13	2009026	2011504	-	gene_id	MSTRG.50989	NA	NA	NA	NA	1835,A13-22370
MSTRG.87291.1	D09	41508924	41511772	+	gene_id	MSTRG.87291	NA	NA	NA	NA	381,D09-36548
MSTRG.103404.1	D13	3411775	3415929	+	gene_id	MSTRG.103404	NA	NA	NA	NA	999,D13-27764
MSTRG.59625.4	D02	5037285	5038008	+	gene_id	MSTRG.59625	NA	NA	NA	NA	-1807,D02-28034
MSTRG.29993.1	A08	105754329	105757157	+	gene_id	MSTRG.29993	NA	NA	NA	NA	472,A08-29803
MSTRG.14864.3	A05	15026817	15032056	+	gene_id	MSTRG.14864	NA	NA	NA	NA	72,A05-41799
MSTRG.82429.1	D08	18687731	18688906	+	gene_id	MSTRG.82429	NA	NA	NA	NA	24209,D08-44495
MSTRG.10516.1	A04	3752099	3754714	-	gene_id	MSTRG.10516	NA	NA	NA	NA	-975,A04-10583
MSTRG.58856.1	D01	62608303	62610853	-	gene_id	MSTRG.58856	NA	NA	NA	NA	-439,D01-31543
MSTRG.89431.4	D10	4413934	4414965	+	gene_id	MSTRG.89431	NA	NA	NA	NA	-3411,D10-37629
MSTRG.28537.1	A08	9389361	9391205	+	gene_id	MSTRG.28537	NA	NA	NA	NA	3457,A08-33173
MSTRG.64034.1	D03	24193061	24201296	+	gene_id	MSTRG.64034	NA	NA	NA	NA	793,D03-27089
MSTRG.62919.2	D03	61146	62851	+	gene_id	MSTRG.62919	NA	NA	NA	NA	1739,D03-21289
MSTRG.95718.2	D11	22619673	22620532	-	gene_id	MSTRG.95718	NA	NA	NA	NA	1650,D11-46155
MSTRG.97955.3	D11	71500522	71503721	-	gene_id	MSTRG.97955	NA	NA	NA	NA	-234,D11-39144
MSTRG.68587.1	D04	56600398	56608787	+	gene_id	MSTRG.68587	NA	NA	NA	NA	-10112,D04-20525
MSTRG.53079.1	A13	92126562	92132988	-	gene_id	MSTRG.53079	NA	NA	NA	NA	-48,A13-26038
MSTRG.18516.2	A05	87572510	87574546	+	gene_id	MSTRG.18516	NA	NA	NA	NA	-444,A05-78032
MSTRG.81074.1	D08	156974	162315	-	gene_id	MSTRG.81074	NA	NA	NA	NA	-492,D08-41480
MSTRG.104432.1	D13	26006814	26010218	+	gene_id	MSTRG.104432	NA	NA	NA	NA	544,D13-32888
MSTRG.11770.2	A04	79872595	79874368	-	gene_id	MSTRG.11770	NA	NA	NA	NA	831,A04-14077
MSTRG.5538.1	A02	92436014	92439068	-	gene_id	MSTRG.5538	NA	NA	NA	NA	373,A02-14625
MSTRG.71261.3	D05	14134176	14137445	-	gene_id	MSTRG.71261	NA	NA	NA	NA	643,D05-35285
MSTRG.59006.2	D01	63479965	63486238	+	gene_id	MSTRG.59006	NA	NA	NA	NA	-503,D01-14608
MSTRG.1081.2	A01	11646055	11647476	+	gene_id	MSTRG.1081	NA	NA	NA	NA	1622,A01-30939
MSTRG.32262.2	A09	7061219	7065665	-	gene_id	MSTRG.32262	NA	NA	NA	NA	346,A09-32559
MSTRG.79350.1	D07	21450972	21452709	-	gene_id	MSTRG.79350	NA	NA	NA	NA	-317,D07-22773
MSTRG.97904.1	D11	71198002	71198706	+	gene_id	MSTRG.97904	NA	NA	NA	NA	5865,D11-55297
MSTRG.98685.2	D12	4934896	4941189	-	gene_id	MSTRG.98685	NA	NA	NA	NA	-1594,D12-41625
MSTRG.30640.1	A08	116446039	116449105	-	gene_id	MSTRG.30640	NA	NA	NA	NA	536,A08-24564
MSTRG.93052.1	D11	1931621	1934316	+	gene_id	MSTRG.93052	NA	NA	NA	NA	438,D11-31742
MSTRG.22190.1	A06	108967060	108974718	+	gene_id	MSTRG.22190	NA	NA	NA	NA	158,A06-30502
MSTRG.12716.2	A05	2397030	2399448	+	gene_id	MSTRG.12716	NA	NA	NA	NA	-841,A05-56443
MSTRG.17254.3	A05	34151957	34155936	+	gene_id	MSTRG.17254	NA	NA	NA	NA	281,A05-64073
MSTRG.39505.1	A10	104198515	104199205	-	gene_id	MSTRG.39505	NA	NA	NA	NA	-59107,A10-41430
MSTRG.4132.2	A02	5778351	5783359	+	gene_id	MSTRG.4132	NA	NA	NA	NA	346,A02-16706
MSTRG.17755.1	A05	42336178	42336650	+	gene_id	MSTRG.17755	NA	NA	NA	NA	-6942,A05-35702
MSTRG.50609.1	A12	111071124	111079102	-	gene_id	MSTRG.50609	NA	NA	NA	NA	-62,A12-33845
MSTRG.103760.2	D13	7446296	7448627	+	gene_id	MSTRG.103760	NA	NA	NA	NA	85,D13-35509
MSTRG.95012.2	D11	15006145	15008602	-	gene_id	MSTRG.95012	NA	NA	NA	NA	-199,D11-46422
MSTRG.27601.1	A08	387993	390020	+	gene_id	MSTRG.27601	NA	NA	NA	NA	455,A08-28051
MSTRG.60615.2	D02	25278851	25282897	+	gene_id	MSTRG.60615	NA	NA	NA	NA	159,D02-14529
MSTRG.77075.1	D06	68237188	68242005	+	gene_id	MSTRG.77075	NA	NA	NA	NA	-677,D06-33464
MSTRG.104248.2	D13	18515928	18518414	-	gene_id	MSTRG.104248	NA	NA	NA	NA	872,D13-38848
MSTRG.80244.1	D07	48726998	48918287	-	gene_id	MSTRG.80244	NA	NA	NA	NA	6629,D07-22646
MSTRG.21186.12	A06	24613459	24614790	+	gene_id	MSTRG.21186	NA	NA	NA	NA	903,A06-34376
MSTRG.20142.1	A06	2682784	2685493	-	gene_id	MSTRG.20142	NA	NA	NA	NA	-186,A06-20133
MSTRG.90336.1	D10	14605480	14613172	-	gene_id	MSTRG.90336	NA	NA	NA	NA	-1530,D10-18818
MSTRG.80390.1	D07	51786532	51792047	-	gene_id	MSTRG.80390	NA	NA	NA	NA	188,D07-27860
MSTRG.59514.1	D02	4192702	4243911	-	gene_id	MSTRG.59514	NA	NA	NA	NA	-525,D02-25042
MSTRG.44371.1	A11	69015522	69019446	+	gene_id	MSTRG.44371	NA	NA	NA	NA	1075,A11-31889
MSTRG.31741.1	A08	125181461	125185154	-	gene_id	MSTRG.31741	NA	NA	NA	NA	308,A08-38694
MSTRG.73201.1	D05	50312245	50312773	-	gene_id	MSTRG.73201	NA	NA	NA	NA	5425,D05-45543
MSTRG.71033.3	D05	12753715	12758337	+	gene_id	MSTRG.71033	NA	NA	NA	NA	-998,D05-27275
MSTRG.41517.3	A11	5216830	5219371	-	gene_id	MSTRG.41517	NA	NA	NA	NA	-421,A11-24730
MSTRG.74153.2	D06	5550484	5553037	+	gene_id	MSTRG.74153	NA	NA	NA	NA	375,D06-36646
MSTRG.104692.2	D13	37963160	37964737	+	gene_id	MSTRG.104692	NA	NA	NA	NA	-545,D13-14010
MSTRG.46565.1	A12	3160488	3165958	-	gene_id	MSTRG.46565	NA	NA	NA	NA	215,A12-25475
MSTRG.41886.1	A11	7306246	7307506	-	gene_id	MSTRG.41886	NA	NA	NA	NA	5701,A11-46208
MSTRG.1995.2	A01	45321342	45324225	-	gene_id	MSTRG.1995	NA	NA	NA	NA	-400,A01-22107
MSTRG.2515.1	A01	98640625	98645785	+	gene_id	MSTRG.2515	NA	NA	NA	NA	319,A01-32689
MSTRG.106799.1	D13	64445593	64449200	-	gene_id	MSTRG.106799	NA	NA	NA	NA	356,D13-21571
MSTRG.14535.1	A05	13247368	13252414	-	gene_id	MSTRG.14535	NA	NA	NA	NA	532,A05-66179
MSTRG.52078.1	A13	37374268	37379299	+	gene_id	MSTRG.52078	NA	NA	NA	NA	440,A13-14475
MSTRG.42638.1	A11	13648129	13648508	-	gene_id	MSTRG.42638	NA	NA	NA	NA	-3447,A11-25799
MSTRG.96949.1	D11	59584377	59584751	+	gene_id	MSTRG.96949	NA	NA	NA	NA	155,D11-44403
MSTRG.12674.1	A05	2152466	2172044	-	gene_id	MSTRG.12674	NA	NA	NA	NA	-858,A05-33785
MSTRG.49544.1	A12	104429622	104433990	-	gene_id	MSTRG.49544	NA	NA	NA	NA	-431,A12-33108
MSTRG.43348.1	A11	21726071	21726661	+	gene_id	MSTRG.43348	NA	NA	NA	NA	-408,A11-45614
MSTRG.33309.1	A09	61156403	61160091	+	gene_id	MSTRG.33309	NA	NA	NA	NA	416,A09-27627
MSTRG.106803.1	D13	64485118	64486025	+	gene_id	MSTRG.106803	NA	NA	NA	NA	-641,D13-15223
MSTRG.80193.1	D07	46979378	46985008	+	gene_id	MSTRG.80193	NA	NA	NA	NA	-1148,D07-16955
MSTRG.78794.1	D07	13473415	13475807	+	gene_id	MSTRG.78794	NA	NA	NA	NA	509,D07-37649
MSTRG.1644.1	A01	22903242	22905032	-	gene_id	MSTRG.1644	NA	NA	NA	NA	3085,A01-28085
MSTRG.100431.1	D12	48505053	48507046	+	gene_id	MSTRG.100431	NA	NA	NA	NA	3172,D12-31434
MSTRG.39114.1	A10	85487786	85489608	-	gene_id	MSTRG.39114	NA	NA	NA	NA	-429,A10-33579
MSTRG.3982.1	A02	3797215	3800723	+	gene_id	MSTRG.3982	NA	NA	NA	NA	-244,A02-7356
MSTRG.31531.4	A08	123876618	123879811	+	gene_id	MSTRG.31531	NA	NA	NA	NA	-798,A08-34177
MSTRG.83913.1	D08	56030455	56033226	+	gene_id	MSTRG.83913	NA	NA	NA	NA	-2334,D08-12627
MSTRG.66304.1	D04	6204323	6209627	+	gene_id	MSTRG.66304	NA	NA	NA	NA	381,D04-20408
MSTRG.50598.1	A12	111096855	111097581	+	gene_id	MSTRG.50598	NA	NA	NA	NA	-4930,A12-23532
MSTRG.83065.1	D08	43796626	43798062	+	gene_id	MSTRG.83065	NA	NA	NA	NA	-85114,D08-28787
MSTRG.25216.1	A07	18814958	18818537	-	gene_id	MSTRG.25216	NA	NA	NA	NA	-402,A07-22745
MSTRG.19216.1	A05	109129453	109134841	-	gene_id	MSTRG.19216	NA	NA	NA	NA	128,A05-48488
MSTRG.26388.2	A07	59472177	59478765	-	gene_id	MSTRG.26388	NA	NA	NA	NA	880,A07-20455
MSTRG.8915.1	A03	101240660	101248891	-	gene_id	MSTRG.8915	NA	NA	NA	NA	923,A03-31796
MSTRG.50465.1	A12	110222490	110224720	+	gene_id	MSTRG.50465	NA	NA	NA	NA	-15707,A12-42873
MSTRG.77567.1	D07	2427260	2434011	+	gene_id	MSTRG.77567	NA	NA	NA	NA	307,D07-38719
MSTRG.51118.1	A13	3244819	3249983	+	gene_id	MSTRG.51118	NA	NA	NA	NA	-622,A13-19766
MSTRG.17365.1	A05	35415463	35416836	-	gene_id	MSTRG.17365	NA	NA	NA	NA	1727,A05-71068
MSTRG.101799.1	D12	61837470	61841768	+	gene_id	MSTRG.101799	NA	NA	NA	NA	523,D12-37984
MSTRG.45845.1	A11	124443984	124446456	-	gene_id	MSTRG.45845	NA	NA	NA	NA	339,A11-24677
MSTRG.37172.4	A10	4455427	4476737	-	gene_id	MSTRG.37172	NA	NA	NA	NA	3042,A10-41835
MSTRG.99153.1	D12	12359428	12373848	-	gene_id	MSTRG.99153	NA	NA	NA	NA	155,D12-16287
MSTRG.29244.2	A08	61730138	61735294	-	gene_id	MSTRG.29244	NA	NA	NA	NA	274,A08-37623
MSTRG.85570.1	D09	6513645	6516047	-	gene_id	MSTRG.85570	NA	NA	NA	NA	-280,D09-12172
MSTRG.94986.1	D11	14714306	14717190	+	gene_id	MSTRG.94986	NA	NA	NA	NA	-1597,D11-21041
MSTRG.51769.1	A13	14682431	14685380	-	gene_id	MSTRG.51769	NA	NA	NA	NA	268,A13-16126
MSTRG.66176.1	D04	5064689	5069914	-	gene_id	MSTRG.66176	NA	NA	NA	NA	261,D04-11315
MSTRG.84147.1	D08	59000637	59008507	-	gene_id	MSTRG.84147	NA	NA	NA	NA	-189,D08-35122
MSTRG.81979.1	D08	7495285	7497821	-	gene_id	MSTRG.81979	NA	NA	NA	NA	-542,D08-24688
MSTRG.79463.1	D07	23265959	23266610	+	gene_id	MSTRG.79463	NA	NA	NA	NA	-23564,D07-33306
MSTRG.24524.1	A07	8817774	8821225	+	gene_id	MSTRG.24524	NA	NA	NA	NA	94,A07-23404
MSTRG.16532.2	A05	26418780	26422206	-	gene_id	MSTRG.16532	NA	NA	NA	NA	433,A05-59692
MSTRG.73662.3	D06	788390	792910	+	gene_id	MSTRG.73662	NA	NA	NA	NA	-315,D06-22989
MSTRG.65358.1	D03	52835916	52836871	+	gene_id	MSTRG.65358	NA	NA	NA	NA	-1820,D03-18928
MSTRG.37316.1	A10	5616859	5620531	+	gene_id	MSTRG.37316	NA	NA	NA	NA	459,A10-30253
MSTRG.33297.1	A09	61081641	61081870	-	gene_id	MSTRG.33297	NA	NA	NA	NA	757,A09-36612
MSTRG.9939.1	A03	114900470	114910723	-	gene_id	MSTRG.9939	NA	NA	NA	NA	359,A03-16284
MSTRG.51693.3	A13	13461775	13467582	-	gene_id	MSTRG.51693	NA	NA	NA	NA	334,A13-28004
MSTRG.57380.1	D01	27899250	27899581	+	gene_id	MSTRG.57380	NA	NA	NA	NA	-18192,D01-29357
MSTRG.6034.1	A02	103571665	103572610	-	gene_id	MSTRG.6034	NA	NA	NA	NA	-7954,A02-21172
MSTRG.21147.11	A06	21407530	21414312	+	gene_id	MSTRG.21147	NA	NA	NA	NA	-3767,A06-20845
MSTRG.7146.3	A03	7558760	7572514	-	gene_id	MSTRG.7146	NA	NA	NA	NA	19,A03-34089
MSTRG.51709.1	A13	13724201	13726476	+	gene_id	MSTRG.51709	NA	NA	NA	NA	424,A13-21094
MSTRG.17919.1	A05	47448018	47449949	+	gene_id	MSTRG.17919	NA	NA	NA	NA	-1070,A05-44918
MSTRG.81895.1	D08	6448764	6450764	-	gene_id	MSTRG.81895	NA	NA	NA	NA	240,D08-15523
MSTRG.87315.1	D09	41685187	41691582	-	gene_id	MSTRG.87315	NA	NA	NA	NA	812,D09-25853
MSTRG.102197.1	D12	64518516	64521853	-	gene_id	MSTRG.102197	NA	NA	NA	NA	511,D12-36243
MSTRG.82513.3	D08	23306259	23310095	-	gene_id	MSTRG.82513	NA	NA	NA	NA	-646,D08-22631
MSTRG.106207.2	D13	60356112	60359842	+	gene_id	MSTRG.106207	NA	NA	NA	NA	365,D13-28664
MSTRG.39143.3	A10	86017746	86023012	-	gene_id	MSTRG.39143	NA	NA	NA	NA	-2,A10-27022
MSTRG.13357.1	A05	6394385	6399376	-	gene_id	MSTRG.13357	NA	NA	NA	NA	605,A05-65638
MSTRG.2518.1	A01	98907752	98909837	-	gene_id	MSTRG.2518	NA	NA	NA	NA	265270,A01-32689
MSTRG.68627.3	D04	56775868	56778930	-	gene_id	MSTRG.68627	NA	NA	NA	NA	157,D04-17787
MSTRG.23990.2	A07	3971838	3972545	-	gene_id	MSTRG.23990	NA	NA	NA	NA	8443,A07-22861
MSTRG.98151.1	D12	417725	420587	-	gene_id	MSTRG.98151	NA	NA	NA	NA	-1123,D12-20369
MSTRG.41526.1	A11	5277901	5280612	+	gene_id	MSTRG.41526	NA	NA	NA	NA	5233,A11-27582
MSTRG.15729.2	A05	20827113	20830185	+	gene_id	MSTRG.15729	NA	NA	NA	NA	770,A05-76123
MSTRG.18595.1	A05	89533644	89534580	-	gene_id	MSTRG.18595	NA	NA	NA	NA	-457,A05-59809
MSTRG.85766.1	D09	11150955	11154442	-	gene_id	MSTRG.85766	NA	NA	NA	NA	482,D09-14927
MSTRG.8070.1	A03	49880394	49886643	+	gene_id	MSTRG.8070	NA	NA	NA	NA	-243,A03-18527
MSTRG.50803.1	A13	610259	613510	+	gene_id	MSTRG.50803	NA	NA	NA	NA	629,A13-32611
MSTRG.24132.1	A07	5189664	5192042	+	gene_id	MSTRG.24132	NA	NA	NA	NA	590,A07-24861
MSTRG.18515.1	A05	87320135	87322280	-	gene_id	MSTRG.18515	NA	NA	NA	NA	-4647,A05-68733
MSTRG.8671.1	A03	92641275	92646353	+	gene_id	MSTRG.8671	NA	NA	NA	NA	370,A03-34404
MSTRG.57601.1	D01	41670768	41672646	+	gene_id	MSTRG.57601	NA	NA	NA	NA	130279,D01-33102
MSTRG.34246.1	A09	72068320	72075492	+	gene_id	MSTRG.34246	NA	NA	NA	NA	-361,A09-33736
MSTRG.57520.1	D01	37489041	37492311	+	gene_id	MSTRG.57520	NA	NA	NA	NA	368,D01-16306
MSTRG.26460.3	A07	77584131	77587652	+	gene_id	MSTRG.26460	NA	NA	NA	NA	147,A07-25943
MSTRG.60713.1	D02	29712641	29718065	-	gene_id	MSTRG.60713	NA	NA	NA	NA	174,D02-27500
MSTRG.35728.1	A09	82099739	82109970	+	gene_id	MSTRG.35728	NA	NA	NA	NA	-2859,A09-33136
MSTRG.28754.1	A08	14835467	14836922	-	gene_id	MSTRG.28754	NA	NA	NA	NA	1962,A08-26191
MSTRG.47792.1	A12	79310635	79314113	+	gene_id	MSTRG.47792	NA	NA	NA	NA	1670,A12-33719
MSTRG.69590.1	D05	4353554	4360411	-	gene_id	MSTRG.69590	NA	NA	NA	NA	662,D05-38588
MSTRG.32503.1	A09	15117740	15123391	-	gene_id	MSTRG.32503	NA	NA	NA	NA	340,A09-47503
MSTRG.14127.1	A05	10883935	10885012	+	gene_id	MSTRG.14127	NA	NA	NA	NA	-1066,A05-67064
MSTRG.3909.1	A02	3060065	3066820	+	gene_id	MSTRG.3909	NA	NA	NA	NA	100,A02-24606
MSTRG.17486.2	A05	37027581	37030746	+	gene_id	MSTRG.17486	NA	NA	NA	NA	1022,A05-50821
MSTRG.27169.2	A07	94744243	94747585	+	gene_id	MSTRG.27169	NA	NA	NA	NA	318,A07-32777
MSTRG.67548.1	D04	42499706	42500431	+	gene_id	MSTRG.67548	NA	NA	NA	NA	30813,D04-8338
MSTRG.21688.1	A06	49018230	49020939	+	gene_id	MSTRG.21688	NA	NA	NA	NA	233,A06-15342
MSTRG.21527.1	A06	38388480	38391574	+	gene_id	MSTRG.21527	NA	NA	NA	NA	-430,A06-7997
MSTRG.62182.1	D02	67412261	67413432	-	gene_id	MSTRG.62182	NA	NA	NA	NA	-10005,D02-40254
MSTRG.81377.1	D08	2176697	2178310	-	gene_id	MSTRG.81377	NA	NA	NA	NA	19734,D08-19292
MSTRG.100878.1	D12	53644219	53646945	-	gene_id	MSTRG.100878	NA	NA	NA	NA	267,D12-22784
MSTRG.52985.1	A13	89862374	89870376	+	gene_id	MSTRG.52985	NA	NA	NA	NA	391,A13-26035
MSTRG.52663.1	A13	72668605	72671572	+	gene_id	MSTRG.52663	NA	NA	NA	NA	714,A13-39467
MSTRG.104184.1	D13	15884880	15890402	+	gene_id	MSTRG.104184	NA	NA	NA	NA	295,D13-20019
MSTRG.16530.1	A05	26445118	26448340	+	gene_id	MSTRG.16530	NA	NA	NA	NA	48,A05-43387
MSTRG.40161.2	A10	115919609	115923224	-	gene_id	MSTRG.40161	NA	NA	NA	NA	-183,A10-24052
MSTRG.100238.2	D12	46241597	46244362	-	gene_id	MSTRG.100238	NA	NA	NA	NA	-7453,D12-29346
MSTRG.29591.1	A08	93354765	93355424	+	gene_id	MSTRG.29591	NA	NA	NA	NA	-19,A08-27406
MSTRG.16653.2	A05	27402360	27405050	-	gene_id	MSTRG.16653	NA	NA	NA	NA	304,A05-45640
MSTRG.57527.1	D01	37912479	37916751	-	gene_id	MSTRG.57527	NA	NA	NA	NA	261,D01-29754
MSTRG.92682.11	D11	9299	22196	+	gene_id	MSTRG.92682	NA	NA	NA	NA	2702,D11-45382
MSTRG.6622.1	A03	1969716	1972052	+	gene_id	MSTRG.6622	NA	NA	NA	NA	18484,A03-15477
MSTRG.87033.2	D09	39373940	39380532	-	gene_id	MSTRG.87033	NA	NA	NA	NA	683,D09-35823
MSTRG.106059.1	D13	59432675	59437133	-	gene_id	MSTRG.106059	NA	NA	NA	NA	-7203,D13-26014
MSTRG.21714.2	A06	51348520	51363657	+	gene_id	MSTRG.21714	NA	NA	NA	NA	232,A06-4348
MSTRG.6743.5	A03	3453339	3455152	+	gene_id	MSTRG.6743	NA	NA	NA	NA	-1011,A03-24471
MSTRG.103306.1	D13	2584820	2590159	+	gene_id	MSTRG.103306	NA	NA	NA	NA	-570,D13-28330
MSTRG.53836.1	A13	105184796	105194215	+	gene_id	MSTRG.53836	NA	NA	NA	NA	-69,A13-34806
MSTRG.51216.1	A13	3961520	3964760	+	gene_id	MSTRG.51216	NA	NA	NA	NA	1396,A13-25741
MSTRG.89211.3	D10	2997160	3001154	-	gene_id	MSTRG.89211	NA	NA	NA	NA	18,D10-36364
MSTRG.75028.1	D06	19271575	19278119	+	gene_id	MSTRG.75028	NA	NA	NA	NA	391,D06-14144
MSTRG.6082.1	A02	104311060	104314561	+	gene_id	MSTRG.6082	NA	NA	NA	NA	423,A02-6633
MSTRG.65292.1	D03	52170589	52190839	+	gene_id	MSTRG.65292	NA	NA	NA	NA	271,D03-11361
MSTRG.17364.1	A05	35415442	35416831	+	gene_id	MSTRG.17364	NA	NA	NA	NA	-1714,A05-71068
MSTRG.18763.1	A05	102137676	102139056	+	gene_id	MSTRG.18763	NA	NA	NA	NA	3690,A05-66449
MSTRG.12902.1	A05	3276807	3280599	-	gene_id	MSTRG.12902	NA	NA	NA	NA	172,A05-74360
MSTRG.60188.1	D02	12218381	12219208	+	gene_id	MSTRG.60188	NA	NA	NA	NA	-8564,D02-24457
MSTRG.50540.1	A12	110675747	110678924	-	gene_id	MSTRG.50540	NA	NA	NA	NA	-605,A12-14087
MSTRG.10030.1	A03	115472056	115476565	+	gene_id	MSTRG.10030	NA	NA	NA	NA	5115,A03-33323
MSTRG.33432.1	A09	62586743	62588535	+	gene_id	MSTRG.33432	NA	NA	NA	NA	-199,A09-37574
MSTRG.101988.4	D12	63130421	63131823	-	gene_id	MSTRG.101988	NA	NA	NA	NA	798,D12-17725
MSTRG.72533.1	D05	34493991	34496571	+	gene_id	MSTRG.72533	NA	NA	NA	NA	-79,D05-20844
MSTRG.57432.3	D01	28894134	28895008	-	gene_id	MSTRG.57432	NA	NA	NA	NA	-2982,D01-18728
MSTRG.10612.3	A04	5807986	5810241	+	gene_id	MSTRG.10612	NA	NA	NA	NA	327,A04-13384
MSTRG.92617.4	D10	67677375	67678055	+	gene_id	MSTRG.92617	NA	NA	NA	NA	864,D10-22670
MSTRG.22893.3	A06	124663803	124668669	-	gene_id	MSTRG.22893	NA	NA	NA	NA	1895,A06-21097
MSTRG.92303.1	D10	64124504	64126203	+	gene_id	MSTRG.92303	NA	NA	NA	NA	-14998,D10-9851
MSTRG.91147.2	D10	36386792	36394470	+	gene_id	MSTRG.91147	NA	NA	NA	NA	494,D10-44920
MSTRG.12415.8	A05	486489	488438	+	gene_id	MSTRG.12415	NA	NA	NA	NA	513,A05-25390
MSTRG.27896.2	A08	2391834	2395863	-	gene_id	MSTRG.27896	NA	NA	NA	NA	115,A08-17537
MSTRG.83458.4	D08	50396958	50406314	-	gene_id	MSTRG.83458	NA	NA	NA	NA	-195,D08-32471
MSTRG.34608.2	A09	74826380	74834352	-	gene_id	MSTRG.34608	NA	NA	NA	NA	-2430,A09-39070
MSTRG.56791.3	D01	13558034	13570524	+	gene_id	MSTRG.56791	NA	NA	NA	NA	14,D01-33269
MSTRG.23417.1	A07	71302	74139	-	gene_id	MSTRG.23417	NA	NA	NA	NA	86,A07-17694
MSTRG.75084.1	D06	20002539	20009093	-	gene_id	MSTRG.75084	NA	NA	NA	NA	224,D06-20812
MSTRG.45794.2	A11	123868770	123871850	-	gene_id	MSTRG.45794	NA	NA	NA	NA	20088,A11-23436
MSTRG.11011.1	A04	21384022	21389537	-	gene_id	MSTRG.11011	NA	NA	NA	NA	367,A04-10611
MSTRG.101140.2	D12	56191055	56192473	+	gene_id	MSTRG.101140	NA	NA	NA	NA	-1125,D12-20704
MSTRG.64815.1	D03	46707672	46711086	+	gene_id	MSTRG.64815	NA	NA	NA	NA	583,D03-11338
MSTRG.75317.1	D06	25141637	25142376	-	gene_id	MSTRG.75317	NA	NA	NA	NA	-38713,D06-23256
MSTRG.9264.1	A03	108326776	108332223	-	gene_id	MSTRG.9264	NA	NA	NA	NA	161,A03-14975
MSTRG.94550.2	D11	11510703	11518426	+	gene_id	MSTRG.94550	NA	NA	NA	NA	6343,D11-12168
MSTRG.50456.1	A12	110077797	110085759	-	gene_id	MSTRG.50456	NA	NA	NA	NA	153,A12-29510
MSTRG.28773.1	A08	15823079	15828812	-	gene_id	MSTRG.28773	NA	NA	NA	NA	321,A08-21979
MSTRG.82509.1	D08	23146496	23149693	+	gene_id	MSTRG.82509	NA	NA	NA	NA	302,D08-13679
MSTRG.99914.2	D12	37013916	37016156	-	gene_id	MSTRG.99914	NA	NA	NA	NA	173,D12-16498
MSTRG.78782.1	D07	13407069	13410342	-	gene_id	MSTRG.78782	NA	NA	NA	NA	429,D07-29901
MSTRG.40370.2	A10	118830983	118832702	-	gene_id	MSTRG.40370	NA	NA	NA	NA	-1686,A10-32089
MSTRG.86674.2	D09	35852949	35855020	+	gene_id	MSTRG.86674	NA	NA	NA	NA	-546,D09-16683
MSTRG.81513.1	D08	2979572	2981819	-	gene_id	MSTRG.81513	NA	NA	NA	NA	-382,D08-28113
MSTRG.65562.1	D03	55036886	55038147	-	gene_id	MSTRG.65562	NA	NA	NA	NA	-1071,D03-26247
MSTRG.26178.6	A07	47463609	47469518	+	gene_id	MSTRG.26178	NA	NA	NA	NA	-2737,A07-30276
MSTRG.101290.2	D12	57611012	57622043	+	gene_id	MSTRG.101290	NA	NA	NA	NA	-147,D12-39285
MSTRG.17675.1	A05	40335460	40342390	+	gene_id	MSTRG.17675	NA	NA	NA	NA	-1286,A05-44193
MSTRG.17824.2	A05	43925010	43931569	-	gene_id	MSTRG.17824	NA	NA	NA	NA	1051,A05-43808
MSTRG.99123.1	D12	12099483	12101879	-	gene_id	MSTRG.99123	NA	NA	NA	NA	259,D12-46725
MSTRG.86924.1	D09	38396284	38398653	+	gene_id	MSTRG.86924	NA	NA	NA	NA	-959,D09-28496
MSTRG.71839.1	D05	18875918	18881040	+	gene_id	MSTRG.71839	NA	NA	NA	NA	95,D05-17244
MSTRG.5497.2	A02	86303696	86321891	+	gene_id	MSTRG.5497	NA	NA	NA	NA	1,A02-18427
MSTRG.71517.1	D05	15939881	15949310	-	gene_id	MSTRG.71517	NA	NA	NA	NA	-3904,D05-28759
MSTRG.101466.1	D12	59141867	59156163	-	gene_id	MSTRG.101466	NA	NA	NA	NA	-4716,D12-41505
MSTRG.71421.2	D05	15241252	15250662	-	gene_id	MSTRG.71421	NA	NA	NA	NA	289,D05-33229
MSTRG.49277.2	A12	101980992	101985395	+	gene_id	MSTRG.49277	NA	NA	NA	NA	86,A12-25171
MSTRG.14497.9	A05	13036762	13039697	+	gene_id	MSTRG.14497	NA	NA	NA	NA	-129,A05-42905
MSTRG.76686.2	D06	64777241	64781558	-	gene_id	MSTRG.76686	NA	NA	NA	NA	1907,D06-28670
MSTRG.28318.1	A08	6229292	6229601	+	gene_id	MSTRG.28318	NA	NA	NA	NA	1079,A08-25780
MSTRG.103975.15	D13	10369564	10371345	+	gene_id	MSTRG.103975	NA	NA	NA	NA	-658,D13-12739
MSTRG.103451.3	D13	3725965	3731929	-	gene_id	MSTRG.103451	NA	NA	NA	NA	2778,D13-35261
MSTRG.36010.1	A09	83839675	83840995	-	gene_id	MSTRG.36010	NA	NA	NA	NA	1568,A09-8303
MSTRG.25133.1	A07	17356215	17359357	-	gene_id	MSTRG.25133	NA	NA	NA	NA	-270,A07-13813
MSTRG.76578.2	D06	63529448	63532704	+	gene_id	MSTRG.76578	NA	NA	NA	NA	431,D06-24955
MSTRG.39740.1	A10	108956599	108957984	+	gene_id	MSTRG.39740	NA	NA	NA	NA	-973,A10-32278
MSTRG.8724.1	A03	93466869	93478239	+	gene_id	MSTRG.8724	NA	NA	NA	NA	1362,A03-23440
MSTRG.100099.1	D12	44216830	44224552	-	gene_id	MSTRG.100099	NA	NA	NA	NA	317,D12-32358
MSTRG.59278.5	D02	1691824	1695102	-	gene_id	MSTRG.59278	NA	NA	NA	NA	-1306,D02-23888
MSTRG.41381.1	A11	4233555	4236226	-	gene_id	MSTRG.41381	NA	NA	NA	NA	-609,A11-51984
MSTRG.97344.1	D11	63658968	63668600	+	gene_id	MSTRG.97344	NA	NA	NA	NA	-13849,D11-30926
MSTRG.6496.1	A03	791081	791890	+	gene_id	MSTRG.6496	NA	NA	NA	NA	-6781,A03-18118
MSTRG.54924.1	Contig1164	520	14427	-	gene_id	MSTRG.54924	NA	NA	NA	NA
MSTRG.31521.1	A08	123700717	123703834	+	gene_id	MSTRG.31521	NA	NA	NA	NA	518,A08-7503
MSTRG.53903.1	A13	105706936	105708187	-	gene_id	MSTRG.53903	NA	NA	NA	NA	-3455,A13-18540
MSTRG.72492.1	D05	30043087	30047858	-	gene_id	MSTRG.72492	NA	NA	NA	NA	190,D05-39722
MSTRG.28492.1	A08	8403604	8404817	-	gene_id	MSTRG.28492	NA	NA	NA	NA	1790,A08-38047
MSTRG.7756.1	A03	23166729	23170620	-	gene_id	MSTRG.7756	NA	NA	NA	NA	671,A03-25463
MSTRG.59895.1	D02	7795259	7805207	+	gene_id	MSTRG.59895	NA	NA	NA	NA	193,D02-39251
MSTRG.35136.3	A09	78393497	78395073	-	gene_id	MSTRG.35136	NA	NA	NA	NA	5509,A09-15490
MSTRG.34768.1	A09	75777769	75798980	+	gene_id	MSTRG.34768	NA	NA	NA	NA	2175,A09-21004
MSTRG.19277.1	A05	110251759	110256736	-	gene_id	MSTRG.19277	NA	NA	NA	NA	293,A05-78668
MSTRG.18565.9	A05	88630946	88640058	-	gene_id	MSTRG.18565	NA	NA	NA	NA	-2712,A05-63201
MSTRG.349.1	A01	1955441	1963047	+	gene_id	MSTRG.349	NA	NA	NA	NA	1924,A01-27413
MSTRG.98661.1	D12	4666648	4671586	+	gene_id	MSTRG.98661	NA	NA	NA	NA	2614,D12-24427
MSTRG.61219.1	D02	49658124	49659094	-	gene_id	MSTRG.61219	NA	NA	NA	NA	-779,D02-19371
MSTRG.99016.1	D12	9630985	9633603	-	gene_id	MSTRG.99016	NA	NA	NA	NA	549,D12-26028
MSTRG.16361.1	A05	25230500	25231815	+	gene_id	MSTRG.16361	NA	NA	NA	NA	1237,A05-53486
MSTRG.93815.1	D11	6915052	6916374	+	gene_id	MSTRG.93815	NA	NA	NA	NA	-1872,D11-46691
MSTRG.26511.1	A07	80264593	80267549	+	gene_id	MSTRG.26511	NA	NA	NA	NA	427,A07-32955
MSTRG.62662.2	D02	70572525	70576350	-	gene_id	MSTRG.62662	NA	NA	NA	NA	677,D02-38627
MSTRG.68862.1	D05	571484	573828	+	gene_id	MSTRG.68862	NA	NA	NA	NA	3069,D05-22816
MSTRG.103371.1	D13	3121492	3124197	-	gene_id	MSTRG.103371	NA	NA	NA	NA	-57,D13-27024
MSTRG.46767.1	A12	6663104	6665235	-	gene_id	MSTRG.46767	NA	NA	NA	NA	696,A12-28224
MSTRG.43493.1	A11	23790082	23790961	-	gene_id	MSTRG.43493	NA	NA	NA	NA	-833,A11-44024
MSTRG.39381.4	A10	98496628	98504670	-	gene_id	MSTRG.39381	NA	NA	NA	NA	2394,A10-43177
MSTRG.78053.1	D07	5997540	5998547	-	gene_id	MSTRG.78053	NA	NA	NA	NA	10605,D07-26794
MSTRG.73545.1	D06	72232	75569	+	gene_id	MSTRG.73545	NA	NA	NA	NA	953,D06-19934
MSTRG.11201.1	A04	52615835	52618044	-	gene_id	MSTRG.11201	NA	NA	NA	NA	216,A04-13211
MSTRG.64329.1	D03	37754975	37755927	+	gene_id	MSTRG.64329	NA	NA	NA	NA	-1296,D03-17990
MSTRG.53139.1	A13	92987362	92993436	-	gene_id	MSTRG.53139	NA	NA	NA	NA	363,A13-35410
MSTRG.24518.2	A07	8745389	8750692	-	gene_id	MSTRG.24518	NA	NA	NA	NA	-142,A07-23228
MSTRG.17322.2	A05	34921530	34926129	-	gene_id	MSTRG.17322	NA	NA	NA	NA	165,A05-48785
MSTRG.65650.1	D03	55758547	55761349	+	gene_id	MSTRG.65650	NA	NA	NA	NA	466,D03-13524
MSTRG.1967.1	A01	38630281	38633791	-	gene_id	MSTRG.1967	NA	NA	NA	NA	367,A01-26164
MSTRG.53499.2	A13	100115329	100123131	+	gene_id	MSTRG.53499	NA	NA	NA	NA	226,A13-25485
MSTRG.28322.1	A08	6294164	6299273	+	gene_id	MSTRG.28322	NA	NA	NA	NA	256,A08-29122
MSTRG.76531.1	D06	63119787	63121613	+	gene_id	MSTRG.76531	NA	NA	NA	NA	-404,D06-22773
MSTRG.7345.1	A03	10682159	10684433	-	gene_id	MSTRG.7345	NA	NA	NA	NA	616,A03-23757
MSTRG.64191.2	D03	33729154	33731478	-	gene_id	MSTRG.64191	NA	NA	NA	NA	1311,D03-19455
MSTRG.2817.2	A01	104242697	104244888	+	gene_id	MSTRG.2817	NA	NA	NA	NA	777,A01-22481
MSTRG.65463.1	D03	53871818	53874224	-	gene_id	MSTRG.65463	NA	NA	NA	NA	-975,D03-14975
MSTRG.103962.1	D13	10780180	11022861	-	gene_id	MSTRG.103962	NA	NA	NA	NA	-175901,D13-32021
MSTRG.23871.4	A07	3022081	3028077	-	gene_id	MSTRG.23871	NA	NA	NA	NA	1101,A07-25421
MSTRG.23578.2	A07	1223966	1226880	-	gene_id	MSTRG.23578	NA	NA	NA	NA	268,A07-21584
MSTRG.105877.1	D13	58060330	58064661	-	gene_id	MSTRG.105877	NA	NA	NA	NA	948,D13-21743
MSTRG.51456.2	A13	6396953	6401488	-	gene_id	MSTRG.51456	NA	NA	NA	NA	81,A13-17002
MSTRG.77231.2	D07	192129	198369	+	gene_id	MSTRG.77231	NA	NA	NA	NA	153,D07-22191
MSTRG.17767.1	A05	42665219	42669524	-	gene_id	MSTRG.17767	NA	NA	NA	NA	-380,A05-55564
MSTRG.88742.1	D10	224659	227681	+	gene_id	MSTRG.88742	NA	NA	NA	NA	387,D10-15747
MSTRG.25499.1	A07	23317674	23328405	-	gene_id	MSTRG.25499	NA	NA	NA	NA	475,A07-23445
MSTRG.100849.1	D12	53267773	53269397	+	gene_id	MSTRG.100849	NA	NA	NA	NA	-438,D12-33016
MSTRG.60404.1	D02	17563338	17565747	+	gene_id	MSTRG.60404	NA	NA	NA	NA	521,D02-24095
MSTRG.29721.7	A08	99717219	99719795	-	gene_id	MSTRG.29721	NA	NA	NA	NA	2070,A08-29179
MSTRG.106720.1	D13	64052130	64055206	-	gene_id	MSTRG.106720	NA	NA	NA	NA	367,D13-11846
MSTRG.53951.1	A13	106328969	106332908	-	gene_id	MSTRG.53951	NA	NA	NA	NA	409,A13-34585
MSTRG.37029.2	A10	3686637	3688074	+	gene_id	MSTRG.37029	NA	NA	NA	NA	576,A10-26696
MSTRG.20758.1	A06	10756891	10761748	+	gene_id	MSTRG.20758	NA	NA	NA	NA	-4472,A06-33044
MSTRG.91806.1	D10	56470760	56472329	+	gene_id	MSTRG.91806	NA	NA	NA	NA	435,D10-23662
MSTRG.21726.1	A06	50490739	50502917	-	gene_id	MSTRG.21726	NA	NA	NA	NA	138,A06-20207
MSTRG.76062.1	D06	55426036	55426713	+	gene_id	MSTRG.76062	NA	NA	NA	NA	92,D06-21200
MSTRG.52259.12	A13	49920279	49932687	-	gene_id	MSTRG.52259	NA	NA	NA	NA	-3854,A13-29020
MSTRG.62589.3	D02	70160319	70164395	+	gene_id	MSTRG.62589	NA	NA	NA	NA	-622,D02-31737
MSTRG.60311.1	D02	14743976	14746416	-	gene_id	MSTRG.60311	NA	NA	NA	NA	633,D02-25845
MSTRG.61078.1	D02	45857941	45861290	-	gene_id	MSTRG.61078	NA	NA	NA	NA	610,D02-37767
MSTRG.25951.2	A07	33910709	33914417	+	gene_id	MSTRG.25951	NA	NA	NA	NA	46865,A07-22218
MSTRG.70979.1	D05	12451512	12455333	-	gene_id	MSTRG.70979	NA	NA	NA	NA	245,D05-23553
MSTRG.58214.2	D01	56092464	56154254	+	gene_id	MSTRG.58214	NA	NA	NA	NA	11050,D01-30189
MSTRG.95717.3	D11	22632278	22635207	+	gene_id	MSTRG.95717	NA	NA	NA	NA	-968,D11-41103
MSTRG.50491.3	A12	110174151	110177748	+	gene_id	MSTRG.50491	NA	NA	NA	NA	-177,A12-38388
MSTRG.38273.6	A10	22751323	22752478	+	gene_id	MSTRG.38273	NA	NA	NA	NA	-3024,A10-18930
MSTRG.74708.1	D06	12995726	12997740	+	gene_id	MSTRG.74708	NA	NA	NA	NA	-5482,D06-22491
MSTRG.47081.2	A12	12923805	12925308	+	gene_id	MSTRG.47081	NA	NA	NA	NA	-1068,A12-37949
MSTRG.34488.1	A09	74190048	74190687	-	gene_id	MSTRG.34488	NA	NA	NA	NA	-1416,A09-30908
MSTRG.3274.1	A01	109804223	109809261	+	gene_id	MSTRG.3274	NA	NA	NA	NA	266,A01-23020
MSTRG.69143.3	D05	2036591	2038449	-	gene_id	MSTRG.69143	NA	NA	NA	NA	-1049,D05-28148
MSTRG.54387.1	A13	109344918	109345576	-	gene_id	MSTRG.54387	NA	NA	NA	NA	-18851,A13-30429
MSTRG.19446.2	A05	112319754	112324182	+	gene_id	MSTRG.19446	NA	NA	NA	NA	-875,A05-33739
MSTRG.5482.2	A02	86341370	86342695	+	gene_id	MSTRG.5482	NA	NA	NA	NA	-29238,A02-18427
MSTRG.20642.1	A06	8762059	8766345	+	gene_id	MSTRG.20642	NA	NA	NA	NA	1489,A06-23921
MSTRG.40794.1	A11	802736	807843	-	gene_id	MSTRG.40794	NA	NA	NA	NA	437,A11-60001
MSTRG.19234.1	A05	109638770	109642198	+	gene_id	MSTRG.19234	NA	NA	NA	NA	26,A05-79858
MSTRG.92037.1	D10	60415233	60424812	+	gene_id	MSTRG.92037	NA	NA	NA	NA	159,D10-29563
MSTRG.86930.1	D09	38430532	38436208	+	gene_id	MSTRG.86930	NA	NA	NA	NA	462,D09-10564
MSTRG.76935.2	D06	67367184	67370641	-	gene_id	MSTRG.76935	NA	NA	NA	NA	584,D06-21593
MSTRG.34340.3	A09	73118273	73121706	+	gene_id	MSTRG.34340	NA	NA	NA	NA	415,A09-39048
MSTRG.46009.1	A11	125351443	125354517	-	gene_id	MSTRG.46009	NA	NA	NA	NA	282,A11-28277
MSTRG.15537.1	A05	19333551	19336204	-	gene_id	MSTRG.15537	NA	NA	NA	NA	-331,A05-71408
MSTRG.106414.1	D13	62087846	62089886	+	gene_id	MSTRG.106414	NA	NA	NA	NA	-15766,D13-24716
MSTRG.40160.6	A10	115922414	115923256	+	gene_id	MSTRG.40160	NA	NA	NA	NA	-1236,A10-24052
MSTRG.105486.1	D13	53675894	53680810	-	gene_id	MSTRG.105486	NA	NA	NA	NA	-338,D13-29018
MSTRG.51544.1	A13	10370293	10372344	+	gene_id	MSTRG.51544	NA	NA	NA	NA	-343,A13-29407
MSTRG.66602.1	D04	10196160	10199422	+	gene_id	MSTRG.66602	NA	NA	NA	NA	347,D04-17429
MSTRG.18870.1	A05	103990691	103994000	-	gene_id	MSTRG.18870	NA	NA	NA	NA	488,A05-85302
MSTRG.58082.1	D01	54669788	54671101	+	gene_id	MSTRG.58082	NA	NA	NA	NA	-27954,D01-22005
MSTRG.60216.1	D02	12904354	12906252	+	gene_id	MSTRG.60216	NA	NA	NA	NA	68599,D02-19129
MSTRG.77338.1	D07	774745	782839	+	gene_id	MSTRG.77338	NA	NA	NA	NA	924,D07-16663
MSTRG.35796.1	A09	82568630	82570370	-	gene_id	MSTRG.35796	NA	NA	NA	NA	-335,A09-37945
MSTRG.50326.1	A12	109456100	109458616	+	gene_id	MSTRG.50326	NA	NA	NA	NA	300,A12-13449
MSTRG.21916.1	A06	80059742	80068522	+	gene_id	MSTRG.21916	NA	NA	NA	NA	1661,A06-23125
MSTRG.6015.1	A02	103425602	103428215	+	gene_id	MSTRG.6015	NA	NA	NA	NA	521,A02-19427
MSTRG.54901.1	Contig11	26696	27518	-	gene_id	MSTRG.54901	NA	NA	NA	NA
MSTRG.18277.2	A05	80053732	80058120	+	gene_id	MSTRG.18277	NA	NA	NA	NA	16,A05-59793
MSTRG.91994.3	D10	59460497	59471079	-	gene_id	MSTRG.91994	NA	NA	NA	NA	129,D10-16401
MSTRG.89239.1	D10	3104779	3108720	-	gene_id	MSTRG.89239	NA	NA	NA	NA	168,D10-43736
MSTRG.65522.1	D03	54347166	54348625	-	gene_id	MSTRG.65522	NA	NA	NA	NA	1042,D03-22462
MSTRG.36158.1	A09	84836041	84837696	-	gene_id	MSTRG.36158	NA	NA	NA	NA	-423,A09-35390
MSTRG.84296.1	D08	60269167	60271897	+	gene_id	MSTRG.84296	NA	NA	NA	NA	-1326,D08-26867
MSTRG.66158.3	D04	4574976	4575622	-	gene_id	MSTRG.66158	NA	NA	NA	NA	-2953,D04-14145
MSTRG.35925.1	A09	83370432	83377527	-	gene_id	MSTRG.35925	NA	NA	NA	NA	162,A09-14476
MSTRG.44377.1	A11	68512686	68514610	-	gene_id	MSTRG.44377	NA	NA	NA	NA	1689,A11-46351
MSTRG.34424.4	A09	73748379	73753417	-	gene_id	MSTRG.34424	NA	NA	NA	NA	-1767,A09-47273
MSTRG.13766.1	A05	8797164	8800476	-	gene_id	MSTRG.13766	NA	NA	NA	NA	813,A05-56498
MSTRG.3809.1	A02	2310668	2311699	-	gene_id	MSTRG.3809	NA	NA	NA	NA	7789,A02-20786
MSTRG.66538.1	D04	9532090	9535401	-	gene_id	MSTRG.66538	NA	NA	NA	NA	166,D04-21890
MSTRG.5385.1	A02	81302011	81302739	-	gene_id	MSTRG.5385	NA	NA	NA	NA	-629,A02-28275
MSTRG.18098.1	A05	57706576	57710118	+	gene_id	MSTRG.18098	NA	NA	NA	NA	1386,A05-58433
MSTRG.11960.1	A04	83072102	83074979	-	gene_id	MSTRG.11960	NA	NA	NA	NA	6201,A04-16933
MSTRG.59122.1	D02	514772	516097	+	gene_id	MSTRG.59122	NA	NA	NA	NA	-3695,D02-24801
MSTRG.11908.1	A04	82670540	82673256	-	gene_id	MSTRG.11908	NA	NA	NA	NA	-19047,A04-12295
MSTRG.48782.2	A12	95854774	95873326	-	gene_id	MSTRG.48782	NA	NA	NA	NA	-5500,A12-26399
MSTRG.42399.1	A11	11009557	11014045	+	gene_id	MSTRG.42399	NA	NA	NA	NA	375,A11-40172
MSTRG.45151.2	A11	115599863	115601936	-	gene_id	MSTRG.45151	NA	NA	NA	NA	-388,A11-58730
MSTRG.82431.1	D08	18587056	18593124	-	gene_id	MSTRG.82431	NA	NA	NA	NA	416,D08-25456
MSTRG.62905.4	D02	71652445	71658098	+	gene_id	MSTRG.62905	NA	NA	NA	NA	440,D02-25217
MSTRG.61299.1	D02	52360903	52361354	-	gene_id	MSTRG.61299	NA	NA	NA	NA	-179930,D02-35774
MSTRG.62573.4	D02	70057709	70062507	-	gene_id	MSTRG.62573	NA	NA	NA	NA	236,D02-31950
MSTRG.32693.1	A09	39906266	39907435	+	gene_id	MSTRG.32693	NA	NA	NA	NA	-78949,A09-39433
MSTRG.23571.1	A07	1191668	1192074	-	gene_id	MSTRG.23571	NA	NA	NA	NA	1106,A07-40556
MSTRG.22433.13	A06	117676720	117679694	-	gene_id	MSTRG.22433	NA	NA	NA	NA	-294,A06-24703
MSTRG.82639.1	D08	30906725	30913278	-	gene_id	MSTRG.82639	NA	NA	NA	NA	231,D08-37626
MSTRG.104512.3	D13	32705334	32710660	+	gene_id	MSTRG.104512	NA	NA	NA	NA	3937,D13-27825
MSTRG.74892.4	D06	15955322	15963547	+	gene_id	MSTRG.74892	NA	NA	NA	NA	-1117,D06-11439
MSTRG.65206.1	D03	51689123	51691526	-	gene_id	MSTRG.65206	NA	NA	NA	NA	3642,D03-17224
MSTRG.45948.1	A11	124945321	124949995	+	gene_id	MSTRG.45948	NA	NA	NA	NA	309,A11-26188
MSTRG.103474.12	D13	4013638	4015890	+	gene_id	MSTRG.103474	NA	NA	NA	NA	-595,D13-37191
MSTRG.78412.1	D07	9071112	9074017	-	gene_id	MSTRG.78412	NA	NA	NA	NA	233,D07-18910
MSTRG.46250.3	A12	432111	441130	+	gene_id	MSTRG.46250	NA	NA	NA	NA	416,A12-38648
MSTRG.21138.2	A06	21099971	21101411	+	gene_id	MSTRG.21138	NA	NA	NA	NA	-56803,A06-13230
MSTRG.101620.2	D12	60510329	60512812	+	gene_id	MSTRG.101620	NA	NA	NA	NA	337,D12-26140
MSTRG.82215.1	D08	12155686	12158363	-	gene_id	MSTRG.82215	NA	NA	NA	NA	1356,D08-21549
MSTRG.32741.1	A09	44153682	44161809	-	gene_id	MSTRG.32741	NA	NA	NA	NA	260,A09-40731
MSTRG.62770.1	D02	71123355	71127008	-	gene_id	MSTRG.62770	NA	NA	NA	NA	387,D02-2962
MSTRG.45552.1	A11	120169866	120171825	+	gene_id	MSTRG.45552	NA	NA	NA	NA	-438,A11-32792
MSTRG.72000.2	D05	20151637	20156158	+	gene_id	MSTRG.72000	NA	NA	NA	NA	-740,D05-49881
MSTRG.85819.1	D09	12028323	12034735	-	gene_id	MSTRG.85819	NA	NA	NA	NA	-210,D09-33700
MSTRG.80551.1	D07	54263935	54271331	-	gene_id	MSTRG.80551	NA	NA	NA	NA	21,D07-27512
MSTRG.60942.3	D02	41613626	41620450	+	gene_id	MSTRG.60942	NA	NA	NA	NA	-2112,D02-34771
MSTRG.48266.1	A12	87688251	87692862	+	gene_id	MSTRG.48266	NA	NA	NA	NA	319,A12-38781
MSTRG.53371.1	A13	97886362	97891964	-	gene_id	MSTRG.53371	NA	NA	NA	NA	484,A13-39244
MSTRG.1772.1	A01	26580324	26582530	+	gene_id	MSTRG.1772	NA	NA	NA	NA	-4019,A01-23966
MSTRG.66014.9	D04	2426765	2443819	-	gene_id	MSTRG.66014	NA	NA	NA	NA	-5061,D04-18844
MSTRG.84430.1	D08	61711093	61715081	+	gene_id	MSTRG.84430	NA	NA	NA	NA	841,D08-31271
MSTRG.28989.1	A08	31152200	31155986	+	gene_id	MSTRG.28989	NA	NA	NA	NA	-97,A08-26201
MSTRG.22296.1	A06	114401210	114401789	+	gene_id	MSTRG.22296	NA	NA	NA	NA	35443,A06-37292
MSTRG.13282.2	A05	5889656	5893307	+	gene_id	MSTRG.13282	NA	NA	NA	NA	-21,A05-32423
MSTRG.83553.1	D08	51526002	51528505	-	gene_id	MSTRG.83553	NA	NA	NA	NA	11547,D08-31420
MSTRG.46527.1	A12	2911185	2913770	+	gene_id	MSTRG.46527	NA	NA	NA	NA	349,A12-22089
MSTRG.81857.1	D08	5993409	5994079	-	gene_id	MSTRG.81857	NA	NA	NA	NA	2204,D08-20030
MSTRG.8719.1	A03	94880263	94881935	-	gene_id	MSTRG.8719	NA	NA	NA	NA	-614,A03-21225
MSTRG.17826.1	A05	43946353	43947853	-	gene_id	MSTRG.17826	NA	NA	NA	NA	3211,A05-62729
MSTRG.105186.3	D13	49420474	49423664	-	gene_id	MSTRG.105186	NA	NA	NA	NA	487,D13-6498
MSTRG.65400.1	D03	53295525	53338409	-	gene_id	MSTRG.65400	NA	NA	NA	NA	-194,D03-14572
MSTRG.85917.1	D09	17361750	17363606	+	gene_id	MSTRG.85917	NA	NA	NA	NA	340,D09-33707
MSTRG.55638.1	D01	341220	342446	-	gene_id	MSTRG.55638	NA	NA	NA	NA	-13150,D01-22872
MSTRG.75072.1	D06	19735939	19739311	+	gene_id	MSTRG.75072	NA	NA	NA	NA	-14973,D06-24863
MSTRG.68608.2	D04	56720666	56725406	+	gene_id	MSTRG.68608	NA	NA	NA	NA	288,D04-25729
MSTRG.75913.1	D06	50524866	50528388	+	gene_id	MSTRG.75913	NA	NA	NA	NA	196,D06-16312
MSTRG.40053.1	A10	114036455	114046056	-	gene_id	MSTRG.40053	NA	NA	NA	NA	10,A10-15730
MSTRG.69105.1	D05	1945725	1946255	-	gene_id	MSTRG.69105	NA	NA	NA	NA	-3265,D05-29591
MSTRG.48646.3	A12	94003047	94007664	+	gene_id	MSTRG.48646	NA	NA	NA	NA	-203,A12-32575
MSTRG.33364.1	A09	61657299	61661659	-	gene_id	MSTRG.33364	NA	NA	NA	NA	216,A09-22955
MSTRG.6516.2	A03	843319	847420	-	gene_id	MSTRG.6516	NA	NA	NA	NA	389,A03-29247
MSTRG.48443.1	A12	90642812	90643913	-	gene_id	MSTRG.48443	NA	NA	NA	NA	-4219,A12-43838
MSTRG.34847.1	A09	76550315	76552698	-	gene_id	MSTRG.34847	NA	NA	NA	NA	-585,A09-22007
MSTRG.25636.1	A07	26405487	26410351	-	gene_id	MSTRG.25636	NA	NA	NA	NA	-15,A07-20071
MSTRG.4850.1	A02	28162901	28165557	-	gene_id	MSTRG.4850	NA	NA	NA	NA	-269,A02-20552
MSTRG.55070.1	Contig239	192	4500	-	gene_id	MSTRG.55070	NA	NA	NA	NA	1299,Contig239-7
MSTRG.48708.1	A12	95141579	95143150	+	gene_id	MSTRG.48708	NA	NA	NA	NA	5348,A12-8523
MSTRG.39085.1	A10	83971149	83973264	+	gene_id	MSTRG.39085	NA	NA	NA	NA	404,A10-28575
MSTRG.16604.1	A05	26950940	26951276	-	gene_id	MSTRG.16604	NA	NA	NA	NA	-2568,A05-67678
MSTRG.102182.3	D12	64457457	64462405	-	gene_id	MSTRG.102182	NA	NA	NA	NA	-5313,D12-25046
MSTRG.32719.1	A09	43311739	43316780	+	gene_id	MSTRG.32719	NA	NA	NA	NA	1079,A09-30195
MSTRG.94441.1	D11	10745499	10747065	-	gene_id	MSTRG.94441	NA	NA	NA	NA	-457,D11-34600
MSTRG.87215.4	D09	40958678	40978623	-	gene_id	MSTRG.87215	NA	NA	NA	NA	-5928,D09-29617
MSTRG.75382.2	D06	26483568	26489863	-	gene_id	MSTRG.75382	NA	NA	NA	NA	233,D06-15972
MSTRG.26611.2	A07	83919790	83921480	-	gene_id	MSTRG.26611	NA	NA	NA	NA	-2421,A07-31157
MSTRG.54859.1	A13	112630684	112636598	+	gene_id	MSTRG.54859	NA	NA	NA	NA	1267,A13-18208
MSTRG.99164.1	D12	12511777	12516025	+	gene_id	MSTRG.99164	NA	NA	NA	NA	-128,D12-47077
MSTRG.45658.1	A11	122019318	122022910	+	gene_id	MSTRG.45658	NA	NA	NA	NA	517,A11-55322
MSTRG.70199.1	D05	7696763	7697732	-	gene_id	MSTRG.70199	NA	NA	NA	NA	-6853,D05-33689
MSTRG.70828.2	D05	11548623	11549226	+	gene_id	MSTRG.70828	NA	NA	NA	NA	1807,D05-35257
MSTRG.104852.1	D13	41723807	41726288	+	gene_id	MSTRG.104852	NA	NA	NA	NA	473,D13-32487
MSTRG.25956.1	A07	33811140	33818681	-	gene_id	MSTRG.25956	NA	NA	NA	NA	-167,A07-33692
MSTRG.20227.1	A06	3545838	3548430	+	gene_id	MSTRG.20227	NA	NA	NA	NA	-606,A06-36982
MSTRG.45737.1	A11	123111883	123118593	-	gene_id	MSTRG.45737	NA	NA	NA	NA	-1725,A11-25460
MSTRG.96167.1	D11	33632288	33637295	+	gene_id	MSTRG.96167	NA	NA	NA	NA	-667,D11-34126
MSTRG.88604.1	D09	49671429	49673505	+	gene_id	MSTRG.88604	NA	NA	NA	NA	-772,D09-28402
MSTRG.56890.13	D01	14640488	14698178	-	gene_id	MSTRG.56890	NA	NA	NA	NA	3302,D01-23079
MSTRG.4300.2	A02	7963388	7966772	-	gene_id	MSTRG.4300	NA	NA	NA	NA	328,A02-12273
MSTRG.55279.1	Contig408	3830	4162	+	gene_id	MSTRG.55279	NA	NA	NA	NA
MSTRG.6800.1	A03	3791802	3795140	-	gene_id	MSTRG.6800	NA	NA	NA	NA	136,A03-12739
MSTRG.44112.1	A11	56115146	56120864	-	gene_id	MSTRG.44112	NA	NA	NA	NA	1169,A11-29257
MSTRG.16535.1	A05	26427424	26431779	-	gene_id	MSTRG.16535	NA	NA	NA	NA	2740,A05-49157
MSTRG.67019.2	D04	18221016	18228272	-	gene_id	MSTRG.67019	NA	NA	NA	NA	-296,D04-7232
MSTRG.92744.1	D11	328975	333422	-	gene_id	MSTRG.92744	NA	NA	NA	NA	417,D11-47603
MSTRG.104142.3	D13	15372458	15374553	+	gene_id	MSTRG.104142	NA	NA	NA	NA	-433,D13-17410
MSTRG.77895.1	D07	4751197	4755210	+	gene_id	MSTRG.77895	NA	NA	NA	NA	-416,D07-9404
MSTRG.15813.2	A05	21360219	21363460	-	gene_id	MSTRG.15813	NA	NA	NA	NA	1876,A05-83486
MSTRG.52482.1	A13	57555069	57557335	+	gene_id	MSTRG.52482	NA	NA	NA	NA	2144,A13-28642
MSTRG.94622.2	D11	12072234	12076466	+	gene_id	MSTRG.94622	NA	NA	NA	NA	438,D11-9220
MSTRG.39228.1	A10	89970322	89988306	+	gene_id	MSTRG.39228	NA	NA	NA	NA	6209,A10-7390
MSTRG.14203.1	A05	11307733	11313615	-	gene_id	MSTRG.14203	NA	NA	NA	NA	-67,A05-29611
MSTRG.102503.2	D12	66381433	66384239	+	gene_id	MSTRG.102503	NA	NA	NA	NA	405,D12-34063
MSTRG.45935.1	A11	124835993	124838117	+	gene_id	MSTRG.45935	NA	NA	NA	NA	-747,A11-17153
MSTRG.69307.8	D05	2869904	2871696	-	gene_id	MSTRG.69307	NA	NA	NA	NA	-746,D05-45941
MSTRG.8553.1	A03	81927612	81929983	+	gene_id	MSTRG.8553	NA	NA	NA	NA	-571,A03-25502
MSTRG.29136.1	A08	48867703	48871530	+	gene_id	MSTRG.29136	NA	NA	NA	NA	380,A08-34044
MSTRG.30546.2	A08	115152928	115154391	+	gene_id	MSTRG.30546	NA	NA	NA	NA	-3885,A08-30815
MSTRG.29391.1	A08	78295476	78297444	-	gene_id	MSTRG.29391	NA	NA	NA	NA	-189396,A08-32192
MSTRG.59016.1	D02	5329	7999	-	gene_id	MSTRG.59016	NA	NA	NA	NA	-2213,D02-34419
MSTRG.94002.1	D11	7935041	7937677	-	gene_id	MSTRG.94002	NA	NA	NA	NA	-715,D11-28658
MSTRG.51998.1	A13	30209303	30210496	-	gene_id	MSTRG.51998	NA	NA	NA	NA	-1585,A13-25428
MSTRG.41479.1	A11	4904850	4910120	+	gene_id	MSTRG.41479	NA	NA	NA	NA	-35,A11-17000
MSTRG.58201.1	D01	56167712	56168472	-	gene_id	MSTRG.58201	NA	NA	NA	NA	-13235,D01-18600
MSTRG.34107.2	A09	70566698	70568548	+	gene_id	MSTRG.34107	NA	NA	NA	NA	362,A09-27651
MSTRG.79765.1	D07	28472288	28479905	-	gene_id	MSTRG.79765	NA	NA	NA	NA	437,D07-18624
MSTRG.36675.2	A10	1485725	1491634	+	gene_id	MSTRG.36675	NA	NA	NA	NA	-921,A10-40998
MSTRG.32984.1	A09	55259843	55260610	+	gene_id	MSTRG.32984	NA	NA	NA	NA	-1094,A09-40208
MSTRG.102457.1	D12	66111608	66113646	+	gene_id	MSTRG.102457	NA	NA	NA	NA	420,D12-27884
MSTRG.92174.1	D10	62163380	62165810	+	gene_id	MSTRG.92174	NA	NA	NA	NA	-406,D10-30460
MSTRG.85057.1	D08	65836281	65838980	+	gene_id	MSTRG.85057	NA	NA	NA	NA	10193,D08-30059
MSTRG.78746.2	D07	12723505	12726464	-	gene_id	MSTRG.78746	NA	NA	NA	NA	246,D07-23967
MSTRG.11826.1	A04	82026908	82031141	+	gene_id	MSTRG.11826	NA	NA	NA	NA	371,A04-14645
MSTRG.90061.1	D10	10838966	10843479	+	gene_id	MSTRG.90061	NA	NA	NA	NA	256,D10-18993
MSTRG.43775.3	A11	28082620	28085591	-	gene_id	MSTRG.43775	NA	NA	NA	NA	339,A11-39052
MSTRG.39175.1	A10	86886541	86887160	+	gene_id	MSTRG.39175	NA	NA	NA	NA	63619,A10-39789
MSTRG.31213.1	A08	121540333	121543248	-	gene_id	MSTRG.31213	NA	NA	NA	NA	440,A08-30627
MSTRG.71935.1	D05	19629152	19631587	-	gene_id	MSTRG.71935	NA	NA	NA	NA	-4600,D05-44771
MSTRG.90583.2	D10	19728544	19732042	-	gene_id	MSTRG.90583	NA	NA	NA	NA	228,D10-23801
MSTRG.87836.1	D09	45592339	45593234	-	gene_id	MSTRG.87836	NA	NA	NA	NA	-16330,D09-31983
MSTRG.20145.1	A06	2773025	2775620	+	gene_id	MSTRG.20145	NA	NA	NA	NA	837,A06-23026
MSTRG.60172.2	D02	11462886	11468969	-	gene_id	MSTRG.60172	NA	NA	NA	NA	1843,D02-20993
MSTRG.63758.1	D03	15597721	15602018	+	gene_id	MSTRG.63758	NA	NA	NA	NA	253,D03-15285
MSTRG.53550.1	A13	100966716	100968616	+	gene_id	MSTRG.53550	NA	NA	NA	NA	1780,A13-35665
MSTRG.103362.1	D13	3000444	3001021	+	gene_id	MSTRG.103362	NA	NA	NA	NA	111,D13-15077
MSTRG.35736.1	A09	82143610	82146112	+	gene_id	MSTRG.35736	NA	NA	NA	NA	51,A09-29502
MSTRG.17429.1	A05	36447678	36452492	-	gene_id	MSTRG.17429	NA	NA	NA	NA	408,A05-57542
MSTRG.75121.1	D06	20871907	20873285	-	gene_id	MSTRG.75121	NA	NA	NA	NA	-14,D06-33122
MSTRG.68128.1	D04	52564306	52566905	-	gene_id	MSTRG.68128	NA	NA	NA	NA	1241,D04-15377
MSTRG.46742.1	A12	6028267	6029208	+	gene_id	MSTRG.46742	NA	NA	NA	NA	1509,A12-39218
MSTRG.71792.1	D05	18446396	18448789	+	gene_id	MSTRG.71792	NA	NA	NA	NA	184,D05-23835
MSTRG.51405.2	A13	5782532	5787936	+	gene_id	MSTRG.51405	NA	NA	NA	NA	727,A13-26154
MSTRG.65134.7	D03	51013078	51014711	+	gene_id	MSTRG.65134	NA	NA	NA	NA	4335,D03-19947
MSTRG.79835.1	D07	30696428	30700933	-	gene_id	MSTRG.79835	NA	NA	NA	NA	-96,D07-16933
MSTRG.81700.1	D08	4312507	4318407	-	gene_id	MSTRG.81700	NA	NA	NA	NA	102,D08-11117
MSTRG.26425.2	A07	67556700	67559743	+	gene_id	MSTRG.26425	NA	NA	NA	NA	-271,A07-25149
MSTRG.95550.1	D11	20576282	20579182	+	gene_id	MSTRG.95550	NA	NA	NA	NA	612,D11-44635
MSTRG.94669.1	D11	12359453	12362774	+	gene_id	MSTRG.94669	NA	NA	NA	NA	455,D11-36901
MSTRG.24571.1	A07	9142801	9148664	+	gene_id	MSTRG.24571	NA	NA	NA	NA	-63,A07-15519
MSTRG.99852.2	D12	32213577	32289215	-	gene_id	MSTRG.99852	NA	NA	NA	NA	-11326,D12-28418
MSTRG.101403.1	D12	58852708	58856812	-	gene_id	MSTRG.101403	NA	NA	NA	NA	-694,D12-30106
MSTRG.7728.2	A03	20207558	20208672	+	gene_id	MSTRG.7728	NA	NA	NA	NA	1595,A03-31534
MSTRG.54953.1	Contig1234	61469	71496	-	gene_id	MSTRG.54953	NA	NA	NA	NA
MSTRG.58519.1	D01	59732836	59736079	-	gene_id	MSTRG.58519	NA	NA	NA	NA	28,D01-16642
MSTRG.96991.1	D11	60015532	60016548	-	gene_id	MSTRG.96991	NA	NA	NA	NA	1161,D11-31157
MSTRG.85868.2	D09	14020594	14023745	-	gene_id	MSTRG.85868	NA	NA	NA	NA	979,D09-29354
MSTRG.45352.1	A11	117533499	117535067	+	gene_id	MSTRG.45352	NA	NA	NA	NA	-6742,A11-35642
MSTRG.64697.2	D03	44930911	44936189	+	gene_id	MSTRG.64697	NA	NA	NA	NA	-143,D03-23949
MSTRG.102824.2	D12	68267097	68272378	+	gene_id	MSTRG.102824	NA	NA	NA	NA	1148,D12-33365
MSTRG.93976.2	D11	7758189	7770844	-	gene_id	MSTRG.93976	NA	NA	NA	NA	14047,D11-23107
MSTRG.36769.1	A10	1943309	1944012	-	gene_id	MSTRG.36769	NA	NA	NA	NA	-10523,A10-39623
MSTRG.27630.2	A08	618402	623286	+	gene_id	MSTRG.27630	NA	NA	NA	NA	616,A08-31276
MSTRG.15710.1	A05	20652708	20657223	+	gene_id	MSTRG.15710	NA	NA	NA	NA	232,A05-24911
MSTRG.99862.3	D12	35123278	35130603	+	gene_id	MSTRG.99862	NA	NA	NA	NA	196,D12-34866
MSTRG.18590.1	A05	89315597	89319990	-	gene_id	MSTRG.18590	NA	NA	NA	NA	-480,A05-69663
MSTRG.21016.2	A06	17358067	17358951	+	gene_id	MSTRG.21016	NA	NA	NA	NA	-411,A06-19032
MSTRG.6817.1	A03	3844561	3850296	+	gene_id	MSTRG.6817	NA	NA	NA	NA	1105,A03-33358
MSTRG.83721.4	D08	53966937	53969228	+	gene_id	MSTRG.83721	NA	NA	NA	NA	-1964,D08-39518
MSTRG.43619.2	A11	25571727	25574620	-	gene_id	MSTRG.43619	NA	NA	NA	NA	387,A11-53813
MSTRG.6598.1	A03	1700090	1704574	+	gene_id	MSTRG.6598	NA	NA	NA	NA	357,A03-24108
MSTRG.18312.4	A05	75700237	75847280	+	gene_id	MSTRG.18312	NA	NA	NA	NA	-17621,A05-62312
MSTRG.89320.2	D10	3496180	3501335	-	gene_id	MSTRG.89320	NA	NA	NA	NA	1244,D10-20074
MSTRG.52864.1	A13	83346885	83350179	-	gene_id	MSTRG.52864	NA	NA	NA	NA	-512,A13-22834
MSTRG.84216.2	D08	59674521	59679435	+	gene_id	MSTRG.84216	NA	NA	NA	NA	14,D08-17360
MSTRG.93549.1	D11	5368341	5371389	-	gene_id	MSTRG.93549	NA	NA	NA	NA	-353,D11-4095
MSTRG.43583.2	A11	25088737	25092229	+	gene_id	MSTRG.43583	NA	NA	NA	NA	555,A11-46643
MSTRG.29114.1	A08	47032520	47033306	+	gene_id	MSTRG.29114	NA	NA	NA	NA	86423,A08-15520
MSTRG.69327.4	D05	2917075	2918640	+	gene_id	MSTRG.69327	NA	NA	NA	NA	-4473,D05-37946
MSTRG.30761.1	A08	117630335	117630864	+	gene_id	MSTRG.30761	NA	NA	NA	NA	-5512,A08-40752
MSTRG.71469.1	D05	15633288	15634991	+	gene_id	MSTRG.71469	NA	NA	NA	NA	-403,D05-31394
MSTRG.100181.3	D12	45383760	45386875	+	gene_id	MSTRG.100181	NA	NA	NA	NA	980,D12-37157
MSTRG.3861.1	A02	2582944	2583914	-	gene_id	MSTRG.3861	NA	NA	NA	NA	314,A02-15374
MSTRG.41964.5	A11	7725569	7727266	-	gene_id	MSTRG.41964	NA	NA	NA	NA	4006,A11-23025
MSTRG.36829.1	A10	2293122	2296310	-	gene_id	MSTRG.36829	NA	NA	NA	NA	515,A10-30225
MSTRG.30908.1	A08	119172461	119177471	+	gene_id	MSTRG.30908	NA	NA	NA	NA	352,A08-24585
MSTRG.62012.1	D02	65937487	65940571	-	gene_id	MSTRG.62012	NA	NA	NA	NA	1361,D02-24180
MSTRG.50410.1	A12	109816045	109820987	-	gene_id	MSTRG.50410	NA	NA	NA	NA	2582,A12-23742
MSTRG.28410.1	A08	7074061	7076087	-	gene_id	MSTRG.28410	NA	NA	NA	NA	67742,A08-30707
MSTRG.67576.1	D04	42782694	42784334	+	gene_id	MSTRG.67576	NA	NA	NA	NA	-40215,D04-22922
MSTRG.54143.1	A13	107699910	107701124	+	gene_id	MSTRG.54143	NA	NA	NA	NA	-924,A13-34823
MSTRG.21719.1	A06	52834691	52836822	+	gene_id	MSTRG.21719	NA	NA	NA	NA	-22970,A06-21400
MSTRG.59406.1	D02	3107050	3111578	-	gene_id	MSTRG.59406	NA	NA	NA	NA	1980,D02-30230
MSTRG.22411.1	A06	118196332	118197477	+	gene_id	MSTRG.22411	NA	NA	NA	NA	-2711,A06-16270
MSTRG.91213.1	D10	42328296	42328703	+	gene_id	MSTRG.91213	NA	NA	NA	NA	-11674,D10-19432
MSTRG.16111.1	A05	23145706	23147167	+	gene_id	MSTRG.16111	NA	NA	NA	NA	17918,A05-11015
MSTRG.92813.4	D11	662178	665237	+	gene_id	MSTRG.92813	NA	NA	NA	NA	-1206,D11-54119
MSTRG.2103.1	A01	61030759	61034832	-	gene_id	MSTRG.2103	NA	NA	NA	NA	345,A01-25259
MSTRG.84757.1	D08	64011439	64015915	-	gene_id	MSTRG.84757	NA	NA	NA	NA	-1646,D08-37248
MSTRG.50761.3	A13	341632	344813	-	gene_id	MSTRG.50761	NA	NA	NA	NA	888,A13-26122
MSTRG.58828.1	D01	62408467	62409427	+	gene_id	MSTRG.58828	NA	NA	NA	NA	236,D01-24891
MSTRG.48846.1	A12	96752469	96754764	+	gene_id	MSTRG.48846	NA	NA	NA	NA	406,A12-40890
MSTRG.86690.2	D09	35977502	35979118	+	gene_id	MSTRG.86690	NA	NA	NA	NA	-580,D09-25515
MSTRG.67335.10	D04	36415085	36423462	-	gene_id	MSTRG.67335	NA	NA	NA	NA	-2095,D04-23267
MSTRG.52859.1	A13	83303224	83304266	-	gene_id	MSTRG.52859	NA	NA	NA	NA	-45299,A13-22834
MSTRG.9242.1	A03	108119799	108120932	-	gene_id	MSTRG.9242	NA	NA	NA	NA	-7666,A03-23469
MSTRG.4525.1	A02	10999433	11007002	-	gene_id	MSTRG.4525	NA	NA	NA	NA	-5859,A02-24031
MSTRG.88404.1	D09	48717077	48722780	-	gene_id	MSTRG.88404	NA	NA	NA	NA	185,D09-20751
MSTRG.50333.2	A12	109447051	109450680	+	gene_id	MSTRG.50333	NA	NA	NA	NA	943,A12-32658
MSTRG.45921.2	A11	124724858	124730588	-	gene_id	MSTRG.45921	NA	NA	NA	NA	418,A11-16529
MSTRG.39161.2	A10	86399930	86405095	+	gene_id	MSTRG.39161	NA	NA	NA	NA	304,A10-28144
MSTRG.14239.1	A05	11532414	11544133	-	gene_id	MSTRG.14239	NA	NA	NA	NA	-263,A05-76016
MSTRG.8496.2	A03	76332189	76349925	-	gene_id	MSTRG.8496	NA	NA	NA	NA	-7538,A03-38545
MSTRG.29741.1	A08	100614331	100615290	-	gene_id	MSTRG.29741	NA	NA	NA	NA	54023,A08-23627
MSTRG.102100.3	D12	63899929	63902910	-	gene_id	MSTRG.102100	NA	NA	NA	NA	-740,D12-30583
MSTRG.26688.1	A07	88014071	88018868	-	gene_id	MSTRG.26688	NA	NA	NA	NA	147,A07-22255
MSTRG.92052.1	D10	60480878	60485564	+	gene_id	MSTRG.92052	NA	NA	NA	NA	-323,D10-41546
MSTRG.58076.1	D01	54560805	54561712	+	gene_id	MSTRG.58076	NA	NA	NA	NA	1411,D01-19771
MSTRG.22196.1	A06	110243159	110245726	-	gene_id	MSTRG.22196	NA	NA	NA	NA	-406,A06-33157
MSTRG.36528.1	A10	607908	616130	+	gene_id	MSTRG.36528	NA	NA	NA	NA	1548,A10-32111
MSTRG.30718.1	A08	117305114	117306926	+	gene_id	MSTRG.30718	NA	NA	NA	NA	7535,A08-35682
MSTRG.77622.1	D07	2777752	2780688	-	gene_id	MSTRG.77622	NA	NA	NA	NA	-818,D07-30733
MSTRG.62599.1	D02	70224140	70230118	-	gene_id	MSTRG.62599	NA	NA	NA	NA	-1490,D02-17070
MSTRG.76054.1	D06	55279201	55281528	-	gene_id	MSTRG.76054	NA	NA	NA	NA	18285,D06-18680
MSTRG.55236.1	Contig389	24688	25120	-	gene_id	MSTRG.55236	NA	NA	NA	NA	20526,Contig389-1
MSTRG.64716.1	D03	45162124	45164745	-	gene_id	MSTRG.64716	NA	NA	NA	NA	-437,D03-17469
MSTRG.10136.1	A03	116125272	116127925	+	gene_id	MSTRG.10136	NA	NA	NA	NA	4213,A03-22416
MSTRG.82138.1	D08	10664634	10665119	+	gene_id	MSTRG.82138	NA	NA	NA	NA	2567,D08-30977
MSTRG.70304.1	D05	8346759	8352544	-	gene_id	MSTRG.70304	NA	NA	NA	NA	1184,D05-34180
MSTRG.102714.1	D12	67616284	67619570	-	gene_id	MSTRG.102714	NA	NA	NA	NA	-1227,D12-39366
MSTRG.98933.1	D12	8014971	8015289	+	gene_id	MSTRG.98933	NA	NA	NA	NA	3004,D12-47831
MSTRG.501.1	A01	3453712	3454767	-	gene_id	MSTRG.501	NA	NA	NA	NA	5763,A01-37149
MSTRG.45420.1	A11	118165116	118166405	+	gene_id	MSTRG.45420	NA	NA	NA	NA	1427,A11-57651
MSTRG.91003.1	D10	30490861	30496348	+	gene_id	MSTRG.91003	NA	NA	NA	NA	-1040,D10-30167
MSTRG.548.2	A01	4183457	4187152	+	gene_id	MSTRG.548	NA	NA	NA	NA	-266,A01-28411
MSTRG.103303.1	D13	2535026	2541066	+	gene_id	MSTRG.103303	NA	NA	NA	NA	342,D13-21794
MSTRG.28737.1	A08	13999334	13999648	-	gene_id	MSTRG.28737	NA	NA	NA	NA	-608,A08-29938
MSTRG.95410.1	D11	19329316	19334607	-	gene_id	MSTRG.95410	NA	NA	NA	NA	107,D11-44937
MSTRG.90017.5	D10	10302071	10316222	+	gene_id	MSTRG.90017	NA	NA	NA	NA	-662,D10-19194
MSTRG.25165.3	A07	17825210	17827771	-	gene_id	MSTRG.25165	NA	NA	NA	NA	245,A07-18647
MSTRG.99847.1	D12	31700063	31704251	-	gene_id	MSTRG.99847	NA	NA	NA	NA	-436,D12-26486
MSTRG.105178.3	D13	49309773	49312910	-	gene_id	MSTRG.105178	NA	NA	NA	NA	1046,D13-40671
MSTRG.2215.1	A01	77502509	77505529	+	gene_id	MSTRG.2215	NA	NA	NA	NA	638,A01-27912
MSTRG.76109.1	D06	56654587	56656313	-	gene_id	MSTRG.76109	NA	NA	NA	NA	441,D06-17264
MSTRG.35418.1	A09	80272120	80278488	+	gene_id	MSTRG.35418	NA	NA	NA	NA	528,A09-16042
MSTRG.43979.1	A11	39434015	39437742	+	gene_id	MSTRG.43979	NA	NA	NA	NA	824,A11-36141
MSTRG.66740.1	D04	12253418	12256104	-	gene_id	MSTRG.66740	NA	NA	NA	NA	73635,D04-27100
MSTRG.90278.1	D10	13516643	13520567	-	gene_id	MSTRG.90278	NA	NA	NA	NA	-467,D10-30355
MSTRG.99556.1	D12	19918966	19919974	+	gene_id	MSTRG.99556	NA	NA	NA	NA	-13564,D12-27971
MSTRG.52196.1	A13	49059972	49060481	+	gene_id	MSTRG.52196	NA	NA	NA	NA	-16688,A13-29442
MSTRG.39450.1	A10	102331089	102333489	+	gene_id	MSTRG.39450	NA	NA	NA	NA	208,A10-30128
MSTRG.365.3	A01	2101499	2104495	-	gene_id	MSTRG.365	NA	NA	NA	NA	1056,A01-33848
MSTRG.21082.1	A06	19551406	19554582	+	gene_id	MSTRG.21082	NA	NA	NA	NA	1015,A06-31252
MSTRG.65333.1	D03	52691019	52696688	+	gene_id	MSTRG.65333	NA	NA	NA	NA	1183,D03-12543
MSTRG.106318.2	D13	61141198	61142055	-	gene_id	MSTRG.106318	NA	NA	NA	NA	-4703,D13-22860
MSTRG.26101.3	A07	45290058	45293672	+	gene_id	MSTRG.26101	NA	NA	NA	NA	-273,A07-40005
MSTRG.98865.1	D12	7234658	7239113	-	gene_id	MSTRG.98865	NA	NA	NA	NA	445,D12-11667
MSTRG.68348.1	D04	54384676	54392541	-	gene_id	MSTRG.68348	NA	NA	NA	NA	366,D04-30136
MSTRG.20817.1	A06	11835557	11844061	+	gene_id	MSTRG.20817	NA	NA	NA	NA	269,A06-26942
MSTRG.89815.1	D10	8154790	8161075	+	gene_id	MSTRG.89815	NA	NA	NA	NA	522,D10-20885
MSTRG.41660.1	A11	6062519	6065057	+	gene_id	MSTRG.41660	NA	NA	NA	NA	451,A11-24466
MSTRG.94331.2	D11	9874092	9875369	+	gene_id	MSTRG.94331	NA	NA	NA	NA	4732,D11-36335
MSTRG.7031.1	A03	5969710	5973022	+	gene_id	MSTRG.7031	NA	NA	NA	NA	817,A03-16457
MSTRG.94219.1	D11	9185306	9186742	+	gene_id	MSTRG.94219	NA	NA	NA	NA	-660,D11-24353
MSTRG.89309.1	D10	3473622	3477198	-	gene_id	MSTRG.89309	NA	NA	NA	NA	3478,D10-23945
MSTRG.30109.6	A08	107528956	107536382	-	gene_id	MSTRG.30109	NA	NA	NA	NA	-1392,A08-32232
MSTRG.38041.1	A10	18223850	18227970	-	gene_id	MSTRG.38041	NA	NA	NA	NA	-778,A10-14407
MSTRG.3065.1	A01	107386601	107390266	+	gene_id	MSTRG.3065	NA	NA	NA	NA	-6250,A01-28759
MSTRG.44326.1	A11	67942407	67948859	-	gene_id	MSTRG.44326	NA	NA	NA	NA	4,A11-56993
MSTRG.34459.1	A09	74040487	74042824	-	gene_id	MSTRG.34459	NA	NA	NA	NA	205,A09-28583
MSTRG.68807.1	D05	248719	253655	+	gene_id	MSTRG.68807	NA	NA	NA	NA	222,D05-35714
MSTRG.106783.1	D13	64394532	64396804	+	gene_id	MSTRG.106783	NA	NA	NA	NA	446,D13-33926
MSTRG.43634.2	A11	25807477	25809583	+	gene_id	MSTRG.43634	NA	NA	NA	NA	-132,A11-42101
MSTRG.67563.1	D04	42741710	42745172	-	gene_id	MSTRG.67563	NA	NA	NA	NA	142,D04-22922
MSTRG.52045.1	A13	32232365	32237635	-	gene_id	MSTRG.52045	NA	NA	NA	NA	543,A13-34477
MSTRG.30224.1	A08	110339370	110347094	-	gene_id	MSTRG.30224	NA	NA	NA	NA	390,A08-20556
MSTRG.11605.1	A04	76289248	76292363	+	gene_id	MSTRG.11605	NA	NA	NA	NA	-212,A04-15940
MSTRG.4191.2	A02	6556395	6561768	+	gene_id	MSTRG.4191	NA	NA	NA	NA	111,A02-28923
MSTRG.13520.1	A05	7317665	7318455	+	gene_id	MSTRG.13520	NA	NA	NA	NA	2071,A05-57292
MSTRG.42862.1	A11	15831588	15832898	-	gene_id	MSTRG.42862	NA	NA	NA	NA	196,A11-50888
MSTRG.72360.1	D05	25363489	25367800	+	gene_id	MSTRG.72360	NA	NA	NA	NA	599,D05-29067
MSTRG.77000.4	D06	67664860	67674832	-	gene_id	MSTRG.77000	NA	NA	NA	NA	-2105,D06-14812
MSTRG.22102.2	A06	100955392	100959882	+	gene_id	MSTRG.22102	NA	NA	NA	NA	-574,A06-34757
MSTRG.14379.1	A05	12386498	12389490	+	gene_id	MSTRG.14379	NA	NA	NA	NA	-6303,A05-56146
MSTRG.77733.1	D07	3482084	3486172	+	gene_id	MSTRG.77733	NA	NA	NA	NA	377,D07-26972
MSTRG.74405.5	D06	8467203	8471702	-	gene_id	MSTRG.74405	NA	NA	NA	NA	640,D06-25966
MSTRG.83655.1	D08	53248070	53254478	-	gene_id	MSTRG.83655	NA	NA	NA	NA	2295,D08-22695
MSTRG.26148.2	A07	46139184	46144267	+	gene_id	MSTRG.26148	NA	NA	NA	NA	-463,A07-29468
MSTRG.74757.1	D06	13678296	13683909	-	gene_id	MSTRG.74757	NA	NA	NA	NA	-95,D06-25993
MSTRG.23213.6	A06	127435671	127437644	+	gene_id	MSTRG.23213	NA	NA	NA	NA	-2503,A06-20447
MSTRG.22079.1	A06	99589962	99590828	+	gene_id	MSTRG.22079	NA	NA	NA	NA	-67256,A06-25945
MSTRG.92970.1	D11	1609735	1614177	+	gene_id	MSTRG.92970	NA	NA	NA	NA	861,D11-29116
MSTRG.106194.2	D13	60245009	60246934	+	gene_id	MSTRG.106194	NA	NA	NA	NA	-1668,D13-41076
MSTRG.36241.2	A09	85141534	85151631	-	gene_id	MSTRG.36241	NA	NA	NA	NA	185,A09-32063
MSTRG.32236.1	A09	6723473	6725855	-	gene_id	MSTRG.32236	NA	NA	NA	NA	-368,A09-19500
MSTRG.64441.3	D03	40059496	40061231	-	gene_id	MSTRG.64441	NA	NA	NA	NA	3196,D03-18573
MSTRG.10212.2	A04	26552	31242	+	gene_id	MSTRG.10212	NA	NA	NA	NA	-2,A04-18287
MSTRG.55291.3	Contig441	16728	22898	+	gene_id	MSTRG.55291	NA	NA	NA	NA
MSTRG.14521.2	A05	13208588	13211929	+	gene_id	MSTRG.14521	NA	NA	NA	NA	1193,A05-60447
MSTRG.60195.1	D02	12311902	12315289	-	gene_id	MSTRG.60195	NA	NA	NA	NA	-566,D02-41354
MSTRG.93777.1	D11	6727720	6733507	+	gene_id	MSTRG.93777	NA	NA	NA	NA	644,D11-43874
MSTRG.15680.1	A05	20466656	20467103	+	gene_id	MSTRG.15680	NA	NA	NA	NA	585,A05-61338
MSTRG.60241.1	D02	13246395	13250882	-	gene_id	MSTRG.60241	NA	NA	NA	NA	-878,D02-14043
MSTRG.3412.1	A01	110892052	110896639	+	gene_id	MSTRG.3412	NA	NA	NA	NA	503,A01-19183
MSTRG.34561.1	A09	74556630	74561212	+	gene_id	MSTRG.34561	NA	NA	NA	NA	766,A09-34431
MSTRG.86096.3	D09	26476657	26500108	-	gene_id	MSTRG.86096	NA	NA	NA	NA	-3828,D09-17096
MSTRG.59184.2	D02	667074	737046	+	gene_id	MSTRG.59184	NA	NA	NA	NA	-534,D02-38928
MSTRG.54484.4	A13	110510809	110513915	-	gene_id	MSTRG.54484	NA	NA	NA	NA	29,A13-27312
MSTRG.38861.3	A10	74968589	74969128	-	gene_id	MSTRG.38861	NA	NA	NA	NA	465,A10-23993
MSTRG.25791.3	A07	29539803	29546433	+	gene_id	MSTRG.25791	NA	NA	NA	NA	982,A07-15891
MSTRG.85297.5	D09	438464	439996	+	gene_id	MSTRG.85297	NA	NA	NA	NA	1310,D09-15481
MSTRG.36978.1	A10	3460550	3462992	-	gene_id	MSTRG.36978	NA	NA	NA	NA	-686,A10-37775
MSTRG.100926.1	D12	54102014	54110365	+	gene_id	MSTRG.100926	NA	NA	NA	NA	1437,D12-20065
MSTRG.17336.1	A05	35108036	35109502	+	gene_id	MSTRG.17336	NA	NA	NA	NA	1482,A05-38190
MSTRG.15891.1	A05	21771802	21772321	+	gene_id	MSTRG.15891	NA	NA	NA	NA	4150,A05-43353
MSTRG.56258.3	D01	6073132	6078456	+	gene_id	MSTRG.56258	NA	NA	NA	NA	-10,D01-9283
MSTRG.102164.3	D12	64358929	64361227	+	gene_id	MSTRG.102164	NA	NA	NA	NA	-1151,D12-24592
MSTRG.97147.2	D11	61738423	61742282	-	gene_id	MSTRG.97147	NA	NA	NA	NA	428,D11-32775
MSTRG.64458.1	D03	40432070	40435141	+	gene_id	MSTRG.64458	NA	NA	NA	NA	-426,D03-25283
MSTRG.4812.1	A02	25524100	25524823	+	gene_id	MSTRG.4812	NA	NA	NA	NA	15835,A02-29296
MSTRG.766.1	A01	7114034	7117096	+	gene_id	MSTRG.766	NA	NA	NA	NA	898,A01-26298
MSTRG.43224.1	A11	19406203	19413253	-	gene_id	MSTRG.43224	NA	NA	NA	NA	-209,A11-55975
MSTRG.75332.1	D06	25511273	25515017	-	gene_id	MSTRG.75332	NA	NA	NA	NA	262,D06-20338
MSTRG.25942.7	A07	33402984	33409506	-	gene_id	MSTRG.25942	NA	NA	NA	NA	2394,A07-24189
MSTRG.1440.1	A01	18108831	18109088	+	gene_id	MSTRG.1440	NA	NA	NA	NA	-13150,A01-36091
MSTRG.38231.1	A10	21647274	21654071	+	gene_id	MSTRG.38231	NA	NA	NA	NA	430,A10-45443
MSTRG.54812.1	A13	112381326	112385664	+	gene_id	MSTRG.54812	NA	NA	NA	NA	-2154,A13-41915
MSTRG.39193.5	A10	87066885	87080801	+	gene_id	MSTRG.39193	NA	NA	NA	NA	-1944,A10-20324
MSTRG.52526.1	A13	63863515	63864285	-	gene_id	MSTRG.52526	NA	NA	NA	NA	362225,A13-29464
MSTRG.37857.8	A10	13703719	13706700	+	gene_id	MSTRG.37857	NA	NA	NA	NA	-1013,A10-38337
MSTRG.100091.2	D12	44406308	44410373	+	gene_id	MSTRG.100091	NA	NA	NA	NA	131,D12-40294
MSTRG.99618.1	D12	21692064	21692927	-	gene_id	MSTRG.99618	NA	NA	NA	NA	1821,D12-21272
MSTRG.95628.1	D11	21567797	21575035	+	gene_id	MSTRG.95628	NA	NA	NA	NA	490,D11-23884
MSTRG.61601.1	D02	59751642	59756160	-	gene_id	MSTRG.61601	NA	NA	NA	NA	447,D02-15978
MSTRG.34221.1	A09	71787872	71789803	-	gene_id	MSTRG.34221	NA	NA	NA	NA	110,A09-38542
MSTRG.77332.2	D07	838044	841796	+	gene_id	MSTRG.77332	NA	NA	NA	NA	401,D07-26951
MSTRG.3096.1	A01	107681483	107684506	+	gene_id	MSTRG.3096	NA	NA	NA	NA	153,A01-11986
MSTRG.52170.1	A13	46276845	46278722	-	gene_id	MSTRG.52170	NA	NA	NA	NA	446,A13-39718
MSTRG.102833.1	D12	68273601	68282267	-	gene_id	MSTRG.102833	NA	NA	NA	NA	8,D12-27476
MSTRG.2213.1	A01	77539786	77542615	-	gene_id	MSTRG.2213	NA	NA	NA	NA	269,A01-18461
MSTRG.97621.1	D11	68321146	68374118	-	gene_id	MSTRG.97621	NA	NA	NA	NA	-16766,D11-45071
MSTRG.85012.3	D08	65559930	65563138	-	gene_id	MSTRG.85012	NA	NA	NA	NA	237,D08-8694
MSTRG.58480.2	D01	59417937	59420002	-	gene_id	MSTRG.58480	NA	NA	NA	NA	996,D01-13569
MSTRG.34135.1	A09	70875140	70876537	+	gene_id	MSTRG.34135	NA	NA	NA	NA	-4555,A09-48631
MSTRG.102511.2	D12	66399340	66400097	+	gene_id	MSTRG.102511	NA	NA	NA	NA	2232,D12-37296
MSTRG.9607.4	A03	112573500	112576284	-	gene_id	MSTRG.9607	NA	NA	NA	NA	167,A03-17928
MSTRG.85627.1	D09	7570871	7573707	-	gene_id	MSTRG.85627	NA	NA	NA	NA	526,D09-27880
MSTRG.49242.1	A12	101750913	101756334	-	gene_id	MSTRG.49242	NA	NA	NA	NA	-524,A12-27673
MSTRG.75534.1	D06	33735501	33738818	-	gene_id	MSTRG.75534	NA	NA	NA	NA	751,D06-24327
MSTRG.60626.3	D02	26113120	26118218	-	gene_id	MSTRG.60626	NA	NA	NA	NA	-212,D02-16106
MSTRG.90329.1	D10	14428501	14429429	+	gene_id	MSTRG.90329	NA	NA	NA	NA	-23420,D10-46683
MSTRG.3565.1	A01	111920130	111922707	+	gene_id	MSTRG.3565	NA	NA	NA	NA	264,A01-6561
MSTRG.61795.1	D02	62998964	62999608	-	gene_id	MSTRG.61795	NA	NA	NA	NA	-12902,D02-18659
MSTRG.70321.1	D05	8532759	8535291	-	gene_id	MSTRG.70321	NA	NA	NA	NA	133,D05-50561
MSTRG.75564.1	D06	34679623	34685464	+	gene_id	MSTRG.75564	NA	NA	NA	NA	-443,D06-22723
MSTRG.92698.2	D11	193198	201664	-	gene_id	MSTRG.92698	NA	NA	NA	NA	-2513,D11-35376
MSTRG.77526.1	D07	2162393	2165843	-	gene_id	MSTRG.77526	NA	NA	NA	NA	241,D07-15562
MSTRG.30475.1	A08	113686370	113688144	-	gene_id	MSTRG.30475	NA	NA	NA	NA	4422,A08-26852
MSTRG.25010.1	A07	15467958	15471501	+	gene_id	MSTRG.25010	NA	NA	NA	NA	-32943,A07-23074
MSTRG.39143.9	A10	86020769	86023012	-	gene_id	MSTRG.39143	NA	NA	NA	NA	1509,A10-27022
MSTRG.11723.1	A04	79304787	79306887	+	gene_id	MSTRG.11723	NA	NA	NA	NA	182,A04-19090
MSTRG.84572.1	D08	62594170	62597484	+	gene_id	MSTRG.84572	NA	NA	NA	NA	483,D08-20882
MSTRG.70382.1	D05	8937885	8944344	+	gene_id	MSTRG.70382	NA	NA	NA	NA	9525,D05-14610
MSTRG.29645.2	A08	94148815	94154688	-	gene_id	MSTRG.29645	NA	NA	NA	NA	428,A08-21292
MSTRG.41950.5	A11	7617747	7625122	-	gene_id	MSTRG.41950	NA	NA	NA	NA	1916,A11-41425
MSTRG.3215.1	A01	109347487	109347879	-	gene_id	MSTRG.3215	NA	NA	NA	NA	286,A01-14817
MSTRG.17183.1	A05	33194747	33199833	-	gene_id	MSTRG.17183	NA	NA	NA	NA	-7015,A05-83615
MSTRG.104188.2	D13	16205843	16209865	-	gene_id	MSTRG.104188	NA	NA	NA	NA	394,D13-26085
MSTRG.43751.1	A11	27717242	27720035	-	gene_id	MSTRG.43751	NA	NA	NA	NA	725,A11-34673
MSTRG.33345.1	A09	61506162	61509143	+	gene_id	MSTRG.33345	NA	NA	NA	NA	375,A09-28746
MSTRG.27703.1	A08	1063515	1068542	-	gene_id	MSTRG.27703	NA	NA	NA	NA	-8463,A08-17010
MSTRG.35151.2	A09	78453900	78455980	+	gene_id	MSTRG.35151	NA	NA	NA	NA	1296,A09-27277
MSTRG.19532.2	A05	113201431	113208241	-	gene_id	MSTRG.19532	NA	NA	NA	NA	-1621,A05-27210
MSTRG.55339.2	Contig477	32048	40012	+	gene_id	MSTRG.55339	NA	NA	NA	NA
MSTRG.33716.1	A09	66441480	66459196	+	gene_id	MSTRG.33716	NA	NA	NA	NA	6706,A09-19922
MSTRG.29190.3	A08	52812488	52818445	-	gene_id	MSTRG.29190	NA	NA	NA	NA	899,A08-23411
MSTRG.59348.1	D02	2610781	2616894	-	gene_id	MSTRG.59348	NA	NA	NA	NA	-2850,D02-23099
MSTRG.56721.4	D01	11863911	11866371	+	gene_id	MSTRG.56721	NA	NA	NA	NA	158,D01-26988
MSTRG.77750.1	D07	3607951	3609019	+	gene_id	MSTRG.77750	NA	NA	NA	NA	-7252,D07-20958
MSTRG.44671.1	A11	100550806	100555737	+	gene_id	MSTRG.44671	NA	NA	NA	NA	687,A11-46707
MSTRG.78903.1	D07	14810253	14811850	-	gene_id	MSTRG.78903	NA	NA	NA	NA	7487,D07-12532
MSTRG.24008.2	A07	4156074	4157046	-	gene_id	MSTRG.24008	NA	NA	NA	NA	863,A07-35081
MSTRG.94498.1	D11	11054345	11057102	+	gene_id	MSTRG.94498	NA	NA	NA	NA	338,D11-34885
MSTRG.64326.1	D03	37627589	37636532	+	gene_id	MSTRG.64326	NA	NA	NA	NA	-862,D03-23289
MSTRG.31582.1	A08	124328271	124331722	+	gene_id	MSTRG.31582	NA	NA	NA	NA	-507,A08-27096
MSTRG.55083.4	Contig239	39150	44453	+	gene_id	MSTRG.55083	NA	NA	NA	NA	68,Contig239-8
MSTRG.57401.1	D01	28314380	28315184	-	gene_id	MSTRG.57401	NA	NA	NA	NA	-8795,D01-23615
MSTRG.33115.1	A09	58691741	58693943	-	gene_id	MSTRG.33115	NA	NA	NA	NA	-157,A09-16127
MSTRG.105341.1	D13	51664790	51665685	+	gene_id	MSTRG.105341	NA	NA	NA	NA	3628,D13-31436
MSTRG.100944.1	D12	54474717	54475567	+	gene_id	MSTRG.100944	NA	NA	NA	NA	70884,D12-33023
MSTRG.25703.1	A07	27611741	27612426	+	gene_id	MSTRG.25703	NA	NA	NA	NA	-2688,A07-41159
MSTRG.93870.4	D11	7161039	7164987	+	gene_id	MSTRG.93870	NA	NA	NA	NA	246,D11-53761
MSTRG.13771.1	A05	8876407	8878715	+	gene_id	MSTRG.13771	NA	NA	NA	NA	363,A05-71306
MSTRG.27712.1	A08	1081691	1085691	-	gene_id	MSTRG.27712	NA	NA	NA	NA	205,A08-19873
MSTRG.69966.4	D05	6322921	6326286	-	gene_id	MSTRG.69966	NA	NA	NA	NA	1327,D05-53625
MSTRG.81985.1	D08	7527684	7528810	+	gene_id	MSTRG.81985	NA	NA	NA	NA	-666,D08-35918
MSTRG.91915.2	D10	58708420	58712921	-	gene_id	MSTRG.91915	NA	NA	NA	NA	471,D10-22637
MSTRG.57387.1	D01	28006046	28006781	+	gene_id	MSTRG.57387	NA	NA	NA	NA	-1307,D01-29544
MSTRG.95726.1	D11	22681412	22685136	-	gene_id	MSTRG.95726	NA	NA	NA	NA	1274,D11-31875
MSTRG.99606.1	D12	21343638	21347152	-	gene_id	MSTRG.99606	NA	NA	NA	NA	543,D12-30036
MSTRG.59453.1	D02	3671957	3743038	+	gene_id	MSTRG.59453	NA	NA	NA	NA	-11791,D02-35891
MSTRG.105926.1	D13	58518566	58519802	-	gene_id	MSTRG.105926	NA	NA	NA	NA	1598,D13-35191
MSTRG.100270.1	D12	46495189	46499416	+	gene_id	MSTRG.100270	NA	NA	NA	NA	286,D12-34175
MSTRG.7852.1	A03	32934052	32934598	-	gene_id	MSTRG.7852	NA	NA	NA	NA	-204191,A03-17828
MSTRG.83825.1	D08	54952292	54956977	-	gene_id	MSTRG.83825	NA	NA	NA	NA	346,D08-29385
MSTRG.61350.1	D02	53743268	53761498	-	gene_id	MSTRG.61350	NA	NA	NA	NA	4443,D02-29118
MSTRG.29626.1	A08	93926268	93929371	-	gene_id	MSTRG.29626	NA	NA	NA	NA	411,A08-33850
MSTRG.65847.1	D04	1302882	1305732	+	gene_id	MSTRG.65847	NA	NA	NA	NA	85,D04-33286
MSTRG.39821.1	A10	110760995	110763294	-	gene_id	MSTRG.39821	NA	NA	NA	NA	464,A10-14843
MSTRG.93637.1	D11	6038381	6042264	-	gene_id	MSTRG.93637	NA	NA	NA	NA	-199,D11-44197
MSTRG.10893.1	A04	13192075	13196292	-	gene_id	MSTRG.10893	NA	NA	NA	NA	191,A04-12245
MSTRG.96939.1	D11	59532551	59542435	+	gene_id	MSTRG.96939	NA	NA	NA	NA	9060,D11-29843
MSTRG.30029.1	A08	106537549	106539092	-	gene_id	MSTRG.30029	NA	NA	NA	NA	-2248,A08-25282
MSTRG.50367.2	A12	109603205	109608499	+	gene_id	MSTRG.50367	NA	NA	NA	NA	114,A12-32899
MSTRG.62617.2	D02	70269567	70270363	-	gene_id	MSTRG.62617	NA	NA	NA	NA	624,D02-31522
MSTRG.59826.1	D02	7065404	7068598	+	gene_id	MSTRG.59826	NA	NA	NA	NA	-2908,D02-8471
MSTRG.23747.1	A07	2291424	2293871	-	gene_id	MSTRG.23747	NA	NA	NA	NA	-571,A07-16750
MSTRG.93635.1	D11	6007918	6010258	+	gene_id	MSTRG.93635	NA	NA	NA	NA	68,D11-40986
MSTRG.9508.1	A03	111254023	111263432	-	gene_id	MSTRG.9508	NA	NA	NA	NA	-1406,A03-37637
MSTRG.99652.2	D12	22543934	22546120	+	gene_id	MSTRG.99652	NA	NA	NA	NA	107,D12-32085
MSTRG.19942.1	A06	924551	926574	+	gene_id	MSTRG.19942	NA	NA	NA	NA	-6840,A06-28764
MSTRG.60416.1	D02	18884224	18887964	-	gene_id	MSTRG.60416	NA	NA	NA	NA	177,D02-24666
MSTRG.57960.1	D01	52179489	52181570	+	gene_id	MSTRG.57960	NA	NA	NA	NA	-103,D01-27589
MSTRG.79070.1	D07	17221535	17230208	+	gene_id	MSTRG.79070	NA	NA	NA	NA	3609,D07-34006
MSTRG.16040.2	A05	22625412	22630375	-	gene_id	MSTRG.16040	NA	NA	NA	NA	-23,A05-40305
MSTRG.27169.4	A07	94744270	94747163	+	gene_id	MSTRG.27169	NA	NA	NA	NA	516,A07-32777
MSTRG.83631.3	D08	52757898	52762604	+	gene_id	MSTRG.83631	NA	NA	NA	NA	93,D08-11570
MSTRG.78579.3	D07	10906618	10908209	+	gene_id	MSTRG.78579	NA	NA	NA	NA	-243,D07-23086
MSTRG.88364.3	D09	48513010	48517054	-	gene_id	MSTRG.88364	NA	NA	NA	NA	968,D09-12569
MSTRG.55011.8	Contig147	28920	37908	+	gene_id	MSTRG.55011	NA	NA	NA	NA
MSTRG.76911.3	D06	67177919	67178520	+	gene_id	MSTRG.76911	NA	NA	NA	NA	-1613,D06-16051
MSTRG.83651.3	D08	53026873	53029655	-	gene_id	MSTRG.83651	NA	NA	NA	NA	1458,D08-31648
MSTRG.81048.3	D08	24711	28160	-	gene_id	MSTRG.81048	NA	NA	NA	NA	-1126,D08-18765
MSTRG.13497.3	A05	7108105	7113734	+	gene_id	MSTRG.13497	NA	NA	NA	NA	341,A05-84721
MSTRG.91296.1	D10	46313863	46317357	+	gene_id	MSTRG.91296	NA	NA	NA	NA	565,D10-25789
MSTRG.30571.2	A08	115446002	115449756	-	gene_id	MSTRG.30571	NA	NA	NA	NA	1057,A08-31420
MSTRG.95720.1	D11	22595866	22602907	+	gene_id	MSTRG.95720	NA	NA	NA	NA	389,D11-53100
MSTRG.83870.1	D08	55572765	55574630	-	gene_id	MSTRG.83870	NA	NA	NA	NA	-43706,D08-32296
MSTRG.78046.1	D07	5819477	5825497	-	gene_id	MSTRG.78046	NA	NA	NA	NA	227,D07-18387
MSTRG.15691.1	A05	20547868	20557312	-	gene_id	MSTRG.15691	NA	NA	NA	NA	-377,A05-34615
MSTRG.102902.2	D12	68604692	68613828	+	gene_id	MSTRG.102902	NA	NA	NA	NA	581,D12-28112
MSTRG.92034.1	D10	60405861	60406715	+	gene_id	MSTRG.92034	NA	NA	NA	NA	-1319,D10-45384
MSTRG.80423.1	D07	52919555	52923312	+	gene_id	MSTRG.80423	NA	NA	NA	NA	253,D07-27670
MSTRG.77572.1	D07	2536900	2538302	+	gene_id	MSTRG.77572	NA	NA	NA	NA	23434,D07-25979
MSTRG.100186.3	D12	45459829	45462899	+	gene_id	MSTRG.100186	NA	NA	NA	NA	323,D12-22762
MSTRG.2512.2	A01	97945194	97947881	-	gene_id	MSTRG.2512	NA	NA	NA	NA	-4084,A01-18661
MSTRG.25845.1	A07	30399881	30403050	+	gene_id	MSTRG.25845	NA	NA	NA	NA	150,A07-31794
MSTRG.96802.1	D11	57323298	57326117	+	gene_id	MSTRG.96802	NA	NA	NA	NA	372,D11-48531
MSTRG.94625.1	D11	12077466	12082735	+	gene_id	MSTRG.94625	NA	NA	NA	NA	-623,D11-37442
MSTRG.72366.1	D05	25428927	25431840	+	gene_id	MSTRG.72366	NA	NA	NA	NA	739,D05-6704
MSTRG.86077.2	D09	26141478	26145937	-	gene_id	MSTRG.86077	NA	NA	NA	NA	279,D09-21731
MSTRG.18316.2	A05	75645468	75672418	-	gene_id	MSTRG.18316	NA	NA	NA	NA	18711,A05-48068
MSTRG.83650.1	D08	53200241	53200802	+	gene_id	MSTRG.83650	NA	NA	NA	NA	174,D08-36937
MSTRG.79382.2	D07	21916470	21917621	-	gene_id	MSTRG.79382	NA	NA	NA	NA	1753,D07-28216
MSTRG.78866.2	D07	14303108	14304749	-	gene_id	MSTRG.78866	NA	NA	NA	NA	562,D07-33734
MSTRG.36105.1	A09	84572758	84575348	-	gene_id	MSTRG.36105	NA	NA	NA	NA	1153,A09-38628
MSTRG.25631.1	A07	26475242	26477269	-	gene_id	MSTRG.25631	NA	NA	NA	NA	6793,A07-41153
MSTRG.35244.1	A09	79075149	79076581	+	gene_id	MSTRG.35244	NA	NA	NA	NA	-3935,A09-29244
MSTRG.40328.3	A10	118415546	118417901	+	gene_id	MSTRG.40328	NA	NA	NA	NA	-136,A10-29710
MSTRG.18745.2	A05	101824878	101829034	+	gene_id	MSTRG.18745	NA	NA	NA	NA	14560,A05-59381
MSTRG.85107.1	D08	66114385	66123247	-	gene_id	MSTRG.85107	NA	NA	NA	NA	-2166,D08-14857
MSTRG.27745.1	A08	1321420	1323788	+	gene_id	MSTRG.27745	NA	NA	NA	NA	426,A08-19675
MSTRG.11691.2	A04	78697590	78699838	+	gene_id	MSTRG.11691	NA	NA	NA	NA	985,A04-14068
MSTRG.27482.1	A07	97637031	97639289	+	gene_id	MSTRG.27482	NA	NA	NA	NA	18133,A07-39754
MSTRG.66916.1	D04	15935475	15936696	+	gene_id	MSTRG.66916	NA	NA	NA	NA	-1402,D04-19797
MSTRG.25607.1	A07	25670559	25670993	+	gene_id	MSTRG.25607	NA	NA	NA	NA	-322,A07-35426
MSTRG.8747.1	A03	95540237	95545458	+	gene_id	MSTRG.8747	NA	NA	NA	NA	926,A03-21625
MSTRG.32020.2	A09	1712354	1720245	-	gene_id	MSTRG.32020	NA	NA	NA	NA	-509,A09-28687
MSTRG.16389.1	A05	25356881	25362317	-	gene_id	MSTRG.16389	NA	NA	NA	NA	694,A05-72975
MSTRG.73942.1	D06	3341326	3344070	+	gene_id	MSTRG.73942	NA	NA	NA	NA	34126,D06-18425
MSTRG.30896.2	A08	119076815	119079233	-	gene_id	MSTRG.30896	NA	NA	NA	NA	207,A08-25885
MSTRG.94767.1	D11	13050059	13055395	-	gene_id	MSTRG.94767	NA	NA	NA	NA	828,D11-52643
MSTRG.9376.1	A03	109862629	109865394	-	gene_id	MSTRG.9376	NA	NA	NA	NA	322,A03-18591
MSTRG.16456.2	A05	25826857	25828675	-	gene_id	MSTRG.16456	NA	NA	NA	NA	313,A05-82869
MSTRG.55235.1	Contig389	23057	33645	-	gene_id	MSTRG.55235	NA	NA	NA	NA	23973,Contig389-1
MSTRG.74525.1	D06	9838183	9846481	-	gene_id	MSTRG.74525	NA	NA	NA	NA	390,D06-15769
MSTRG.45669.1	A11	122127373	122130715	-	gene_id	MSTRG.45669	NA	NA	NA	NA	13627,A11-32516
MSTRG.20994.2	A06	17298079	17300057	-	gene_id	MSTRG.20994	NA	NA	NA	NA	333,A06-21858
MSTRG.63647.1	D03	12686447	12688421	+	gene_id	MSTRG.63647	NA	NA	NA	NA	-232,D03-23547
MSTRG.28285.1	A08	6014603	6015406	+	gene_id	MSTRG.28285	NA	NA	NA	NA	1127,A08-24108
MSTRG.4532.2	A02	11404783	11408200	+	gene_id	MSTRG.4532	NA	NA	NA	NA	482,A02-11911
MSTRG.61413.1	D02	56087014	56090861	+	gene_id	MSTRG.61413	NA	NA	NA	NA	445,D02-15803
MSTRG.14202.1	A05	11307732	11313678	+	gene_id	MSTRG.14202	NA	NA	NA	NA	36,A05-29611
MSTRG.4918.1	A02	34113677	34115379	+	gene_id	MSTRG.4918	NA	NA	NA	NA	-238616,A02-23232
MSTRG.40710.2	A11	385127	393001	-	gene_id	MSTRG.40710	NA	NA	NA	NA	260,A11-32267
MSTRG.106772.1	D13	64353407	64357112	+	gene_id	MSTRG.106772	NA	NA	NA	NA	583,D13-33018
MSTRG.73693.1	D06	1051341	1054866	+	gene_id	MSTRG.73693	NA	NA	NA	NA	323,D06-30272
MSTRG.95511.6	D11	20208078	20208850	-	gene_id	MSTRG.95511	NA	NA	NA	NA	1936,D11-56796
MSTRG.86676.1	D09	35873514	35875540	-	gene_id	MSTRG.86676	NA	NA	NA	NA	190,D09-24661
MSTRG.71775.3	D05	18292132	18296183	+	gene_id	MSTRG.71775	NA	NA	NA	NA	620,D05-40302
MSTRG.81815.1	D08	5641056	5645733	-	gene_id	MSTRG.81815	NA	NA	NA	NA	-563,D08-16169
MSTRG.19833.1	A06	145494	148139	-	gene_id	MSTRG.19833	NA	NA	NA	NA	471,A06-9590
MSTRG.104957.1	D13	45620898	45625952	+	gene_id	MSTRG.104957	NA	NA	NA	NA	-468,D13-28801
MSTRG.20062.2	A06	1910134	1915455	-	gene_id	MSTRG.20062	NA	NA	NA	NA	87,A06-19960
MSTRG.15053.1	A05	16238022	16241357	+	gene_id	MSTRG.15053	NA	NA	NA	NA	89,A05-49072
MSTRG.45791.1	A11	123856110	123860969	-	gene_id	MSTRG.45791	NA	NA	NA	NA	8317,A11-23436
MSTRG.94992.2	D11	14756059	14757918	+	gene_id	MSTRG.94992	NA	NA	NA	NA	1027,D11-23153
MSTRG.91162.1	D10	36767664	36770129	-	gene_id	MSTRG.91162	NA	NA	NA	NA	353,D10-31775
MSTRG.88375.1	D09	48618875	48620768	+	gene_id	MSTRG.88375	NA	NA	NA	NA	238,D09-13255
MSTRG.95545.2	D11	20505358	20510841	+	gene_id	MSTRG.95545	NA	NA	NA	NA	312,D11-49444
MSTRG.85579.2	D09	6542227	6544790	+	gene_id	MSTRG.85579	NA	NA	NA	NA	-184,D09-31055
MSTRG.2510.4	A01	97940538	97942474	+	gene_id	MSTRG.2510	NA	NA	NA	NA	656,A01-23321
MSTRG.66334.1	D04	6482637	6488222	-	gene_id	MSTRG.66334	NA	NA	NA	NA	452,D04-30917
MSTRG.72744.2	D05	41334310	41336310	+	gene_id	MSTRG.72744	NA	NA	NA	NA	-23777,D05-42514
MSTRG.23701.2	A07	1970080	1972748	+	gene_id	MSTRG.23701	NA	NA	NA	NA	-305,A07-25212
MSTRG.10880.2	A04	12387715	12394285	-	gene_id	MSTRG.10880	NA	NA	NA	NA	135,A04-15132
MSTRG.86644.1	D09	35133871	35134929	-	gene_id	MSTRG.86644	NA	NA	NA	NA	1121,D09-20468
MSTRG.103109.4	D13	1219411	1221751	+	gene_id	MSTRG.103109	NA	NA	NA	NA	-8814,D13-23441
MSTRG.71362.1	D05	14946929	14948456	+	gene_id	MSTRG.71362	NA	NA	NA	NA	-20,D05-27055
MSTRG.49837.4	A12	106498682	106500997	+	gene_id	MSTRG.49837	NA	NA	NA	NA	2670,A12-16806
MSTRG.67811.2	D04	47710645	47713279	+	gene_id	MSTRG.67811	NA	NA	NA	NA	38433,D04-26619
MSTRG.28968.2	A08	29233896	29235038	+	gene_id	MSTRG.28968	NA	NA	NA	NA	97,A08-27938
MSTRG.61320.1	D02	52997601	52998090	-	gene_id	MSTRG.61320	NA	NA	NA	NA	-1379,D02-29507
MSTRG.55716.1	D01	774904	781632	-	gene_id	MSTRG.55716	NA	NA	NA	NA	-1808,D01-31800
MSTRG.36251.3	A09	85238820	85241508	-	gene_id	MSTRG.36251	NA	NA	NA	NA	410,A09-22068
MSTRG.9297.1	A03	109074373	109077007	+	gene_id	MSTRG.9297	NA	NA	NA	NA	258,A03-26679
MSTRG.46149.1	A11	127114880	127119572	-	gene_id	MSTRG.46149	NA	NA	NA	NA	-74,A11-51540
MSTRG.105250.1	D13	50595077	50597423	+	gene_id	MSTRG.105250	NA	NA	NA	NA	-3689,D13-14041
MSTRG.20319.4	A06	4297194	4302441	+	gene_id	MSTRG.20319	NA	NA	NA	NA	346,A06-29368
MSTRG.16172.1	A05	23644423	23653417	+	gene_id	MSTRG.16172	NA	NA	NA	NA	213,A05-18673
MSTRG.84588.1	D08	62673463	62680165	-	gene_id	MSTRG.84588	NA	NA	NA	NA	349,D08-40092
MSTRG.11688.1	A04	78831290	78833438	-	gene_id	MSTRG.11688	NA	NA	NA	NA	152,A04-12498
MSTRG.89789.1	D10	7639336	7641050	+	gene_id	MSTRG.89789	NA	NA	NA	NA	-1357,D10-24828
MSTRG.47854.3	A12	81268981	81269595	-	gene_id	MSTRG.47854	NA	NA	NA	NA	1655,A12-20162
MSTRG.46946.2	A12	9088837	9093004	+	gene_id	MSTRG.46946	NA	NA	NA	NA	-6,A12-7041
MSTRG.104439.2	D13	26017160	26019135	-	gene_id	MSTRG.104439	NA	NA	NA	NA	889,D13-32248
MSTRG.69708.2	D05	4946432	4952378	-	gene_id	MSTRG.69708	NA	NA	NA	NA	-2604,D05-46339
MSTRG.74459.1	D06	9102419	9105243	-	gene_id	MSTRG.74459	NA	NA	NA	NA	-56,D06-29686
MSTRG.14872.1	A05	15103880	15105239	-	gene_id	MSTRG.14872	NA	NA	NA	NA	7060,A05-66657
MSTRG.35669.1	A09	81666397	81668580	+	gene_id	MSTRG.35669	NA	NA	NA	NA	261,A09-25414
MSTRG.34886.1	A09	76807991	76812300	+	gene_id	MSTRG.34886	NA	NA	NA	NA	793,A09-14439
MSTRG.51201.1	A13	3840601	3848874	+	gene_id	MSTRG.51201	NA	NA	NA	NA	623,A13-25739
MSTRG.101868.1	D12	62379165	62380256	-	gene_id	MSTRG.101868	NA	NA	NA	NA	-18202,D12-25253
MSTRG.72948.1	D05	46020656	46021689	+	gene_id	MSTRG.72948	NA	NA	NA	NA	13044,D05-27861
MSTRG.27055.2	A07	93519730	93521616	-	gene_id	MSTRG.27055	NA	NA	NA	NA	-1138,A07-25972
MSTRG.63531.2	D03	5805829	5808220	+	gene_id	MSTRG.63531	NA	NA	NA	NA	412,D03-23242
MSTRG.62971.2	D03	299619	302612	-	gene_id	MSTRG.62971	NA	NA	NA	NA	301,D03-21879
MSTRG.31406.1	A08	123191332	123194092	-	gene_id	MSTRG.31406	NA	NA	NA	NA	215,A08-33511
MSTRG.52928.1	A13	87072205	87074783	+	gene_id	MSTRG.52928	NA	NA	NA	NA	556,A13-33827
MSTRG.76183.3	D06	58381118	58384534	-	gene_id	MSTRG.76183	NA	NA	NA	NA	334,D06-19547
MSTRG.30911.2	A08	119144829	119152853	-	gene_id	MSTRG.30911	NA	NA	NA	NA	1776,A08-16252
MSTRG.16644.1	A05	27254287	27255281	+	gene_id	MSTRG.16644	NA	NA	NA	NA	-1867,A05-77864
MSTRG.91569.1	D10	52874775	52876716	-	gene_id	MSTRG.91569	NA	NA	NA	NA	-4510,D10-39049
MSTRG.48035.1	A12	84125472	84126194	-	gene_id	MSTRG.48035	NA	NA	NA	NA	-56635,A12-23634
MSTRG.28395.1	A08	6740781	6744780	+	gene_id	MSTRG.28395	NA	NA	NA	NA	2076,A08-11776
MSTRG.95081.2	D11	15578640	15580366	+	gene_id	MSTRG.95081	NA	NA	NA	NA	-808,D11-59104
MSTRG.6329.1	A02	105790437	105792026	+	gene_id	MSTRG.6329	NA	NA	NA	NA	-604,A02-24751
MSTRG.62702.1	D02	70760971	70761721	-	gene_id	MSTRG.62702	NA	NA	NA	NA	-3652,D02-8562
MSTRG.12914.4	A05	3320820	3327546	-	gene_id	MSTRG.12914	NA	NA	NA	NA	253,A05-48177
MSTRG.100731.1	D12	51842795	51843851	+	gene_id	MSTRG.100731	NA	NA	NA	NA	-3535,D12-44454
MSTRG.29154.1	A08	51297645	51300391	-	gene_id	MSTRG.29154	NA	NA	NA	NA	2229,A08-26799
MSTRG.96755.2	D11	56745210	56749374	+	gene_id	MSTRG.96755	NA	NA	NA	NA	212,D11-52009
MSTRG.63827.1	D03	17478314	17481879	+	gene_id	MSTRG.63827	NA	NA	NA	NA	122,D03-24544
MSTRG.39810.1	A10	110334455	110335353	+	gene_id	MSTRG.39810	NA	NA	NA	NA	-7116,A10-1162
MSTRG.26698.2	A07	88067650	88071816	-	gene_id	MSTRG.26698	NA	NA	NA	NA	513,A07-21885
MSTRG.33140.1	A09	59035920	59037648	+	gene_id	MSTRG.33140	NA	NA	NA	NA	12479,A09-6248
MSTRG.3330.1	A01	110429589	110431659	-	gene_id	MSTRG.3330	NA	NA	NA	NA	422,A01-12537
MSTRG.22494.1	A06	119232039	119233661	+	gene_id	MSTRG.22494	NA	NA	NA	NA	18185,A06-4723
MSTRG.22418.1	A06	118048288	118053864	-	gene_id	MSTRG.22418	NA	NA	NA	NA	290,A06-25426
MSTRG.6355.1	A02	105905715	105911507	+	gene_id	MSTRG.6355	NA	NA	NA	NA	454,A02-26812
MSTRG.80572.2	D07	54408730	54413205	-	gene_id	MSTRG.80572	NA	NA	NA	NA	-2095,D07-33861
MSTRG.91785.3	D10	56171667	56195652	-	gene_id	MSTRG.91785	NA	NA	NA	NA	-10495,D10-42683
MSTRG.84560.1	D08	62560566	62563006	-	gene_id	MSTRG.84560	NA	NA	NA	NA	-187,D08-32751
MSTRG.14718.1	A05	14113392	14120136	+	gene_id	MSTRG.14718	NA	NA	NA	NA	480,A05-61704
MSTRG.50897.1	A13	1484940	1488105	+	gene_id	MSTRG.50897	NA	NA	NA	NA	641,A13-30036
MSTRG.31769.1	A08	125348227	125349643	+	gene_id	MSTRG.31769	NA	NA	NA	NA	7281,A08-17702
MSTRG.51737.1	A13	14050466	14057913	+	gene_id	MSTRG.51737	NA	NA	NA	NA	-672,A13-30718
MSTRG.62743.1	D02	70928717	70934789	+	gene_id	MSTRG.62743	NA	NA	NA	NA	138,D02-38142
MSTRG.50845.1	A13	955259	965017	-	gene_id	MSTRG.50845	NA	NA	NA	NA	-1945,A13-20331
MSTRG.103475.14	D13	4024618	4026312	-	gene_id	MSTRG.103475	NA	NA	NA	NA	11296,D13-37191
MSTRG.50210.2	A12	108716209	108719396	-	gene_id	MSTRG.50210	NA	NA	NA	NA	450,A12-23308
MSTRG.37130.4	A10	4260415	4263275	-	gene_id	MSTRG.37130	NA	NA	NA	NA	921,A10-26705
MSTRG.156.4	A01	991325	993607	+	gene_id	MSTRG.156	NA	NA	NA	NA	340,A01-10143
MSTRG.5296.1	A02	71784353	71788923	+	gene_id	MSTRG.5296	NA	NA	NA	NA	301,A02-15707
MSTRG.57011.2	D01	17232862	17240920	+	gene_id	MSTRG.57011	NA	NA	NA	NA	337,D01-15296
MSTRG.35994.1	A09	83801379	83803629	+	gene_id	MSTRG.35994	NA	NA	NA	NA	554,A09-23080
MSTRG.20037.1	A06	1679088	1680252	+	gene_id	MSTRG.20037	NA	NA	NA	NA	-856,A06-13904
MSTRG.98858.1	D12	7182635	7186557	-	gene_id	MSTRG.98858	NA	NA	NA	NA	158,D12-16083
MSTRG.34139.3	A09	70829133	70832926	-	gene_id	MSTRG.34139	NA	NA	NA	NA	1224,A09-39489
MSTRG.52869.2	A13	83352732	83358345	+	gene_id	MSTRG.52869	NA	NA	NA	NA	70,A13-14330
MSTRG.63611.2	D03	9807819	9810555	+	gene_id	MSTRG.63611	NA	NA	NA	NA	192,D03-23247
MSTRG.83213.1	D08	46871979	46884151	-	gene_id	MSTRG.83213	NA	NA	NA	NA	-3508,D08-26063
MSTRG.6343.1	A02	105850173	105854255	+	gene_id	MSTRG.6343	NA	NA	NA	NA	-39,A02-26811
MSTRG.106125.1	D13	59857919	59859923	+	gene_id	MSTRG.106125	NA	NA	NA	NA	916,D13-37132
MSTRG.40353.1	A10	118631859	118633211	+	gene_id	MSTRG.40353	NA	NA	NA	NA	-17896,A10-40950
MSTRG.12061.1	A04	83757278	83759238	+	gene_id	MSTRG.12061	NA	NA	NA	NA	-508,A04-11982
MSTRG.6211.4	A02	105328715	105331224	+	gene_id	MSTRG.6211	NA	NA	NA	NA	843,A02-26415
MSTRG.84728.1	D08	63795478	63801831	-	gene_id	MSTRG.84728	NA	NA	NA	NA	-428,D08-22016
MSTRG.51613.1	A13	11595002	11605189	-	gene_id	MSTRG.51613	NA	NA	NA	NA	-146,A13-27791
MSTRG.42836.1	A11	15570504	15578507	-	gene_id	MSTRG.42836	NA	NA	NA	NA	-864,A11-53300
MSTRG.19479.5	A05	112598122	112606622	+	gene_id	MSTRG.19479	NA	NA	NA	NA	559,A05-38621
MSTRG.52579.1	A13	68901793	68918486	-	gene_id	MSTRG.52579	NA	NA	NA	NA	71180,A13-19035
MSTRG.34361.1	A09	73379866	73381897	-	gene_id	MSTRG.34361	NA	NA	NA	NA	257,A09-27905
MSTRG.49879.1	A12	106870309	106872340	+	gene_id	MSTRG.49879	NA	NA	NA	NA	3376,A12-27922
MSTRG.12766.1	A05	2631036	2633250	+	gene_id	MSTRG.12766	NA	NA	NA	NA	1411,A05-75925
MSTRG.1756.3	A01	26489896	26494031	-	gene_id	MSTRG.1756	NA	NA	NA	NA	910,A01-18094
MSTRG.82810.2	D08	36666719	36670212	-	gene_id	MSTRG.82810	NA	NA	NA	NA	-356,D08-27180
MSTRG.99216.1	D12	13221829	13225298	+	gene_id	MSTRG.99216	NA	NA	NA	NA	271,D12-33440
MSTRG.87116.1	D09	39996618	40008950	+	gene_id	MSTRG.87116	NA	NA	NA	NA	213,D09-21798
MSTRG.18007.1	A05	51787581	51791436	+	gene_id	MSTRG.18007	NA	NA	NA	NA	40308,A05-42711
MSTRG.1096.1	A01	11734897	11738654	-	gene_id	MSTRG.1096	NA	NA	NA	NA	303,A01-28257
MSTRG.38062.2	A10	18507236	18524796	-	gene_id	MSTRG.38062	NA	NA	NA	NA	1536,A10-27176
MSTRG.18847.2	A05	103709203	103712543	+	gene_id	MSTRG.18847	NA	NA	NA	NA	228,A05-58942
MSTRG.9310.1	A03	109219579	109222324	-	gene_id	MSTRG.9310	NA	NA	NA	NA	495,A03-27280
MSTRG.101748.1	D12	61521854	61525145	-	gene_id	MSTRG.101748	NA	NA	NA	NA	40,D12-30782
MSTRG.9151.1	A03	106401024	106406897	-	gene_id	MSTRG.9151	NA	NA	NA	NA	586,A03-23655
MSTRG.35097.1	A09	78190507	78192134	-	gene_id	MSTRG.35097	NA	NA	NA	NA	-2081,A09-35137
MSTRG.36249.1	A09	85234103	85237782	+	gene_id	MSTRG.36249	NA	NA	NA	NA	123,A09-44431
MSTRG.20000.1	A06	1490583	1491892	-	gene_id	MSTRG.20000	NA	NA	NA	NA	28791,A06-28588
MSTRG.92544.3	D10	66830846	66832312	-	gene_id	MSTRG.92544	NA	NA	NA	NA	-261,D10-23109
MSTRG.46451.1	A12	2213448	2214373	+	gene_id	MSTRG.46451	NA	NA	NA	NA	-2705,A12-24394
MSTRG.53252.2	A13	95711154	95712951	+	gene_id	MSTRG.53252	NA	NA	NA	NA	2099,A13-19673
MSTRG.49282.1	A12	102067631	102070835	+	gene_id	MSTRG.49282	NA	NA	NA	NA	169,A12-21427
MSTRG.37399.1	A10	6319177	6320991	-	gene_id	MSTRG.37399	NA	NA	NA	NA	-2063,A10-31163
MSTRG.85187.1	D08	66450049	66453877	-	gene_id	MSTRG.85187	NA	NA	NA	NA	275,D08-30278
MSTRG.39795.1	A10	110041514	110045891	+	gene_id	MSTRG.39795	NA	NA	NA	NA	71,A10-22373
MSTRG.21165.3	A06	22815428	22817249	-	gene_id	MSTRG.21165	NA	NA	NA	NA	687,A06-29236
MSTRG.7616.1	A03	17564028	17565962	+	gene_id	MSTRG.7616	NA	NA	NA	NA	-3155,A03-29298
MSTRG.52435.1	A13	54283773	54287658	+	gene_id	MSTRG.52435	NA	NA	NA	NA	695,A13-23624
MSTRG.3377.1	A01	110660426	110666948	-	gene_id	MSTRG.3377	NA	NA	NA	NA	267,A01-25329
MSTRG.61012.1	D02	43793859	43794486	-	gene_id	MSTRG.61012	NA	NA	NA	NA	106,D02-37763
MSTRG.74828.2	D06	14783773	14787273	-	gene_id	MSTRG.74828	NA	NA	NA	NA	194,D06-22859
MSTRG.33191.5	A09	59627498	59631024	+	gene_id	MSTRG.33191	NA	NA	NA	NA	-275,A09-38039
MSTRG.85569.1	D09	6513610	6516035	+	gene_id	MSTRG.85569	NA	NA	NA	NA	304,D09-12172
MSTRG.20712.2	A06	9976470	9980292	+	gene_id	MSTRG.20712	NA	NA	NA	NA	-564,A06-26219
MSTRG.77823.1	D07	4240124	4242764	-	gene_id	MSTRG.77823	NA	NA	NA	NA	575,D07-18880
MSTRG.94461.3	D11	10833413	10887300	+	gene_id	MSTRG.94461	NA	NA	NA	NA	28467,D11-42921
MSTRG.103543.1	D13	4615386	4617421	+	gene_id	MSTRG.103543	NA	NA	NA	NA	2643,D13-7648
MSTRG.13252.1	A05	5802146	5803053	-	gene_id	MSTRG.13252	NA	NA	NA	NA	-23,A05-70276
MSTRG.56000.1	D01	2489861	2491451	+	gene_id	MSTRG.56000	NA	NA	NA	NA	4320,D01-23848
MSTRG.30911.7	A08	119149355	119154800	-	gene_id	MSTRG.30911	NA	NA	NA	NA	346,A08-30611
MSTRG.95785.1	D11	23849029	23853561	+	gene_id	MSTRG.95785	NA	NA	NA	NA	215,D11-42999
MSTRG.23567.1	A07	1161209	1163442	-	gene_id	MSTRG.23567	NA	NA	NA	NA	-349,A07-13739
MSTRG.18015.1	A05	51957564	51963870	-	gene_id	MSTRG.18015	NA	NA	NA	NA	314,A05-41171
MSTRG.16906.2	A05	29892959	29895855	-	gene_id	MSTRG.16906	NA	NA	NA	NA	501,A05-57940
MSTRG.99947.1	D12	38795294	38799153	+	gene_id	MSTRG.99947	NA	NA	NA	NA	63,D12-48345
MSTRG.52439.1	A13	54430157	54431167	+	gene_id	MSTRG.52439	NA	NA	NA	NA	-248,A13-32473
MSTRG.85034.2	D08	65698506	65700684	-	gene_id	MSTRG.85034	NA	NA	NA	NA	51,D08-21474
MSTRG.8505.1	A03	77127052	77138029	-	gene_id	MSTRG.8505	NA	NA	NA	NA	-649,A03-22530
MSTRG.54795.1	A13	112258521	112261953	-	gene_id	MSTRG.54795	NA	NA	NA	NA	262,A13-15208
MSTRG.36559.1	A10	859513	862563	-	gene_id	MSTRG.36559	NA	NA	NA	NA	990,A10-38756
MSTRG.59055.1	D01	63369044	63373025	-	gene_id	MSTRG.59055	NA	NA	NA	NA	-63,D01-30434
MSTRG.37515.2	A10	7544602	7550658	+	gene_id	MSTRG.37515	NA	NA	NA	NA	731,A10-38820
MSTRG.85361.1	D09	1445877	1457372	+	gene_id	MSTRG.85361	NA	NA	NA	NA	1107,D09-17065
MSTRG.42189.1	A11	9292514	9295313	-	gene_id	MSTRG.42189	NA	NA	NA	NA	186,A11-27839
MSTRG.75819.1	D06	47336137	47338202	+	gene_id	MSTRG.75819	NA	NA	NA	NA	618,D06-19705
MSTRG.92511.1	D10	66633063	66635730	+	gene_id	MSTRG.92511	NA	NA	NA	NA	720,D10-30257
MSTRG.30354.2	A08	112034508	112035773	+	gene_id	MSTRG.30354	NA	NA	NA	NA	1287,A08-22764
MSTRG.1279.2	A01	14146696	14161498	+	gene_id	MSTRG.1279	NA	NA	NA	NA	168,A01-30955
MSTRG.65472.1	D03	53923122	53924878	+	gene_id	MSTRG.65472	NA	NA	NA	NA	290,D03-10436
MSTRG.16751.2	A05	28299306	28302331	+	gene_id	MSTRG.16751	NA	NA	NA	NA	187,A05-66788
MSTRG.39839.2	A10	111428991	111431148	+	gene_id	MSTRG.39839	NA	NA	NA	NA	-7540,A10-35275
MSTRG.17185.1	A05	33164766	33167211	+	gene_id	MSTRG.17185	NA	NA	NA	NA	1881,A05-45253
MSTRG.10211.4	A04	111124	113353	-	gene_id	MSTRG.10211	NA	NA	NA	NA	1465,A04-11901
MSTRG.22861.1	A06	124332450	124336336	-	gene_id	MSTRG.22861	NA	NA	NA	NA	694,A06-28123
MSTRG.8921.2	A03	101411029	101413072	-	gene_id	MSTRG.8921	NA	NA	NA	NA	568,A03-35118
MSTRG.91513.1	D10	51501137	51501590	-	gene_id	MSTRG.91513	NA	NA	NA	NA	93,D10-32023
MSTRG.14082.4	A05	10586546	10592322	+	gene_id	MSTRG.14082	NA	NA	NA	NA	-865,A05-41751
MSTRG.71405.1	D05	15253249	15255313	-	gene_id	MSTRG.71405	NA	NA	NA	NA	-663,D05-52808
MSTRG.105407.1	D13	52557883	52559816	-	gene_id	MSTRG.105407	NA	NA	NA	NA	1754,D13-19409
MSTRG.84639.1	D08	63145636	63148077	+	gene_id	MSTRG.84639	NA	NA	NA	NA	-331,D08-32121
MSTRG.43343.1	A11	21628214	21631155	-	gene_id	MSTRG.43343	NA	NA	NA	NA	-36,A11-33528
MSTRG.105379.3	D13	52230047	52233750	-	gene_id	MSTRG.105379	NA	NA	NA	NA	-464,D13-23736
MSTRG.39078.1	A10	83519712	83521111	-	gene_id	MSTRG.39078	NA	NA	NA	NA	54941,A10-38937
MSTRG.83747.2	D08	54276640	54277212	-	gene_id	MSTRG.83747	NA	NA	NA	NA	-2147,D08-36478
MSTRG.71987.2	D05	19993721	19998784	+	gene_id	MSTRG.71987	NA	NA	NA	NA	338,D05-18586
MSTRG.65275.1	D03	52232318	52232973	+	gene_id	MSTRG.65275	NA	NA	NA	NA	811,D03-30109
MSTRG.19904.1	A06	506887	509665	-	gene_id	MSTRG.19904	NA	NA	NA	NA	455,A06-9835
MSTRG.6914.2	A03	4730490	4733968	-	gene_id	MSTRG.6914	NA	NA	NA	NA	-96,A03-23539
MSTRG.74990.2	D06	18489173	18491667	-	gene_id	MSTRG.74990	NA	NA	NA	NA	-792,D06-29914
MSTRG.41151.1	A11	2937702	2939834	-	gene_id	MSTRG.41151	NA	NA	NA	NA	334,A11-22976
MSTRG.12640.1	A05	2000489	2002222	-	gene_id	MSTRG.12640	NA	NA	NA	NA	-1526,A05-56858
MSTRG.18975.1	A05	105573097	105593373	+	gene_id	MSTRG.18975	NA	NA	NA	NA	-8549,A05-60673
MSTRG.22312.1	A06	115202482	115214071	-	gene_id	MSTRG.22312	NA	NA	NA	NA	474,A06-20235
MSTRG.28194.2	A08	4901569	4906573	+	gene_id	MSTRG.28194	NA	NA	NA	NA	422,A08-33354
MSTRG.92603.3	D10	67567289	67569988	-	gene_id	MSTRG.92603	NA	NA	NA	NA	44,D10-46545
MSTRG.57907.1	D01	51070022	51070882	-	gene_id	MSTRG.57907	NA	NA	NA	NA	39959,D01-28785
MSTRG.13561.1	A05	7566095	7567663	+	gene_id	MSTRG.13561	NA	NA	NA	NA	10566,A05-42857
MSTRG.9591.1	A03	112105820	112109843	-	gene_id	MSTRG.9591	NA	NA	NA	NA	12,A03-25369
MSTRG.41767.1	A11	6548212	6557998	-	gene_id	MSTRG.41767	NA	NA	NA	NA	-2617,A11-19348
MSTRG.47848.1	A12	81228577	81231884	+	gene_id	MSTRG.47848	NA	NA	NA	NA	250,A12-33480
MSTRG.29200.1	A08	53182088	53182612	-	gene_id	MSTRG.29200	NA	NA	NA	NA	-74489,A08-37154
MSTRG.21891.2	A06	73572054	73573363	+	gene_id	MSTRG.21891	NA	NA	NA	NA	-1128,A06-14286
MSTRG.7246.1	A03	8897466	8902684	-	gene_id	MSTRG.7246	NA	NA	NA	NA	-274,A03-27521
MSTRG.6240.1	A02	105419958	105423956	-	gene_id	MSTRG.6240	NA	NA	NA	NA	344,A02-21599
MSTRG.2950.1	A01	106060655	106062984	-	gene_id	MSTRG.2950	NA	NA	NA	NA	-3952,A01-19506
MSTRG.88986.1	D10	1640758	1644779	-	gene_id	MSTRG.88986	NA	NA	NA	NA	-761,D10-26271
MSTRG.88952.2	D10	1446533	1450822	+	gene_id	MSTRG.88952	NA	NA	NA	NA	1323,D10-21475
MSTRG.84801.2	D08	64319295	64322823	-	gene_id	MSTRG.84801	NA	NA	NA	NA	297,D08-37251
MSTRG.78147.1	D07	6726530	6731469	+	gene_id	MSTRG.78147	NA	NA	NA	NA	166,D07-27206
MSTRG.40848.2	A11	1329674	1332231	-	gene_id	MSTRG.40848	NA	NA	NA	NA	357,A11-38619
MSTRG.84626.1	D08	62811331	62813073	+	gene_id	MSTRG.84626	NA	NA	NA	NA	4333,D08-24789
MSTRG.25790.1	A07	29714746	29716687	-	gene_id	MSTRG.25790	NA	NA	NA	NA	-4829,A07-25698
MSTRG.20916.7	A06	15909829	15913251	+	gene_id	MSTRG.20916	NA	NA	NA	NA	-794,A06-33293
MSTRG.23347.1	A06	128167586	128172909	-	gene_id	MSTRG.23347	NA	NA	NA	NA	270,A06-18337
MSTRG.7751.1	A03	22502233	22506081	-	gene_id	MSTRG.7751	NA	NA	NA	NA	91,A03-35807
MSTRG.7204.1	A03	8613755	8615436	+	gene_id	MSTRG.7204	NA	NA	NA	NA	387,A03-19173
MSTRG.57815.1	D01	48396405	48399450	-	gene_id	MSTRG.57815	NA	NA	NA	NA	861,D01-31712
MSTRG.87181.1	D09	40571894	40573855	+	gene_id	MSTRG.87181	NA	NA	NA	NA	429,D09-26363
MSTRG.99383.1	D12	16155651	16156893	+	gene_id	MSTRG.99383	NA	NA	NA	NA	-3169,D12-36611
MSTRG.100517.1	D12	49358630	49359863	-	gene_id	MSTRG.100517	NA	NA	NA	NA	3185,D12-37435
MSTRG.99897.2	D12	36643759	36648245	-	gene_id	MSTRG.99897	NA	NA	NA	NA	255,D12-49638
MSTRG.30504.1	A08	114074493	114076650	+	gene_id	MSTRG.30504	NA	NA	NA	NA	407,A08-17124
MSTRG.65404.1	D03	53357347	53364278	+	gene_id	MSTRG.65404	NA	NA	NA	NA	-1081,D03-14971
MSTRG.93540.1	D11	5278092	5279722	+	gene_id	MSTRG.93540	NA	NA	NA	NA	-524,D11-34566
MSTRG.30389.1	A08	112377238	112377960	+	gene_id	MSTRG.30389	NA	NA	NA	NA	-6918,A08-22048
MSTRG.69648.1	D05	4609734	4613143	-	gene_id	MSTRG.69648	NA	NA	NA	NA	505,D05-31828
MSTRG.93118.1	D11	2301878	2306355	+	gene_id	MSTRG.93118	NA	NA	NA	NA	875,D11-18281
MSTRG.96655.1	D11	53867215	53868514	+	gene_id	MSTRG.96655	NA	NA	NA	NA	-51165,D11-43050
MSTRG.36984.1	A10	3446638	3451116	-	gene_id	MSTRG.36984	NA	NA	NA	NA	-469,A10-30477
MSTRG.23866.1	A07	3063969	3067112	-	gene_id	MSTRG.23866	NA	NA	NA	NA	1357,A07-33565
MSTRG.88189.1	D09	47578326	47581335	-	gene_id	MSTRG.88189	NA	NA	NA	NA	574,D09-22180
MSTRG.30039.1	A08	106613330	106618744	+	gene_id	MSTRG.30039	NA	NA	NA	NA	237,A08-26239
MSTRG.70264.1	D05	7969248	7973861	+	gene_id	MSTRG.70264	NA	NA	NA	NA	241,D05-48953
MSTRG.67071.1	D04	21961048	21965495	-	gene_id	MSTRG.67071	NA	NA	NA	NA	-905,D04-29630
MSTRG.101010.3	D12	55083659	55097707	-	gene_id	MSTRG.101010	NA	NA	NA	NA	1120,D12-47247
MSTRG.27138.1	A07	94427112	94429762	-	gene_id	MSTRG.27138	NA	NA	NA	NA	230,A07-25772
MSTRG.71419.1	D05	15323333	15324863	-	gene_id	MSTRG.71419	NA	NA	NA	NA	-34516,D05-29474
MSTRG.78329.7	D07	8227865	8230951	-	gene_id	MSTRG.78329	NA	NA	NA	NA	1152,D07-17734
MSTRG.89682.4	D10	6481147	6488702	+	gene_id	MSTRG.89682	NA	NA	NA	NA	-151,D10-20462
MSTRG.85816.2	D09	11952286	11955746	+	gene_id	MSTRG.85816	NA	NA	NA	NA	-115,D09-30109
MSTRG.65990.1	D04	2631174	2632849	+	gene_id	MSTRG.65990	NA	NA	NA	NA	451,D04-31561
MSTRG.36304.1	A09	85632639	85634008	-	gene_id	MSTRG.36304	NA	NA	NA	NA	2499,A09-21262
MSTRG.99596.1	D12	21182972	21183811	-	gene_id	MSTRG.99596	NA	NA	NA	NA	9415,D12-25161
MSTRG.4796.1	A02	24431366	24443247	-	gene_id	MSTRG.4796	NA	NA	NA	NA	1024,A02-16860
MSTRG.74853.2	D06	15090852	15098826	-	gene_id	MSTRG.74853	NA	NA	NA	NA	142,D06-29308
MSTRG.50656.1	A12	111400366	111404137	+	gene_id	MSTRG.50656	NA	NA	NA	NA	395,A12-14412
MSTRG.20656.3	A06	8772620	8774460	+	gene_id	MSTRG.20656	NA	NA	NA	NA	2927,A06-16066
MSTRG.102316.1	D12	65327376	65329175	+	gene_id	MSTRG.102316	NA	NA	NA	NA	3792,D12-33343
MSTRG.77625.2	D07	2685384	2693750	-	gene_id	MSTRG.77625	NA	NA	NA	NA	447,D07-11884
MSTRG.26136.10	A07	45829989	45837629	+	gene_id	MSTRG.26136	NA	NA	NA	NA	-1761,A07-3267
MSTRG.104027.1	D13	11813386	11817898	-	gene_id	MSTRG.104027	NA	NA	NA	NA	279,D13-23838
MSTRG.60332.1	D02	15758037	15760338	+	gene_id	MSTRG.60332	NA	NA	NA	NA	-328,D02-23140
MSTRG.7137.2	A03	7644408	7644762	-	gene_id	MSTRG.7137	NA	NA	NA	NA	-208,A03-29455
MSTRG.79993.1	D07	35991011	35991768	-	gene_id	MSTRG.79993	NA	NA	NA	NA	-13414,D07-35294
MSTRG.18315.1	A05	75610400	75683662	+	gene_id	MSTRG.18315	NA	NA	NA	NA	-6799,A05-48068
MSTRG.51981.1	A13	29189844	29193399	+	gene_id	MSTRG.51981	NA	NA	NA	NA	-455,A13-38334
MSTRG.56714.2	D01	11814747	11818126	-	gene_id	MSTRG.56714	NA	NA	NA	NA	161,D01-25691
MSTRG.9753.2	A03	113667873	113670539	-	gene_id	MSTRG.9753	NA	NA	NA	NA	-154,A03-21470
MSTRG.52706.1	A13	76767150	76773336	+	gene_id	MSTRG.52706	NA	NA	NA	NA	326,A13-14823
MSTRG.8962.1	A03	101995959	101998236	+	gene_id	MSTRG.8962	NA	NA	NA	NA	19566,A03-36439
MSTRG.89813.2	D10	8096929	8098683	+	gene_id	MSTRG.89813	NA	NA	NA	NA	-803,D10-26783
MSTRG.103116.1	D13	1287265	1297589	+	gene_id	MSTRG.103116	NA	NA	NA	NA	3109,D13-20330
MSTRG.47194.1	A12	14747520	14749225	-	gene_id	MSTRG.47194	NA	NA	NA	NA	79990,A12-34626
MSTRG.41461.3	A11	4834075	4836233	-	gene_id	MSTRG.41461	NA	NA	NA	NA	332,A11-43260
MSTRG.105011.1	D13	46605300	46610768	-	gene_id	MSTRG.105011	NA	NA	NA	NA	-165,D13-36079
MSTRG.3116.1	A01	107779733	107783119	-	gene_id	MSTRG.3116	NA	NA	NA	NA	265,A01-21037
MSTRG.50036.1	A12	107923195	107929215	+	gene_id	MSTRG.50036	NA	NA	NA	NA	-858,A12-43950
MSTRG.11032.1	A04	27503436	27505393	-	gene_id	MSTRG.11032	NA	NA	NA	NA	-929,A04-9539
MSTRG.85000.2	D08	65534599	65538601	-	gene_id	MSTRG.85000	NA	NA	NA	NA	661,D08-35169
MSTRG.45578.3	A11	120781246	120785174	+	gene_id	MSTRG.45578	NA	NA	NA	NA	455,A11-47844
MSTRG.43491.2	A11	23768314	23771117	-	gene_id	MSTRG.43491	NA	NA	NA	NA	-168,A11-39338
MSTRG.43118.3	A11	18449418	18456857	+	gene_id	MSTRG.43118	NA	NA	NA	NA	-193,A11-37880
MSTRG.4069.3	A02	4913427	4916035	+	gene_id	MSTRG.4069	NA	NA	NA	NA	1309,A02-18776
MSTRG.104256.1	D13	18906870	18911064	+	gene_id	MSTRG.104256	NA	NA	NA	NA	118,D13-31803
MSTRG.59128.2	D02	536181	539902	+	gene_id	MSTRG.59128	NA	NA	NA	NA	-238,D02-17981
MSTRG.59917.1	D02	8080169	8083340	-	gene_id	MSTRG.59917	NA	NA	NA	NA	-376,D02-34002
MSTRG.21750.1	A06	54688322	54703696	-	gene_id	MSTRG.21750	NA	NA	NA	NA	-3650,A06-29075
MSTRG.54935.1	Contig1208	5417	8248	+	gene_id	MSTRG.54935	NA	NA	NA	NA	13818,Contig1208-1
MSTRG.63366.1	D03	3400259	3403596	+	gene_id	MSTRG.63366	NA	NA	NA	NA	343,D03-6966
MSTRG.46912.2	A12	8823781	8833641	+	gene_id	MSTRG.46912	NA	NA	NA	NA	2763,A12-22323
MSTRG.52758.1	A13	78464456	78467697	+	gene_id	MSTRG.52758	NA	NA	NA	NA	132,A13-20970
MSTRG.48742.1	A12	95436238	95443021	+	gene_id	MSTRG.48742	NA	NA	NA	NA	481,A12-39641
MSTRG.39635.1	A10	106849104	106851541	+	gene_id	MSTRG.39635	NA	NA	NA	NA	6196,A10-29240
MSTRG.32741.4	A09	44160750	44161809	-	gene_id	MSTRG.32741	NA	NA	NA	NA	3794,A09-40731
MSTRG.27166.3	A07	94639729	94641500	+	gene_id	MSTRG.27166	NA	NA	NA	NA	-982,A07-14207
MSTRG.13133.1	A05	4851729	4853101	-	gene_id	MSTRG.13133	NA	NA	NA	NA	-6643,A05-67004
MSTRG.46991.1	A12	10549923	10550868	+	gene_id	MSTRG.46991	NA	NA	NA	NA	-242,A12-24837
MSTRG.605.2	A01	4952033	4956742	+	gene_id	MSTRG.605	NA	NA	NA	NA	-1710,A01-14696
MSTRG.82811.1	D08	36687455	36690148	+	gene_id	MSTRG.82811	NA	NA	NA	NA	678,D08-27599
MSTRG.78971.2	D07	15886232	15890353	+	gene_id	MSTRG.78971	NA	NA	NA	NA	-81,D07-28193
MSTRG.50329.1	A12	109483835	109485453	+	gene_id	MSTRG.50329	NA	NA	NA	NA	7342,A12-17351
MSTRG.14563.1	A05	13347551	13348051	+	gene_id	MSTRG.14563	NA	NA	NA	NA	1583,A05-84079
MSTRG.88680.1	D09	50044010	50049284	-	gene_id	MSTRG.88680	NA	NA	NA	NA	-175,D09-13270
MSTRG.53604.1	A13	101985506	101986892	+	gene_id	MSTRG.53604	NA	NA	NA	NA	-13384,A13-28109
MSTRG.91714.3	D10	54348978	54358106	-	gene_id	MSTRG.91714	NA	NA	NA	NA	-1589,D10-28130
MSTRG.72748.2	D05	41508105	41525282	-	gene_id	MSTRG.72748	NA	NA	NA	NA	249,D05-40359
MSTRG.35528.1	A09	80914659	80916748	-	gene_id	MSTRG.35528	NA	NA	NA	NA	846,A09-29258
MSTRG.93891.1	D11	7228298	7237918	+	gene_id	MSTRG.93891	NA	NA	NA	NA	2539,D11-26838
MSTRG.52562.1	A13	67803769	67808830	+	gene_id	MSTRG.52562	NA	NA	NA	NA	387,A13-29248
MSTRG.13903.1	A05	9613360	9619526	+	gene_id	MSTRG.13903	NA	NA	NA	NA	148,A05-67486
MSTRG.77667.1	D07	3128514	3130332	+	gene_id	MSTRG.77667	NA	NA	NA	NA	-373,D07-5398
MSTRG.74846.1	D06	14973176	14976078	-	gene_id	MSTRG.74846	NA	NA	NA	NA	-9028,D06-22160
MSTRG.74784.1	D06	14048963	14051477	+	gene_id	MSTRG.74784	NA	NA	NA	NA	251,D06-25994
MSTRG.79157.1	D07	18602566	18604638	+	gene_id	MSTRG.79157	NA	NA	NA	NA	-618,D07-40495
MSTRG.22042.1	A06	96035704	96037888	-	gene_id	MSTRG.22042	NA	NA	NA	NA	-200898,A06-35062
MSTRG.81853.1	D08	5951630	5956523	+	gene_id	MSTRG.81853	NA	NA	NA	NA	-985,D08-25237
MSTRG.102828.2	D12	68304312	68304901	-	gene_id	MSTRG.102828	NA	NA	NA	NA	-23466,D12-22264
MSTRG.66173.2	D04	5013186	5014911	-	gene_id	MSTRG.66173	NA	NA	NA	NA	-1088,D04-23565
MSTRG.85196.1	D08	66511746	66524193	-	gene_id	MSTRG.85196	NA	NA	NA	NA	-9322,D08-30714
MSTRG.36470.1	A10	89353	89908	+	gene_id	MSTRG.36470	NA	NA	NA	NA	-3123,A10-40444
MSTRG.24123.12	A07	5001633	5005538	-	gene_id	MSTRG.24123	NA	NA	NA	NA	-1549,A07-38152
MSTRG.33967.1	A09	69135692	69137273	+	gene_id	MSTRG.33967	NA	NA	NA	NA	2822,A09-36181
MSTRG.44499.2	A11	88152140	88156362	+	gene_id	MSTRG.44499	NA	NA	NA	NA	20,A11-28471
MSTRG.72077.1	D05	21060604	21063965	+	gene_id	MSTRG.72077	NA	NA	NA	NA	181,D05-38740
MSTRG.59992.1	D02	8798865	8804513	+	gene_id	MSTRG.59992	NA	NA	NA	NA	-788,D02-26049
MSTRG.53734.2	A13	104392138	104397738	+	gene_id	MSTRG.53734	NA	NA	NA	NA	1842,A13-15670
MSTRG.57328.1	D01	25607409	25612361	+	gene_id	MSTRG.57328	NA	NA	NA	NA	532,D01-20909
MSTRG.47272.3	A12	17576628	17579403	+	gene_id	MSTRG.47272	NA	NA	NA	NA	3788,A12-39818
MSTRG.95872.2	D11	25608395	25611693	-	gene_id	MSTRG.95872	NA	NA	NA	NA	792,D11-20865
MSTRG.73512.1	D05	54446245	54450219	-	gene_id	MSTRG.73512	NA	NA	NA	NA	-653,D05-37094
MSTRG.45275.2	A11	116779904	116782458	-	gene_id	MSTRG.45275	NA	NA	NA	NA	1140,A11-47109
MSTRG.81517.2	D08	3030688	3031102	+	gene_id	MSTRG.81517	NA	NA	NA	NA	-1603,D08-16343
MSTRG.26067.1	A07	41195221	41198129	+	gene_id	MSTRG.26067	NA	NA	NA	NA	345,A07-22594
MSTRG.81145.3	D08	598202	600202	-	gene_id	MSTRG.81145	NA	NA	NA	NA	16,D08-28096
MSTRG.51121.1	A13	3253041	3255143	-	gene_id	MSTRG.51121	NA	NA	NA	NA	295,A13-33270
MSTRG.34190.2	A09	71406373	71410887	+	gene_id	MSTRG.34190	NA	NA	NA	NA	330,A09-6968
MSTRG.32621.1	A09	32118451	32122348	-	gene_id	MSTRG.32621	NA	NA	NA	NA	311,A09-37298
MSTRG.14607.1	A05	13606803	13608577	+	gene_id	MSTRG.14607	NA	NA	NA	NA	4104,A05-20096
MSTRG.14336.1	A05	12114925	12123445	+	gene_id	MSTRG.14336	NA	NA	NA	NA	417,A05-45490
MSTRG.6261.7	A02	105523541	105523932	-	gene_id	MSTRG.6261	NA	NA	NA	NA	1514,A02-29172
MSTRG.51843.1	A13	16459431	16460510	+	gene_id	MSTRG.51843	NA	NA	NA	NA	81,A13-21832
MSTRG.86347.1	D09	32010693	32014202	-	gene_id	MSTRG.86347	NA	NA	NA	NA	484,D09-35544
MSTRG.84469.1	D08	61973535	61976498	+	gene_id	MSTRG.84469	NA	NA	NA	NA	532,D08-12803
MSTRG.67765.1	D04	46419247	46422825	-	gene_id	MSTRG.67765	NA	NA	NA	NA	427,D04-20983
MSTRG.40357.1	A10	118613426	118616413	-	gene_id	MSTRG.40357	NA	NA	NA	NA	280,A10-40950
MSTRG.55218.1	Contig377	419	10071	+	gene_id	MSTRG.55218	NA	NA	NA	NA
MSTRG.32439.3	A09	14906146	14908844	+	gene_id	MSTRG.32439	NA	NA	NA	NA	-173,A09-10881
MSTRG.102610.2	D12	66973884	66976314	-	gene_id	MSTRG.102610	NA	NA	NA	NA	2040,D12-6501
MSTRG.17115.1	A05	32488574	32490724	-	gene_id	MSTRG.17115	NA	NA	NA	NA	162,A05-62676
MSTRG.31609.1	A08	124511167	124515569	+	gene_id	MSTRG.31609	NA	NA	NA	NA	508,A08-14317
MSTRG.62679.1	D02	70637421	70638091	+	gene_id	MSTRG.62679	NA	NA	NA	NA	-12514,D02-38629
MSTRG.41768.4	A11	6557262	6557950	+	gene_id	MSTRG.41768	NA	NA	NA	NA	-1884,A11-19348
MSTRG.10508.4	A04	3457287	3461160	-	gene_id	MSTRG.10508	NA	NA	NA	NA	-81,A04-12336
MSTRG.5392.1	A02	81946393	81951365	-	gene_id	MSTRG.5392	NA	NA	NA	NA	292,A02-17900
MSTRG.81171.1	D08	751749	753351	-	gene_id	MSTRG.81171	NA	NA	NA	NA	800,D08-24275
MSTRG.47044.1	A12	11311054	11311877	+	gene_id	MSTRG.47044	NA	NA	NA	NA	-825,A12-22760
MSTRG.71382.1	D05	15070349	15074171	+	gene_id	MSTRG.71382	NA	NA	NA	NA	-370,D05-46439
MSTRG.28003.1	A08	3126207	3127665	-	gene_id	MSTRG.28003	NA	NA	NA	NA	2471,A08-38479
MSTRG.91109.1	D10	35315477	35318069	-	gene_id	MSTRG.91109	NA	NA	NA	NA	-38,D10-15129
MSTRG.44939.1	A11	111791066	111795647	+	gene_id	MSTRG.44939	NA	NA	NA	NA	6032,A11-49211
MSTRG.75739.3	D06	44623414	44627342	+	gene_id	MSTRG.75739	NA	NA	NA	NA	956,D06-28626
MSTRG.12625.1	A05	1921463	1921926	+	gene_id	MSTRG.12625	NA	NA	NA	NA	-583,A05-71247
MSTRG.88745.4	D10	235202	236058	+	gene_id	MSTRG.88745	NA	NA	NA	NA	-2009,D10-23924
MSTRG.72944.3	D05	45788735	45791724	-	gene_id	MSTRG.72944	NA	NA	NA	NA	590,D05-21064
MSTRG.82461.1	D08	20552978	20555056	-	gene_id	MSTRG.82461	NA	NA	NA	NA	122479,D08-29924
MSTRG.77506.1	D07	1922475	1935270	-	gene_id	MSTRG.77506	NA	NA	NA	NA	244,D07-22701
MSTRG.2959.2	A01	106132628	106134628	-	gene_id	MSTRG.2959	NA	NA	NA	NA	380,A01-22297
MSTRG.69945.2	D05	6229115	6231904	+	gene_id	MSTRG.69945	NA	NA	NA	NA	-438,D05-25585
MSTRG.27491.3	A07	97706848	97711757	+	gene_id	MSTRG.27491	NA	NA	NA	NA	-778,A07-31659
MSTRG.44288.2	A11	66284425	66289910	-	gene_id	MSTRG.44288	NA	NA	NA	NA	388,A11-25392
MSTRG.106189.4	D13	60229694	60233077	-	gene_id	MSTRG.106189	NA	NA	NA	NA	2172,D13-23036
MSTRG.69629.2	D05	4526427	4527839	-	gene_id	MSTRG.69629	NA	NA	NA	NA	-1481,D05-38275
MSTRG.63814.1	D03	17421932	17423602	+	gene_id	MSTRG.63814	NA	NA	NA	NA	14688,D03-13835
MSTRG.16531.1	A05	26514958	26516033	-	gene_id	MSTRG.16531	NA	NA	NA	NA	-24664,A05-49159
MSTRG.9263.1	A03	108326670	108330993	+	gene_id	MSTRG.9263	NA	NA	NA	NA	507,A03-14975
MSTRG.38457.2	A10	34024575	34028378	-	gene_id	MSTRG.38457	NA	NA	NA	NA	644,A10-48469
MSTRG.5880.2	A02	101935325	101939662	+	gene_id	MSTRG.5880	NA	NA	NA	NA	291,A02-22694
MSTRG.64150.1	D03	32754459	32754664	+	gene_id	MSTRG.64150	NA	NA	NA	NA	170398,D03-13011
MSTRG.62510.5	D02	69680961	69682081	+	gene_id	MSTRG.62510	NA	NA	NA	NA	-651,D02-23264
MSTRG.52207.2	A13	49571601	49574584	+	gene_id	MSTRG.52207	NA	NA	NA	NA	-200,A13-20760
MSTRG.41387.1	A11	4270951	4271330	-	gene_id	MSTRG.41387	NA	NA	NA	NA	-1890,A11-59467
MSTRG.46886.11	A12	8453407	8456168	-	gene_id	MSTRG.46886	NA	NA	NA	NA	1705,A12-19544
MSTRG.81541.1	D08	3137734	3142435	-	gene_id	MSTRG.81541	NA	NA	NA	NA	-229,D08-39617
MSTRG.65342.3	D03	52714633	52716044	-	gene_id	MSTRG.65342	NA	NA	NA	NA	-1465,D03-18043
MSTRG.87660.1	D09	44500817	44502125	-	gene_id	MSTRG.87660	NA	NA	NA	NA	-1957,D09-18807
MSTRG.24122.6	A07	4993044	4999395	+	gene_id	MSTRG.24122	NA	NA	NA	NA	-956,A07-6352
MSTRG.19136.1	A05	108318389	108320184	+	gene_id	MSTRG.19136	NA	NA	NA	NA	3819,A05-32699
MSTRG.73316.3	D05	52171424	52175776	+	gene_id	MSTRG.73316	NA	NA	NA	NA	-309,D05-38212
MSTRG.79068.1	D07	17197431	17202426	+	gene_id	MSTRG.79068	NA	NA	NA	NA	1427,D07-18093
MSTRG.91231.1	D10	42418343	42428094	-	gene_id	MSTRG.91231	NA	NA	NA	NA	178,D10-40617
MSTRG.79352.1	D07	21452948	21453923	-	gene_id	MSTRG.79352	NA	NA	NA	NA	-814,D07-24548
MSTRG.88753.2	D10	277307	280100	-	gene_id	MSTRG.88753	NA	NA	NA	NA	-189,D10-18129
MSTRG.14878.2	A05	15075215	15080741	+	gene_id	MSTRG.14878	NA	NA	NA	NA	460,A05-70385
MSTRG.83251.2	D08	47732380	47735989	+	gene_id	MSTRG.83251	NA	NA	NA	NA	433,D08-25669
MSTRG.77495.1	D07	2008973	2010094	+	gene_id	MSTRG.77495	NA	NA	NA	NA	902,D07-13620
MSTRG.83156.1	D08	45358511	45359504	-	gene_id	MSTRG.83156	NA	NA	NA	NA	1939,D08-29577
MSTRG.17862.1	A05	45179619	45181960	-	gene_id	MSTRG.17862	NA	NA	NA	NA	339,A05-77953
MSTRG.3405.5	A01	110825811	110832595	+	gene_id	MSTRG.3405	NA	NA	NA	NA	-29,A01-28950
MSTRG.89381.1	D10	4078086	4085624	+	gene_id	MSTRG.89381	NA	NA	NA	NA	449,D10-16644
MSTRG.30993.1	A08	119797006	119802789	-	gene_id	MSTRG.30993	NA	NA	NA	NA	-130,A08-37475
MSTRG.40874.2	A11	1399770	1405601	-	gene_id	MSTRG.40874	NA	NA	NA	NA	714,A11-43545
MSTRG.63480.3	D03	4970454	4972980	+	gene_id	MSTRG.63480	NA	NA	NA	NA	639,D03-18237
MSTRG.62418.1	D02	69087808	69090000	+	gene_id	MSTRG.62418	NA	NA	NA	NA	-4000,D02-33926
MSTRG.43039.2	A11	17667657	17674044	-	gene_id	MSTRG.43039	NA	NA	NA	NA	209,A11-49083
MSTRG.33759.1	A09	66617814	66627281	-	gene_id	MSTRG.33759	NA	NA	NA	NA	536,A09-45645
MSTRG.20129.1	A06	2598448	2600171	-	gene_id	MSTRG.20129	NA	NA	NA	NA	-1375,A06-26570
MSTRG.54064.1	A13	107203937	107206106	-	gene_id	MSTRG.54064	NA	NA	NA	NA	186,A13-15356
MSTRG.92602.1	D10	67624981	67627611	+	gene_id	MSTRG.92602	NA	NA	NA	NA	-278,D10-28888
MSTRG.67268.1	D04	34508846	34517700	-	gene_id	MSTRG.67268	NA	NA	NA	NA	308,D04-23784
MSTRG.76575.1	D06	63488491	63504226	-	gene_id	MSTRG.76575	NA	NA	NA	NA	2033,D06-26426
MSTRG.106461.1	D13	62426805	62430234	-	gene_id	MSTRG.106461	NA	NA	NA	NA	406,D13-16989
MSTRG.67875.1	D04	48889276	48893907	-	gene_id	MSTRG.67875	NA	NA	NA	NA	-1371,D04-30560
MSTRG.19548.1	A05	113322526	113322985	+	gene_id	MSTRG.19548	NA	NA	NA	NA	3863,A05-75868
MSTRG.62410.1	D02	69017632	69027556	+	gene_id	MSTRG.62410	NA	NA	NA	NA	-9,D02-33684
MSTRG.69136.1	D05	2065333	2068865	-	gene_id	MSTRG.69136	NA	NA	NA	NA	-20289,D05-51745
MSTRG.96963.3	D11	59625154	59629427	-	gene_id	MSTRG.96963	NA	NA	NA	NA	564,D11-15435
MSTRG.73906.1	D06	2749766	2754279	+	gene_id	MSTRG.73906	NA	NA	NA	NA	205,D06-17792
MSTRG.38178.1	A10	21165108	21168450	-	gene_id	MSTRG.38178	NA	NA	NA	NA	-591,A10-29598
MSTRG.57834.1	D01	48836700	48846479	-	gene_id	MSTRG.57834	NA	NA	NA	NA	-3292,D01-22655
MSTRG.60431.2	D02	19413878	19418130	-	gene_id	MSTRG.60431	NA	NA	NA	NA	199,D02-20265
MSTRG.106120.1	D13	59843551	59845882	+	gene_id	MSTRG.106120	NA	NA	NA	NA	566,D13-30672
MSTRG.25985.1	A07	34991731	34997787	-	gene_id	MSTRG.25985	NA	NA	NA	NA	-78,A07-39979
MSTRG.103450.1	D13	3725955	3727941	+	gene_id	MSTRG.103450	NA	NA	NA	NA	-779,D13-35261
MSTRG.30190.1	A08	109916844	109921383	+	gene_id	MSTRG.30190	NA	NA	NA	NA	782,A08-7944
MSTRG.30100.2	A08	107749818	107751787	-	gene_id	MSTRG.30100	NA	NA	NA	NA	-1489,A08-37428
MSTRG.45523.1	A11	119402974	119411062	-	gene_id	MSTRG.45523	NA	NA	NA	NA	-596,A11-31429
MSTRG.29873.1	A08	102658487	102661218	-	gene_id	MSTRG.29873	NA	NA	NA	NA	-269,A08-13329
MSTRG.50653.1	A12	111404570	111405824	-	gene_id	MSTRG.50653	NA	NA	NA	NA	2551,A12-14412
MSTRG.98994.4	D12	9053862	9054351	-	gene_id	MSTRG.98994	NA	NA	NA	NA	-2206,D12-27536
MSTRG.85355.1	D09	1512682	1520506	-	gene_id	MSTRG.85355	NA	NA	NA	NA	-701,D09-22364
MSTRG.69060.1	D05	1700784	1701794	+	gene_id	MSTRG.69060	NA	NA	NA	NA	-76,D05-37633
MSTRG.59182.6	D02	660764	686218	-	gene_id	MSTRG.59182	NA	NA	NA	NA	742,D02-28987
MSTRG.77609.1	D07	2675769	2682188	-	gene_id	MSTRG.77609	NA	NA	NA	NA	-1348,D07-30054
MSTRG.45621.3	A11	121461092	121463361	+	gene_id	MSTRG.45621	NA	NA	NA	NA	-523,A11-36233
MSTRG.40672.2	A11	151920	155258	+	gene_id	MSTRG.40672	NA	NA	NA	NA	69,A11-29904
MSTRG.52582.2	A13	68836567	68841416	-	gene_id	MSTRG.52582	NA	NA	NA	NA	32,A13-19035
MSTRG.50492.1	A12	110348574	110350628	+	gene_id	MSTRG.50492	NA	NA	NA	NA	196,A12-40666
MSTRG.59644.1	D02	5361507	5362363	+	gene_id	MSTRG.59644	NA	NA	NA	NA	15744,D02-7645
MSTRG.42288.2	A11	9931049	9936663	-	gene_id	MSTRG.42288	NA	NA	NA	NA	247,A11-26548
MSTRG.69223.1	D05	2324681	2326911	-	gene_id	MSTRG.69223	NA	NA	NA	NA	506,D05-30564
MSTRG.35566.2	A09	81096933	81097532	+	gene_id	MSTRG.35566	NA	NA	NA	NA	1517,A09-20012
MSTRG.9864.1	A03	114502519	114505030	+	gene_id	MSTRG.9864	NA	NA	NA	NA	301,A03-28041
MSTRG.49960.2	A12	107413975	107416316	-	gene_id	MSTRG.49960	NA	NA	NA	NA	936,A12-39155
MSTRG.83122.8	D08	44616642	44622982	-	gene_id	MSTRG.83122	NA	NA	NA	NA	1116,D08-14616
MSTRG.68577.1	D04	56586022	56590456	-	gene_id	MSTRG.68577	NA	NA	NA	NA	-235,D04-32694
MSTRG.39160.2	A10	86396855	86399079	+	gene_id	MSTRG.39160	NA	NA	NA	NA	128,A10-38669
MSTRG.48397.3	A12	89675717	89676549	+	gene_id	MSTRG.48397	NA	NA	NA	NA	-2825,A12-28086
MSTRG.97610.1	D11	67911918	67917907	+	gene_id	MSTRG.97610	NA	NA	NA	NA	-1878,D11-34769
MSTRG.20850.1	A06	12379036	12382722	-	gene_id	MSTRG.20850	NA	NA	NA	NA	394,A06-15771
MSTRG.14362.2	A05	12273765	12277200	-	gene_id	MSTRG.14362	NA	NA	NA	NA	775,A05-54970
MSTRG.101315.1	D12	57872319	57875439	-	gene_id	MSTRG.101315	NA	NA	NA	NA	356,D12-33286
MSTRG.89342.1	D10	3694793	3699003	+	gene_id	MSTRG.89342	NA	NA	NA	NA	467,D10-18543
MSTRG.12592.1	A05	1514038	1519856	-	gene_id	MSTRG.12592	NA	NA	NA	NA	-248,A05-70733
MSTRG.63014.1	D03	524212	530425	-	gene_id	MSTRG.63014	NA	NA	NA	NA	-543,D03-16127
MSTRG.33634.1	A09	65548603	65549279	+	gene_id	MSTRG.33634	NA	NA	NA	NA	-64536,A09-19336
MSTRG.99518.2	D12	18645961	18649054	-	gene_id	MSTRG.99518	NA	NA	NA	NA	331,D12-39449
MSTRG.85639.1	D09	7733859	7741924	-	gene_id	MSTRG.85639	NA	NA	NA	NA	2799,D09-22059
MSTRG.41876.1	A11	7263995	7265365	-	gene_id	MSTRG.41876	NA	NA	NA	NA	916,A11-32054
MSTRG.24325.3	A07	6815376	6819547	+	gene_id	MSTRG.24325	NA	NA	NA	NA	429,A07-27960
MSTRG.62128.1	D02	67001610	67004918	+	gene_id	MSTRG.62128	NA	NA	NA	NA	395,D02-30617
MSTRG.46155.1	A11	127152848	127153617	+	gene_id	MSTRG.46155	NA	NA	NA	NA	-6276,A11-54934
MSTRG.72961.1	D05	46111876	46119057	-	gene_id	MSTRG.72961	NA	NA	NA	NA	315,D05-53445
MSTRG.70094.1	D05	7153276	7159701	-	gene_id	MSTRG.70094	NA	NA	NA	NA	36,D05-24227
MSTRG.101239.1	D12	57357378	57361398	-	gene_id	MSTRG.101239	NA	NA	NA	NA	683,D12-45510
MSTRG.75374.1	D06	26474442	26478755	+	gene_id	MSTRG.75374	NA	NA	NA	NA	-139,D06-20996
MSTRG.60738.1	D02	30577586	30582562	+	gene_id	MSTRG.60738	NA	NA	NA	NA	-880,D02-38259
MSTRG.105998.1	D13	58980240	58984210	-	gene_id	MSTRG.105998	NA	NA	NA	NA	409,D13-19940
MSTRG.85657.1	D09	7953860	7957718	-	gene_id	MSTRG.85657	NA	NA	NA	NA	709,D09-31849
MSTRG.96228.1	D11	35945452	35955537	-	gene_id	MSTRG.96228	NA	NA	NA	NA	1284,D11-41767
MSTRG.82093.1	D08	9608120	9612877	+	gene_id	MSTRG.82093	NA	NA	NA	NA	5920,D08-31550
MSTRG.105039.1	D13	46891061	46893509	-	gene_id	MSTRG.105039	NA	NA	NA	NA	272,D13-31215
MSTRG.61279.1	D02	51921661	51922803	-	gene_id	MSTRG.61279	NA	NA	NA	NA	-81,D02-29334
MSTRG.26888.1	A07	91952074	91953893	-	gene_id	MSTRG.26888	NA	NA	NA	NA	446,A07-15137
MSTRG.62453.2	D02	69281023	69283695	-	gene_id	MSTRG.62453	NA	NA	NA	NA	-901,D02-23446
MSTRG.9842.1	A03	114406352	114412578	+	gene_id	MSTRG.9842	NA	NA	NA	NA	-500,A03-23689
MSTRG.20528.1	A06	7546892	7549140	-	gene_id	MSTRG.20528	NA	NA	NA	NA	499,A06-25491
MSTRG.18223.1	A05	72811838	72814636	+	gene_id	MSTRG.18223	NA	NA	NA	NA	229,A05-61902
MSTRG.81072.1	D08	136550	140178	-	gene_id	MSTRG.81072	NA	NA	NA	NA	674,D08-22949
MSTRG.73666.1	D06	832525	835231	+	gene_id	MSTRG.73666	NA	NA	NA	NA	344,D06-22266
MSTRG.22737.1	A06	122754617	122759613	+	gene_id	MSTRG.22737	NA	NA	NA	NA	393,A06-15993
MSTRG.16780.1	A05	28498019	28499828	+	gene_id	MSTRG.16780	NA	NA	NA	NA	1293,A05-53920
MSTRG.90449.1	D10	17186884	17187543	+	gene_id	MSTRG.90449	NA	NA	NA	NA	-2374,D10-35921
MSTRG.49392.2	A12	103235518	103245841	-	gene_id	MSTRG.49392	NA	NA	NA	NA	1339,A12-29905
MSTRG.18060.3	A05	53196049	53200245	+	gene_id	MSTRG.18060	NA	NA	NA	NA	-233,A05-61471
MSTRG.15051.2	A05	16219796	16230859	+	gene_id	MSTRG.15051	NA	NA	NA	NA	245,A05-48287
MSTRG.101348.1	D12	58145416	58154947	-	gene_id	MSTRG.101348	NA	NA	NA	NA	378,D12-36444
MSTRG.41167.1	A11	2983695	2985253	-	gene_id	MSTRG.41167	NA	NA	NA	NA	-501,A11-20218
MSTRG.36508.1	A10	448865	450708	-	gene_id	MSTRG.36508	NA	NA	NA	NA	180,A10-22209
MSTRG.9922.1	A03	114842553	114845299	-	gene_id	MSTRG.9922	NA	NA	NA	NA	1188,A03-28242
MSTRG.37968.1	A10	15164676	15167048	+	gene_id	MSTRG.37968	NA	NA	NA	NA	-56,A10-34928
MSTRG.96050.1	D11	29997334	29999416	-	gene_id	MSTRG.96050	NA	NA	NA	NA	-17,D11-38109
MSTRG.77434.1	D07	1549802	1555030	-	gene_id	MSTRG.77434	NA	NA	NA	NA	-8903,D07-32256
MSTRG.98206.1	D12	748167	752568	-	gene_id	MSTRG.98206	NA	NA	NA	NA	-698,D12-25544
MSTRG.99480.1	D12	17822989	17826525	-	gene_id	MSTRG.99480	NA	NA	NA	NA	386,D12-40245
MSTRG.9532.1	A03	111584489	111586079	+	gene_id	MSTRG.9532	NA	NA	NA	NA	3969,A03-27090
MSTRG.87981.2	D09	46378111	46388284	+	gene_id	MSTRG.87981	NA	NA	NA	NA	297,D09-16248
MSTRG.81235.5	D08	1075095	1076613	-	gene_id	MSTRG.81235	NA	NA	NA	NA	5101,D08-36324
MSTRG.7115.1	A03	6759889	6770119	+	gene_id	MSTRG.7115	NA	NA	NA	NA	1949,A03-18863
MSTRG.84808.1	D08	64333301	64337631	+	gene_id	MSTRG.84808	NA	NA	NA	NA	550,D08-19448
MSTRG.32341.2	A09	9592734	9593696	+	gene_id	MSTRG.32341	NA	NA	NA	NA	2592,A09-23864
MSTRG.8294.1	A03	61725507	61729153	+	gene_id	MSTRG.8294	NA	NA	NA	NA	-211,A03-17365
MSTRG.16437.10	A05	25466450	25467593	-	gene_id	MSTRG.16437	NA	NA	NA	NA	1194,A05-72496
MSTRG.7598.1	A03	17005311	17008829	-	gene_id	MSTRG.7598	NA	NA	NA	NA	-455,A03-14910
MSTRG.95236.1	D11	17111439	17115783	+	gene_id	MSTRG.95236	NA	NA	NA	NA	-491,D11-41381
MSTRG.105979.1	D13	58863515	58866414	+	gene_id	MSTRG.105979	NA	NA	NA	NA	-1736,D13-33211
MSTRG.20611.1	A06	8415084	8421821	-	gene_id	MSTRG.20611	NA	NA	NA	NA	211,A06-27106
MSTRG.31172.2	A08	121144202	121149625	-	gene_id	MSTRG.31172	NA	NA	NA	NA	195,A08-36553
MSTRG.16961.1	A05	31029787	31036580	+	gene_id	MSTRG.16961	NA	NA	NA	NA	425,A05-50013
MSTRG.83450.1	D08	50370984	50373944	+	gene_id	MSTRG.83450	NA	NA	NA	NA	-6150,D08-24737
MSTRG.42437.1	A11	11492138	11493237	-	gene_id	MSTRG.42437	NA	NA	NA	NA	-570,A11-35186
MSTRG.71081.1	D05	13057741	13058542	+	gene_id	MSTRG.71081	NA	NA	NA	NA	-676,D05-17060
MSTRG.27159.3	A07	94670656	94671798	-	gene_id	MSTRG.27159	NA	NA	NA	NA	-149,A07-40519
MSTRG.83934.2	D08	56588201	56590576	-	gene_id	MSTRG.83934	NA	NA	NA	NA	-1063,D08-19221
MSTRG.102246.1	D12	64978612	64979804	+	gene_id	MSTRG.102246	NA	NA	NA	NA	2066,D12-11922
MSTRG.36358.1	A09	85960331	85966840	-	gene_id	MSTRG.36358	NA	NA	NA	NA	765,A09-26667
MSTRG.31968.1	A09	1164860	1168101	+	gene_id	MSTRG.31968	NA	NA	NA	NA	9493,A09-18447
MSTRG.10523.1	A04	3849876	3850407	+	gene_id	MSTRG.10523	NA	NA	NA	NA	9451,A04-16843
MSTRG.86517.1	D09	34154907	34166023	+	gene_id	MSTRG.86517	NA	NA	NA	NA	-152,D09-21760
MSTRG.30743.2	A08	117381934	117387756	+	gene_id	MSTRG.30743	NA	NA	NA	NA	1225,A08-28814
MSTRG.21555.1	A06	39624269	39633604	+	gene_id	MSTRG.21555	NA	NA	NA	NA	-1044,A06-22758
MSTRG.82919.2	D08	40129742	40158132	+	gene_id	MSTRG.82919	NA	NA	NA	NA	42536,D08-37132
MSTRG.97959.2	D11	71561724	71566007	-	gene_id	MSTRG.97959	NA	NA	NA	NA	-396,D11-37668
MSTRG.64716.3	D03	45164746	45166452	-	gene_id	MSTRG.64716	NA	NA	NA	NA	1728,D03-17469
MSTRG.80815.1	D07	57263257	57264829	+	gene_id	MSTRG.80815	NA	NA	NA	NA	985,D07-31778
MSTRG.72535.1	D05	34483157	34492123	-	gene_id	MSTRG.72535	NA	NA	NA	NA	519,D05-19020
MSTRG.68618.1	D04	56855120	56855511	+	gene_id	MSTRG.68618	NA	NA	NA	NA	5363,D04-25019
MSTRG.93473.1	D11	4435803	4436831	-	gene_id	MSTRG.93473	NA	NA	NA	NA	5722,D11-51423
MSTRG.48190.1	A12	86725524	86728438	+	gene_id	MSTRG.48190	NA	NA	NA	NA	289,A12-25767
MSTRG.26706.2	A07	88298776	88302363	+	gene_id	MSTRG.26706	NA	NA	NA	NA	-542,A07-27869
MSTRG.35422.1	A09	80324020	80325640	-	gene_id	MSTRG.35422	NA	NA	NA	NA	1030,A09-39341
MSTRG.77398.2	D07	1350597	1351317	+	gene_id	MSTRG.77398	NA	NA	NA	NA	680,D07-20566
MSTRG.45733.2	A11	123129933	123130274	-	gene_id	MSTRG.45733	NA	NA	NA	NA	-810,A11-22035
MSTRG.23250.3	A06	127625995	127628288	-	gene_id	MSTRG.23250	NA	NA	NA	NA	219,A06-20114
MSTRG.16123.1	A05	23202368	23203290	-	gene_id	MSTRG.16123	NA	NA	NA	NA	-35,A05-43726
MSTRG.39857.1	A10	111734625	111736199	+	gene_id	MSTRG.39857	NA	NA	NA	NA	9447,A10-27264
MSTRG.90712.2	D10	22852726	22859728	-	gene_id	MSTRG.90712	NA	NA	NA	NA	626,D10-33130
MSTRG.43807.1	A11	29388801	29394638	+	gene_id	MSTRG.43807	NA	NA	NA	NA	1153,A11-50575
MSTRG.96929.1	D11	59431306	59433008	+	gene_id	MSTRG.96929	NA	NA	NA	NA	1101,D11-29578
MSTRG.18112.2	A05	58974461	58976077	+	gene_id	MSTRG.18112	NA	NA	NA	NA	19777,A05-41572
MSTRG.41992.1	A11	7930364	7937175	+	gene_id	MSTRG.41992	NA	NA	NA	NA	-1225,A11-47610
MSTRG.24367.1	A07	7137390	7141542	-	gene_id	MSTRG.24367	NA	NA	NA	NA	-10871,A07-32590
MSTRG.106439.2	D13	62267889	62274445	+	gene_id	MSTRG.106439	NA	NA	NA	NA	-278,D13-36882
MSTRG.15822.3	A05	21443125	21448036	-	gene_id	MSTRG.15822	NA	NA	NA	NA	1338,A05-63483
MSTRG.2015.2	A01	47559936	47564532	-	gene_id	MSTRG.2015	NA	NA	NA	NA	316,A01-13906
MSTRG.69298.1	D05	2836149	2838238	+	gene_id	MSTRG.69298	NA	NA	NA	NA	-459,D05-21327
MSTRG.1308.1	A01	14476859	14477974	+	gene_id	MSTRG.1308	NA	NA	NA	NA	-82,A01-23786
MSTRG.88946.1	D10	1284043	1286824	-	gene_id	MSTRG.88946	NA	NA	NA	NA	301,D10-35360
MSTRG.85022.4	D08	65607905	65609215	-	gene_id	MSTRG.85022	NA	NA	NA	NA	3253,D08-23522
MSTRG.30805.1	A08	118214463	118217956	-	gene_id	MSTRG.30805	NA	NA	NA	NA	10270,A08-43024
MSTRG.25067.1	A07	16351362	16352819	+	gene_id	MSTRG.25067	NA	NA	NA	NA	770,A07-23796
MSTRG.21871.1	A06	72494546	72505973	+	gene_id	MSTRG.21871	NA	NA	NA	NA	231,A06-16871
MSTRG.104902.1	D13	43093899	43095136	-	gene_id	MSTRG.104902	NA	NA	NA	NA	3976,D13-28799
MSTRG.83722.3	D08	53970799	53971943	+	gene_id	MSTRG.83722	NA	NA	NA	NA	742,D08-35556
MSTRG.63545.2	D03	5679235	5686665	+	gene_id	MSTRG.63545	NA	NA	NA	NA	1117,D03-6166
MSTRG.105721.1	D13	56981546	56982520	+	gene_id	MSTRG.105721	NA	NA	NA	NA	5879,D13-31259
MSTRG.101763.1	D12	61651768	61654126	-	gene_id	MSTRG.101763	NA	NA	NA	NA	1,D12-44523
MSTRG.88687.1	D09	50050358	50056574	-	gene_id	MSTRG.88687	NA	NA	NA	NA	311,D09-25107
MSTRG.39597.1	A10	106411648	106427353	+	gene_id	MSTRG.39597	NA	NA	NA	NA	426,A10-42294
MSTRG.106298.2	D13	60984906	60989194	-	gene_id	MSTRG.106298	NA	NA	NA	NA	774,D13-25653
MSTRG.102851.2	D12	68445784	68453507	+	gene_id	MSTRG.102851	NA	NA	NA	NA	320,D12-37548
MSTRG.88379.1	D09	48626744	48628906	+	gene_id	MSTRG.88379	NA	NA	NA	NA	4412,D09-31224
MSTRG.77060.2	D06	68151519	68155494	+	gene_id	MSTRG.77060	NA	NA	NA	NA	2062,D06-20086
MSTRG.55255.1	Contig395	20064	30634	-	gene_id	MSTRG.55255	NA	NA	NA	NA
MSTRG.39219.1	A10	88129289	88144689	-	gene_id	MSTRG.39219	NA	NA	NA	NA	5403,A10-16551
MSTRG.26219.2	A07	50455876	50461230	+	gene_id	MSTRG.26219	NA	NA	NA	NA	-514,A07-15113
MSTRG.97658.1	D11	68651538	68653639	-	gene_id	MSTRG.97658	NA	NA	NA	NA	6962,D11-52873
MSTRG.25691.1	A07	27383459	27387571	-	gene_id	MSTRG.25691	NA	NA	NA	NA	300,A07-15729
MSTRG.5167.1	A02	51291745	51295498	-	gene_id	MSTRG.5167	NA	NA	NA	NA	-339,A02-26322
MSTRG.65825.2	D04	1100928	1103074	-	gene_id	MSTRG.65825	NA	NA	NA	NA	1269,D04-21338
MSTRG.89383.1	D10	4129510	4132597	+	gene_id	MSTRG.89383	NA	NA	NA	NA	824,D10-19527
MSTRG.15011.3	A05	15813918	15820272	+	gene_id	MSTRG.15011	NA	NA	NA	NA	6325,A05-42568
MSTRG.62235.1	D02	67812438	67813816	-	gene_id	MSTRG.62235	NA	NA	NA	NA	-508,D02-29764
MSTRG.101112.2	D12	56071397	56073687	+	gene_id	MSTRG.101112	NA	NA	NA	NA	338,D12-40625
MSTRG.66890.7	D04	15261024	15262144	+	gene_id	MSTRG.66890	NA	NA	NA	NA	-976,D04-27666
MSTRG.59949.1	D02	8350591	8355018	-	gene_id	MSTRG.59949	NA	NA	NA	NA	321,D02-27839
MSTRG.41882.1	A11	7203853	7218401	+	gene_id	MSTRG.41882	NA	NA	NA	NA	253,A11-27332
MSTRG.28841.3	A08	18612936	18615562	+	gene_id	MSTRG.28841	NA	NA	NA	NA	855,A08-31537
MSTRG.40122.1	A10	115629985	115632993	+	gene_id	MSTRG.40122	NA	NA	NA	NA	20452,A10-25136
MSTRG.75045.2	D06	19508531	19511706	-	gene_id	MSTRG.75045	NA	NA	NA	NA	82,D06-17220
MSTRG.91241.2	D10	43272146	43273511	-	gene_id	MSTRG.91241	NA	NA	NA	NA	-10992,D10-18875
MSTRG.69173.1	D05	2224331	2230055	-	gene_id	MSTRG.69173	NA	NA	NA	NA	462,D05-33871
MSTRG.104176.1	D13	15856761	15859480	-	gene_id	MSTRG.104176	NA	NA	NA	NA	940,D13-30973
MSTRG.35349.1	A09	79730098	79735552	+	gene_id	MSTRG.35349	NA	NA	NA	NA	128,A09-23052
MSTRG.8205.1	A03	53648214	53651990	+	gene_id	MSTRG.8205	NA	NA	NA	NA	300,A03-28349
MSTRG.96623.1	D11	53359077	53361509	+	gene_id	MSTRG.96623	NA	NA	NA	NA	-601,D11-44050
MSTRG.63734.1	D03	15127972	15134018	-	gene_id	MSTRG.63734	NA	NA	NA	NA	1169,D03-25773
MSTRG.89313.2	D10	3489897	3492953	-	gene_id	MSTRG.89313	NA	NA	NA	NA	-564,D10-14735
MSTRG.28368.1	A08	6623235	6626177	-	gene_id	MSTRG.28368	NA	NA	NA	NA	-305,A08-19003
MSTRG.58244.1	D01	56543421	56548526	+	gene_id	MSTRG.58244	NA	NA	NA	NA	243,D01-36988
MSTRG.68333.1	D04	54365629	54368851	-	gene_id	MSTRG.68333	NA	NA	NA	NA	316,D04-16410
MSTRG.24797.5	A07	11733815	11738294	-	gene_id	MSTRG.24797	NA	NA	NA	NA	-23,A07-27393
MSTRG.99895.1	D12	36450519	36454481	-	gene_id	MSTRG.99895	NA	NA	NA	NA	1610,D12-24936
MSTRG.29737.2	A08	100213730	100220933	-	gene_id	MSTRG.29737	NA	NA	NA	NA	-549,A08-17800
MSTRG.68631.2	D04	56898788	56899804	-	gene_id	MSTRG.68631	NA	NA	NA	NA	5240,D04-7748
MSTRG.28404.1	A08	6943564	6949155	+	gene_id	MSTRG.28404	NA	NA	NA	NA	493,A08-36644
MSTRG.582.1	A01	4526361	4528386	+	gene_id	MSTRG.582	NA	NA	NA	NA	1298,A01-30056
MSTRG.57736.1	D01	45683343	45687948	+	gene_id	MSTRG.57736	NA	NA	NA	NA	-261,D01-29364
MSTRG.45861.1	A11	124522996	124524658	-	gene_id	MSTRG.45861	NA	NA	NA	NA	3541,A11-33074
MSTRG.20516.2	A06	7364292	7365723	+	gene_id	MSTRG.20516	NA	NA	NA	NA	-72,A06-29003
MSTRG.51394.1	A13	5728036	5728825	-	gene_id	MSTRG.51394	NA	NA	NA	NA	-1740,A13-30063
MSTRG.37996.1	A10	16252858	16253615	+	gene_id	MSTRG.37996	NA	NA	NA	NA	-1314,A10-40790
MSTRG.13090.3	A05	4332009	4353380	+	gene_id	MSTRG.13090	NA	NA	NA	NA	-1989,A05-61613
MSTRG.10213.10	A04	39303	43553	-	gene_id	MSTRG.10213	NA	NA	NA	NA	347,A04-774
MSTRG.36233.1	A09	85133588	85137985	-	gene_id	MSTRG.36233	NA	NA	NA	NA	783,A09-24586
MSTRG.54261.4	A13	108341093	108346206	-	gene_id	MSTRG.54261	NA	NA	NA	NA	661,A13-27718
MSTRG.46769.1	A12	6347438	6355197	-	gene_id	MSTRG.46769	NA	NA	NA	NA	1884,A12-33665
MSTRG.28673.1	A08	12304664	12306662	+	gene_id	MSTRG.28673	NA	NA	NA	NA	-261,A08-27745
MSTRG.75544.1	D06	33835898	33838942	-	gene_id	MSTRG.75544	NA	NA	NA	NA	128,D06-23421
MSTRG.6875.2	A03	4370186	4381788	+	gene_id	MSTRG.6875	NA	NA	NA	NA	-2034,A03-19009
MSTRG.55651.2	D01	364839	369471	+	gene_id	MSTRG.55651	NA	NA	NA	NA	-61,D01-35509
MSTRG.2102.1	A01	61067003	61068347	+	gene_id	MSTRG.2102	NA	NA	NA	NA	1184,A01-17960
MSTRG.40305.1	A10	118219485	118221460	+	gene_id	MSTRG.40305	NA	NA	NA	NA	587,A10-29062
MSTRG.8245.1	A03	56057414	56066378	-	gene_id	MSTRG.8245	NA	NA	NA	NA	-867,A03-28747
MSTRG.101104.2	D12	55970597	55979392	+	gene_id	MSTRG.101104	NA	NA	NA	NA	-608,D12-30542
MSTRG.82726.1	D08	34427803	34430209	-	gene_id	MSTRG.82726	NA	NA	NA	NA	82331,D08-27593
MSTRG.31211.2	A08	121446882	121451033	-	gene_id	MSTRG.31211	NA	NA	NA	NA	478,A08-37964
MSTRG.103532.1	D13	4584009	4588668	-	gene_id	MSTRG.103532	NA	NA	NA	NA	515,D13-30940
MSTRG.38487.1	A10	37570476	37577037	-	gene_id	MSTRG.38487	NA	NA	NA	NA	-1269,A10-26362
MSTRG.87861.1	D09	45223530	45227928	+	gene_id	MSTRG.87861	NA	NA	NA	NA	374,D09-26739
MSTRG.38516.1	A10	43151373	43156721	+	gene_id	MSTRG.38516	NA	NA	NA	NA	104,A10-20690
MSTRG.77645.1	D07	2952805	2953244	-	gene_id	MSTRG.77645	NA	NA	NA	NA	-1288,D07-25785
MSTRG.12775.1	A05	2671727	2672996	-	gene_id	MSTRG.12775	NA	NA	NA	NA	729,A05-56058
MSTRG.8357.1	A03	71061287	71061843	+	gene_id	MSTRG.8357	NA	NA	NA	NA	-59,A03-37224
MSTRG.69933.1	D05	6112634	6113507	-	gene_id	MSTRG.69933	NA	NA	NA	NA	1662,D05-37147
MSTRG.20717.2	A06	10188959	10193249	-	gene_id	MSTRG.20717	NA	NA	NA	NA	15403,A06-19995
MSTRG.29278.1	A08	66630269	66631790	-	gene_id	MSTRG.29278	NA	NA	NA	NA	165495,A08-15013
MSTRG.29555.1	A08	91580340	91581108	-	gene_id	MSTRG.29555	NA	NA	NA	NA	-234031,A08-26994
MSTRG.84718.2	D08	63764512	63766838	-	gene_id	MSTRG.84718	NA	NA	NA	NA	-217,D08-32529
MSTRG.81314.1	D08	1592316	1596644	+	gene_id	MSTRG.81314	NA	NA	NA	NA	258,D08-22041
MSTRG.58270.1	D01	57049679	57054920	-	gene_id	MSTRG.58270	NA	NA	NA	NA	582,D01-29208
MSTRG.42641.3	A11	13588212	13592570	-	gene_id	MSTRG.42641	NA	NA	NA	NA	278,A11-36375
MSTRG.59351.1	D02	2632487	2640654	+	gene_id	MSTRG.59351	NA	NA	NA	NA	-3019,D02-34440
MSTRG.12616.1	A05	1866542	1867846	-	gene_id	MSTRG.12616	NA	NA	NA	NA	-16986,A05-41684
MSTRG.78015.2	D07	5591164	5594315	-	gene_id	MSTRG.78015	NA	NA	NA	NA	-204,D07-36481
MSTRG.66221.1	D04	5470420	5480119	-	gene_id	MSTRG.66221	NA	NA	NA	NA	191,D04-13317
MSTRG.33416.7	A09	62326302	62329951	+	gene_id	MSTRG.33416	NA	NA	NA	NA	786,A09-31725
MSTRG.90781.1	D10	24931353	24934571	-	gene_id	MSTRG.90781	NA	NA	NA	NA	243,D10-42911
MSTRG.49132.1	A12	100789068	100793460	-	gene_id	MSTRG.49132	NA	NA	NA	NA	-350,A12-24091
MSTRG.37226.1	A10	4879221	4886951	+	gene_id	MSTRG.37226	NA	NA	NA	NA	236,A10-38301
MSTRG.9812.1	A03	114235207	114240129	+	gene_id	MSTRG.9812	NA	NA	NA	NA	534,A03-13583
MSTRG.30035.2	A08	106423305	106434837	-	gene_id	MSTRG.30035	NA	NA	NA	NA	1193,A08-26446
MSTRG.91550.1	D10	52117443	52122538	-	gene_id	MSTRG.91550	NA	NA	NA	NA	-765,D10-27497
MSTRG.15915.1	A05	21821447	21826434	+	gene_id	MSTRG.15915	NA	NA	NA	NA	-1998,A05-33248
MSTRG.81026.1	D07	58932758	58953263	-	gene_id	MSTRG.81026	NA	NA	NA	NA	-7849,D07-33645
MSTRG.4565.2	A02	12761516	12764007	-	gene_id	MSTRG.4565	NA	NA	NA	NA	569,A02-20270
MSTRG.24690.1	A07	10497477	10498247	-	gene_id	MSTRG.24690	NA	NA	NA	NA	3951,A07-30426
MSTRG.20131.2	A06	2691031	2693641	+	gene_id	MSTRG.20131	NA	NA	NA	NA	-349,A06-36219
MSTRG.62869.2	D02	71563135	71564072	-	gene_id	MSTRG.62869	NA	NA	NA	NA	-5840,D02-28795
MSTRG.6863.1	A03	4289887	4291287	+	gene_id	MSTRG.6863	NA	NA	NA	NA	3174,A03-24816
MSTRG.82285.1	D08	12819157	12819993	-	gene_id	MSTRG.82285	NA	NA	NA	NA	1237,D08-44470
MSTRG.53978.2	A13	106689340	106692595	-	gene_id	MSTRG.53978	NA	NA	NA	NA	220,A13-33903
MSTRG.52233.1	A13	49760006	49760981	+	gene_id	MSTRG.52233	NA	NA	NA	NA	-25666,A13-34493
MSTRG.68927.1	D05	1096011	1101672	+	gene_id	MSTRG.68927	NA	NA	NA	NA	-593,D05-12996
MSTRG.95716.1	D11	22631879	22635181	-	gene_id	MSTRG.95716	NA	NA	NA	NA	756,D11-41103
MSTRG.73753.1	D06	1566840	1571496	-	gene_id	MSTRG.73753	NA	NA	NA	NA	437,D06-16370
MSTRG.91614.1	D10	53619287	53620057	-	gene_id	MSTRG.91614	NA	NA	NA	NA	-23934,D10-29968
MSTRG.57410.2	D01	28429815	28433572	+	gene_id	MSTRG.57410	NA	NA	NA	NA	-2,D01-35938
MSTRG.84525.11	D08	62164764	62166459	+	gene_id	MSTRG.84525	NA	NA	NA	NA	-476,D08-24784
MSTRG.103004.3	D13	422802	425218	-	gene_id	MSTRG.103004	NA	NA	NA	NA	168,D13-37408
MSTRG.3307.1	A01	110155790	110158321	-	gene_id	MSTRG.3307	NA	NA	NA	NA	335,A01-30649
MSTRG.48472.1	A12	91095737	91096598	-	gene_id	MSTRG.48472	NA	NA	NA	NA	-2777,A12-39918
MSTRG.22825.2	A06	123666778	123670031	+	gene_id	MSTRG.22825	NA	NA	NA	NA	615,A06-23851
MSTRG.68724.1	D04	57764100	57766897	-	gene_id	MSTRG.68724	NA	NA	NA	NA	-14049,D04-23164
MSTRG.49092.1	A12	99543311	99610057	-	gene_id	MSTRG.49092	NA	NA	NA	NA	28763,A12-16945
MSTRG.31319.1	A08	122459317	122486466	-	gene_id	MSTRG.31319	NA	NA	NA	NA	-6818,A08-45043
MSTRG.53274.1	A13	96364219	96365689	+	gene_id	MSTRG.53274	NA	NA	NA	NA	-130716,A13-29937
MSTRG.96869.1	D11	58575560	58576915	+	gene_id	MSTRG.96869	NA	NA	NA	NA	347,D11-55208
MSTRG.83942.3	D08	56698597	56702356	-	gene_id	MSTRG.83942	NA	NA	NA	NA	857,D08-21231
MSTRG.93225.1	D11	2901265	2902700	+	gene_id	MSTRG.93225	NA	NA	NA	NA	-6022,D11-40962
MSTRG.98789.2	D12	6567346	6567918	-	gene_id	MSTRG.98789	NA	NA	NA	NA	-5147,D12-28151
MSTRG.83094.1	D08	44335067	44341329	+	gene_id	MSTRG.83094	NA	NA	NA	NA	1775,D08-20276
MSTRG.65107.2	D03	50880450	50881315	+	gene_id	MSTRG.65107	NA	NA	NA	NA	2065,D03-16716
MSTRG.62095.1	D02	66530533	66544996	+	gene_id	MSTRG.62095	NA	NA	NA	NA	446,D02-20712
MSTRG.43597.1	A11	25291665	25292991	+	gene_id	MSTRG.43597	NA	NA	NA	NA	-3991,A11-39341
MSTRG.78069.1	D07	6128883	6132605	-	gene_id	MSTRG.78069	NA	NA	NA	NA	1657,D07-39389
MSTRG.104758.1	D13	39282331	39286623	-	gene_id	MSTRG.104758	NA	NA	NA	NA	18,D13-24842
MSTRG.70600.1	D05	10422060	10426656	-	gene_id	MSTRG.70600	NA	NA	NA	NA	432,D05-33192
MSTRG.69340.1	D05	2980917	2983075	+	gene_id	MSTRG.69340	NA	NA	NA	NA	857,D05-30569
MSTRG.58997.3	D01	63431369	63434263	-	gene_id	MSTRG.58997	NA	NA	NA	NA	-137,D01-28221
MSTRG.42472.1	A11	11833503	11834968	+	gene_id	MSTRG.42472	NA	NA	NA	NA	-3368,A11-44553
MSTRG.59820.1	D02	7091615	7093799	+	gene_id	MSTRG.59820	NA	NA	NA	NA	145,D02-14498
MSTRG.95580.1	D11	20835224	20837711	+	gene_id	MSTRG.95580	NA	NA	NA	NA	-9331,D11-47432
MSTRG.32011.1	A09	1457650	1473135	-	gene_id	MSTRG.32011	NA	NA	NA	NA	385,A09-33851
MSTRG.65635.1	D03	55638991	55641225	-	gene_id	MSTRG.65635	NA	NA	NA	NA	376,D03-22471
MSTRG.45937.1	A11	124840539	124842970	-	gene_id	MSTRG.45937	NA	NA	NA	NA	-126,A11-53566
MSTRG.30545.2	A08	115153424	115154298	-	gene_id	MSTRG.30545	NA	NA	NA	NA	4087,A08-30815
MSTRG.71801.1	D05	18718267	18720530	-	gene_id	MSTRG.71801	NA	NA	NA	NA	-907,D05-43101
MSTRG.63812.1	D03	17292553	17295133	+	gene_id	MSTRG.63812	NA	NA	NA	NA	498,D03-29169
MSTRG.69508.1	D05	3755403	3768368	+	gene_id	MSTRG.69508	NA	NA	NA	NA	427,D05-42943
MSTRG.25106.1	A07	17079663	17085417	+	gene_id	MSTRG.25106	NA	NA	NA	NA	230,A07-22741
MSTRG.59079.4	D02	199818	202333	+	gene_id	MSTRG.59079	NA	NA	NA	NA	-70,D02-11325
MSTRG.92280.1	D10	63911841	63914029	+	gene_id	MSTRG.92280	NA	NA	NA	NA	474,D10-37298
MSTRG.78319.2	D07	8099860	8103125	-	gene_id	MSTRG.78319	NA	NA	NA	NA	735,D07-24704
MSTRG.60647.2	D02	26902798	26913277	-	gene_id	MSTRG.60647	NA	NA	NA	NA	-1131,D02-26091
MSTRG.55942.1	D01	2219942	2221857	+	gene_id	MSTRG.55942	NA	NA	NA	NA	-167,D01-17874
MSTRG.53123.1	A13	92856299	92856658	+	gene_id	MSTRG.53123	NA	NA	NA	NA	-5249,A13-24470
MSTRG.49279.1	A12	102029672	102034405	+	gene_id	MSTRG.49279	NA	NA	NA	NA	342,A12-36539
MSTRG.46901.2	A12	8641542	8642831	-	gene_id	MSTRG.46901	NA	NA	NA	NA	-1975,A12-6457
MSTRG.101856.1	D12	62294988	62300715	+	gene_id	MSTRG.101856	NA	NA	NA	NA	1740,D12-22831
MSTRG.56015.2	D01	2593171	2596060	+	gene_id	MSTRG.56015	NA	NA	NA	NA	-283,D01-23690
MSTRG.64831.1	D03	46937721	46943237	+	gene_id	MSTRG.64831	NA	NA	NA	NA	43067,D03-18165
MSTRG.34154.2	A09	70900267	70903602	-	gene_id	MSTRG.34154	NA	NA	NA	NA	1372,A09-36192
MSTRG.98957.1	D12	8717658	8722153	+	gene_id	MSTRG.98957	NA	NA	NA	NA	645,D12-47837
MSTRG.67415.1	D04	38888244	38891701	-	gene_id	MSTRG.67415	NA	NA	NA	NA	236,D04-18315
MSTRG.2639.1	A01	101733256	101740649	+	gene_id	MSTRG.2639	NA	NA	NA	NA	90,A01-19785
MSTRG.76462.1	D06	62076665	62080232	-	gene_id	MSTRG.76462	NA	NA	NA	NA	-99,D06-25509
MSTRG.20262.1	A06	3978338	3980915	+	gene_id	MSTRG.20262	NA	NA	NA	NA	-358,A06-20315
MSTRG.22635.1	A06	121425346	121425785	-	gene_id	MSTRG.22635	NA	NA	NA	NA	-17912,A06-33703
MSTRG.51175.1	A13	3623967	3625962	-	gene_id	MSTRG.51175	NA	NA	NA	NA	9234,A13-31112
MSTRG.58551.1	D01	60061961	60062886	-	gene_id	MSTRG.58551	NA	NA	NA	NA	-13752,D01-23326
MSTRG.24078.2	A07	4840377	4844077	-	gene_id	MSTRG.24078	NA	NA	NA	NA	-516,A07-28718
MSTRG.36177.2	A09	84896317	84899582	+	gene_id	MSTRG.36177	NA	NA	NA	NA	-398,A09-22875
MSTRG.89714.3	D10	6797326	6807409	-	gene_id	MSTRG.89714	NA	NA	NA	NA	-3880,D10-41917
MSTRG.69678.2	D05	4705556	4712862	-	gene_id	MSTRG.69678	NA	NA	NA	NA	13,D05-9238
MSTRG.63194.1	D03	1595252	1596606	-	gene_id	MSTRG.63194	NA	NA	NA	NA	-185,D03-14314
MSTRG.105878.1	D13	58060398	58064684	+	gene_id	MSTRG.105878	NA	NA	NA	NA	-994,D13-21743
MSTRG.100035.2	D12	43501741	43502963	-	gene_id	MSTRG.100035	NA	NA	NA	NA	-10268,D12-26068
MSTRG.85010.1	D08	65582352	65586123	+	gene_id	MSTRG.85010	NA	NA	NA	NA	341,D08-41463
MSTRG.84014.1	D08	57703278	57707466	+	gene_id	MSTRG.84014	NA	NA	NA	NA	-262,D08-37203
MSTRG.56563.1	D01	9913595	9914580	-	gene_id	MSTRG.56563	NA	NA	NA	NA	-773,D01-20354
MSTRG.88299.1	D09	48094383	48097322	+	gene_id	MSTRG.88299	NA	NA	NA	NA	178,D09-19545
MSTRG.14843.2	A05	14930582	14938587	-	gene_id	MSTRG.14843	NA	NA	NA	NA	227,A05-76056
MSTRG.21731.1	A06	53505012	53521517	-	gene_id	MSTRG.21731	NA	NA	NA	NA	-41,A06-19230
MSTRG.5194.1	A02	58462738	58464106	+	gene_id	MSTRG.5194	NA	NA	NA	NA	57609,A02-15069
MSTRG.102495.1	D12	66285768	66288970	-	gene_id	MSTRG.102495	NA	NA	NA	NA	544,D12-34274
MSTRG.80167.1	D07	46505084	46508092	+	gene_id	MSTRG.80167	NA	NA	NA	NA	425,D07-24023
MSTRG.25407.1	A07	21870109	21874953	-	gene_id	MSTRG.25407	NA	NA	NA	NA	-269,A07-30873
MSTRG.40786.1	A11	726171	738426	+	gene_id	MSTRG.40786	NA	NA	NA	NA	-2468,A11-59999
MSTRG.68171.4	D04	52984039	52992587	+	gene_id	MSTRG.68171	NA	NA	NA	NA	13584,D04-25338
MSTRG.57230.1	D01	22260373	22266126	-	gene_id	MSTRG.57230	NA	NA	NA	NA	-400,D01-28137
MSTRG.92281.1	D10	63877773	63881339	-	gene_id	MSTRG.92281	NA	NA	NA	NA	262,D10-28178
MSTRG.22270.1	A06	113010484	113014979	-	gene_id	MSTRG.22270	NA	NA	NA	NA	173,A06-24183
MSTRG.21287.2	A06	29798578	29801330	-	gene_id	MSTRG.21287	NA	NA	NA	NA	282,A06-18744
MSTRG.59918.3	D02	8080216	8083387	+	gene_id	MSTRG.59918	NA	NA	NA	NA	329,D02-34002
MSTRG.40047.1	A10	114322439	114323950	-	gene_id	MSTRG.40047	NA	NA	NA	NA	-35893,A10-24928
MSTRG.27052.1	A07	93495938	93498212	-	gene_id	MSTRG.27052	NA	NA	NA	NA	-1122,A07-30757
MSTRG.20429.3	A06	6068413	6077389	-	gene_id	MSTRG.20429	NA	NA	NA	NA	-296,A06-16639
MSTRG.38401.1	A10	26866661	26870349	-	gene_id	MSTRG.38401	NA	NA	NA	NA	394,A10-30560
MSTRG.35633.1	A09	81472625	81478102	-	gene_id	MSTRG.35633	NA	NA	NA	NA	-503,A09-28863
MSTRG.31121.5	A08	120777857	120779643	-	gene_id	MSTRG.31121	NA	NA	NA	NA	-532,A08-37961
MSTRG.54793.3	A13	112200197	112205875	-	gene_id	MSTRG.54793	NA	NA	NA	NA	376,A13-22351
MSTRG.80170.3	D07	46498466	46503788	+	gene_id	MSTRG.80170	NA	NA	NA	NA	-68,D07-18145
MSTRG.24477.2	A07	8331589	8339591	-	gene_id	MSTRG.24477	NA	NA	NA	NA	-259,A07-29379
MSTRG.24262.1	A07	6236444	6238208	+	gene_id	MSTRG.24262	NA	NA	NA	NA	275,A07-32840
MSTRG.44532.1	A11	92335505	92337945	+	gene_id	MSTRG.44532	NA	NA	NA	NA	149,A11-25137
MSTRG.19166.1	A05	108658191	108667196	+	gene_id	MSTRG.19166	NA	NA	NA	NA	-61,A05-66472
MSTRG.96944.1	D11	59544428	59548062	+	gene_id	MSTRG.96944	NA	NA	NA	NA	308,D11-29843
MSTRG.77325.1	D07	722962	725631	-	gene_id	MSTRG.77325	NA	NA	NA	NA	-289,D07-20561
MSTRG.99310.2	D12	15140100	15145084	+	gene_id	MSTRG.99310	NA	NA	NA	NA	242,D12-37610
MSTRG.66337.1	D04	6506877	6508709	+	gene_id	MSTRG.66337	NA	NA	NA	NA	353,D04-29983
MSTRG.65287.1	D03	52320207	52325927	-	gene_id	MSTRG.65287	NA	NA	NA	NA	2338,D03-20245
MSTRG.5945.1	A02	102726151	102728987	-	gene_id	MSTRG.5945	NA	NA	NA	NA	32015,A02-23134
MSTRG.71944.2	D05	19661322	19665077	-	gene_id	MSTRG.71944	NA	NA	NA	NA	-4894,D05-35323
MSTRG.84501.1	D08	62004811	62007197	-	gene_id	MSTRG.84501	NA	NA	NA	NA	-2545,D08-20127
MSTRG.66396.3	D04	7140598	7143658	+	gene_id	MSTRG.66396	NA	NA	NA	NA	-586,D04-21884
MSTRG.6265.1	A02	105550152	105553357	+	gene_id	MSTRG.6265	NA	NA	NA	NA	-736,A02-16793
MSTRG.654.1	A01	5441556	5445264	+	gene_id	MSTRG.654	NA	NA	NA	NA	218,A01-25169
MSTRG.37792.1	A10	13109420	13113120	-	gene_id	MSTRG.37792	NA	NA	NA	NA	-442,A10-27831
MSTRG.91586.1	D10	53122752	53124681	-	gene_id	MSTRG.91586	NA	NA	NA	NA	-316,D10-1002
MSTRG.83756.4	D08	54304310	54312566	+	gene_id	MSTRG.83756	NA	NA	NA	NA	2763,D08-26646
MSTRG.97061.1	D11	60868079	60870032	+	gene_id	MSTRG.97061	NA	NA	NA	NA	387,D11-56060
MSTRG.48848.1	A12	96758393	96761079	-	gene_id	MSTRG.48848	NA	NA	NA	NA	-160,A12-43151
MSTRG.94815.1	D11	13423740	13429233	-	gene_id	MSTRG.94815	NA	NA	NA	NA	190,D11-27393
MSTRG.66913.1	D04	15911008	15911616	-	gene_id	MSTRG.66913	NA	NA	NA	NA	70,D04-30261
MSTRG.52462.4	A13	56175013	56179762	+	gene_id	MSTRG.52462	NA	NA	NA	NA	99,A13-32475
MSTRG.15426.1	A05	18462228	18471471	-	gene_id	MSTRG.15426	NA	NA	NA	NA	-2699,A05-63949
MSTRG.13418.2	A05	6707595	6710278	+	gene_id	MSTRG.13418	NA	NA	NA	NA	-60,A05-59510
MSTRG.102341.1	D12	65410288	65412712	+	gene_id	MSTRG.102341	NA	NA	NA	NA	-14227,D12-14783
MSTRG.43942.1	A11	36315214	36318373	+	gene_id	MSTRG.43942	NA	NA	NA	NA	545,A11-18126
MSTRG.88524.1	D09	49258368	49259212	-	gene_id	MSTRG.88524	NA	NA	NA	NA	-4974,D09-32014
MSTRG.23127.2	A06	126986053	126990020	-	gene_id	MSTRG.23127	NA	NA	NA	NA	2591,A06-14490
MSTRG.105457.1	D13	53460099	53461757	-	gene_id	MSTRG.105457	NA	NA	NA	NA	5994,D13-20454
MSTRG.12769.1	A05	2633486	2636534	+	gene_id	MSTRG.12769	NA	NA	NA	NA	-1456,A05-75925
MSTRG.56690.1	D01	11105067	11113117	-	gene_id	MSTRG.56690	NA	NA	NA	NA	528,D01-21593
MSTRG.14144.1	A05	10959580	10961566	+	gene_id	MSTRG.14144	NA	NA	NA	NA	-9107,A05-38036
MSTRG.48575.2	A12	92938627	92942731	+	gene_id	MSTRG.48575	NA	NA	NA	NA	194,A12-29652
MSTRG.59581.3	D02	4697479	4698288	+	gene_id	MSTRG.59581	NA	NA	NA	NA	1541,D02-25422
MSTRG.72042.1	D05	20749391	20754957	+	gene_id	MSTRG.72042	NA	NA	NA	NA	301,D05-31966
MSTRG.18687.1	A05	99385098	99390584	+	gene_id	MSTRG.18687	NA	NA	NA	NA	375,A05-53622
MSTRG.79073.1	D07	17271068	17272378	+	gene_id	MSTRG.79073	NA	NA	NA	NA	72,D07-16898
MSTRG.63641.8	D03	11772519	11775746	+	gene_id	MSTRG.63641	NA	NA	NA	NA	568,D03-19293
MSTRG.10510.1	A04	3488632	3496236	-	gene_id	MSTRG.10510	NA	NA	NA	NA	-23864,A04-20566
MSTRG.79692.1	D07	27820625	27823530	-	gene_id	MSTRG.79692	NA	NA	NA	NA	231,D07-24002
MSTRG.27053.1	A07	93498822	93500701	-	gene_id	MSTRG.27053	NA	NA	NA	NA	1564,A07-30757
MSTRG.3162.2	A01	108483810	108486428	-	gene_id	MSTRG.3162	NA	NA	NA	NA	12930,A01-20379
MSTRG.102690.1	D12	67428467	67432064	-	gene_id	MSTRG.102690	NA	NA	NA	NA	363,D12-29442
MSTRG.99475.1	D12	17686957	17689030	-	gene_id	MSTRG.99475	NA	NA	NA	NA	-549,D12-21483
MSTRG.26414.1	A07	67110786	67120192	+	gene_id	MSTRG.26414	NA	NA	NA	NA	259,A07-11782
MSTRG.53557.1	A13	101093766	101097711	-	gene_id	MSTRG.53557	NA	NA	NA	NA	1082,A13-29954
MSTRG.37947.1	A10	14758438	14766015	+	gene_id	MSTRG.37947	NA	NA	NA	NA	562,A10-13373
MSTRG.105707.1	D13	56873150	56875528	-	gene_id	MSTRG.105707	NA	NA	NA	NA	-117,D13-35885
MSTRG.8564.1	A03	84637092	84638520	+	gene_id	MSTRG.8564	NA	NA	NA	NA	337362,A03-17027
MSTRG.83570.1	D08	51587295	51600147	+	gene_id	MSTRG.83570	NA	NA	NA	NA	143,D08-24935
MSTRG.44655.1	A11	99983818	99986676	-	gene_id	MSTRG.44655	NA	NA	NA	NA	-768,A11-16714
MSTRG.7287.1	A03	9513536	9517710	+	gene_id	MSTRG.7287	NA	NA	NA	NA	382,A03-14094
MSTRG.32932.1	A09	54571732	54573973	-	gene_id	MSTRG.32932	NA	NA	NA	NA	-193,A09-21323
MSTRG.43983.2	A11	39593309	39598439	-	gene_id	MSTRG.43983	NA	NA	NA	NA	603,A11-23597
MSTRG.28184.3	A08	4732814	4737292	-	gene_id	MSTRG.28184	NA	NA	NA	NA	879,A08-30696
MSTRG.103797.1	D13	8101436	8107556	-	gene_id	MSTRG.103797	NA	NA	NA	NA	1556,D13-30348
MSTRG.87547.1	D09	43794131	43798124	+	gene_id	MSTRG.87547	NA	NA	NA	NA	579,D09-19332
MSTRG.66873.2	D04	15162028	15168899	-	gene_id	MSTRG.66873	NA	NA	NA	NA	201,D04-26197
MSTRG.83613.2	D08	52581749	52584406	-	gene_id	MSTRG.83613	NA	NA	NA	NA	91,D08-37172
MSTRG.53820.1	A13	105097363	105099399	+	gene_id	MSTRG.53820	NA	NA	NA	NA	689,A13-18738
MSTRG.17691.2	A05	40244422	40263492	+	gene_id	MSTRG.17691	NA	NA	NA	NA	3671,A05-35698
MSTRG.38991.3	A10	78725489	78741275	-	gene_id	MSTRG.38991	NA	NA	NA	NA	1873,A10-48078
MSTRG.30254.1	A08	110826719	110829275	-	gene_id	MSTRG.30254	NA	NA	NA	NA	-10908,A08-31188
MSTRG.95.1	A01	617037	622328	+	gene_id	MSTRG.95	NA	NA	NA	NA	931,A01-18709
MSTRG.6413.1	A03	135034	139723	+	gene_id	MSTRG.6413	NA	NA	NA	NA	457,A03-18643
MSTRG.36219.1	A09	85088641	85089602	-	gene_id	MSTRG.36219	NA	NA	NA	NA	-126,A09-36544
MSTRG.26750.1	A07	88324297	88325864	+	gene_id	MSTRG.26750	NA	NA	NA	NA	-8200,A07-33228
MSTRG.15600.2	A05	19923660	19926029	-	gene_id	MSTRG.15600	NA	NA	NA	NA	424,A05-54216
MSTRG.22797.1	A06	123530496	123533811	-	gene_id	MSTRG.22797	NA	NA	NA	NA	72,A06-24566
MSTRG.103038.1	D13	705894	710660	+	gene_id	MSTRG.103038	NA	NA	NA	NA	498,D13-20158
MSTRG.106222.2	D13	60368829	60374003	-	gene_id	MSTRG.106222	NA	NA	NA	NA	1815,D13-29063
MSTRG.91411.1	D10	48905243	48911499	-	gene_id	MSTRG.91411	NA	NA	NA	NA	-1009,D10-27902
MSTRG.61123.1	D02	47081762	47084368	+	gene_id	MSTRG.61123	NA	NA	NA	NA	-301,D02-12707
MSTRG.11512.1	A04	73754520	73757781	-	gene_id	MSTRG.11512	NA	NA	NA	NA	359,A04-15500
MSTRG.67790.2	D04	46842160	46844324	-	gene_id	MSTRG.67790	NA	NA	NA	NA	155,D04-31914
MSTRG.98080.2	D11	72108518	72111060	+	gene_id	MSTRG.98080	NA	NA	NA	NA	223,D11-45990
MSTRG.29050.2	A08	38388238	38391701	+	gene_id	MSTRG.29050	NA	NA	NA	NA	-2969,A08-36685
MSTRG.71235.2	D05	14097524	14098696	+	gene_id	MSTRG.71235	NA	NA	NA	NA	-10851,D05-32453
MSTRG.44090.1	A11	51383919	51385900	-	gene_id	MSTRG.44090	NA	NA	NA	NA	-222564,A11-35580
MSTRG.29690.1	A08	95550158	95553860	+	gene_id	MSTRG.29690	NA	NA	NA	NA	494,A08-33856
MSTRG.99679.2	D12	23988340	23990471	+	gene_id	MSTRG.99679	NA	NA	NA	NA	321,D12-30248
MSTRG.33841.2	A09	67557679	67562312	-	gene_id	MSTRG.33841	NA	NA	NA	NA	223,A09-35287
MSTRG.13411.1	A05	6688904	6699027	-	gene_id	MSTRG.13411	NA	NA	NA	NA	-764,A05-38350
MSTRG.87686.1	D09	44568062	44574502	-	gene_id	MSTRG.87686	NA	NA	NA	NA	203,D09-27635
MSTRG.5376.2	A02	80387052	80396338	-	gene_id	MSTRG.5376	NA	NA	NA	NA	515,A02-13456
MSTRG.10509.1	A04	3460434	3460801	+	gene_id	MSTRG.10509	NA	NA	NA	NA	-1313,A04-12336
MSTRG.90142.1	D10	11845614	11847885	+	gene_id	MSTRG.90142	NA	NA	NA	NA	412,D10-16673
MSTRG.38247.1	A10	22516323	22517528	+	gene_id	MSTRG.38247	NA	NA	NA	NA	-821,A10-21697
MSTRG.12976.1	A05	3791942	3794182	-	gene_id	MSTRG.12976	NA	NA	NA	NA	-614,A05-48550
MSTRG.4369.1	A02	8901479	8907853	+	gene_id	MSTRG.4369	NA	NA	NA	NA	150,A02-10233
MSTRG.106685.1	D13	63908006	63910978	-	gene_id	MSTRG.106685	NA	NA	NA	NA	512,D13-25142
MSTRG.68170.2	D04	52984054	52991483	-	gene_id	MSTRG.68170	NA	NA	NA	NA	-14129,D04-25338
MSTRG.65350.1	D03	52800212	52803783	-	gene_id	MSTRG.65350	NA	NA	NA	NA	529,D03-29066
MSTRG.52800.1	A13	80615275	80616875	-	gene_id	MSTRG.52800	NA	NA	NA	NA	3136,A13-15131
MSTRG.37214.1	A10	4826525	4828593	+	gene_id	MSTRG.37214	NA	NA	NA	NA	-612,A10-29556
MSTRG.34343.1	A09	73123318	73127623	+	gene_id	MSTRG.34343	NA	NA	NA	NA	-552,A09-42807
MSTRG.32724.1	A09	43609037	43613497	+	gene_id	MSTRG.32724	NA	NA	NA	NA	-322,A09-32350
MSTRG.15643.1	A05	20182780	20187948	+	gene_id	MSTRG.15643	NA	NA	NA	NA	454,A05-48688
MSTRG.65687.1	D03	55987075	55988465	-	gene_id	MSTRG.65687	NA	NA	NA	NA	-358,D03-13177
MSTRG.100897.1	D12	53868907	53873491	+	gene_id	MSTRG.100897	NA	NA	NA	NA	583,D12-19839
MSTRG.89381.4	D10	4080047	4085624	+	gene_id	MSTRG.89381	NA	NA	NA	NA	-531,D10-16644
MSTRG.102477.1	D12	66207295	66211458	+	gene_id	MSTRG.102477	NA	NA	NA	NA	75,D12-37775
MSTRG.30014.1	A08	106331193	106331694	-	gene_id	MSTRG.30014	NA	NA	NA	NA	-331,A08-40710
MSTRG.34425.4	A09	73748400	73756242	+	gene_id	MSTRG.34425	NA	NA	NA	NA	344,A09-47273
MSTRG.24057.1	A07	4568201	4568982	-	gene_id	MSTRG.24057	NA	NA	NA	NA	121,A07-13148
MSTRG.87806.2	D09	45349386	45356434	-	gene_id	MSTRG.87806	NA	NA	NA	NA	387,D09-10221
MSTRG.77865.1	D07	4580688	4584582	-	gene_id	MSTRG.77865	NA	NA	NA	NA	-3281,D07-22384
MSTRG.44598.1	A11	96918764	96924121	-	gene_id	MSTRG.44598	NA	NA	NA	NA	-10,A11-27468
MSTRG.38263.1	A10	22812560	22817039	+	gene_id	MSTRG.38263	NA	NA	NA	NA	6822,A10-38353
MSTRG.38942.3	A10	78045525	78049814	+	gene_id	MSTRG.38942	NA	NA	NA	NA	-171,A10-31993
MSTRG.13517.2	A05	7298001	7301413	+	gene_id	MSTRG.13517	NA	NA	NA	NA	163,A05-60385
MSTRG.46443.2	A12	2167902	2173193	+	gene_id	MSTRG.46443	NA	NA	NA	NA	603,A12-18777
MSTRG.49690.1	A12	105480305	105486481	+	gene_id	MSTRG.49690	NA	NA	NA	NA	2032,A12-36273
MSTRG.21742.1	A06	54676341	54677991	-	gene_id	MSTRG.21742	NA	NA	NA	NA	7525,A06-17955
MSTRG.105409.1	D13	52526942	52531444	+	gene_id	MSTRG.105409	NA	NA	NA	NA	1049,D13-23548
MSTRG.86630.1	D09	35498813	35511110	-	gene_id	MSTRG.86630	NA	NA	NA	NA	24933,D09-37632
MSTRG.64101.2	D03	29925177	29930302	-	gene_id	MSTRG.64101	NA	NA	NA	NA	626,D03-15044
MSTRG.37867.1	A10	13864280	13866665	-	gene_id	MSTRG.37867	NA	NA	NA	NA	-871,A10-33762
MSTRG.77312.1	D07	657314	660986	+	gene_id	MSTRG.77312	NA	NA	NA	NA	10084,D07-27706
MSTRG.34096.1	A09	70495531	70499215	+	gene_id	MSTRG.34096	NA	NA	NA	NA	231,A09-21188
MSTRG.6476.1	A03	527087	528698	-	gene_id	MSTRG.6476	NA	NA	NA	NA	-8884,A03-29246
MSTRG.3994.1	A02	4064704	4070461	+	gene_id	MSTRG.3994	NA	NA	NA	NA	-619,A02-12021
MSTRG.91960.3	D10	59345118	59347896	-	gene_id	MSTRG.91960	NA	NA	NA	NA	1696,D10-40667
MSTRG.67846.1	D04	48532867	48536211	+	gene_id	MSTRG.67846	NA	NA	NA	NA	7373,D04-22604
MSTRG.89657.1	D10	6088054	6094123	-	gene_id	MSTRG.89657	NA	NA	NA	NA	601,D10-26094
MSTRG.44166.2	A11	58481204	58488219	+	gene_id	MSTRG.44166	NA	NA	NA	NA	-1319,A11-30536
MSTRG.102242.1	D12	64954262	64956975	+	gene_id	MSTRG.102242	NA	NA	NA	NA	-27,D12-13880
MSTRG.52549.1	A13	67694488	67696560	-	gene_id	MSTRG.52549	NA	NA	NA	NA	-573,A13-19263
MSTRG.48282.4	A12	87825571	87826474	+	gene_id	MSTRG.48282	NA	NA	NA	NA	-1303,A12-24681
MSTRG.31812.1	A08	125583652	125585810	-	gene_id	MSTRG.31812	NA	NA	NA	NA	-1744,A08-18245
MSTRG.102164.7	D12	64364620	64367236	+	gene_id	MSTRG.102164	NA	NA	NA	NA	323,D12-24151
[truncated: 47,360 more rows]

## Sheet: GhH3K4me1run3genic
PeakID (cmd=annotatePeaks.pl longest_WT200G_coxjie-class.gtf.fa.list.gtf Ghirsutum_TM-1_WHU_genome.standard.fa -p GhH3K4me1run3tag/regions.txt)	Chr	Start	End	Strand	Peak Score	Focus Ratio/Region Size	Annotation	Detailed Annotation	Distance to TSS	Nearest PromoterID	GhH3K4me1run3tag/regions.txt Distance to nearest Peak, Peak ID
MSTRG.53225.1	A13	95547697	95549108	+	gene_id	MSTRG.53225	NA	NA	NA	NA	23885,A13-29644
MSTRG.39314.1	A10	97063889	97067206	-	gene_id	MSTRG.39314	NA	NA	NA	NA	630,A10-30248
MSTRG.1881.1	A01	34461642	34464541	-	gene_id	MSTRG.1881	NA	NA	NA	NA	623,A01-29852
MSTRG.68150.1	D04	52823089	52827838	-	gene_id	MSTRG.68150	NA	NA	NA	NA	324,D04-28216
MSTRG.104865.1	D13	41800426	41814609	+	gene_id	MSTRG.104865	NA	NA	NA	NA	96,D13-23718
MSTRG.104512.8	D13	32705383	32710660	+	gene_id	MSTRG.104512	NA	NA	NA	NA	-82697,D13-24299
MSTRG.105261.1	D13	50625330	50629794	-	gene_id	MSTRG.105261	NA	NA	NA	NA	674,D13-32972
MSTRG.91891.1	D10	58534348	58536859	+	gene_id	MSTRG.91891	NA	NA	NA	NA	284,D10-21430
MSTRG.80639.1	D07	55180129	55182099	-	gene_id	MSTRG.80639	NA	NA	NA	NA	1708,D07-28023
MSTRG.93687.1	D11	6207031	6210470	+	gene_id	MSTRG.93687	NA	NA	NA	NA	396,D11-26306
MSTRG.82957.1	D08	41059078	41061215	+	gene_id	MSTRG.82957	NA	NA	NA	NA	51762,D08-29002
MSTRG.78748.1	D07	12832482	12834522	+	gene_id	MSTRG.78748	NA	NA	NA	NA	14417,D07-23646
MSTRG.34842.2	A09	76440485	76443010	-	gene_id	MSTRG.34842	NA	NA	NA	NA	567,A09-32585
MSTRG.20212.4	A06	3172426	3207778	+	gene_id	MSTRG.20212	NA	NA	NA	NA	14293,A06-12692
MSTRG.84055.1	D08	58232785	58233165	-	gene_id	MSTRG.84055	NA	NA	NA	NA	-2157,D08-37241
MSTRG.52137.1	A13	43480331	43480776	-	gene_id	MSTRG.52137	NA	NA	NA	NA	-2787,A13-37171
MSTRG.70545.1	D05	10131608	10137264	-	gene_id	MSTRG.70545	NA	NA	NA	NA	302,D05-24500
MSTRG.62007.1	D02	65789236	65789994	-	gene_id	MSTRG.62007	NA	NA	NA	NA	15834,D02-33116
MSTRG.56713.1	D01	11780978	11781950	-	gene_id	MSTRG.56713	NA	NA	NA	NA	2908,D01-26555
MSTRG.28120.2	A08	4144337	4150983	-	gene_id	MSTRG.28120	NA	NA	NA	NA	1203,A08-35888
MSTRG.103373.1	D13	3103223	3109120	-	gene_id	MSTRG.103373	NA	NA	NA	NA	-1095,D13-28224
MSTRG.2145.1	A01	66608636	66613080	-	gene_id	MSTRG.2145	NA	NA	NA	NA	163,A01-18259
MSTRG.30148.2	A08	109129883	109133084	+	gene_id	MSTRG.30148	NA	NA	NA	NA	618,A08-40469
MSTRG.6271.1	A02	105446127	105460611	+	gene_id	MSTRG.6271	NA	NA	NA	NA	-5068,A02-10249
MSTRG.83489.1	D08	50923172	50924624	-	gene_id	MSTRG.83489	NA	NA	NA	NA	-7831,D08-29529
MSTRG.78091.1	D07	6297473	6300443	+	gene_id	MSTRG.78091	NA	NA	NA	NA	484,D07-35878
MSTRG.48464.2	A12	90929356	90931618	-	gene_id	MSTRG.48464	NA	NA	NA	NA	8765,A12-31476
MSTRG.60609.2	D02	25102814	25107937	+	gene_id	MSTRG.60609	NA	NA	NA	NA	368,D02-38384
MSTRG.30124.1	A08	108592736	108601108	+	gene_id	MSTRG.30124	NA	NA	NA	NA	496,A08-31518
MSTRG.14773.2	A05	14552115	14559759	-	gene_id	MSTRG.14773	NA	NA	NA	NA	1240,A05-48713
MSTRG.44244.1	A11	64217133	64219223	-	gene_id	MSTRG.44244	NA	NA	NA	NA	-370,A11-28318
MSTRG.99992.1	D12	41461649	41464853	-	gene_id	MSTRG.99992	NA	NA	NA	NA	-246,D12-48513
MSTRG.101505.2	D12	59656790	59658530	+	gene_id	MSTRG.101505	NA	NA	NA	NA	25035,D12-22812
MSTRG.76754.1	D06	65287236	65297362	+	gene_id	MSTRG.76754	NA	NA	NA	NA	-1706,D06-27782
MSTRG.72087.1	D05	21110343	21114782	-	gene_id	MSTRG.72087	NA	NA	NA	NA	53,D05-27479
MSTRG.65205.1	D03	51630043	51633554	-	gene_id	MSTRG.65205	NA	NA	NA	NA	291,D03-16698
MSTRG.64134.1	D03	32841499	32841957	+	gene_id	MSTRG.64134	NA	NA	NA	NA	83247,D03-24405
MSTRG.44113.1	A11	56115156	56120959	+	gene_id	MSTRG.44113	NA	NA	NA	NA	-1160,A11-40908
MSTRG.2963.1	A01	106139867	106141901	+	gene_id	MSTRG.2963	NA	NA	NA	NA	-396,A01-32851
MSTRG.73781.2	D06	1807790	1809100	-	gene_id	MSTRG.73781	NA	NA	NA	NA	10523,D06-28356
MSTRG.72896.1	D05	44857285	44859022	+	gene_id	MSTRG.72896	NA	NA	NA	NA	-7441,D05-50520
MSTRG.26436.2	A07	72282870	72286502	+	gene_id	MSTRG.26436	NA	NA	NA	NA	-610,A07-34774
MSTRG.23026.1	A06	126068998	126071831	-	gene_id	MSTRG.23026	NA	NA	NA	NA	-340,A06-7002
MSTRG.14769.1	A05	14425370	14443054	-	gene_id	MSTRG.14769	NA	NA	NA	NA	105,A05-59855
MSTRG.11909.1	A04	82667828	82670209	+	gene_id	MSTRG.11909	NA	NA	NA	NA	-25405,A04-10102
MSTRG.1843.1	A01	32992439	33001280	+	gene_id	MSTRG.1843	NA	NA	NA	NA	-134,A01-28469
MSTRG.66997.1	D04	17640431	17642205	+	gene_id	MSTRG.66997	NA	NA	NA	NA	2345,D04-16445
MSTRG.30151.1	A08	109150394	109155966	+	gene_id	MSTRG.30151	NA	NA	NA	NA	653,A08-31258
MSTRG.23312.1	A06	127941518	127948064	+	gene_id	MSTRG.23312	NA	NA	NA	NA	376,A06-24665
MSTRG.47386.1	A12	26358615	26360474	+	gene_id	MSTRG.47386	NA	NA	NA	NA	1141,A12-25471
MSTRG.714.1	A01	6508002	6509820	+	gene_id	MSTRG.714	NA	NA	NA	NA	263,A01-24795
MSTRG.61339.1	D02	53587418	53588717	+	gene_id	MSTRG.61339	NA	NA	NA	NA	60101,D02-26026
MSTRG.104495.1	D13	32249836	32252428	+	gene_id	MSTRG.104495	NA	NA	NA	NA	-283,D13-29024
MSTRG.63981.3	D03	22029721	22032361	-	gene_id	MSTRG.63981	NA	NA	NA	NA	1470,D03-18279
MSTRG.41899.3	A11	7292061	7298596	+	gene_id	MSTRG.41899	NA	NA	NA	NA	-1236,A11-46775
MSTRG.14733.1	A05	14295716	14302070	+	gene_id	MSTRG.14733	NA	NA	NA	NA	681,A05-70670
MSTRG.70511.1	D05	9872082	9874738	+	gene_id	MSTRG.70511	NA	NA	NA	NA	256,D05-28634
MSTRG.62514.2	D02	69735227	69737233	-	gene_id	MSTRG.62514	NA	NA	NA	NA	269,D02-32960
MSTRG.2236.1	A01	79048817	79049243	+	gene_id	MSTRG.2236	NA	NA	NA	NA	3321,A01-24729
MSTRG.99765.1	D12	27028689	27038352	-	gene_id	MSTRG.99765	NA	NA	NA	NA	-1510,D12-30330
MSTRG.48488.1	A12	91644979	91646130	+	gene_id	MSTRG.48488	NA	NA	NA	NA	19519,A12-43355
MSTRG.1603.1	A01	21701622	21703036	-	gene_id	MSTRG.1603	NA	NA	NA	NA	29367,A01-30660
MSTRG.99838.1	D12	31535330	31540448	+	gene_id	MSTRG.99838	NA	NA	NA	NA	6344,D12-32075
MSTRG.78929.2	D07	15031656	15035334	+	gene_id	MSTRG.78929	NA	NA	NA	NA	1744,D07-37515
MSTRG.86026.1	D09	24811767	24813400	+	gene_id	MSTRG.86026	NA	NA	NA	NA	-606,D09-32634
MSTRG.10512.1	A04	3691004	3694952	+	gene_id	MSTRG.10512	NA	NA	NA	NA	1714,A04-8534
MSTRG.12447.1	A05	754937	757272	+	gene_id	MSTRG.12447	NA	NA	NA	NA	-353,A05-49146
MSTRG.61384.1	D02	54888950	54890116	-	gene_id	MSTRG.61384	NA	NA	NA	NA	-6662,D02-41019
MSTRG.43943.2	A11	36315272	36318421	-	gene_id	MSTRG.43943	NA	NA	NA	NA	-348,A11-35467
MSTRG.60931.1	D02	41576468	41579195	+	gene_id	MSTRG.60931	NA	NA	NA	NA	361,D02-28751
MSTRG.103177.1	D13	1610399	1612235	+	gene_id	MSTRG.103177	NA	NA	NA	NA	1101,D13-40904
MSTRG.90094.1	D10	11220178	11221335	-	gene_id	MSTRG.90094	NA	NA	NA	NA	-1405,D10-22724
MSTRG.7304.1	A03	9902906	9915078	-	gene_id	MSTRG.7304	NA	NA	NA	NA	1302,A03-17853
MSTRG.90636.2	D10	21042201	21045134	+	gene_id	MSTRG.90636	NA	NA	NA	NA	264,D10-11760
MSTRG.52254.3	A13	49967968	49971640	+	gene_id	MSTRG.52254	NA	NA	NA	NA	-282,A13-25775
MSTRG.12821.1	A05	2923538	2925924	+	gene_id	MSTRG.12821	NA	NA	NA	NA	366,A05-54123
MSTRG.65609.1	D03	55329343	55332751	-	gene_id	MSTRG.65609	NA	NA	NA	NA	12841,D03-21550
MSTRG.53339.2	A13	97278406	97280858	+	gene_id	MSTRG.53339	NA	NA	NA	NA	177,A13-31449
MSTRG.29554.2	A08	89749592	89757958	+	gene_id	MSTRG.29554	NA	NA	NA	NA	244,A08-37854
MSTRG.99555.1	D12	19918914	19919993	-	gene_id	MSTRG.99555	NA	NA	NA	NA	13775,D12-29211
MSTRG.54672.1	A13	111658344	111660785	+	gene_id	MSTRG.54672	NA	NA	NA	NA	-341,A13-25726
MSTRG.79088.1	D07	17356977	17357641	+	gene_id	MSTRG.79088	NA	NA	NA	NA	388,D07-40038
MSTRG.23593.1	A07	1318442	1319178	-	gene_id	MSTRG.23593	NA	NA	NA	NA	-19297,A07-26001
MSTRG.60117.7	D02	10190299	10190937	-	gene_id	MSTRG.60117	NA	NA	NA	NA	213,D02-33916
MSTRG.67888.1	D04	48779348	48788849	-	gene_id	MSTRG.67888	NA	NA	NA	NA	99,D04-20596
MSTRG.55873.1	D01	1789966	1795154	+	gene_id	MSTRG.55873	NA	NA	NA	NA	250,D01-22760
MSTRG.46546.1	A12	3127173	3127703	-	gene_id	MSTRG.46546	NA	NA	NA	NA	5892,A12-40554
MSTRG.46223.1	A12	344575	346545	-	gene_id	MSTRG.46223	NA	NA	NA	NA	585,A12-28067
MSTRG.16683.1	A05	27723603	27727116	-	gene_id	MSTRG.16683	NA	NA	NA	NA	3357,A05-51217
MSTRG.272.1	A01	2200130	2202642	-	gene_id	MSTRG.272	NA	NA	NA	NA	13738,A01-17416
MSTRG.60100.2	D02	10336634	10338881	-	gene_id	MSTRG.60100	NA	NA	NA	NA	74,D02-38816
MSTRG.46331.1	A12	969957	974295	-	gene_id	MSTRG.46331	NA	NA	NA	NA	7,A12-21921
MSTRG.36468.1	A10	85553	89192	+	gene_id	MSTRG.36468	NA	NA	NA	NA	-877,A10-36581
MSTRG.90798.4	D10	25054955	25071249	-	gene_id	MSTRG.90798	NA	NA	NA	NA	-279,D10-33025
MSTRG.76905.1	D06	67124553	67126091	+	gene_id	MSTRG.76905	NA	NA	NA	NA	-6026,D06-20597
MSTRG.21979.1	A06	89156000	89173799	+	gene_id	MSTRG.21979	NA	NA	NA	NA	285,A06-22258
MSTRG.54790.1	A13	112207323	112207851	+	gene_id	MSTRG.54790	NA	NA	NA	NA	2526,A13-35281
MSTRG.61288.1	D02	52162509	52164261	+	gene_id	MSTRG.61288	NA	NA	NA	NA	6742,D02-28499
MSTRG.38695.1	A10	68742807	68752641	-	gene_id	MSTRG.38695	NA	NA	NA	NA	-482,A10-37819
MSTRG.7731.2	A03	20447480	20451462	+	gene_id	MSTRG.7731	NA	NA	NA	NA	465,A03-25088
MSTRG.45228.1	A11	116474700	116475254	-	gene_id	MSTRG.45228	NA	NA	NA	NA	-15288,A11-35515
MSTRG.104102.1	D13	14184983	14186916	-	gene_id	MSTRG.104102	NA	NA	NA	NA	-432,D13-36575
MSTRG.20341.1	A06	4538864	4542276	+	gene_id	MSTRG.20341	NA	NA	NA	NA	17458,A06-19145
MSTRG.50521.1	A12	110558392	110560668	-	gene_id	MSTRG.50521	NA	NA	NA	NA	5834,A12-27781
MSTRG.51364.3	A13	5452459	5455932	+	gene_id	MSTRG.51364	NA	NA	NA	NA	255,A13-33162
MSTRG.54114.4	A13	107495127	107500482	-	gene_id	MSTRG.54114	NA	NA	NA	NA	-1047,A13-29544
MSTRG.83402.1	D08	49624163	49625291	-	gene_id	MSTRG.83402	NA	NA	NA	NA	7791,D08-34676
MSTRG.83143.1	D08	45143059	45145674	+	gene_id	MSTRG.83143	NA	NA	NA	NA	986,D08-39338
MSTRG.7866.2	A03	33919252	33921932	+	gene_id	MSTRG.7866	NA	NA	NA	NA	383,A03-31502
MSTRG.44422.1	A11	78773485	78775835	+	gene_id	MSTRG.44422	NA	NA	NA	NA	232,A11-39724
MSTRG.30964.1	A08	119523540	119527418	-	gene_id	MSTRG.30964	NA	NA	NA	NA	-632,A08-31927
MSTRG.19642.1	A05	114504948	114507288	-	gene_id	MSTRG.19642	NA	NA	NA	NA	-38960,A05-54612
MSTRG.96868.1	D11	58575559	58578529	-	gene_id	MSTRG.96868	NA	NA	NA	NA	442,D11-58408
MSTRG.80696.1	D07	55766252	55769048	+	gene_id	MSTRG.80696	NA	NA	NA	NA	242,D07-37637
MSTRG.62636.1	D02	70381273	70385030	+	gene_id	MSTRG.62636	NA	NA	NA	NA	1039,D02-21131
MSTRG.60282.1	D02	13752077	13757015	-	gene_id	MSTRG.60282	NA	NA	NA	NA	369,D02-27386
MSTRG.35766.2	A09	82232048	82236888	-	gene_id	MSTRG.35766	NA	NA	NA	NA	2304,A09-20426
MSTRG.72400.2	D05	25867521	25873112	-	gene_id	MSTRG.72400	NA	NA	NA	NA	9331,D05-52262
MSTRG.34485.1	A09	74159805	74162761	-	gene_id	MSTRG.34485	NA	NA	NA	NA	1055,A09-26246
MSTRG.100483.1	D12	49016068	49016776	-	gene_id	MSTRG.100483	NA	NA	NA	NA	-7749,D12-25590
MSTRG.73458.5	D05	54079795	54083245	-	gene_id	MSTRG.73458	NA	NA	NA	NA	452,D05-34910
MSTRG.106378.1	D13	61824209	61835709	+	gene_id	MSTRG.106378	NA	NA	NA	NA	423,D13-30278
MSTRG.101701.1	D12	61285783	61286516	-	gene_id	MSTRG.101701	NA	NA	NA	NA	1190,D12-35840
MSTRG.93610.2	D11	5760735	5768958	-	gene_id	MSTRG.93610	NA	NA	NA	NA	-9734,D11-32442
MSTRG.66877.2	D04	15171162	15173958	-	gene_id	MSTRG.66877	NA	NA	NA	NA	571,D04-22236
MSTRG.81596.2	D08	3645381	3648081	-	gene_id	MSTRG.81596	NA	NA	NA	NA	-4615,D08-43617
MSTRG.49768.1	A12	106029323	106031363	-	gene_id	MSTRG.49768	NA	NA	NA	NA	721,A12-35857
MSTRG.14154.1	A05	10987423	10992751	-	gene_id	MSTRG.14154	NA	NA	NA	NA	249,A05-60136
MSTRG.40103.1	A10	115103455	115105834	+	gene_id	MSTRG.40103	NA	NA	NA	NA	-425,A10-36737
MSTRG.91226.1	D10	42636711	42639468	-	gene_id	MSTRG.91226	NA	NA	NA	NA	1335,D10-20103
MSTRG.78479.1	D07	9556962	9561951	+	gene_id	MSTRG.78479	NA	NA	NA	NA	79,D07-27707
MSTRG.29570.1	A08	92083959	92085813	+	gene_id	MSTRG.29570	NA	NA	NA	NA	-378,A08-30076
MSTRG.14554.1	A05	13306453	13309551	+	gene_id	MSTRG.14554	NA	NA	NA	NA	344,A05-40389
MSTRG.84501.3	D08	62004814	62009408	-	gene_id	MSTRG.84501	NA	NA	NA	NA	-1494,D08-27752
MSTRG.85137.4	D08	66269162	66270231	+	gene_id	MSTRG.85137	NA	NA	NA	NA	-18,D08-7283
MSTRG.368.2	A01	2573614	2577049	-	gene_id	MSTRG.368	NA	NA	NA	NA	80,A01-18389
MSTRG.80055.1	D07	38524092	38525736	-	gene_id	MSTRG.80055	NA	NA	NA	NA	322,D07-37806
MSTRG.75955.1	D06	53203459	53204460	+	gene_id	MSTRG.75955	NA	NA	NA	NA	1185,D06-31044
MSTRG.40949.1	A11	1770177	1773029	+	gene_id	MSTRG.40949	NA	NA	NA	NA	652,A11-44240
MSTRG.38362.1	A10	24981866	24985761	-	gene_id	MSTRG.38362	NA	NA	NA	NA	171,A10-38356
MSTRG.104654.1	D13	37169147	37172277	+	gene_id	MSTRG.104654	NA	NA	NA	NA	1876,D13-31258
MSTRG.56255.1	D01	6064091	6066703	-	gene_id	MSTRG.56255	NA	NA	NA	NA	-1011,D01-28971
MSTRG.12987.4	A05	3846395	3854640	+	gene_id	MSTRG.12987	NA	NA	NA	NA	-505,A05-62004
MSTRG.74704.1	D06	12812653	12816819	+	gene_id	MSTRG.74704	NA	NA	NA	NA	211,D06-24239
MSTRG.16469.1	A05	26034500	26038886	+	gene_id	MSTRG.16469	NA	NA	NA	NA	735,A05-70388
MSTRG.40332.1	A10	118424322	118429597	-	gene_id	MSTRG.40332	NA	NA	NA	NA	-1035,A10-30276
MSTRG.55343.1	Contig477	60704	73499	+	gene_id	MSTRG.55343	NA	NA	NA	NA
MSTRG.1531.2	A01	20004853	20009186	+	gene_id	MSTRG.1531	NA	NA	NA	NA	1009,A01-25056
MSTRG.103870.1	D13	8900627	8901186	-	gene_id	MSTRG.103870	NA	NA	NA	NA	-372,D13-36763
MSTRG.29388.11	A08	76930831	76931948	+	gene_id	MSTRG.29388	NA	NA	NA	NA	-2247,A08-35278
MSTRG.20867.3	A06	14888065	14890120	-	gene_id	MSTRG.20867	NA	NA	NA	NA	-32622,A06-30310
MSTRG.98796.1	D12	6605365	6605902	-	gene_id	MSTRG.98796	NA	NA	NA	NA	2999,D12-41952
MSTRG.83007.1	D08	42187595	42196116	+	gene_id	MSTRG.83007	NA	NA	NA	NA	379,D08-7746
MSTRG.10451.2	A04	2553063	2559351	+	gene_id	MSTRG.10451	NA	NA	NA	NA	1090,A04-11563
MSTRG.74210.1	D06	6239332	6242894	+	gene_id	MSTRG.74210	NA	NA	NA	NA	-108,D06-26212
MSTRG.7896.1	A03	37287407	37302382	+	gene_id	MSTRG.7896	NA	NA	NA	NA	261,A03-18732
MSTRG.263.1	A01	1832598	1837566	-	gene_id	MSTRG.263	NA	NA	NA	NA	757,A01-28861
MSTRG.93898.1	D11	7396224	7397186	-	gene_id	MSTRG.93898	NA	NA	NA	NA	5757,D11-41664
MSTRG.74861.5	D06	15239544	15242648	+	gene_id	MSTRG.74861	NA	NA	NA	NA	-719,D06-32438
MSTRG.41115.1	A11	2657649	2660477	+	gene_id	MSTRG.41115	NA	NA	NA	NA	597,A11-21519
MSTRG.210.1	A01	1326466	1332328	+	gene_id	MSTRG.210	NA	NA	NA	NA	1676,A01-27433
MSTRG.92503.1	D10	66716641	66719599	+	gene_id	MSTRG.92503	NA	NA	NA	NA	34583,D10-41342
MSTRG.35986.2	A09	83737450	83738900	+	gene_id	MSTRG.35986	NA	NA	NA	NA	-340,A09-33189
MSTRG.95016.2	D11	14833379	14839859	-	gene_id	MSTRG.95016	NA	NA	NA	NA	-3130,D11-50672
MSTRG.53879.1	A13	105578014	105579013	-	gene_id	MSTRG.53879	NA	NA	NA	NA	415,A13-27776
MSTRG.61017.1	D02	43815255	43822586	+	gene_id	MSTRG.61017	NA	NA	NA	NA	224,D02-27020
MSTRG.32482.1	A09	12828512	12853040	-	gene_id	MSTRG.32482	NA	NA	NA	NA	62695,A09-38152
MSTRG.97704.1	D11	68958220	68963711	+	gene_id	MSTRG.97704	NA	NA	NA	NA	186,D11-30756
MSTRG.7432.1	A03	12625467	12627038	+	gene_id	MSTRG.7432	NA	NA	NA	NA	14053,A03-32743
MSTRG.2696.1	A01	102321522	102322804	+	gene_id	MSTRG.2696	NA	NA	NA	NA	-13191,A01-23352
MSTRG.58459.2	D01	59225104	59225531	-	gene_id	MSTRG.58459	NA	NA	NA	NA	-3302,D01-25464
MSTRG.41239.4	A11	3441924	3442477	+	gene_id	MSTRG.41239	NA	NA	NA	NA	862,A11-23205
MSTRG.4840.1	A02	27617947	27618840	-	gene_id	MSTRG.4840	NA	NA	NA	NA	460,A02-15037
MSTRG.43358.2	A11	21729564	21730800	-	gene_id	MSTRG.43358	NA	NA	NA	NA	509,A11-31771
MSTRG.80943.1	D07	58226117	58228813	-	gene_id	MSTRG.80943	NA	NA	NA	NA	383,D07-17031
MSTRG.74244.1	D06	6578485	6583228	-	gene_id	MSTRG.74244	NA	NA	NA	NA	189,D06-25182
MSTRG.101603.2	D12	60417554	60418295	+	gene_id	MSTRG.101603	NA	NA	NA	NA	3915,D12-34784
MSTRG.105751.1	D13	57221881	57226112	+	gene_id	MSTRG.105751	NA	NA	NA	NA	107,D13-31448
MSTRG.39891.9	A10	111957536	111958951	-	gene_id	MSTRG.39891	NA	NA	NA	NA	-566,A10-27705
MSTRG.67102.2	D04	23329020	23330166	+	gene_id	MSTRG.67102	NA	NA	NA	NA	1581,D04-28320
MSTRG.10213.4	A04	26545	43553	-	gene_id	MSTRG.10213	NA	NA	NA	NA	-6096,A04-1299
MSTRG.15357.1	A05	18068283	18071407	-	gene_id	MSTRG.15357	NA	NA	NA	NA	294,A05-48029
MSTRG.106778.1	D13	64377393	64379231	-	gene_id	MSTRG.106778	NA	NA	NA	NA	-1529,D13-17611
MSTRG.97446.1	D11	65595574	65742821	-	gene_id	MSTRG.97446	NA	NA	NA	NA	-17873,D11-49306
MSTRG.54822.2	A13	112425964	112429290	+	gene_id	MSTRG.54822	NA	NA	NA	NA	394,A13-30105
MSTRG.60513.5	D02	22330355	22332189	+	gene_id	MSTRG.60513	NA	NA	NA	NA	-604,D02-28603
MSTRG.42503.1	A11	12223232	12224282	-	gene_id	MSTRG.42503	NA	NA	NA	NA	35326,A11-23101
MSTRG.85534.1	D09	5548320	5552202	+	gene_id	MSTRG.85534	NA	NA	NA	NA	-458,D09-38250
MSTRG.2242.1	A01	80124138	80130287	+	gene_id	MSTRG.2242	NA	NA	NA	NA	326,A01-36404
MSTRG.76280.1	D06	59552717	59555701	+	gene_id	MSTRG.76280	NA	NA	NA	NA	293,D06-23517
MSTRG.56558.1	D01	9890373	9893402	+	gene_id	MSTRG.56558	NA	NA	NA	NA	516,D01-5407
MSTRG.36781.1	A10	2077959	2084667	+	gene_id	MSTRG.36781	NA	NA	NA	NA	798,A10-26095
MSTRG.103637.1	D13	5585183	5589268	+	gene_id	MSTRG.103637	NA	NA	NA	NA	286,D13-38692
MSTRG.67674.3	D04	44346033	44347088	-	gene_id	MSTRG.67674	NA	NA	NA	NA	112,D04-23005
MSTRG.33815.2	A09	67297817	67300543	+	gene_id	MSTRG.33815	NA	NA	NA	NA	-4484,A09-29331
MSTRG.70313.1	D05	8389693	8393262	+	gene_id	MSTRG.70313	NA	NA	NA	NA	282,D05-30327
MSTRG.64137.3	D03	32842668	32860538	+	gene_id	MSTRG.64137	NA	NA	NA	NA	73372,D03-24405
MSTRG.48818.1	A12	96539290	96543764	-	gene_id	MSTRG.48818	NA	NA	NA	NA	1,A12-18956
MSTRG.6333.3	A02	105780990	105781492	-	gene_id	MSTRG.6333	NA	NA	NA	NA	1171,A02-14829
MSTRG.49480.1	A12	104058473	104059778	+	gene_id	MSTRG.49480	NA	NA	NA	NA	2199,A12-36236
MSTRG.15842.1	A05	21555155	21556386	-	gene_id	MSTRG.15842	NA	NA	NA	NA	-5587,A05-80136
MSTRG.102805.1	D12	68150531	68152496	-	gene_id	MSTRG.102805	NA	NA	NA	NA	-20096,D12-32163
MSTRG.60323.3	D02	15007002	15015934	+	gene_id	MSTRG.60323	NA	NA	NA	NA	140,D02-42749
MSTRG.10666.1	A04	4940026	4940897	+	gene_id	MSTRG.10666	NA	NA	NA	NA	4266,A04-19337
MSTRG.79225.1	D07	19603717	19605622	-	gene_id	MSTRG.79225	NA	NA	NA	NA	600,D07-26661
MSTRG.32317.1	A09	8723382	8727414	-	gene_id	MSTRG.32317	NA	NA	NA	NA	48301,A09-35480
MSTRG.13859.1	A05	9372137	9373558	+	gene_id	MSTRG.13859	NA	NA	NA	NA	-370,A05-61719
MSTRG.70856.1	D05	11756932	11758453	+	gene_id	MSTRG.70856	NA	NA	NA	NA	-263,D05-35410
MSTRG.47776.1	A12	79210581	79214045	-	gene_id	MSTRG.47776	NA	NA	NA	NA	99,A12-29742
MSTRG.29369.1	A08	76654911	76655595	+	gene_id	MSTRG.29369	NA	NA	NA	NA	-131229,A08-38222
MSTRG.29214.3	A08	54888785	54894237	+	gene_id	MSTRG.29214	NA	NA	NA	NA	255,A08-31732
MSTRG.56165.1	D01	4340060	4358321	-	gene_id	MSTRG.56165	NA	NA	NA	NA	3442,D01-20522
MSTRG.58443.1	D01	59143682	59144522	-	gene_id	MSTRG.58443	NA	NA	NA	NA	-1686,D01-27028
MSTRG.4115.2	A02	5602973	5606010	-	gene_id	MSTRG.4115	NA	NA	NA	NA	512,A02-15807
MSTRG.36094.1	A09	84426690	84448847	+	gene_id	MSTRG.36094	NA	NA	NA	NA	-39443,A09-41248
MSTRG.74474.1	D06	9269902	9274019	-	gene_id	MSTRG.74474	NA	NA	NA	NA	326,D06-27578
MSTRG.72180.1	D05	22219513	22222616	-	gene_id	MSTRG.72180	NA	NA	NA	NA	226,D05-40527
MSTRG.93943.1	D11	7614681	7617734	-	gene_id	MSTRG.93943	NA	NA	NA	NA	142,D11-41667
MSTRG.19936.1	A06	912845	915493	+	gene_id	MSTRG.19936	NA	NA	NA	NA	335,A06-30757
MSTRG.5662.2	A02	97467267	97470996	-	gene_id	MSTRG.5662	NA	NA	NA	NA	2744,A02-17861
MSTRG.47343.1	A12	23157402	23158177	+	gene_id	MSTRG.47343	NA	NA	NA	NA	27465,A12-42529
MSTRG.58737.1	D01	61832585	61836260	-	gene_id	MSTRG.58737	NA	NA	NA	NA	194,D01-26893
MSTRG.44970.1	A11	112818188	112818770	-	gene_id	MSTRG.44970	NA	NA	NA	NA	-2597,A11-56222
MSTRG.61598.2	D02	59690353	59692760	+	gene_id	MSTRG.61598	NA	NA	NA	NA	-4328,D02-34710
MSTRG.45565.1	A11	120211667	120215495	+	gene_id	MSTRG.45565	NA	NA	NA	NA	882,A11-34322
MSTRG.1078.2	A01	11636715	11639811	-	gene_id	MSTRG.1078	NA	NA	NA	NA	36,A01-26684
MSTRG.24425.2	A07	7703875	7705105	+	gene_id	MSTRG.24425	NA	NA	NA	NA	-12942,A07-38723
MSTRG.19270.1	A05	110102307	110107464	-	gene_id	MSTRG.19270	NA	NA	NA	NA	264,A05-47445
MSTRG.15502.2	A05	19104124	19109696	+	gene_id	MSTRG.15502	NA	NA	NA	NA	419,A05-45056
MSTRG.76767.1	D06	65678706	65683705	+	gene_id	MSTRG.76767	NA	NA	NA	NA	-78,D06-28754
MSTRG.49722.3	A12	105734271	105734771	+	gene_id	MSTRG.49722	NA	NA	NA	NA	5128,A12-33023
MSTRG.103231.2	D13	2090649	2094178	+	gene_id	MSTRG.103231	NA	NA	NA	NA	219,D13-21722
MSTRG.74944.2	D06	17845071	17848298	+	gene_id	MSTRG.74944	NA	NA	NA	NA	570,D06-16875
MSTRG.70503.1	D05	9822386	9826490	-	gene_id	MSTRG.70503	NA	NA	NA	NA	1182,D05-33278
MSTRG.63158.1	D03	1235959	1238114	-	gene_id	MSTRG.63158	NA	NA	NA	NA	411,D03-15357
MSTRG.57080.1	D01	18365663	18368413	-	gene_id	MSTRG.57080	NA	NA	NA	NA	189,D01-21856
MSTRG.23589.1	A07	1267282	1272277	-	gene_id	MSTRG.23589	NA	NA	NA	NA	-604,A07-25541
MSTRG.40639.1	A10	121867727	121869844	+	gene_id	MSTRG.40639	NA	NA	NA	NA	4626,A10-36580
MSTRG.103124.3	D13	1314439	1319078	-	gene_id	MSTRG.103124	NA	NA	NA	NA	1179,D13-31040
MSTRG.50771.4	A13	11384	15506	-	gene_id	MSTRG.50771	NA	NA	NA	NA	-328,A13-37997
MSTRG.78956.1	D07	15208034	15220749	-	gene_id	MSTRG.78956	NA	NA	NA	NA	3661,D07-29352
MSTRG.60704.1	D02	29468790	29472896	+	gene_id	MSTRG.60704	NA	NA	NA	NA	376,D02-19858
MSTRG.40107.1	A10	115384890	115388449	+	gene_id	MSTRG.40107	NA	NA	NA	NA	133,A10-41248
MSTRG.89533.2	D10	5162010	5169686	+	gene_id	MSTRG.89533	NA	NA	NA	NA	230,D10-35849
MSTRG.65637.1	D03	55650798	55653228	+	gene_id	MSTRG.65637	NA	NA	NA	NA	145,D03-22237
MSTRG.10352.1	A04	1469234	1470420	+	gene_id	MSTRG.10352	NA	NA	NA	NA	-45238,A04-18245
MSTRG.77249.1	D07	316937	322477	+	gene_id	MSTRG.77249	NA	NA	NA	NA	416,D07-29428
MSTRG.36498.1	A10	344861	351223	-	gene_id	MSTRG.36498	NA	NA	NA	NA	-747,A10-38287
MSTRG.36026.1	A09	83980965	83982059	-	gene_id	MSTRG.36026	NA	NA	NA	NA	5143,A09-33790
MSTRG.63201.2	D03	1917925	1920028	-	gene_id	MSTRG.63201	NA	NA	NA	NA	119,D03-30553
MSTRG.4961.1	A02	39244877	39248447	-	gene_id	MSTRG.4961	NA	NA	NA	NA	-927,A02-27807
MSTRG.86391.2	D09	32637196	32640378	+	gene_id	MSTRG.86391	NA	NA	NA	NA	381,D09-20452
MSTRG.53065.1	A13	91879494	91892407	+	gene_id	MSTRG.53065	NA	NA	NA	NA	-7148,A13-34691
MSTRG.32661.1	A09	36267804	36270289	+	gene_id	MSTRG.32661	NA	NA	NA	NA	1055553,A09-34138
MSTRG.69926.1	D05	6082419	6084348	-	gene_id	MSTRG.69926	NA	NA	NA	NA	-1276,D05-52421
MSTRG.41466.2	A11	4840433	4843807	+	gene_id	MSTRG.41466	NA	NA	NA	NA	66,A11-44030
MSTRG.35927.1	A09	83449716	83451115	+	gene_id	MSTRG.35927	NA	NA	NA	NA	5589,A09-30476
MSTRG.85163.1	D08	66373734	66374128	+	gene_id	MSTRG.85163	NA	NA	NA	NA	-3362,D08-26012
MSTRG.96377.3	D11	46221520	46230305	-	gene_id	MSTRG.96377	NA	NA	NA	NA	39,D11-41536
MSTRG.94807.2	D11	13358527	13363889	+	gene_id	MSTRG.94807	NA	NA	NA	NA	-30,D11-43261
MSTRG.82883.4	D08	39118938	39123329	-	gene_id	MSTRG.82883	NA	NA	NA	NA	1897,D08-34658
MSTRG.73359.3	D05	52538537	52541425	-	gene_id	MSTRG.73359	NA	NA	NA	NA	244,D05-17641
MSTRG.84771.1	D08	64136453	64140093	+	gene_id	MSTRG.84771	NA	NA	NA	NA	357,D08-27265
MSTRG.64718.1	D03	45176152	45180021	+	gene_id	MSTRG.64718	NA	NA	NA	NA	223,D03-23654
MSTRG.19463.1	A05	112489314	112492199	-	gene_id	MSTRG.19463	NA	NA	NA	NA	290,A05-49129
MSTRG.73189.1	D05	50509100	50509522	+	gene_id	MSTRG.73189	NA	NA	NA	NA	-4790,D05-30573
MSTRG.29683.2	A08	95250577	95253928	+	gene_id	MSTRG.29683	NA	NA	NA	NA	295,A08-36597
MSTRG.12458.1	A05	705520	721160	-	gene_id	MSTRG.12458	NA	NA	NA	NA	327,A05-43759
MSTRG.6926.2	A03	4800200	4807448	-	gene_id	MSTRG.6926	NA	NA	NA	NA	-1045,A03-37461
MSTRG.89659.5	D10	6091591	6094111	+	gene_id	MSTRG.89659	NA	NA	NA	NA	-2361,D10-44215
MSTRG.31675.1	A08	124834574	124836201	+	gene_id	MSTRG.31675	NA	NA	NA	NA	581,A08-31168
MSTRG.97309.1	D11	63066138	63068077	+	gene_id	MSTRG.97309	NA	NA	NA	NA	-235,D11-45492
MSTRG.57698.1	D01	44029489	44030459	-	gene_id	MSTRG.57698	NA	NA	NA	NA	49701,D01-23452
MSTRG.45826.1	A11	124307423	124308927	+	gene_id	MSTRG.45826	NA	NA	NA	NA	-5906,A11-48126
MSTRG.96036.1	D11	29575966	29581343	+	gene_id	MSTRG.96036	NA	NA	NA	NA	184,D11-59213
MSTRG.71515.1	D05	15904569	15910824	-	gene_id	MSTRG.71515	NA	NA	NA	NA	-369,D05-11128
MSTRG.67354.1	D04	36541975	36544440	+	gene_id	MSTRG.67354	NA	NA	NA	NA	139,D04-33186
MSTRG.29523.2	A08	88811301	88817475	-	gene_id	MSTRG.29523	NA	NA	NA	NA	170,A08-24534
MSTRG.40011.1	A10	113787440	113818171	-	gene_id	MSTRG.40011	NA	NA	NA	NA	-1392,A10-40171
MSTRG.34591.1	A09	74753248	74754953	-	gene_id	MSTRG.34591	NA	NA	NA	NA	262,A09-25611
MSTRG.59230.2	D02	1329149	1332566	+	gene_id	MSTRG.59230	NA	NA	NA	NA	204,D02-33875
MSTRG.26473.2	A07	78028454	78032369	-	gene_id	MSTRG.26473	NA	NA	NA	NA	352,A07-37911
MSTRG.63877.1	D03	19065925	19066932	-	gene_id	MSTRG.63877	NA	NA	NA	NA	188,D03-21804
MSTRG.35899.1	A09	83266325	83269056	-	gene_id	MSTRG.35899	NA	NA	NA	NA	369,A09-37268
MSTRG.31671.1	A08	124805142	124808044	-	gene_id	MSTRG.31671	NA	NA	NA	NA	6,A08-19450
MSTRG.61606.5	D02	59831089	59835965	-	gene_id	MSTRG.61606	NA	NA	NA	NA	892,D02-30544
MSTRG.68176.1	D04	53025746	53029340	+	gene_id	MSTRG.68176	NA	NA	NA	NA	387,D04-13150
MSTRG.106241.2	D13	60607737	60610615	+	gene_id	MSTRG.106241	NA	NA	NA	NA	1590,D13-24925
MSTRG.95330.1	D11	18204208	18207765	-	gene_id	MSTRG.95330	NA	NA	NA	NA	356,D11-31703
MSTRG.28917.3	A08	23286428	23287218	-	gene_id	MSTRG.28917	NA	NA	NA	NA	5188,A08-34674
MSTRG.10237.1	A04	267823	268480	-	gene_id	MSTRG.10237	NA	NA	NA	NA	3514,A04-15967
MSTRG.67822.1	D04	47966303	47967772	-	gene_id	MSTRG.67822	NA	NA	NA	NA	-319,D04-27902
MSTRG.57725.1	D01	45326916	45327695	+	gene_id	MSTRG.57725	NA	NA	NA	NA	-488,D01-35771
MSTRG.96532.2	D11	51307941	51310237	-	gene_id	MSTRG.96532	NA	NA	NA	NA	38233,D11-42643
MSTRG.90831.2	D10	25936768	25939596	-	gene_id	MSTRG.90831	NA	NA	NA	NA	-1799,D10-27729
MSTRG.47052.1	A12	11444972	11450079	+	gene_id	MSTRG.47052	NA	NA	NA	NA	668,A12-44950
MSTRG.34683.2	A09	75393971	75395967	+	gene_id	MSTRG.34683	NA	NA	NA	NA	3243,A09-37550
MSTRG.105162.1	D13	49262568	49265640	+	gene_id	MSTRG.105162	NA	NA	NA	NA	287,D13-20625
MSTRG.23495.1	A07	544340	548353	-	gene_id	MSTRG.23495	NA	NA	NA	NA	597,A07-22688
MSTRG.94936.1	D11	14353376	14358287	+	gene_id	MSTRG.94936	NA	NA	NA	NA	34,D11-28259
MSTRG.89511.5	D10	4976773	4987747	+	gene_id	MSTRG.89511	NA	NA	NA	NA	97,D10-31411
MSTRG.42963.1	A11	16820517	16825214	+	gene_id	MSTRG.42963	NA	NA	NA	NA	246,A11-28755
MSTRG.105733.1	D13	56985633	56990056	+	gene_id	MSTRG.105733	NA	NA	NA	NA	32,D13-36863
MSTRG.50989.2	A13	2009026	2011504	-	gene_id	MSTRG.50989	NA	NA	NA	NA	1786,A13-28661
MSTRG.87291.1	D09	41508924	41511772	+	gene_id	MSTRG.87291	NA	NA	NA	NA	609,D09-23347
MSTRG.103404.1	D13	3411775	3415929	+	gene_id	MSTRG.103404	NA	NA	NA	NA	788,D13-25925
MSTRG.59625.4	D02	5037285	5038008	+	gene_id	MSTRG.59625	NA	NA	NA	NA	-1782,D02-28570
MSTRG.29993.1	A08	105754329	105757157	+	gene_id	MSTRG.29993	NA	NA	NA	NA	459,A08-28859
MSTRG.14864.3	A05	15026817	15032056	+	gene_id	MSTRG.14864	NA	NA	NA	NA	85,A05-51663
MSTRG.82429.1	D08	18687731	18688906	+	gene_id	MSTRG.82429	NA	NA	NA	NA	24153,D08-41431
MSTRG.10516.1	A04	3752099	3754714	-	gene_id	MSTRG.10516	NA	NA	NA	NA	-949,A04-14386
MSTRG.58856.1	D01	62608303	62610853	-	gene_id	MSTRG.58856	NA	NA	NA	NA	-383,D01-31039
MSTRG.89431.4	D10	4413934	4414965	+	gene_id	MSTRG.89431	NA	NA	NA	NA	-3297,D10-36205
MSTRG.28537.1	A08	9389361	9391205	+	gene_id	MSTRG.28537	NA	NA	NA	NA	3372,A08-33748
MSTRG.64034.1	D03	24193061	24201296	+	gene_id	MSTRG.64034	NA	NA	NA	NA	665,D03-21395
MSTRG.62919.2	D03	61146	62851	+	gene_id	MSTRG.62919	NA	NA	NA	NA	2241,D03-20377
MSTRG.95718.2	D11	22619673	22620532	-	gene_id	MSTRG.95718	NA	NA	NA	NA	1574,D11-48643
MSTRG.97955.3	D11	71500522	71503721	-	gene_id	MSTRG.97955	NA	NA	NA	NA	420,D11-42266
MSTRG.68587.1	D04	56600398	56608787	+	gene_id	MSTRG.68587	NA	NA	NA	NA	-12370,D04-30736
MSTRG.53079.1	A13	92126562	92132988	-	gene_id	MSTRG.53079	NA	NA	NA	NA	30,A13-31297
MSTRG.18516.2	A05	87572510	87574546	+	gene_id	MSTRG.18516	NA	NA	NA	NA	-114976,A05-46726
MSTRG.81074.1	D08	156974	162315	-	gene_id	MSTRG.81074	NA	NA	NA	NA	5137,D08-29319
MSTRG.104432.1	D13	26006814	26010218	+	gene_id	MSTRG.104432	NA	NA	NA	NA	657,D13-30833
MSTRG.11770.2	A04	79872595	79874368	-	gene_id	MSTRG.11770	NA	NA	NA	NA	1385,A04-13547
MSTRG.5538.1	A02	92436014	92439068	-	gene_id	MSTRG.5538	NA	NA	NA	NA	306,A02-16670
MSTRG.71261.3	D05	14134176	14137445	-	gene_id	MSTRG.71261	NA	NA	NA	NA	692,D05-33850
MSTRG.59006.2	D01	63479965	63486238	+	gene_id	MSTRG.59006	NA	NA	NA	NA	-1089,D01-28038
MSTRG.1081.2	A01	11646055	11647476	+	gene_id	MSTRG.1081	NA	NA	NA	NA	5087,A01-26558
MSTRG.32262.2	A09	7061219	7065665	-	gene_id	MSTRG.32262	NA	NA	NA	NA	345,A09-34283
MSTRG.79350.1	D07	21450972	21452709	-	gene_id	MSTRG.79350	NA	NA	NA	NA	-1548,D07-24732
MSTRG.97904.1	D11	71198002	71198706	+	gene_id	MSTRG.97904	NA	NA	NA	NA	5864,D11-38085
MSTRG.98685.2	D12	4934896	4941189	-	gene_id	MSTRG.98685	NA	NA	NA	NA	-1618,D12-34304
MSTRG.30640.1	A08	116446039	116449105	-	gene_id	MSTRG.30640	NA	NA	NA	NA	558,A08-26683
MSTRG.93052.1	D11	1931621	1934316	+	gene_id	MSTRG.93052	NA	NA	NA	NA	385,D11-49370
MSTRG.22190.1	A06	108967060	108974718	+	gene_id	MSTRG.22190	NA	NA	NA	NA	345,A06-22264
MSTRG.12716.2	A05	2397030	2399448	+	gene_id	MSTRG.12716	NA	NA	NA	NA	-3280,A05-57116
MSTRG.17254.3	A05	34151957	34155936	+	gene_id	MSTRG.17254	NA	NA	NA	NA	343,A05-64200
MSTRG.39505.1	A10	104198515	104199205	-	gene_id	MSTRG.39505	NA	NA	NA	NA	-1001,A10-1
MSTRG.4132.2	A02	5778351	5783359	+	gene_id	MSTRG.4132	NA	NA	NA	NA	308,A02-19709
MSTRG.17755.1	A05	42336178	42336650	+	gene_id	MSTRG.17755	NA	NA	NA	NA	-6935,A05-57596
MSTRG.50609.1	A12	111071124	111079102	-	gene_id	MSTRG.50609	NA	NA	NA	NA	104,A12-32900
MSTRG.103760.2	D13	7446296	7448627	+	gene_id	MSTRG.103760	NA	NA	NA	NA	176,D13-30065
MSTRG.95012.2	D11	15006145	15008602	-	gene_id	MSTRG.95012	NA	NA	NA	NA	-373,D11-52866
MSTRG.27601.1	A08	387993	390020	+	gene_id	MSTRG.27601	NA	NA	NA	NA	530,A08-28780
MSTRG.60615.2	D02	25278851	25282897	+	gene_id	MSTRG.60615	NA	NA	NA	NA	17,D02-30221
MSTRG.77075.1	D06	68237188	68242005	+	gene_id	MSTRG.77075	NA	NA	NA	NA	7448,D06-29067
MSTRG.104248.2	D13	18515928	18518414	-	gene_id	MSTRG.104248	NA	NA	NA	NA	634,D13-25217
MSTRG.80244.1	D07	48726998	48918287	-	gene_id	MSTRG.80244	NA	NA	NA	NA	8664,D07-23786
MSTRG.21186.12	A06	24613459	24614790	+	gene_id	MSTRG.21186	NA	NA	NA	NA	735,A06-32024
MSTRG.20142.1	A06	2682784	2685493	-	gene_id	MSTRG.20142	NA	NA	NA	NA	-143,A06-25003
MSTRG.90336.1	D10	14605480	14613172	-	gene_id	MSTRG.90336	NA	NA	NA	NA	237,D10-39630
MSTRG.80390.1	D07	51786532	51792047	-	gene_id	MSTRG.80390	NA	NA	NA	NA	229,D07-29795
MSTRG.59514.1	D02	4192702	4243911	-	gene_id	MSTRG.59514	NA	NA	NA	NA	-5432,D02-29385
MSTRG.44371.1	A11	69015522	69019446	+	gene_id	MSTRG.44371	NA	NA	NA	NA	1119,A11-33128
MSTRG.31741.1	A08	125181461	125185154	-	gene_id	MSTRG.31741	NA	NA	NA	NA	281,A08-39685
MSTRG.73201.1	D05	50312245	50312773	-	gene_id	MSTRG.73201	NA	NA	NA	NA	5456,D05-52698
MSTRG.71033.3	D05	12753715	12758337	+	gene_id	MSTRG.71033	NA	NA	NA	NA	-788,D05-30638
MSTRG.41517.3	A11	5216830	5219371	-	gene_id	MSTRG.41517	NA	NA	NA	NA	-439,A11-27594
MSTRG.74153.2	D06	5550484	5553037	+	gene_id	MSTRG.74153	NA	NA	NA	NA	267,D06-30545
MSTRG.104692.2	D13	37963160	37964737	+	gene_id	MSTRG.104692	NA	NA	NA	NA	-570,D13-13944
MSTRG.46565.1	A12	3160488	3165958	-	gene_id	MSTRG.46565	NA	NA	NA	NA	137,A12-26971
MSTRG.41886.1	A11	7306246	7307506	-	gene_id	MSTRG.41886	NA	NA	NA	NA	5664,A11-51197
MSTRG.1995.2	A01	45321342	45324225	-	gene_id	MSTRG.1995	NA	NA	NA	NA	-486,A01-16320
MSTRG.2515.1	A01	98640625	98645785	+	gene_id	MSTRG.2515	NA	NA	NA	NA	297,A01-32448
MSTRG.106799.1	D13	64445593	64449200	-	gene_id	MSTRG.106799	NA	NA	NA	NA	376,D13-27834
MSTRG.14535.1	A05	13247368	13252414	-	gene_id	MSTRG.14535	NA	NA	NA	NA	575,A05-53429
MSTRG.52078.1	A13	37374268	37379299	+	gene_id	MSTRG.52078	NA	NA	NA	NA	276,A13-26864
MSTRG.42638.1	A11	13648129	13648508	-	gene_id	MSTRG.42638	NA	NA	NA	NA	467,A11-44809
MSTRG.96949.1	D11	59584377	59584751	+	gene_id	MSTRG.96949	NA	NA	NA	NA	125,D11-56914
MSTRG.12674.1	A05	2152466	2172044	-	gene_id	MSTRG.12674	NA	NA	NA	NA	341,A05-47944
MSTRG.49544.1	A12	104429622	104433990	-	gene_id	MSTRG.49544	NA	NA	NA	NA	-478,A12-27900
MSTRG.43348.1	A11	21726071	21726661	+	gene_id	MSTRG.43348	NA	NA	NA	NA	-524,A11-51930
MSTRG.33309.1	A09	61156403	61160091	+	gene_id	MSTRG.33309	NA	NA	NA	NA	163,A09-33857
MSTRG.106803.1	D13	64485118	64486025	+	gene_id	MSTRG.106803	NA	NA	NA	NA	10745,D13-42087
MSTRG.80193.1	D07	46979378	46985008	+	gene_id	MSTRG.80193	NA	NA	NA	NA	-1516,D07-27508
MSTRG.78794.1	D07	13473415	13475807	+	gene_id	MSTRG.78794	NA	NA	NA	NA	210,D07-27964
MSTRG.1644.1	A01	22903242	22905032	-	gene_id	MSTRG.1644	NA	NA	NA	NA	2972,A01-27232
MSTRG.100431.1	D12	48505053	48507046	+	gene_id	MSTRG.100431	NA	NA	NA	NA	19749,D12-28718
MSTRG.39114.1	A10	85487786	85489608	-	gene_id	MSTRG.39114	NA	NA	NA	NA	-553,A10-39922
MSTRG.3982.1	A02	3797215	3800723	+	gene_id	MSTRG.3982	NA	NA	NA	NA	729,A02-13327
MSTRG.31531.4	A08	123876618	123879811	+	gene_id	MSTRG.31531	NA	NA	NA	NA	617,A08-34632
MSTRG.83913.1	D08	56030455	56033226	+	gene_id	MSTRG.83913	NA	NA	NA	NA	-2715,D08-17606
MSTRG.66304.1	D04	6204323	6209627	+	gene_id	MSTRG.66304	NA	NA	NA	NA	227,D04-32529
MSTRG.50598.1	A12	111096855	111097581	+	gene_id	MSTRG.50598	NA	NA	NA	NA	-5013,A12-31096
MSTRG.83065.1	D08	43796626	43798062	+	gene_id	MSTRG.83065	NA	NA	NA	NA	91930,D08-32331
MSTRG.25216.1	A07	18814958	18818537	-	gene_id	MSTRG.25216	NA	NA	NA	NA	-315,A07-32092
MSTRG.19216.1	A05	109129453	109134841	-	gene_id	MSTRG.19216	NA	NA	NA	NA	88,A05-44901
MSTRG.26388.2	A07	59472177	59478765	-	gene_id	MSTRG.26388	NA	NA	NA	NA	822,A07-30847
MSTRG.8915.1	A03	101240660	101248891	-	gene_id	MSTRG.8915	NA	NA	NA	NA	45,A03-30788
MSTRG.50465.1	A12	110222490	110224720	+	gene_id	MSTRG.50465	NA	NA	NA	NA	-15695,A12-31552
MSTRG.77567.1	D07	2427260	2434011	+	gene_id	MSTRG.77567	NA	NA	NA	NA	261,D07-33289
MSTRG.51118.1	A13	3244819	3249983	+	gene_id	MSTRG.51118	NA	NA	NA	NA	-826,A13-41717
MSTRG.17365.1	A05	35415463	35416836	-	gene_id	MSTRG.17365	NA	NA	NA	NA	18687,A05-84433
MSTRG.101799.1	D12	61837470	61841768	+	gene_id	MSTRG.101799	NA	NA	NA	NA	643,D12-28612
MSTRG.45845.1	A11	124443984	124446456	-	gene_id	MSTRG.45845	NA	NA	NA	NA	338,A11-33671
MSTRG.37172.4	A10	4455427	4476737	-	gene_id	MSTRG.37172	NA	NA	NA	NA	5522,A10-33589
MSTRG.99153.1	D12	12359428	12373848	-	gene_id	MSTRG.99153	NA	NA	NA	NA	74,D12-27992
MSTRG.29244.2	A08	61730138	61735294	-	gene_id	MSTRG.29244	NA	NA	NA	NA	-544,A08-33205
MSTRG.85570.1	D09	6513645	6516047	-	gene_id	MSTRG.85570	NA	NA	NA	NA	-178,D09-32455
MSTRG.94986.1	D11	14714306	14717190	+	gene_id	MSTRG.94986	NA	NA	NA	NA	-1612,D11-30216
MSTRG.51769.1	A13	14682431	14685380	-	gene_id	MSTRG.51769	NA	NA	NA	NA	254,A13-21237
MSTRG.66176.1	D04	5064689	5069914	-	gene_id	MSTRG.66176	NA	NA	NA	NA	231,D04-24033
MSTRG.84147.1	D08	59000637	59008507	-	gene_id	MSTRG.84147	NA	NA	NA	NA	-184,D08-29038
MSTRG.81979.1	D08	7495285	7497821	-	gene_id	MSTRG.81979	NA	NA	NA	NA	-432,D08-30638
MSTRG.79463.1	D07	23265959	23266610	+	gene_id	MSTRG.79463	NA	NA	NA	NA	-23537,D07-34733
MSTRG.24524.1	A07	8817774	8821225	+	gene_id	MSTRG.24524	NA	NA	NA	NA	168,A07-31278
MSTRG.16532.2	A05	26418780	26422206	-	gene_id	MSTRG.16532	NA	NA	NA	NA	521,A05-79700
MSTRG.73662.3	D06	788390	792910	+	gene_id	MSTRG.73662	NA	NA	NA	NA	-543,D06-24207
MSTRG.65358.1	D03	52835916	52836871	+	gene_id	MSTRG.65358	NA	NA	NA	NA	-2146,D03-22098
MSTRG.37316.1	A10	5616859	5620531	+	gene_id	MSTRG.37316	NA	NA	NA	NA	487,A10-35249
MSTRG.33297.1	A09	61081641	61081870	-	gene_id	MSTRG.33297	NA	NA	NA	NA	-932,A09-25839
MSTRG.9939.1	A03	114900470	114910723	-	gene_id	MSTRG.9939	NA	NA	NA	NA	253,A03-11745
MSTRG.51693.3	A13	13461775	13467582	-	gene_id	MSTRG.51693	NA	NA	NA	NA	252,A13-35507
MSTRG.57380.1	D01	27899250	27899581	+	gene_id	MSTRG.57380	NA	NA	NA	NA	-18582,D01-19842
MSTRG.6034.1	A02	103571665	103572610	-	gene_id	MSTRG.6034	NA	NA	NA	NA	-8023,A02-17607
MSTRG.21147.11	A06	21407530	21414312	+	gene_id	MSTRG.21147	NA	NA	NA	NA	-3770,A06-23011
MSTRG.7146.3	A03	7558760	7572514	-	gene_id	MSTRG.7146	NA	NA	NA	NA	45,A03-28660
MSTRG.51709.1	A13	13724201	13726476	+	gene_id	MSTRG.51709	NA	NA	NA	NA	394,A13-24732
MSTRG.17919.1	A05	47448018	47449949	+	gene_id	MSTRG.17919	NA	NA	NA	NA	-1102,A05-38876
MSTRG.81895.1	D08	6448764	6450764	-	gene_id	MSTRG.81895	NA	NA	NA	NA	258,D08-24898
MSTRG.87315.1	D09	41685187	41691582	-	gene_id	MSTRG.87315	NA	NA	NA	NA	1301,D09-27046
MSTRG.102197.1	D12	64518516	64521853	-	gene_id	MSTRG.102197	NA	NA	NA	NA	61,D12-16672
MSTRG.82513.3	D08	23306259	23310095	-	gene_id	MSTRG.82513	NA	NA	NA	NA	-584,D08-22106
MSTRG.106207.2	D13	60356112	60359842	+	gene_id	MSTRG.106207	NA	NA	NA	NA	342,D13-29195
MSTRG.39143.3	A10	86017746	86023012	-	gene_id	MSTRG.39143	NA	NA	NA	NA	223,A10-36703
MSTRG.13357.1	A05	6394385	6399376	-	gene_id	MSTRG.13357	NA	NA	NA	NA	399,A05-57983
MSTRG.2518.1	A01	98907752	98909837	-	gene_id	MSTRG.2518	NA	NA	NA	NA	265292,A01-32448
MSTRG.68627.3	D04	56775868	56778930	-	gene_id	MSTRG.68627	NA	NA	NA	NA	272,D04-30548
MSTRG.23990.2	A07	3971838	3972545	-	gene_id	MSTRG.23990	NA	NA	NA	NA	8469,A07-28647
MSTRG.98151.1	D12	417725	420587	-	gene_id	MSTRG.98151	NA	NA	NA	NA	1091,D12-32898
MSTRG.41526.1	A11	5277901	5280612	+	gene_id	MSTRG.41526	NA	NA	NA	NA	5394,A11-26322
MSTRG.15729.2	A05	20827113	20830185	+	gene_id	MSTRG.15729	NA	NA	NA	NA	5997,A05-68019
MSTRG.18595.1	A05	89533644	89534580	-	gene_id	MSTRG.18595	NA	NA	NA	NA	-599,A05-47905
MSTRG.85766.1	D09	11150955	11154442	-	gene_id	MSTRG.85766	NA	NA	NA	NA	458,D09-22910
MSTRG.8070.1	A03	49880394	49886643	+	gene_id	MSTRG.8070	NA	NA	NA	NA	387,A03-28559
MSTRG.50803.1	A13	610259	613510	+	gene_id	MSTRG.50803	NA	NA	NA	NA	463,A13-26711
MSTRG.24132.1	A07	5189664	5192042	+	gene_id	MSTRG.24132	NA	NA	NA	NA	341,A07-37064
MSTRG.18515.1	A05	87320135	87322280	-	gene_id	MSTRG.18515	NA	NA	NA	NA	-4659,A05-62902
MSTRG.8671.1	A03	92641275	92646353	+	gene_id	MSTRG.8671	NA	NA	NA	NA	193,A03-34029
MSTRG.57601.1	D01	41670768	41672646	+	gene_id	MSTRG.57601	NA	NA	NA	NA	130578,D01-34730
MSTRG.34246.1	A09	72068320	72075492	+	gene_id	MSTRG.34246	NA	NA	NA	NA	-341,A09-32121
MSTRG.57520.1	D01	37489041	37492311	+	gene_id	MSTRG.57520	NA	NA	NA	NA	265,D01-21665
MSTRG.26460.3	A07	77584131	77587652	+	gene_id	MSTRG.26460	NA	NA	NA	NA	146,A07-32779
MSTRG.60713.1	D02	29712641	29718065	-	gene_id	MSTRG.60713	NA	NA	NA	NA	62,D02-25220
MSTRG.35728.1	A09	82099739	82109970	+	gene_id	MSTRG.35728	NA	NA	NA	NA	-2979,A09-29765
MSTRG.28754.1	A08	14835467	14836922	-	gene_id	MSTRG.28754	NA	NA	NA	NA	1984,A08-32349
MSTRG.47792.1	A12	79310635	79314113	+	gene_id	MSTRG.47792	NA	NA	NA	NA	1667,A12-28921
MSTRG.69590.1	D05	4353554	4360411	-	gene_id	MSTRG.69590	NA	NA	NA	NA	583,D05-32376
MSTRG.32503.1	A09	15117740	15123391	-	gene_id	MSTRG.32503	NA	NA	NA	NA	275,A09-27692
MSTRG.14127.1	A05	10883935	10885012	+	gene_id	MSTRG.14127	NA	NA	NA	NA	-6785,A05-39007
MSTRG.3909.1	A02	3060065	3066820	+	gene_id	MSTRG.3909	NA	NA	NA	NA	652,A02-26161
MSTRG.17486.2	A05	37027581	37030746	+	gene_id	MSTRG.17486	NA	NA	NA	NA	807,A05-53547
MSTRG.27169.2	A07	94744243	94747585	+	gene_id	MSTRG.27169	NA	NA	NA	NA	310,A07-38442
MSTRG.67548.1	D04	42499706	42500431	+	gene_id	MSTRG.67548	NA	NA	NA	NA	30675,D04-26735
MSTRG.21688.1	A06	49018230	49020939	+	gene_id	MSTRG.21688	NA	NA	NA	NA	400,A06-22371
MSTRG.21527.1	A06	38388480	38391574	+	gene_id	MSTRG.21527	NA	NA	NA	NA	-427,A06-22821
MSTRG.62182.1	D02	67412261	67413432	-	gene_id	MSTRG.62182	NA	NA	NA	NA	-10130,D02-35414
MSTRG.81377.1	D08	2176697	2178310	-	gene_id	MSTRG.81377	NA	NA	NA	NA	19349,D08-33226
MSTRG.100878.1	D12	53644219	53646945	-	gene_id	MSTRG.100878	NA	NA	NA	NA	96,D12-28295
MSTRG.52985.1	A13	89862374	89870376	+	gene_id	MSTRG.52985	NA	NA	NA	NA	382,A13-22129
MSTRG.52663.1	A13	72668605	72671572	+	gene_id	MSTRG.52663	NA	NA	NA	NA	428,A13-41816
MSTRG.104184.1	D13	15884880	15890402	+	gene_id	MSTRG.104184	NA	NA	NA	NA	283,D13-17650
MSTRG.16530.1	A05	26445118	26448340	+	gene_id	MSTRG.16530	NA	NA	NA	NA	185,A05-50249
MSTRG.40161.2	A10	115919609	115923224	-	gene_id	MSTRG.40161	NA	NA	NA	NA	527,A10-26581
MSTRG.100238.2	D12	46241597	46244362	-	gene_id	MSTRG.100238	NA	NA	NA	NA	1355,D12-36674
MSTRG.29591.1	A08	93354765	93355424	+	gene_id	MSTRG.29591	NA	NA	NA	NA	61958,A08-43883
MSTRG.16653.2	A05	27402360	27405050	-	gene_id	MSTRG.16653	NA	NA	NA	NA	327,A05-64167
MSTRG.57527.1	D01	37912479	37916751	-	gene_id	MSTRG.57527	NA	NA	NA	NA	308,D01-28726
MSTRG.92682.11	D11	9299	22196	+	gene_id	MSTRG.92682	NA	NA	NA	NA	2697,D11-43420
MSTRG.6622.1	A03	1969716	1972052	+	gene_id	MSTRG.6622	NA	NA	NA	NA	-133,A03-25159
MSTRG.87033.2	D09	39373940	39380532	-	gene_id	MSTRG.87033	NA	NA	NA	NA	329,D09-37008
MSTRG.106059.1	D13	59432675	59437133	-	gene_id	MSTRG.106059	NA	NA	NA	NA	-7011,D13-37805
MSTRG.21714.2	A06	51348520	51363657	+	gene_id	MSTRG.21714	NA	NA	NA	NA	149,A06-9195
MSTRG.6743.5	A03	3453339	3455152	+	gene_id	MSTRG.6743	NA	NA	NA	NA	-903,A03-21823
MSTRG.103306.1	D13	2584820	2590159	+	gene_id	MSTRG.103306	NA	NA	NA	NA	-641,D13-35612
MSTRG.53836.1	A13	105184796	105194215	+	gene_id	MSTRG.53836	NA	NA	NA	NA	48,A13-32036
MSTRG.51216.1	A13	3961520	3964760	+	gene_id	MSTRG.51216	NA	NA	NA	NA	1306,A13-44021
MSTRG.89211.3	D10	2997160	3001154	-	gene_id	MSTRG.89211	NA	NA	NA	NA	-65,D10-32023
MSTRG.75028.1	D06	19271575	19278119	+	gene_id	MSTRG.75028	NA	NA	NA	NA	384,D06-21390
MSTRG.6082.1	A02	104311060	104314561	+	gene_id	MSTRG.6082	NA	NA	NA	NA	359,A02-22246
MSTRG.65292.1	D03	52170589	52190839	+	gene_id	MSTRG.65292	NA	NA	NA	NA	179,D03-25118
MSTRG.17364.1	A05	35415442	35416831	+	gene_id	MSTRG.17364	NA	NA	NA	NA	-18674,A05-84433
MSTRG.18763.1	A05	102137676	102139056	+	gene_id	MSTRG.18763	NA	NA	NA	NA	3639,A05-76452
MSTRG.12902.1	A05	3276807	3280599	-	gene_id	MSTRG.12902	NA	NA	NA	NA	106,A05-64336
MSTRG.60188.1	D02	12218381	12219208	+	gene_id	MSTRG.60188	NA	NA	NA	NA	-8691,D02-21984
MSTRG.50540.1	A12	110675747	110678924	-	gene_id	MSTRG.50540	NA	NA	NA	NA	-617,A12-18220
MSTRG.10030.1	A03	115472056	115476565	+	gene_id	MSTRG.10030	NA	NA	NA	NA	-687,A03-25370
MSTRG.33432.1	A09	62586743	62588535	+	gene_id	MSTRG.33432	NA	NA	NA	NA	-251,A09-39502
MSTRG.101988.4	D12	63130421	63131823	-	gene_id	MSTRG.101988	NA	NA	NA	NA	937,D12-29143
MSTRG.72533.1	D05	34493991	34496571	+	gene_id	MSTRG.72533	NA	NA	NA	NA	-210,D05-24560
MSTRG.57432.3	D01	28894134	28895008	-	gene_id	MSTRG.57432	NA	NA	NA	NA	-3086,D01-25557
MSTRG.10612.3	A04	5807986	5810241	+	gene_id	MSTRG.10612	NA	NA	NA	NA	400,A04-13387
MSTRG.92617.4	D10	67677375	67678055	+	gene_id	MSTRG.92617	NA	NA	NA	NA	1001,D10-18141
MSTRG.22893.3	A06	124663803	124668669	-	gene_id	MSTRG.22893	NA	NA	NA	NA	1732,A06-17803
MSTRG.92303.1	D10	64124504	64126203	+	gene_id	MSTRG.92303	NA	NA	NA	NA	-14978,D10-31672
MSTRG.91147.2	D10	36386792	36394470	+	gene_id	MSTRG.91147	NA	NA	NA	NA	554,D10-25401
MSTRG.12415.8	A05	486489	488438	+	gene_id	MSTRG.12415	NA	NA	NA	NA	529,A05-29576
MSTRG.27896.2	A08	2391834	2395863	-	gene_id	MSTRG.27896	NA	NA	NA	NA	1096,A08-36885
MSTRG.83458.4	D08	50396958	50406314	-	gene_id	MSTRG.83458	NA	NA	NA	NA	2844,D08-29671
MSTRG.34608.2	A09	74826380	74834352	-	gene_id	MSTRG.34608	NA	NA	NA	NA	-691,A09-40969
MSTRG.56791.3	D01	13558034	13570524	+	gene_id	MSTRG.56791	NA	NA	NA	NA	-1123,D01-23548
MSTRG.23417.1	A07	71302	74139	-	gene_id	MSTRG.23417	NA	NA	NA	NA	81,A07-24112
MSTRG.75084.1	D06	20002539	20009093	-	gene_id	MSTRG.75084	NA	NA	NA	NA	121,D06-24735
MSTRG.45794.2	A11	123868770	123871850	-	gene_id	MSTRG.45794	NA	NA	NA	NA	20176,A11-33000
MSTRG.11011.1	A04	21384022	21389537	-	gene_id	MSTRG.11011	NA	NA	NA	NA	324,A04-12002
MSTRG.101140.2	D12	56191055	56192473	+	gene_id	MSTRG.101140	NA	NA	NA	NA	-1189,D12-38016
MSTRG.64815.1	D03	46707672	46711086	+	gene_id	MSTRG.64815	NA	NA	NA	NA	545,D03-15932
MSTRG.75317.1	D06	25141637	25142376	-	gene_id	MSTRG.75317	NA	NA	NA	NA	-38687,D06-15145
MSTRG.9264.1	A03	108326776	108332223	-	gene_id	MSTRG.9264	NA	NA	NA	NA	64,A03-22236
MSTRG.94550.2	D11	11510703	11518426	+	gene_id	MSTRG.94550	NA	NA	NA	NA	6299,D11-26965
MSTRG.50456.1	A12	110077797	110085759	-	gene_id	MSTRG.50456	NA	NA	NA	NA	1850,A12-41712
MSTRG.28773.1	A08	15823079	15828812	-	gene_id	MSTRG.28773	NA	NA	NA	NA	441,A08-27550
MSTRG.82509.1	D08	23146496	23149693	+	gene_id	MSTRG.82509	NA	NA	NA	NA	296,D08-36255
MSTRG.99914.2	D12	37013916	37016156	-	gene_id	MSTRG.99914	NA	NA	NA	NA	375,D12-42005
MSTRG.78782.1	D07	13407069	13410342	-	gene_id	MSTRG.78782	NA	NA	NA	NA	396,D07-28615
MSTRG.40370.2	A10	118830983	118832702	-	gene_id	MSTRG.40370	NA	NA	NA	NA	-1466,A10-25050
MSTRG.86674.2	D09	35852949	35855020	+	gene_id	MSTRG.86674	NA	NA	NA	NA	-671,D09-25627
MSTRG.81513.1	D08	2979572	2981819	-	gene_id	MSTRG.81513	NA	NA	NA	NA	-379,D08-24540
MSTRG.65562.1	D03	55036886	55038147	-	gene_id	MSTRG.65562	NA	NA	NA	NA	-977,D03-25127
MSTRG.26178.6	A07	47463609	47469518	+	gene_id	MSTRG.26178	NA	NA	NA	NA	-2724,A07-25494
MSTRG.101290.2	D12	57611012	57622043	+	gene_id	MSTRG.101290	NA	NA	NA	NA	-108,D12-32408
MSTRG.17675.1	A05	40335460	40342390	+	gene_id	MSTRG.17675	NA	NA	NA	NA	-1944,A05-41631
MSTRG.17824.2	A05	43925010	43931569	-	gene_id	MSTRG.17824	NA	NA	NA	NA	242,A05-37792
MSTRG.99123.1	D12	12099483	12101879	-	gene_id	MSTRG.99123	NA	NA	NA	NA	173,D12-40613
MSTRG.86924.1	D09	38396284	38398653	+	gene_id	MSTRG.86924	NA	NA	NA	NA	-1240,D09-28454
MSTRG.71839.1	D05	18875918	18881040	+	gene_id	MSTRG.71839	NA	NA	NA	NA	114,D05-26883
MSTRG.5497.2	A02	86303696	86321891	+	gene_id	MSTRG.5497	NA	NA	NA	NA	69,A02-18603
MSTRG.71517.1	D05	15939881	15949310	-	gene_id	MSTRG.71517	NA	NA	NA	NA	-8791,D05-20954
MSTRG.101466.1	D12	59141867	59156163	-	gene_id	MSTRG.101466	NA	NA	NA	NA	-4876,D12-39261
MSTRG.71421.2	D05	15241252	15250662	-	gene_id	MSTRG.71421	NA	NA	NA	NA	239,D05-24137
MSTRG.49277.2	A12	101980992	101985395	+	gene_id	MSTRG.49277	NA	NA	NA	NA	121,A12-30476
MSTRG.14497.9	A05	13036762	13039697	+	gene_id	MSTRG.14497	NA	NA	NA	NA	-80,A05-39242
MSTRG.76686.2	D06	64777241	64781558	-	gene_id	MSTRG.76686	NA	NA	NA	NA	1848,D06-25492
MSTRG.28318.1	A08	6229292	6229601	+	gene_id	MSTRG.28318	NA	NA	NA	NA	2911,A08-27791
MSTRG.103975.15	D13	10369564	10371345	+	gene_id	MSTRG.103975	NA	NA	NA	NA	-675,D13-16124
MSTRG.103451.3	D13	3725965	3731929	-	gene_id	MSTRG.103451	NA	NA	NA	NA	11932,D13-30626
MSTRG.36010.1	A09	83839675	83840995	-	gene_id	MSTRG.36010	NA	NA	NA	NA	1407,A09-31633
MSTRG.25133.1	A07	17356215	17359357	-	gene_id	MSTRG.25133	NA	NA	NA	NA	-156,A07-37369
MSTRG.76578.2	D06	63529448	63532704	+	gene_id	MSTRG.76578	NA	NA	NA	NA	452,D06-27657
MSTRG.39740.1	A10	108956599	108957984	+	gene_id	MSTRG.39740	NA	NA	NA	NA	-972,A10-28788
MSTRG.8724.1	A03	93466869	93478239	+	gene_id	MSTRG.8724	NA	NA	NA	NA	1400,A03-26392
MSTRG.100099.1	D12	44216830	44224552	-	gene_id	MSTRG.100099	NA	NA	NA	NA	168,D12-26259
MSTRG.59278.5	D02	1691824	1695102	-	gene_id	MSTRG.59278	NA	NA	NA	NA	-1250,D02-28422
MSTRG.41381.1	A11	4233555	4236226	-	gene_id	MSTRG.41381	NA	NA	NA	NA	-451,A11-47889
MSTRG.97344.1	D11	63658968	63668600	+	gene_id	MSTRG.97344	NA	NA	NA	NA	-14760,D11-58885
MSTRG.6496.1	A03	791081	791890	+	gene_id	MSTRG.6496	NA	NA	NA	NA	-7032,A03-20925
MSTRG.54924.1	Contig1164	520	14427	-	gene_id	MSTRG.54924	NA	NA	NA	NA
MSTRG.31521.1	A08	123700717	123703834	+	gene_id	MSTRG.31521	NA	NA	NA	NA	618,A08-31158
MSTRG.53903.1	A13	105706936	105708187	-	gene_id	MSTRG.53903	NA	NA	NA	NA	-3335,A13-24921
MSTRG.72492.1	D05	30043087	30047858	-	gene_id	MSTRG.72492	NA	NA	NA	NA	80,D05-36923
MSTRG.28492.1	A08	8403604	8404817	-	gene_id	MSTRG.28492	NA	NA	NA	NA	1259,A08-40802
MSTRG.7756.1	A03	23166729	23170620	-	gene_id	MSTRG.7756	NA	NA	NA	NA	791,A03-23640
MSTRG.59895.1	D02	7795259	7805207	+	gene_id	MSTRG.59895	NA	NA	NA	NA	179,D02-25467
MSTRG.35136.3	A09	78393497	78395073	-	gene_id	MSTRG.35136	NA	NA	NA	NA	354,A09-36499
MSTRG.34768.1	A09	75777769	75798980	+	gene_id	MSTRG.34768	NA	NA	NA	NA	2784,A09-21160
MSTRG.19277.1	A05	110251759	110256736	-	gene_id	MSTRG.19277	NA	NA	NA	NA	188,A05-82931
MSTRG.18565.9	A05	88630946	88640058	-	gene_id	MSTRG.18565	NA	NA	NA	NA	2326,A05-59693
MSTRG.349.1	A01	1955441	1963047	+	gene_id	MSTRG.349	NA	NA	NA	NA	2080,A01-22452
MSTRG.98661.1	D12	4666648	4671586	+	gene_id	MSTRG.98661	NA	NA	NA	NA	2573,D12-28117
MSTRG.61219.1	D02	49658124	49659094	-	gene_id	MSTRG.61219	NA	NA	NA	NA	-885,D02-23806
MSTRG.99016.1	D12	9630985	9633603	-	gene_id	MSTRG.99016	NA	NA	NA	NA	695,D12-39557
MSTRG.16361.1	A05	25230500	25231815	+	gene_id	MSTRG.16361	NA	NA	NA	NA	4754,A05-39538
MSTRG.93815.1	D11	6915052	6916374	+	gene_id	MSTRG.93815	NA	NA	NA	NA	-1752,D11-36629
MSTRG.26511.1	A07	80264593	80267549	+	gene_id	MSTRG.26511	NA	NA	NA	NA	278,A07-31031
MSTRG.62662.2	D02	70572525	70576350	-	gene_id	MSTRG.62662	NA	NA	NA	NA	483,D02-31626
MSTRG.68862.1	D05	571484	573828	+	gene_id	MSTRG.68862	NA	NA	NA	NA	-12003,D05-14844
MSTRG.103371.1	D13	3121492	3124197	-	gene_id	MSTRG.103371	NA	NA	NA	NA	-13,D13-31335
MSTRG.46767.1	A12	6663104	6665235	-	gene_id	MSTRG.46767	NA	NA	NA	NA	-3639,A12-24394
MSTRG.43493.1	A11	23790082	23790961	-	gene_id	MSTRG.43493	NA	NA	NA	NA	8716,A11-46335
MSTRG.39381.4	A10	98496628	98504670	-	gene_id	MSTRG.39381	NA	NA	NA	NA	2231,A10-39156
MSTRG.78053.1	D07	5997540	5998547	-	gene_id	MSTRG.78053	NA	NA	NA	NA	35133,D07-39660
MSTRG.73545.1	D06	72232	75569	+	gene_id	MSTRG.73545	NA	NA	NA	NA	1337,D06-25504
MSTRG.11201.1	A04	52615835	52618044	-	gene_id	MSTRG.11201	NA	NA	NA	NA	116,A04-11710
MSTRG.64329.1	D03	37754975	37755927	+	gene_id	MSTRG.64329	NA	NA	NA	NA	-1014,D03-20146
MSTRG.53139.1	A13	92987362	92993436	-	gene_id	MSTRG.53139	NA	NA	NA	NA	290,A13-35222
MSTRG.24518.2	A07	8745389	8750692	-	gene_id	MSTRG.24518	NA	NA	NA	NA	100,A07-20915
MSTRG.17322.2	A05	34921530	34926129	-	gene_id	MSTRG.17322	NA	NA	NA	NA	204,A05-47863
MSTRG.65650.1	D03	55758547	55761349	+	gene_id	MSTRG.65650	NA	NA	NA	NA	415,D03-21451
MSTRG.1967.1	A01	38630281	38633791	-	gene_id	MSTRG.1967	NA	NA	NA	NA	313,A01-23761
MSTRG.53499.2	A13	100115329	100123131	+	gene_id	MSTRG.53499	NA	NA	NA	NA	270,A13-39723
MSTRG.28322.1	A08	6294164	6299273	+	gene_id	MSTRG.28322	NA	NA	NA	NA	14,A08-32616
MSTRG.76531.1	D06	63119787	63121613	+	gene_id	MSTRG.76531	NA	NA	NA	NA	-424,D06-28031
MSTRG.7345.1	A03	10682159	10684433	-	gene_id	MSTRG.7345	NA	NA	NA	NA	348,A03-23273
MSTRG.64191.2	D03	33729154	33731478	-	gene_id	MSTRG.64191	NA	NA	NA	NA	1307,D03-24407
MSTRG.2817.2	A01	104242697	104244888	+	gene_id	MSTRG.2817	NA	NA	NA	NA	770,A01-24982
MSTRG.65463.1	D03	53871818	53874224	-	gene_id	MSTRG.65463	NA	NA	NA	NA	-3169,D03-19454
MSTRG.103962.1	D13	10780180	11022861	-	gene_id	MSTRG.103962	NA	NA	NA	NA	-176314,D13-32453
MSTRG.23871.4	A07	3022081	3028077	-	gene_id	MSTRG.23871	NA	NA	NA	NA	2045,A07-36404
MSTRG.23578.2	A07	1223966	1226880	-	gene_id	MSTRG.23578	NA	NA	NA	NA	452,A07-28377
MSTRG.105877.1	D13	58060330	58064661	-	gene_id	MSTRG.105877	NA	NA	NA	NA	860,D13-18725
MSTRG.51456.2	A13	6396953	6401488	-	gene_id	MSTRG.51456	NA	NA	NA	NA	6,A13-30677
MSTRG.77231.2	D07	192129	198369	+	gene_id	MSTRG.77231	NA	NA	NA	NA	201,D07-29680
MSTRG.17767.1	A05	42665219	42669524	-	gene_id	MSTRG.17767	NA	NA	NA	NA	-428,A05-73260
MSTRG.88742.1	D10	224659	227681	+	gene_id	MSTRG.88742	NA	NA	NA	NA	395,D10-20885
MSTRG.25499.1	A07	23317674	23328405	-	gene_id	MSTRG.25499	NA	NA	NA	NA	607,A07-23929
MSTRG.100849.1	D12	53267773	53269397	+	gene_id	MSTRG.100849	NA	NA	NA	NA	-503,D12-47052
MSTRG.60404.1	D02	17563338	17565747	+	gene_id	MSTRG.60404	NA	NA	NA	NA	460,D02-20970
MSTRG.29721.7	A08	99717219	99719795	-	gene_id	MSTRG.29721	NA	NA	NA	NA	1924,A08-32940
MSTRG.106720.1	D13	64052130	64055206	-	gene_id	MSTRG.106720	NA	NA	NA	NA	345,D13-21250
MSTRG.53951.1	A13	106328969	106332908	-	gene_id	MSTRG.53951	NA	NA	NA	NA	273,A13-28507
MSTRG.37029.2	A10	3686637	3688074	+	gene_id	MSTRG.37029	NA	NA	NA	NA	605,A10-26499
MSTRG.20758.1	A06	10756891	10761748	+	gene_id	MSTRG.20758	NA	NA	NA	NA	-4396,A06-35187
MSTRG.91806.1	D10	56470760	56472329	+	gene_id	MSTRG.91806	NA	NA	NA	NA	-25843,D10-45468
MSTRG.21726.1	A06	50490739	50502917	-	gene_id	MSTRG.21726	NA	NA	NA	NA	180,A06-25717
MSTRG.76062.1	D06	55426036	55426713	+	gene_id	MSTRG.76062	NA	NA	NA	NA	2214,D06-20991
MSTRG.52259.12	A13	49920279	49932687	-	gene_id	MSTRG.52259	NA	NA	NA	NA	148,A13-39224
MSTRG.62589.3	D02	70160319	70164395	+	gene_id	MSTRG.62589	NA	NA	NA	NA	-611,D02-31470
MSTRG.60311.1	D02	14743976	14746416	-	gene_id	MSTRG.60311	NA	NA	NA	NA	452,D02-24986
MSTRG.61078.1	D02	45857941	45861290	-	gene_id	MSTRG.61078	NA	NA	NA	NA	428,D02-37350
MSTRG.25951.2	A07	33910709	33914417	+	gene_id	MSTRG.25951	NA	NA	NA	NA	-175,A07-36522
MSTRG.70979.1	D05	12451512	12455333	-	gene_id	MSTRG.70979	NA	NA	NA	NA	222,D05-24801
MSTRG.58214.2	D01	56092464	56154254	+	gene_id	MSTRG.58214	NA	NA	NA	NA	10675,D01-36438
MSTRG.95717.3	D11	22632278	22635207	+	gene_id	MSTRG.95717	NA	NA	NA	NA	-885,D11-36506
MSTRG.50491.3	A12	110174151	110177748	+	gene_id	MSTRG.50491	NA	NA	NA	NA	-114,A12-21788
MSTRG.38273.6	A10	22751323	22752478	+	gene_id	MSTRG.38273	NA	NA	NA	NA	-2998,A10-29801
MSTRG.74708.1	D06	12995726	12997740	+	gene_id	MSTRG.74708	NA	NA	NA	NA	-984,D06-22966
MSTRG.47081.2	A12	12923805	12925308	+	gene_id	MSTRG.47081	NA	NA	NA	NA	-713,A12-40585
MSTRG.34488.1	A09	74190048	74190687	-	gene_id	MSTRG.34488	NA	NA	NA	NA	-1318,A09-35238
MSTRG.3274.1	A01	109804223	109809261	+	gene_id	MSTRG.3274	NA	NA	NA	NA	312,A01-19401
MSTRG.69143.3	D05	2036591	2038449	-	gene_id	MSTRG.69143	NA	NA	NA	NA	-997,D05-45464
MSTRG.54387.1	A13	109344918	109345576	-	gene_id	MSTRG.54387	NA	NA	NA	NA	69626,A13-31064
MSTRG.19446.2	A05	112319754	112324182	+	gene_id	MSTRG.19446	NA	NA	NA	NA	-1182,A05-55418
MSTRG.5482.2	A02	86341370	86342695	+	gene_id	MSTRG.5482	NA	NA	NA	NA	-29170,A02-18603
MSTRG.20642.1	A06	8762059	8766345	+	gene_id	MSTRG.20642	NA	NA	NA	NA	1515,A06-24296
MSTRG.40794.1	A11	802736	807843	-	gene_id	MSTRG.40794	NA	NA	NA	NA	353,A11-41240
MSTRG.19234.1	A05	109638770	109642198	+	gene_id	MSTRG.19234	NA	NA	NA	NA	228,A05-69326
MSTRG.92037.1	D10	60415233	60424812	+	gene_id	MSTRG.92037	NA	NA	NA	NA	-76,D10-40860
MSTRG.86930.1	D09	38430532	38436208	+	gene_id	MSTRG.86930	NA	NA	NA	NA	554,D09-16939
MSTRG.76935.2	D06	67367184	67370641	-	gene_id	MSTRG.76935	NA	NA	NA	NA	570,D06-22196
MSTRG.34340.3	A09	73118273	73121706	+	gene_id	MSTRG.34340	NA	NA	NA	NA	480,A09-28356
MSTRG.46009.1	A11	125351443	125354517	-	gene_id	MSTRG.46009	NA	NA	NA	NA	219,A11-32539
MSTRG.15537.1	A05	19333551	19336204	-	gene_id	MSTRG.15537	NA	NA	NA	NA	-4078,A05-48498
MSTRG.106414.1	D13	62087846	62089886	+	gene_id	MSTRG.106414	NA	NA	NA	NA	-15690,D13-26371
MSTRG.40160.6	A10	115922414	115923256	+	gene_id	MSTRG.40160	NA	NA	NA	NA	-1946,A10-26581
MSTRG.105486.1	D13	53675894	53680810	-	gene_id	MSTRG.105486	NA	NA	NA	NA	-266,D13-28932
MSTRG.51544.1	A13	10370293	10372344	+	gene_id	MSTRG.51544	NA	NA	NA	NA	2516,A13-29724
MSTRG.66602.1	D04	10196160	10199422	+	gene_id	MSTRG.66602	NA	NA	NA	NA	426,D04-10510
MSTRG.18870.1	A05	103990691	103994000	-	gene_id	MSTRG.18870	NA	NA	NA	NA	459,A05-79835
MSTRG.58082.1	D01	54669788	54671101	+	gene_id	MSTRG.58082	NA	NA	NA	NA	-18616,D01-30666
MSTRG.60216.1	D02	12904354	12906252	+	gene_id	MSTRG.60216	NA	NA	NA	NA	68542,D02-16759
MSTRG.77338.1	D07	774745	782839	+	gene_id	MSTRG.77338	NA	NA	NA	NA	848,D07-21432
MSTRG.35796.1	A09	82568630	82570370	-	gene_id	MSTRG.35796	NA	NA	NA	NA	88,A09-47586
MSTRG.50326.1	A12	109456100	109458616	+	gene_id	MSTRG.50326	NA	NA	NA	NA	213,A12-15948
MSTRG.21916.1	A06	80059742	80068522	+	gene_id	MSTRG.21916	NA	NA	NA	NA	49904,A06-27195
MSTRG.6015.1	A02	103425602	103428215	+	gene_id	MSTRG.6015	NA	NA	NA	NA	340,A02-21762
MSTRG.54901.1	Contig11	26696	27518	-	gene_id	MSTRG.54901	NA	NA	NA	NA
MSTRG.18277.2	A05	80053732	80058120	+	gene_id	MSTRG.18277	NA	NA	NA	NA	34,A05-58192
MSTRG.91994.3	D10	59460497	59471079	-	gene_id	MSTRG.91994	NA	NA	NA	NA	102,D10-23537
MSTRG.89239.1	D10	3104779	3108720	-	gene_id	MSTRG.89239	NA	NA	NA	NA	280,D10-38032
MSTRG.65522.1	D03	54347166	54348625	-	gene_id	MSTRG.65522	NA	NA	NA	NA	1092,D03-21032
MSTRG.36158.1	A09	84836041	84837696	-	gene_id	MSTRG.36158	NA	NA	NA	NA	-391,A09-44630
MSTRG.84296.1	D08	60269167	60271897	+	gene_id	MSTRG.84296	NA	NA	NA	NA	-1156,D08-35952
MSTRG.66158.3	D04	4574976	4575622	-	gene_id	MSTRG.66158	NA	NA	NA	NA	-2975,D04-27218
MSTRG.35925.1	A09	83370432	83377527	-	gene_id	MSTRG.35925	NA	NA	NA	NA	-97,A09-35444
MSTRG.44377.1	A11	68512686	68514610	-	gene_id	MSTRG.44377	NA	NA	NA	NA	-2537,A11-36458
MSTRG.34424.4	A09	73748379	73753417	-	gene_id	MSTRG.34424	NA	NA	NA	NA	-1748,A09-48067
MSTRG.13766.1	A05	8797164	8800476	-	gene_id	MSTRG.13766	NA	NA	NA	NA	766,A05-44742
MSTRG.3809.1	A02	2310668	2311699	-	gene_id	MSTRG.3809	NA	NA	NA	NA	7462,A02-17015
MSTRG.66538.1	D04	9532090	9535401	-	gene_id	MSTRG.66538	NA	NA	NA	NA	283,D04-24752
MSTRG.5385.1	A02	81302011	81302739	-	gene_id	MSTRG.5385	NA	NA	NA	NA	173531,A02-21199
MSTRG.18098.1	A05	57706576	57710118	+	gene_id	MSTRG.18098	NA	NA	NA	NA	1032,A05-65980
MSTRG.11960.1	A04	83072102	83074979	-	gene_id	MSTRG.11960	NA	NA	NA	NA	6101,A04-17273
MSTRG.59122.1	D02	514772	516097	+	gene_id	MSTRG.59122	NA	NA	NA	NA	-3720,D02-23495
MSTRG.11908.1	A04	82670540	82673256	-	gene_id	MSTRG.11908	NA	NA	NA	NA	28285,A04-10102
MSTRG.48782.2	A12	95854774	95873326	-	gene_id	MSTRG.48782	NA	NA	NA	NA	-5567,A12-22622
MSTRG.42399.1	A11	11009557	11014045	+	gene_id	MSTRG.42399	NA	NA	NA	NA	243,A11-48776
MSTRG.45151.2	A11	115599863	115601936	-	gene_id	MSTRG.45151	NA	NA	NA	NA	37108,A11-43473
MSTRG.82431.1	D08	18587056	18593124	-	gene_id	MSTRG.82431	NA	NA	NA	NA	122,D08-33880
MSTRG.62905.4	D02	71652445	71658098	+	gene_id	MSTRG.62905	NA	NA	NA	NA	584,D02-27737
MSTRG.61299.1	D02	52360903	52361354	-	gene_id	MSTRG.61299	NA	NA	NA	NA	191001,D02-28499
MSTRG.62573.4	D02	70057709	70062507	-	gene_id	MSTRG.62573	NA	NA	NA	NA	240,D02-33497
MSTRG.32693.1	A09	39906266	39907435	+	gene_id	MSTRG.32693	NA	NA	NA	NA	296208,A09-42579
MSTRG.23571.1	A07	1191668	1192074	-	gene_id	MSTRG.23571	NA	NA	NA	NA	1071,A07-38235
MSTRG.22433.13	A06	117676720	117679694	-	gene_id	MSTRG.22433	NA	NA	NA	NA	-286,A06-30696
MSTRG.82639.1	D08	30906725	30913278	-	gene_id	MSTRG.82639	NA	NA	NA	NA	227,D08-33000
MSTRG.104512.3	D13	32705334	32710660	+	gene_id	MSTRG.104512	NA	NA	NA	NA	-82673,D13-24299
MSTRG.74892.4	D06	15955322	15963547	+	gene_id	MSTRG.74892	NA	NA	NA	NA	-1014,D06-19701
MSTRG.65206.1	D03	51689123	51691526	-	gene_id	MSTRG.65206	NA	NA	NA	NA	-626,D03-24337
MSTRG.45948.1	A11	124945321	124949995	+	gene_id	MSTRG.45948	NA	NA	NA	NA	392,A11-29585
MSTRG.103474.12	D13	4013638	4015890	+	gene_id	MSTRG.103474	NA	NA	NA	NA	-468,D13-34376
MSTRG.78412.1	D07	9071112	9074017	-	gene_id	MSTRG.78412	NA	NA	NA	NA	226,D07-30458
MSTRG.46250.3	A12	432111	441130	+	gene_id	MSTRG.46250	NA	NA	NA	NA	397,A12-37677
MSTRG.21138.2	A06	21099971	21101411	+	gene_id	MSTRG.21138	NA	NA	NA	NA	-56827,A06-20320
MSTRG.101620.2	D12	60510329	60512812	+	gene_id	MSTRG.101620	NA	NA	NA	NA	428,D12-27775
MSTRG.82215.1	D08	12155686	12158363	-	gene_id	MSTRG.82215	NA	NA	NA	NA	1360,D08-23943
MSTRG.32741.1	A09	44153682	44161809	-	gene_id	MSTRG.32741	NA	NA	NA	NA	235,A09-40681
[truncated: 48,673 more rows]

## Sheet: GhH3K4me1run1ITG
PeakID (cmd=annotatePeaks.pl longest_WT200G_up-class.gtf.fa.list.gtf Ghirsutum_TM-1_WHU_genome.standard.fa -p GhH3K4me1run1tag/regions.txt)	Chr	Start	End	Strand	Peak Score	Focus Ratio/Region Size	Annotation	Detailed Annotation	Distance to TSS	Nearest PromoterID	GhH3K4me1run1tag/regions.txt Distance to nearest Peak, Peak ID
[truncated: 18,578 more rows]

[truncated: 2 more sheets: GhH3K4me1run2ITG, GhH3K4me1run3ITG]
