# Supplementary material for: Actively Expressed Intergenic Genes Generated by Transposable Element Insertions in Gossypium hirsutum Cotton
Source: Plants (Basel). 2024 Jul 26;13(15):2079. doi: 10.3390/plants13152079 (PMC11314067; doi:10.3390/plants13152079)
Supplement: Supplementary file 1 [file plants-13-02079-s001.zip › Table S11.xlsx]

## Sheet: genic gene
GhH3K27acrun3tag/ - Tags	GhH3K4me3run3tag/ - Tags	GhH3K4me1run3tag/ - Tags	Ghinputtag/ - Tags
0.024991	0.0288593	0.0129283	0.00481601
0.0253823	0.0293583	0.0131199	0.00479512
0.0257749	0.0297649	0.0133489	0.00479036
0.0262716	0.0302328	0.0136207	0.00481183
0.0265303	0.0306803	0.0138576	0.0047917
0.0268117	0.0310323	0.0140995	0.00479588
0.0273223	0.031672	0.0143864	0.00482143
0.0276009	0.0320994	0.0146676	0.00482379
0.0280729	0.0325928	0.0149334	0.00480414
0.0285564	0.0332042	0.0152017	0.00480317
0.0288621	0.0337292	0.0155811	0.00482186
0.0292085	0.0343032	0.0158561	0.00482711
0.0296942	0.0349133	0.0162027	0.00482852
0.0299167	0.0352913	0.0165079	0.00484091
0.0301613	0.0356403	0.0168759	0.00483891
0.0304946	0.036149	0.0172595	0.00485737
0.0307992	0.0366058	0.0176347	0.0048658
0.0309567	0.0369645	0.0179423	0.0048659
0.0311113	0.0372173	0.0183165	0.00481601
0.0311942	0.0373766	0.0187941	0.00489847
0.031157	0.0374827	0.0191894	0.00488074
0.031464	0.0377646	0.0195655	0.00486613
0.0314931	0.0379987	0.0199642	0.00487145
0.0312097	0.0379931	0.0204499	0.00489941
0.0311523	0.0379589	0.0208508	0.00488386
0.0310575	0.0378079	0.0213429	0.00490807
0.0308213	0.0376992	0.021735	0.00489153
0.030529	0.0372709	0.022186	0.00489903
0.0301774	0.0369938	0.0227174	0.00490807
0.0297461	0.0363719	0.0231838	0.00490232
0.0292249	0.0357412	0.0235941	0.00488677
0.0286888	0.0351148	0.0240237	0.00491896
0.0282684	0.0345165	0.0244707	0.00492856
0.0276341	0.0339373	0.0249343	0.00491068
0.0271786	0.0332785	0.0253362	0.00489657
0.0266056	0.0327037	0.0258147	0.00488191
0.0260537	0.031759	0.0261916	0.00490764
0.0255079	0.0311935	0.0266376	0.00490171
0.0251605	0.0306838	0.02699	0.0048947
0.0247083	0.0301974	0.0273392	0.00491823
0.0243628	0.0296323	0.0277464	0.00489406
0.0241529	0.0292966	0.0280715	0.00490468
0.0240304	0.028943	0.0283841	0.00491848
0.0240013	0.0288092	0.0287225	0.00490493
0.0240225	0.0288789	0.0290561	0.00490541
0.0240744	0.0287384	0.0292643	0.00490313
0.0241962	0.0287471	0.0295106	0.00492841
0.0242231	0.0287693	0.0296836	0.00490118
0.0242116	0.0286401	0.0298612	0.00490789
0.0241945	0.028498	0.0299592	0.00490501
0.0242306	0.0284423	0.0300974	0.00489184
0.0240424	0.0281062	0.030057	0.00488599
0.0239453	0.0277558	0.0301421	0.00486909
0.0238198	0.0273581	0.0300754	0.00489586
0.0236537	0.0269218	0.030047	0.00489125
0.0233511	0.0262865	0.0300095	0.0049103
0.0228196	0.0254505	0.0298785	0.00489857
0.0224162	0.0246203	0.0297356	0.00490516
0.0219748	0.0239188	0.0296569	0.00491587
0.021528	0.0230473	0.0293921	0.00491995
0.0209809	0.0220798	0.0292829	0.00491592
0.02043	0.0211846	0.028977	0.00492911
0.0198897	0.020532	0.0286546	0.00490964
0.0195691	0.0197441	0.028433	0.00492952
0.0191731	0.0191304	0.0281954	0.00491149
0.0187892	0.0184829	0.0279056	0.004891
0.0184871	0.0179929	0.0276974	0.00493327
0.0181951	0.0174342	0.027237	0.00489964
0.0179274	0.0167995	0.0269397	0.00494722
0.0176456	0.0163864	0.026722	0.00497121
0.0174703	0.0160132	0.0263513	0.00497131
0.0173375	0.0156104	0.025919	0.00495165
0.0171386	0.0152405	0.0254968	0.00491853
0.016925	0.0148278	0.0251512	0.00496738
0.0167402	0.0144437	0.0247146	0.00493897
0.0166086	0.0141591	0.0243028	0.00491977
0.0163754	0.0137798	0.0239159	0.00495145
0.0161851	0.0133415	0.0235163	0.00492653
0.0161004	0.0129852	0.0231238	0.004963
0.0159593	0.0127981	0.0226557	0.00491883
0.0157703	0.0124389	0.0222412	0.00492245
0.0156194	0.0121519	0.0218517	0.00493714
0.0154864	0.0118169	0.0214002	0.00491169
0.0153468	0.0116528	0.0209464	0.00490019
0.0151589	0.0113045	0.0206054	0.00492144
0.0150225	0.0111017	0.0201448	0.0048809
0.0149694	0.0109385	0.0197524	0.00492197
0.0148202	0.010681	0.0194297	0.00488371
0.0147668	0.01058	0.0189863	0.00490622
0.0146576	0.0104024	0.0186229	0.00483817
0.0145801	0.010245	0.0182772	0.00487277
0.0146015	0.0101996	0.0179021	0.004864
0.0145744	0.010073	0.0175488	0.00483526
0.0145249	0.010094	0.0172301	0.00485045
0.0145782	0.010144	0.016916	0.0048814
0.0146345	0.0101388	0.0166262	0.00483164
0.0147217	0.010178	0.0163293	0.00488596
0.0147469	0.0101909	0.0160466	0.00482366
0.0147558	0.0102248	0.0157318	0.00483149
0.0147602	0.0102309	0.0155926	0.00489201
0.0148168	0.0102705	0.0153273	0.00486712

## Sheet: ITG
GhH3K27acrun3tag/ - Tags	GhH3K4me1run3tag/ - Tags	GhH3K4me3run3tag/ - Tags	Ghinputtag/ - Tags
0.0143398	0.0077641	0.0147217	0.00452145
0.0144078	0.00780751	0.0148573	0.00463436
0.0145366	0.00790789	0.0148355	0.00456687
0.0146907	0.00797217	0.0149485	0.00461296
0.0146751	0.00808028	0.0149703	0.00453188
0.0147195	0.00824102	0.014902	0.00457252
0.0147448	0.0082139	0.0149113	0.00453565
0.0148875	0.00829856	0.0148656	0.00456815
0.0148954	0.00849101	0.014993	0.00450846
0.0150079	0.00862068	0.015062	0.00449016
0.0151628	0.00866534	0.015095	0.00449629
0.0152167	0.00878968	0.0152303	0.00447213
0.0152528	0.00896589	0.0154182	0.00444575
0.0155427	0.00911453	0.0155004	0.00445807
0.0157074	0.00925327	0.0158391	0.00447307
0.0158028	0.00938448	0.0160134	0.00446816
0.0159141	0.0094961	0.0159701	0.00442577
0.0162741	0.00973752	0.0162462	0.00440996
0.0165332	0.00980833	0.0164392	0.00444272
0.0165862	0.0100604	0.0166219	0.00438405
0.0169386	0.0102395	0.0168743	0.00436878
0.0169683	0.0104164	0.0169817	0.00440255
0.0170395	0.0105854	0.017128	0.0044257
0.0172014	0.0108513	0.0172009	0.00443075
0.0173014	0.0110654	0.0174208	0.00442119
0.0174054	0.0112989	0.0175209	0.00441655
0.0175363	0.0114818	0.0176305	0.00446628
0.0177088	0.01172	0.0179404	0.00443055
0.0179168	0.0119358	0.0181556	0.00454581
0.0181077	0.012176	0.0182114	0.0045337
0.0184976	0.0123688	0.0185906	0.00457986
0.0188451	0.0126171	0.0190034	0.00455866
0.0193477	0.0128217	0.0193277	0.00464317
0.0198586	0.0129529	0.0199214	0.00460522
0.0207429	0.0132054	0.020767	0.00468637
0.0217025	0.0134307	0.0216244	0.00466027
0.0230028	0.0136506	0.0228055	0.00465434
0.0245369	0.0137885	0.0243328	0.00469727
0.0269639	0.0139977	0.0265366	0.00467628
0.0302069	0.0141141	0.0296552	0.00468361
0.0339913	0.0142725	0.0329054	0.00474929
0.0379801	0.0145073	0.036303	0.00473475
0.0419461	0.0146856	0.039645	0.0047433
0.0460876	0.0147356	0.0426972	0.00480668
0.0506715	0.01489	0.0468898	0.00479127
0.055176	0.0149827	0.0504771	0.00482128
0.0583548	0.0150829	0.0533666	0.00482821
0.0601678	0.0151002	0.0550136	0.00481186
0.0616582	0.015057	0.0560201	0.00486415
0.0633223	0.0151411	0.0573135	0.0048081
0.0639203	0.0151358	0.0579917	0.00484618
0.0633612	0.0151479	0.0577791	0.00481913
0.0619585	0.0151517	0.0563955	0.00486381
0.0601277	0.0151187	0.0550885	0.00479188
0.0585024	0.0150922	0.0540207	0.00477196
0.0557137	0.0150286	0.0515163	0.00485796
0.0514325	0.0150121	0.0479396	0.00479558
0.0468442	0.0148531	0.0436664	0.00471537
0.042489	0.0147557	0.0400732	0.0047764
0.0383485	0.0145916	0.0367736	0.0047394
0.0342331	0.0144254	0.0334279	0.00473152
0.0305273	0.014231	0.0299989	0.00466679
0.0270339	0.0140665	0.0267122	0.00470562
0.024542	0.0139249	0.0244974	0.00467076
0.0229292	0.0137577	0.0227732	0.00465542
0.0215204	0.0135056	0.02172	0.00464768
0.0205044	0.0132702	0.020648	0.00465327
0.019677	0.0131525	0.019871	0.00462965
0.0189823	0.0129655	0.0192079	0.00463073
0.0185669	0.0126522	0.0189244	0.00454884
0.018246	0.0124787	0.0187477	0.00453572
0.0179799	0.0123104	0.0183533	0.00449427
0.017598	0.0120701	0.0181587	0.00445167
0.0175614	0.011769	0.0179161	0.00445315
0.017362	0.0115998	0.0177116	0.00439724
0.017256	0.0114033	0.017517	0.0043677
0.0171267	0.0112579	0.0173789	0.00445934
0.0170629	0.010976	0.0173284	0.00437685
0.0168945	0.0107788	0.0170318	0.00440309
0.0167487	0.0106096	0.0169259	0.00438836
0.0166183	0.0104944	0.0167783	0.00436723
0.0164646	0.0102917	0.0164385	0.00443849
0.0162188	0.0101664	0.0162479	0.00446574
0.0160047	0.00996768	0.0161678	0.00438089
0.0158576	0.00982342	0.0160018	0.00447933
0.0158266	0.009635	0.0159115	0.0044831
0.0155312	0.00951307	0.0158328	0.00450941
0.015216	0.00932961	0.0154379	0.00450106
0.0149472	0.00915914	0.0151433	0.00447294
0.0148149	0.00906266	0.0149659	0.00447401
0.0145555	0.0088757	0.0147237	0.00446002
0.0143843	0.00882151	0.0146871	0.00444555
0.0142912	0.00864639	0.0146149	0.00448041
0.0142596	0.00854092	0.0145599	0.00447745
0.0142128	0.00844307	0.0144527	0.00453444
0.0141416	0.00830102	0.0142838	0.00453975
0.0142846	0.00820845	0.014491	0.00454534
0.0142884	0.00817464	0.014396	0.00458517
0.0140505	0.00801188	0.0144658	0.00455092
0.0141542	0.00794422	0.0143492	0.00459715
0.0140259	0.00789926	0.0143649	0.00454446
