# Supplementary material for: Actively Expressed Intergenic Genes Generated by Transposable Element Insertions in Gossypium hirsutum Cotton
Source: Plants (Basel). 2024 Jul 26;13(15):2079. doi: 10.3390/plants13152079 (PMC11314067; doi:10.3390/plants13152079)
Supplement: Supplementary file 1 [file plants-13-02079-s001.zip › Table S12.xlsx]

## Sheet: genic gene 
0.2		--
0.4		--
0.6		--
0.8		--
1		--
1.2		--
1.4		--
1.6		--
1.8		--
2		--
2.2		--
2.4		--
2.6		--
2.8		--
3		--
3.2		--
3.4		--
3.6		--
3.8		--
4		--
4.2		--
4.4		--
4.6		--
4.8		--
5		--
5.2		--
5.4		--
5.6		--
5.8		--
6		--
6.2		--
6.4		--
6.6		--
6.8		--
7		--
7.2		--
7.4		--
7.6		--
7.8		--
8		--
8.2		--
8.4		--
8.6		--
8.8		--
9		--
9.2		--
9.4		--
9.6		--
9.8		--
10		--
10.2		--
10.4		--
10.6		--
10.8		--
11		--
11.2		--
11.4		--
11.6		--
11.8		--
12		--
12.2		--
12.4		--
12.6		--
12.8		--
13		--
13.2		--
13.4		--
13.6		--
13.8		--
14		--
14.2		--
14.4		--
14.6		--
14.8		--
15		--
15.2		--
15.4		--
15.6		--
15.8		--
16		--
16.2		--
16.4		--
16.6		--
16.8		--
17		--
17.2		--
17.4		--
17.6		--
17.8		--
18		--
18.2		--
18.4		--
18.6		--
18.8		--
19		--
19.2		--
19.4		--
19.6		--
19.8		--
20		--
20.2		--
20.4		--
20.6		--
20.8		--
21		--
21.2		--
21.4		--
21.6		--
21.8		--
22		--
22.2		--
22.4		--
22.6		--
22.8		--
23		--
23.2		--
23.4		--
23.6		--
23.8		--
24		--
24.2		--
24.4		--
24.6		--
24.8		--
25		--
25.2		--
25.4		--
25.6		--
25.8		--
26		--
26.2		--
26.4		--
26.6		--
26.8		--
27		--
27.2		--
27.4		--
27.6		--
27.8		--
28		--
28.2		--
28.4		--
28.6		--
28.8		--
29		--
29.2		--
29.4		--
29.6		--
29.8		--
30		--
30.2		--
30.4		--
30.6		--
30.8		--
31		--
31.2		--
31.4		--
31.6		--
31.8		--
32		--
32.2		--
32.4		--
32.6		--
32.8		--
33		--
33.2		--
33.4		--
33.6		--
33.8		--
34		--
34.2		--
34.4		--
34.6		--
34.8		--
35		--
35.2		--
35.4		--
35.6		--
35.8		--
36		--
36.2		--
36.4		--
36.6		--
36.8		--
37		--
37.2		--
37.4		--
37.6		--
37.8		--
38		--
38.2		--
38.4		--
38.6		--
38.8		--
39		--
39.2		--
39.4		--
39.6		--
39.8		--
40		--
40.2		--
40.4		--
40.6		--
40.8		--
41		--
41.2		--
41.4		--
41.6		--
41.8		--
42		--
42.2		--
42.4		--
42.6		--
42.8		--
43		--
43.2		--
43.4		--
43.6		--
43.8		--
44		--
44.2		--
44.4		--
44.6		--
44.8		--
45		--
45.2		--
45.4		--
45.6		--
45.8		--
46		--
46.2		--
46.4		--
46.6		--
46.8		--
47		--
47.2		--
47.4		--
47.6		--
47.8		--
48		--
48.2		--
48.4		--
48.6		--
48.8		--
49		--
49.2		--
49.4		--
49.6		--
49.8		--
50		--
50.2		--
50.4		--
50.6		--
50.8		--
51		--
51.2		--
51.4		--
51.6		--
51.8		--
52		--
52.2		--
52.4		--
52.6		--
52.8		--
53		--
53.2		--
53.4		--
53.6		--
53.8		--
54		--
54.2		--
54.4		--
54.6		--
54.8		--
55		--
55.2		--
55.4		--
55.6		--
55.8		--
56		--
56.2		--
56.4		--
56.6		--
56.8		--
57		--
57.2		--
57.4		--
57.6		--
57.8		--
58		--
58.2		--
58.4		--
58.6		--
58.8		--
59		--
59.2		--
59.4		--
59.6		--
59.8		--
60		--
60.2		--
60.4		--
60.6		--
60.8		--
61		--
61.2		--
61.4		--
61.6		--
61.8		--
62		--
62.2		--
62.4		--
62.6		--
62.8		--
63		--
63.2		--
63.4		--
63.6		--
63.8		--
64		--
64.2		--
64.4		--
64.6		--
64.8		--
65		--
65.2		--
65.4		--
65.6		--
65.8		--
66		--
66.2		--
66.4		--
66.6		--
66.8		--
67		--
67.2		--
67.4		--
67.6		--
67.8		--
68		--
68.2		--
68.4	239	239
68.6	640	1180.67
68.8	2663	2556
69	3554	4491.86
69.2	5684	7289.89
69.4	7521	10196.4
69.6	11142	13000.1
69.8	16855	16140.2
70	17311	19643.2
70.2	22146	23621.1
70.4	24405	27956.6
70.6	31080	32458.9
70.8	35181	37622.6
71	41196	42232
71.2	47311	47828.9
71.4	53375	53769.6
71.6	57046	60200.4
71.8	67943	66299.7
72	67558	71947.7
72.2	78877	77877
72.4	87494	84492.3
72.6	95143	91694.5
72.8	98173	98830.5
73	97309	104836
73.2	106418	113203
73.4	120079	120610
73.6	132599	128825
73.8	135542	136623
74	134006	138880
74.2	159588	149023
74.4	160358	159608
74.6	177862	172026
74.8	180919	184738
75	123000	196832
75.2	208885	211924
75.4	222849	229490
75.6	256675	246208
75.8	272432	265017
76	268580	283361
76.2	300014	310594
76.4	352814	331541
76.6	344255	355089
76.8	384759	375285
77	382704	390885
77.2	422568	407679
77.4	439301	423098
77.6	481874	436635
77.8	478832	451247
78	444035	457251
78.2	453310	463927
78.4	469630	467045
78.6	501715	468960
78.8	504987	464697
79	450808	446996
79.2	456140	445472
79.4	456862	440498
79.6	460362	432311
79.8	434984	421846
80	284118	407859
80.2	427271	396736
80.4	398601	384124
80.6	379573	370086
80.8	386601	351172
81	351132	334940
81.2	328455	330246
81.4	317406	312422
81.6	302441	297475
81.8	252307	280156
82	256431	261838
82.2	232490	246560
82.4	231202	237792
82.6	234189	225047
82.8	189058	212824
83	185102	201881
83.2	183076	192605
83.4	232013	184475
83.6	177212	175598
83.8	167989	167687
84	131932	161315
84.2	154392	156460
84.4	143060	150222
84.6	133556	141913
84.8	147171	141559
85	118958	137018
85.2	131702	135983
85.4	114458	132089
85.6	140616	130562
85.8	173318	129698
86	118033	126864
86.2	120545	125940
86.4	111562	124448
86.6	126268	128141
86.8	124047	124860
87	115993	116402
87.2	108796	114019
87.4	115296	111953
87.6	155078	111234
87.8	104523	110159
88	80282	106500
88.2	91815	106909
88.4	97822	106498
88.6	103654	105804
88.8	114446	101579
89	83800	100733
89.2	120491	103667
89.4	104275	106980
89.6	107653	108845
89.8	108605	112102
90	95224	115479
90.2	112548	118943
90.4	128260	120489
90.6	118344	122147
90.8	139476	124802
91	151592	127446
91.2	121908	135775
91.4	137497	140348
91.6	122505	143819
91.8	136860	147396
92	137693	148693
92.2	186843	147545
92.4	162850	148077
92.6	166438	148848
92.8	157689	150651
93	153752	152027
93.2	138963	151228
93.4	127758	143971
93.6	145981	140621
93.8	142329	135284
94	152004	129378
94.2	128901	123125
94.4	107014	118425
94.6	126006	116279
94.8	107731	112327
95	92720	109286
95.2	84968	106308
95.4	87260	106359
95.6	104153	110627
95.8	102516	114810
96	108876	122490
96.2	119244	132166
96.4	129462	142329
96.6	153958	150045
96.8	172022	154405
97	192214	155873
97.2	199151	154530
97.4	196764	148654
97.6	172137	140695
97.8	152108	129409
98	118671	117684
98.2	94098	104079
98.4	54611	90183.1
98.6	41907	75863
98.8	29819	66543.5
99	43048	54041.1
99.2	42558	42409.2
99.4	46293	40737.9
99.6	39243	42459.6
99.8	69622	41149
100	14582	14582

## Sheet: ITG
0.2		--
0.4		--
0.6		--
0.8		--
1		--
1.2		--
1.4		--
1.6		--
1.8		--
2		--
2.2		--
2.4		--
2.6		--
2.8		--
3		--
3.2		--
3.4		--
3.6		--
3.8		--
4		--
4.2		--
4.4		--
4.6		--
4.8		--
5		--
5.2		--
5.4		--
5.6		--
5.8		--
6		--
6.2		--
6.4		--
6.6		--
6.8		--
7		--
7.2		--
7.4		--
7.6		--
7.8		--
8		--
8.2		--
8.4		--
8.6		--
8.8		--
9		--
9.2		--
9.4		--
9.6		--
9.8		--
10		--
10.2		--
10.4		--
10.6		--
10.8		--
11		--
11.2		--
11.4		--
11.6		--
11.8		--
12		--
12.2		--
12.4		--
12.6		--
12.8		--
13		--
13.2		--
13.4		--
13.6		--
13.8		--
14		--
14.2		--
14.4		--
14.6		--
14.8		--
15		--
15.2		--
15.4		--
15.6		--
15.8		--
16		--
16.2		--
16.4		--
16.6		--
16.8		--
17		--
17.2		--
17.4		--
17.6		--
17.8		--
18		--
18.2		--
18.4		--
18.6		--
18.8		--
19		--
19.2		--
19.4		--
19.6		--
19.8		--
20		--
20.2		--
20.4		--
20.6		--
20.8		--
21		--
21.2		--
21.4		--
21.6		--
21.8		--
22		--
22.2		--
22.4		--
22.6		--
22.8		--
23		--
23.2		--
23.4		--
23.6		--
23.8		--
24		--
24.2		--
24.4		--
24.6		--
24.8		--
25		--
25.2		--
25.4		--
25.6		--
25.8		--
26		--
26.2		--
26.4		--
26.6		--
26.8		--
27		--
27.2		--
27.4		--
27.6		--
27.8		--
28		--
28.2		--
28.4		--
28.6		--
28.8		--
29		--
29.2		--
29.4		--
29.6		--
29.8		--
30		--
30.2		--
30.4		--
30.6		--
30.8		--
31		--
31.2		--
31.4		--
31.6		--
31.8		--
32		--
32.2		--
32.4		--
32.6		--
32.8		--
33		--
33.2		--
33.4		--
33.6		--
33.8		--
34		--
34.2		--
34.4		--
34.6		--
34.8		--
35		--
35.2		--
35.4		--
35.6		--
35.8		--
36		--
36.2		--
36.4		--
36.6		--
36.8		--
37		--
37.2		--
37.4		--
37.6		--
37.8		--
38		--
38.2		--
38.4		--
38.6		--
38.8		--
39		--
39.2		--
39.4		--
39.6		--
39.8		--
40		--
40.2		--
40.4		--
40.6		--
40.8		--
41		--
41.2		--
41.4		--
41.6		--
41.8		--
42		--
42.2		--
42.4		--
42.6		--
42.8		--
43		--
43.2		--
43.4		--
43.6		--
43.8		--
44		--
44.2		--
44.4		--
44.6		--
44.8		--
45		--
45.2		--
45.4		--
45.6		--
45.8		--
46		--
46.2		--
46.4		--
46.6		--
46.8		--
47		--
47.2		--
47.4		--
47.6		--
47.8		--
48		--
48.2		--
48.4		--
48.6		--
48.8		--
49		--
49.2		--
49.4		--
49.6		--
49.8		--
50		--
50.2		--
50.4		--
50.6		--
50.8		--
51		--
51.2		--
51.4		--
51.6		--
51.8		--
52		--
52.2		--
52.4		--
52.6		--
52.8		--
53		--
53.2		--
53.4		--
53.6		--
53.8		--
54		--
54.2		--
54.4		--
54.6		--
54.8		--
55		--
55.2		--
55.4		--
55.6		--
55.8		--
56		--
56.2		--
56.4		--
56.6		--
56.8		--
57		--
57.2		--
57.4		--
57.6		--
57.8		--
58		--
58.2		--
58.4		--
58.6		--
58.8		--
59		--
59.2		--
59.4		--
59.6		--
59.8		--
60		--
60.2		--
60.4		--
60.6		--
60.8		--
61		--
61.2		--
61.4		--
61.6		--
61.8		--
62		--
62.2		--
62.4		--
62.6		--
62.8		--
63		--
63.2		--
63.4		--
63.6		--
63.8		--
64		--
64.2		--
64.4		--
64.6		--
64.8		--
65		--
65.2		--
65.4		--
65.6		--
65.8		--
66		--
66.2		--
66.4		--
66.6		--
66.8		--
67		--
67.2		--
67.4		--
67.6		--
67.8	312	312
68	226	215
68.2	107	627.2
68.4	948	2807.57
68.6	1543	6097
68.8	5686	11935.8
69	10831	16130.7
69.2	15218	22984.2
69.4	20002	30306.5
69.6	30655	40480.5
69.8	45766	50377.3
70	46456	60297.4
70.2	75614	71558.8
70.4	80653	85074.9
70.6	112862	98880
70.8	110407	114728
71	114807	129341
71.2	134707	145059
71.4	163895	159193
71.6	171858	175963
71.8	204980	189657
72	206508	203811
72.2	219353	219352
72.4	231094	234763
72.6	265123	247976
72.8	263497	262181
73	266094	274083
73.2	285759	287945
73.4	304227	300469
73.6	309244	313517
73.8	328109	324917
74	335902	326236
74.2	358988	341802
74.4	357127	359524
74.6	374616	375794
74.8	390528	393706
75	277997	410298
75.2	437329	435309
75.4	480697	459783
75.6	483200	488793
75.8	506270	522852
76	510629	558746
76.2	611018	606827
76.4	628197	645957
76.6	676239	689679
76.8	749270	736358
77	785361	778112
77.2	806888	825439
77.4	867758	872182
77.6	961639	925248
77.8	996668	980994
78	965564	1.03397e+06
78.2	1031225	1.09007e+06
78.4	1125194	1.15357e+06
78.6	1211923	1.22154e+06
78.8	1289439	1.28543e+06
79	1332036	1.30866e+06
79.2	1402408	1.37966e+06
79.4	1505451	1.45523e+06
79.6	1615365	1.52257e+06
79.8	1664466	1.58827e+06
80	1252166	1.64793e+06
80.2	1746588	1.70117e+06
80.4	1862503	1.75323e+06
80.6	1865939	1.80413e+06
80.8	1934593	1.83465e+06
81	1945683	1.85632e+06
81.2	1917672	1.91172e+06
81.4	1975052	1.92672e+06
81.6	2065379	1.9314e+06
81.8	1951100	1.92296e+06
82	1902836	1.89697e+06
82.2	1861562	1.86838e+06
82.4	1911554	1.84904e+06
82.6	1913998	1.81037e+06
82.8	1773162	1.75348e+06
83	1648681	1.68986e+06
83.2	1631141	1.62838e+06
83.4	1705003	1.56389e+06
83.6	1549650	1487842
83.8	1439621	1407371
84	1251203	1.32819e+06
84.2	1226558	1.25685e+06
84.4	1152187	1.17738e+06
84.6	1075058	1.0964e+06
84.8	1028817	1.03295e+06
85	902166	966871
85.2	863911	906172
85.4	756964	847407
85.6	814219	793277
85.8	851701	743705
86	712799	695380
86.2	583515	655434
86.4	580137	621457
86.6	556762	602257
86.8	529765	569761
87	497242	525781
87.2	462761	497171
87.4	490159	480225
87.6	545764	465258
87.8	456765	453870
88	367919	434909
88.2	398089	428506
88.4	397110	423051
88.6	415502	416023
88.8	431499	406962
89	321192	394794
89.2	426810	403861
89.4	402750	408015
89.6	412853	413029
89.8	446098	419209
90	322914	431001
90.2	467651	447118
90.4	443791	456513
90.6	452261	468199
90.8	483478	481255
91	561218	497727
91.2	498476	527790
91.4	530151	546514
91.6	531303	573917
91.8	556461	602141
92	627296	633029
92.2	653607	654193
92.4	673614	685606
92.6	745220	716896
92.8	762723	748936
93	823254	780510
93.2	794016	808131
93.4	844026	835797
93.6	874340	864943
93.8	883740	881384
94	903771	892078
94.2	931132	889759
94.4	957935	888558
94.6	994211	876500
94.8	926081	858863
95	880352	834521
95.2	797746	802477
95.4	780802	760357
95.6	711392	713634
95.8	680332	661276
96	615981	609712
96.2	551286	556986
96.4	467804	509245
96.6	443983	460813
96.8	418275	415188
97	358881	370550
97.2	300365	327128
97.4	272599	287204
97.6	248048	254344
97.8	209518	221675
98	189307	190075
98.2	138346	163918
98.4	112116	143058
98.6	106347	123447
98.8	84622	109345
99	70673	98261.9
99.2	71160	83692
99.4	70900	76395
99.6	56878	75894
99.8	92925	79136.7
100	87607	87607
