# Supplementary material for: Actively Expressed Intergenic Genes Generated by Transposable Element Insertions in Gossypium hirsutum Cotton
Source: Plants (Basel). 2024 Jul 26;13(15):2079. doi: 10.3390/plants13152079 (PMC11314067; doi:10.3390/plants13152079)
Supplement: Supplementary file 1 [file plants-13-02079-s001.zip › Table S2.xlsx]

## Sheet: Figure1a-longest_ga200g_up-clas
id	chromosome	start	end		transcript_id	transcript_id	cov	FPKM	TPM
ga200g.60919.1	NC_069080.1	126296426	126296761	-	ga200g.60919	ga200g.60919.1	1.21495	0.007683	0.009164
ga200g.12291.1	NC_069072.1	109369606	109369965	+	ga200g.12291	ga200g.12291.1	1.22439	0.007742	0.009236
ga200g.34121.1	NC_069076.1	76993873	76996340	+	ga200g.34121	ga200g.34121.1	1.23109	0.007785	0.009286
ga200g.44887.1	NC_069078.1	65286731	65287224	+	ga200g.44887	ga200g.44887.1	1.25792	0.007954	0.009489
ga200g.53584.1	NC_069079.1	124966928	124967438	+	ga200g.53584	ga200g.53584.1	1.28785	0.008144	0.009714
ga200g.65303.1	NC_069081.1	97062386	97063041	+	ga200g.65303	ga200g.65303.1	1.29913	0.008215	0.009799
ga200g.40552.1	NC_069077.1	90965107	90965452	-	ga200g.40552	ga200g.40552.1	1.30085	0.008226	0.009812
ga200g.16792.1	NC_069073.1	89517697	89519038	+	ga200g.16792	ga200g.16792.1	1.3026	0.008237	0.009826
ga200g.37108.1	NC_069077.1	803270	803618	-	ga200g.37108	ga200g.37108.1	1.30785	0.00827	0.009865
ga200g.69540.1	NC_069082.1	13792539	13792987	+	ga200g.69540	ga200g.69540.1	1.30981	0.008282	0.00988
ga200g.72237.1	NW_026440296.1	352030	352651	-	ga200g.72237	ga200g.72237.1	1.31004	0.008284	0.009882
ga200g.51321.1	NC_069079.1	42818509	42818847	-	ga200g.51321	ga200g.51321.1	1.31513	0.008316	0.00992
ga200g.10640.1	NC_069072.1	15882385	15884035	+	ga200g.10640	ga200g.10640.1	1.31731	0.00833	0.009937
ga200g.61298.1	NC_069080.1	131214465	131214759	-	ga200g.61298	ga200g.61298.1	1.31925	0.008342	0.009951
ga200g.25935.1	NC_069074.1	87539630	87539966	+	ga200g.25935	ga200g.25935.1	1.31975	0.008345	0.009955
ga200g.8577.1	NC_069071.1	111504791	111520811	-	ga200g.8577	ga200g.8577.1	1.32078	0.008352	0.009963
ga200g.16823.1	NC_069073.1	92595684	92596023	+	ga200g.16823	ga200g.16823.1	1.32479	0.008377	0.009993
ga200g.43107.1	NC_069078.1	3341215	3341594	+	ga200g.43107	ga200g.43107.1	1.32482	0.008377	0.009993
ga200g.58973.1	NC_069080.1	67470206	67471064	+	ga200g.58973	ga200g.58973.1	1.32944	0.008407	0.010028
ga200g.12734.1	NC_069072.1	125942595	125943111	+	ga200g.12734	ga200g.12734.1	1.33425	0.008437	0.010064
ga200g.69795.1	NC_069082.1	26955731	26956059	+	ga200g.69795	ga200g.69795.1	1.33482	0.008441	0.010069
ga200g.51551.1	NC_069079.1	49395548	49396346	+	ga200g.51551	ga200g.51551.1	1.33898	0.008467	0.0101
ga200g.75261.1	NW_026440945.1	3312	4969	-	ga200g.75261	ga200g.75261.1	1.33929	0.008469	0.010102
ga200g.15237.1	NC_069073.1	8293356	8300925	-	ga200g.15237	ga200g.15237.1	1.34662	0.008515	0.010158
ga200g.66609.1	NC_069081.1	112106370	112106875	+	ga200g.66609	ga200g.66609.1	1.34758	0.008521	0.010165
ga200g.64326.1	NC_069081.1	76579677	76581824	-	ga200g.64326	ga200g.64326.1	1.35043	0.008539	0.010186
ga200g.24040.1	NC_069074.1	31666589	31666972	-	ga200g.24040	ga200g.24040.1	1.35135	0.008545	0.010193
ga200g.68945.1	NC_069082.1	10613203	10613538	-	ga200g.68945	ga200g.68945.1	1.3587	0.008592	0.010249
ga200g.15881.1	NC_069073.1	19359026	19359459	-	ga200g.15881	ga200g.15881.1	1.37313	0.008683	0.010358
ga200g.36305.1	NC_069076.1	102548181	102555425	-	ga200g.36305	ga200g.36305.1	1.37525	0.008696	0.010374
ga200g.43787.1	NC_069078.1	19760568	19760868	+	ga200g.43787	ga200g.43787.1	1.37788	0.008713	0.010393
ga200g.43128.1	NC_069078.1	3947035	3947553	-	ga200g.43128	ga200g.43128.1	1.38356	0.008749	0.010436
ga200g.1652.1	NC_069070.1	18037175	18037805	-	ga200g.1652	ga200g.1652.1	1.38696	0.00877	0.010462
ga200g.41337.1	NC_069077.1	130861648	130862213	-	ga200g.41337	ga200g.41337.1	1.38991	0.008789	0.010484
ga200g.59944.1	NC_069080.1	115771039	115771348	+	ga200g.59944	ga200g.59944.1	1.39631	0.008829	0.010532
ga200g.1286.1	NC_069070.1	10958189	10960838	+	ga200g.1286	ga200g.1286.1	1.39932	0.008848	0.010555
ga200g.45760.1	NC_069078.1	74408067	74408658	+	ga200g.45760	ga200g.45760.1	1.4	0.008853	0.01056
ga200g.243.1	NC_069070.1	6978944	6979375	-	ga200g.243	ga200g.243.1	1.40187	0.008865	0.010574
ga200g.25570.1	NC_069074.1	82988463	82989315	+	ga200g.25570	ga200g.25570.1	1.41553	0.008951	0.010677
ga200g.41292.1	NC_069077.1	130449033	130449367	+	ga200g.41292	ga200g.41292.1	1.41667	0.008958	0.010686
ga200g.62612.1	NC_069081.1	2270460	2271196	-	ga200g.62612	ga200g.62612.1	1.41719	0.008961	0.01069
ga200g.33429.1	NC_069076.1	55650697	55653024	-	ga200g.33429	ga200g.33429.1	1.41875	0.008971	0.010702
ga200g.58467.1	NC_069080.1	38671149	38671538	-	ga200g.58467	ga200g.58467.1	1.41892	0.008972	0.010703
ga200g.59811.1	NC_069080.1	113577421	113578444	-	ga200g.59811	ga200g.59811.1	1.4218	0.008991	0.010725
ga200g.11630.1	NC_069072.1	57361571	57362039	+	ga200g.11630	ga200g.11630.1	1.44746	0.009153	0.010918
ga200g.53590.1	NC_069079.1	125052649	125053080	+	ga200g.53590	ga200g.53590.1	1.44866	0.00916	0.010927
ga200g.1810.1	NC_069070.1	23106275	23106861	-	ga200g.1810	ga200g.1810.1	1.46374	0.009256	0.011041
ga200g.23172.1	NC_069074.1	23246137	23246579	-	ga200g.23172	ga200g.23172.1	1.46512	0.009265	0.011051
ga200g.46118.1	NC_069078.1	77395467	77395800	-	ga200g.46118	ga200g.46118.1	1.46859	0.009287	0.011078
ga200g.34213.1	NC_069076.1	78179915	78180674	+	ga200g.34213	ga200g.34213.1	1.47059	0.009299	0.011093
ga200g.39571.1	NC_069077.1	25102270	25102586	+	ga200g.39571	ga200g.39571.1	1.47059	0.009299	0.011093
ga200g.3181.1	NC_069070.1	101311282	101312608	-	ga200g.3181	ga200g.3181.1	1.47511	0.009328	0.011127
ga200g.40968.1	NC_069077.1	123294522	123295078	+	ga200g.40968	ga200g.40968.1	1.48039	0.009361	0.011167
ga200g.41283.1	NC_069077.1	130344557	130345314	-	ga200g.41283	ga200g.41283.1	1.4904	0.009424	0.011242
ga200g.3237.1	NC_069070.1	102159266	102159867	-	ga200g.3237	ga200g.3237.1	1.4943	0.009449	0.011272
ga200g.32733.1	NC_069076.1	11768721	11770150	+	ga200g.32733	ga200g.32733.1	1.49442	0.00945	0.011273
ga200g.27599.1	NC_069075.1	7493523	7493837	+	ga200g.27599	ga200g.27599.1	1.5	0.009485	0.011315
ga200g.44619.1	NC_069078.1	60817399	60824333	+	ga200g.44619	ga200g.44619.1	1.50824	0.009537	0.011377
ga200g.3285.1	NC_069070.1	102743273	102743716	+	ga200g.3285	ga200g.3285.1	1.51337	0.00957	0.011415
ga200g.44826.1	NC_069078.1	64753076	64754060	+	ga200g.44826	ga200g.44826.1	1.51338	0.00957	0.011416
ga200g.58117.1	NC_069080.1	28164708	28165010	-	ga200g.58117	ga200g.58117.1	1.51442	0.009576	0.011423
ga200g.51453.1	NC_069079.1	45945880	45946430	+	ga200g.51453	ga200g.51453.1	1.51601	0.009586	0.011435
ga200g.27375.1	NC_069075.1	5313076	5313507	+	ga200g.27375	ga200g.27375.1	1.52391	0.009636	0.011495
ga200g.43454.1	NC_069078.1	8206028	8206796	-	ga200g.43454	ga200g.43454.1	1.52492	0.009643	0.011503
ga200g.51470.1	NC_069079.1	46417194	46418100	-	ga200g.51470	ga200g.51470.1	1.52759	0.00966	0.011523
ga200g.35512.1	NC_069076.1	96972506	96972986	-	ga200g.35512	ga200g.35512.1	1.52924	0.00967	0.011535
ga200g.74858.1	NW_026440532.1	581	1135	+	ga200g.74858	ga200g.74858.1	1.53005	0.009675	0.011541
ga200g.45016.1	NC_069078.1	66518728	66519357	-	ga200g.45016	ga200g.45016.1	1.53288	0.009693	0.011563
ga200g.30110.1	NC_069075.1	124095063	124095387	+	ga200g.30110	ga200g.30110.1	1.53319	0.009695	0.011565
ga200g.3909.1	NC_069070.1	111541401	111542298	+	ga200g.3909	ga200g.3909.1	1.53423	0.009702	0.011573
ga200g.7399.1	NC_069071.1	75379791	75380805	+	ga200g.7399	ga200g.7399.1	1.53595	0.009712	0.011586
ga200g.75161.1	NW_026440774.1	5591	22083	+	ga200g.75161	ga200g.75161.1	1.53857	0.009729	0.011606
ga200g.29003.1	NC_069075.1	71964914	71965862	+	ga200g.29003	ga200g.29003.1	1.53881	0.009731	0.011607
ga200g.4009.1	NC_069070.1	116596680	116615214	+	ga200g.4009	ga200g.4009.1	1.53953	0.009735	0.011613
ga200g.68890.1	NC_069082.1	6557602	6558074	-	ga200g.68890	ga200g.68890.1	1.54044	0.009741	0.01162
ga200g.63459.1	NC_069081.1	14231002	14232152	-	ga200g.63459	ga200g.63459.1	1.54212	0.009751	0.011632
ga200g.41805.1	NC_069077.1	136439647	136440203	+	ga200g.41805	ga200g.41805.1	1.54601	0.009776	0.011662
ga200g.60976.1	NC_069080.1	126841220	126841661	-	ga200g.60976	ga200g.60976.1	1.55285	0.009819	0.011713
ga200g.29476.1	NC_069075.1	101730685	101742850	-	ga200g.29476	ga200g.29476.1	1.55311	0.009821	0.011715
ga200g.57955.1	NC_069080.1	25502162	25502712	-	ga200g.57955	ga200g.57955.1	1.55432	0.009829	0.011724
ga200g.49267.1	NC_069079.1	4501955	4502316	+	ga200g.49267	ga200g.49267.1	1.55483	0.009832	0.011728
ga200g.27017.1	NC_069075.1	1765578	1768126	-	ga200g.27017	ga200g.27017.1	1.55958	0.009862	0.011764
ga200g.24550.1	NC_069074.1	40140262	40140692	+	ga200g.24550	ga200g.24550.1	1.56798	0.009915	0.011827
ga200g.2650.1	NC_069070.1	76886171	76886742	+	ga200g.2650	ga200g.2650.1	1.56822	0.009917	0.011829
ga200g.44545.1	NC_069078.1	60017640	60018849	+	ga200g.44545	ga200g.44545.1	1.56842	0.009918	0.011831
ga200g.29216.1	NC_069075.1	88387923	88388493	-	ga200g.29216	ga200g.29216.1	1.57181	0.009939	0.011856
ga200g.46252.1	NC_069078.1	78350024	78350469	-	ga200g.46252	ga200g.46252.1	1.57308	0.009947	0.011866
ga200g.36360.1	NC_069076.1	102820777	102821334	+	ga200g.36360	ga200g.36360.1	1.575	0.009959	0.01188
ga200g.59277.1	NC_069080.1	91768822	91770438	+	ga200g.59277	ga200g.59277.1	1.57508	0.00996	0.011881
ga200g.42902.1	NC_069078.1	1037963	1038617	-	ga200g.42902	ga200g.42902.1	1.57947	0.009988	0.011914
ga200g.51056.1	NC_069079.1	36539487	36539788	+	ga200g.51056	ga200g.51056.1	1.57971	0.009989	0.011916
ga200g.12659.1	NC_069072.1	124401868	124411627	-	ga200g.12659	ga200g.12659.1	1.58327	0.010012	0.011943
ga200g.40172.1	NC_069077.1	55378351	55380529	+	ga200g.40172	ga200g.40172.1	1.58429	0.010018	0.01195
ga200g.41890.1	NC_069077.1	137274240	137275726	+	ga200g.41890	ga200g.41890.1	1.58654	0.010032	0.011967
ga200g.29477.1	NC_069075.1	101730685	101743715	+	ga200g.29477	ga200g.29477.1	1.58682	0.010034	0.01197
ga200g.35416.1	NC_069076.1	96148503	96148887	+	ga200g.35416	ga200g.35416.1	1.58682	0.010034	0.01197
ga200g.4444.1	NC_069070.1	117702599	117703977	+	ga200g.4444	ga200g.4444.1	1.59492	0.010085	0.012031
ga200g.58483.1	NC_069080.1	40059702	40061150	-	ga200g.58483	ga200g.58483.1	1.59538	0.010088	0.012034
ga200g.57144.1	NC_069080.1	19105378	19105892	+	ga200g.57144	ga200g.57144.1	1.6	0.010117	0.012069
ga200g.46251.1	NC_069078.1	78346994	78348867	+	ga200g.46251	ga200g.46251.1	1.60466	0.010147	0.012104
ga200g.27639.1	NC_069075.1	8148860	8149449	-	ga200g.27639	ga200g.27639.1	1.60478	0.010148	0.012105
ga200g.7178.1	NC_069071.1	60780357	60787084	-	ga200g.7178	ga200g.7178.1	1.60915	0.010175	0.012138
ga200g.1885.1	NC_069070.1	24009957	24015783	+	ga200g.1885	ga200g.1885.1	1.6122	0.010195	0.012161
ga200g.71070.1	NC_069082.1	105173113	105187764	-	ga200g.71070	ga200g.71070.1	1.61484	0.010211	0.012181
ga200g.16940.1	NC_069073.1	97012114	97012618	+	ga200g.16940	ga200g.16940.1	1.61692	0.010224	0.012197
ga200g.16846.1	NC_069073.1	91136270	91137404	+	ga200g.16846	ga200g.16846.1	1.61881	0.010236	0.012211
ga200g.16230.1	NC_069073.1	35982439	35983025	+	ga200g.16230	ga200g.16230.1	1.62313	0.010264	0.012243
ga200g.1802.1	NC_069070.1	22331694	22332019	+	ga200g.1802	ga200g.1802.1	1.62348	0.010266	0.012246
ga200g.58504.1	NC_069080.1	41043215	41052438	-	ga200g.58504	ga200g.58504.1	1.62455	0.010273	0.012254
ga200g.43421.1	NC_069078.1	7956445	7956981	-	ga200g.43421	ga200g.43421.1	1.62963	0.010305	0.012292
ga200g.33433.1	NC_069076.1	55690683	55691471	+	ga200g.33433	ga200g.33433.1	1.62978	0.010306	0.012294
ga200g.24341.1	NC_069074.1	38380228	38380691	+	ga200g.24341	ga200g.24341.1	1.63111	0.010314	0.012304
ga200g.30872.1	NC_069075.1	137541976	137542658	-	ga200g.30872	ga200g.30872.1	1.63105	0.010314	0.012303
ga200g.51461.1	NC_069079.1	46240450	46240835	+	ga200g.51461	ga200g.51461.1	1.64576	0.010407	0.012414
ga200g.59068.1	NC_069080.1	76839011	76839495	+	ga200g.59068	ga200g.59068.1	1.65068	0.010438	0.012451
ga200g.26772.1	NC_069075.1	656797	657324	-	ga200g.26772	ga200g.26772.1	1.65159	0.010444	0.012458
ga200g.11961.1	NC_069072.1	79548751	79550995	+	ga200g.11961	ga200g.11961.1	1.65368	0.010457	0.012474
ga200g.17611.1	NC_069073.1	113442306	113443181	+	ga200g.17611	ga200g.17611.1	1.65909	0.010491	0.012515
ga200g.2236.1	NC_069070.1	45846150	45858607	+	ga200g.2236	ga200g.2236.1	1.66027	0.010499	0.012524
ga200g.60584.2	NC_069080.1	122365121	122369006	-	ga200g.60584	ga200g.60584.2	1.66322	0.010517	0.012546
ga200g.22683.3	NC_069074.1	18522451	18522971	+	ga200g.22683	ga200g.22683.3	1.66647	0.010538	0.01257
ga200g.73704.1	NC_069082.1	129259844	129262361	+	ga200g.73704	ga200g.73704.1	1.6684	0.01055	0.012585
ga200g.72399.1	NC_069082.1	121460429	121460785	+	ga200g.72399	ga200g.72399.1	1.67286	0.010578	0.012619
ga200g.24353.1	NC_069074.1	37948017	37948394	+	ga200g.24353	ga200g.24353.1	1.674	0.010585	0.012627
ga200g.43217.1	NC_069078.1	4815337	4815788	-	ga200g.43217	ga200g.43217.1	1.67568	0.010596	0.01264
ga200g.39191.1	NC_069077.1	19546569	19552087	-	ga200g.39191	ga200g.39191.1	1.6763	0.0106	0.012644
ga200g.23950.1	NC_069074.1	29846620	29847091	-	ga200g.23950	ga200g.23950.1	1.68367	0.010646	0.0127
ga200g.54287.1	NC_069079.1	131512292	131512651	-	ga200g.54287	ga200g.54287.1	1.68487	0.010654	0.012709
ga200g.65642.1	NC_069081.1	102167059	102168349	+	ga200g.65642	ga200g.65642.1	1.69444	0.010715	0.012781
ga200g.68720.1	NC_069082.1	3910359	3913603	-	ga200g.68720	ga200g.68720.1	1.69539	0.010721	0.012788
ga200g.5652.1	NC_069071.1	873308	873664	+	ga200g.5652	ga200g.5652.1	1.69577	0.010723	0.012791
ga200g.8575.1	NC_069071.1	111467542	111482663	-	ga200g.8575	ga200g.8575.1	1.69631	0.010726	0.012795
ga200g.51597.1	NC_069079.1	54040540	54041064	-	ga200g.51597	ga200g.51597.1	1.69636	0.010727	0.012796
ga200g.14418.1	NC_069073.1	1058386	1058929	+	ga200g.14418	ga200g.14418.1	1.69841	0.01074	0.012811
ga200g.37097.1	NC_069077.1	747210	747675	-	ga200g.37097	ga200g.37097.1	1.70309	0.010769	0.012847
ga200g.62393.1	NC_069081.1	616363	616762	-	ga200g.62393	ga200g.62393.1	1.70305	0.010769	0.012846
ga200g.24547.1	NC_069074.1	39790690	39791504	-	ga200g.24547	ga200g.24547.1	1.7037	0.010773	0.012851
ga200g.64248.1	NC_069081.1	70289634	70294602	-	ga200g.64248	ga200g.64248.1	1.70435	0.010777	0.012856
ga200g.61230.1	NC_069080.1	130729599	130738118	+	ga200g.61230	ga200g.61230.1	1.70456	0.010779	0.012858
ga200g.34560.1	NC_069076.1	84430823	84431458	-	ga200g.34560	ga200g.34560.1	1.70781	0.010799	0.012882
ga200g.34481.1	NC_069076.1	83322251	83324435	+	ga200g.34481	ga200g.34481.1	1.71246	0.010829	0.012917
ga200g.5987.1	NC_069071.1	3725717	3726116	-	ga200g.5987	ga200g.5987.1	1.713	0.010832	0.012921
ga200g.16890.1	NC_069073.1	95187900	95188365	+	ga200g.16890	ga200g.16890.1	1.71831	0.010866	0.012961
ga200g.6441.1	NC_069071.1	10569149	10570396	-	ga200g.6441	ga200g.6441.1	1.72332	0.010897	0.012999
ga200g.2417.1	NC_069070.1	61875692	61876323	+	ga200g.2417	ga200g.2417.1	1.72845	0.01093	0.013038
ga200g.1983.1	NC_069070.1	31016056	31016528	+	ga200g.1983	ga200g.1983.1	1.72881	0.010932	0.013041
ga200g.35484.1	NC_069076.1	96750282	96751470	-	ga200g.35484	ga200g.35484.1	1.72884	0.010932	0.013041
ga200g.22845.1	NC_069074.1	19562049	19562697	+	ga200g.22845	ga200g.22845.1	1.73077	0.010944	0.013055
ga200g.1285.1	NC_069070.1	10957664	10958157	-	ga200g.1285	ga200g.1285.1	1.73242	0.010955	0.013068
ga200g.51784.1	NC_069079.1	70296240	70297093	-	ga200g.51784	ga200g.51784.1	1.73296	0.010958	0.013072
ga200g.66079.1	NC_069081.1	106817520	106817991	-	ga200g.66079	ga200g.66079.1	1.73343	0.010961	0.013075
ga200g.12902.1	NC_069072.1	128521061	128523190	-	ga200g.12902	ga200g.12902.1	1.73703	0.010984	0.013103
ga200g.51638.1	NC_069079.1	56414881	56415439	-	ga200g.51638	ga200g.51638.1	1.73702	0.010984	0.013102
ga200g.27676.1	NC_069075.1	8415182	8415854	-	ga200g.27676	ga200g.27676.1	1.73796	0.01099	0.01311
ga200g.43742.1	NC_069078.1	16554958	16556734	+	ga200g.43742	ga200g.43742.1	1.7395	0.011	0.013121
ga200g.33327.1	NC_069076.1	47381267	47382211	-	ga200g.33327	ga200g.33327.1	1.74113	0.01101	0.013133
ga200g.44130.1	NC_069078.1	47258927	47260285	-	ga200g.44130	ga200g.44130.1	1.7431	0.011022	0.013148
ga200g.51134.1	NC_069079.1	38593525	38593964	-	ga200g.51134	ga200g.51134.1	1.74661	0.011045	0.013175
ga200g.11613.1	NC_069072.1	55229349	55234187	+	ga200g.11613	ga200g.11613.1	1.75241	0.011081	0.013219
ga200g.2857.1	NC_069070.1	85911866	85912345	+	ga200g.2857	ga200g.2857.1	1.75273	0.011083	0.013221
ga200g.58471.1	NC_069080.1	38778408	38778817	+	ga200g.58471	ga200g.58471.1	1.75502	0.011098	0.013238
ga200g.56466.1	NC_069080.1	10019558	10021890	+	ga200g.56466	ga200g.56466.1	1.75537	0.0111	0.013241
ga200g.59847.1	NC_069080.1	114012224	114014568	-	ga200g.59847	ga200g.59847.1	1.75568	0.011102	0.013243
ga200g.3081.1	NC_069070.1	98888586	98890055	+	ga200g.3081	ga200g.3081.1	1.7631	0.011149	0.013299
ga200g.17491.1	NC_069073.1	112259154	112261006	-	ga200g.17491	ga200g.17491.1	1.76522	0.011162	0.013315
ga200g.45507.1	NC_069078.1	71738408	71738916	-	ga200g.45507	ga200g.45507.1	1.76535	0.011163	0.013316
ga200g.67066.1	NC_069081.1	114826573	114827554	+	ga200g.67066	ga200g.67066.1	1.76555	0.011164	0.013318
ga200g.15744.1	NC_069073.1	15104589	15109425	+	ga200g.15744	ga200g.15744.1	1.76692	0.011173	0.013328
ga200g.35106.1	NC_069076.1	91505670	91506344	+	ga200g.35106	ga200g.35106.1	1.77069	0.011197	0.013356
ga200g.51119.1	NC_069079.1	37879517	37879806	-	ga200g.51119	ga200g.51119.1	1.77189	0.011204	0.013365
ga200g.59960.1	NC_069080.1	115933938	115934243	+	ga200g.59960	ga200g.59960.1	1.77253	0.011208	0.01337
ga200g.18908.1	NC_069074.1	22695417	22697321	-	ga200g.18908	ga200g.18908.1	1.77863	0.011247	0.013416
ga200g.65403.1	NC_069081.1	98271709	98273539	+	ga200g.65403	ga200g.65403.1	1.78119	0.011263	0.013436
ga200g.43461.1	NC_069078.1	8311855	8315618	+	ga200g.43461	ga200g.43461.1	1.78203	0.011268	0.013442
ga200g.25484.1	NC_069074.1	82050246	82050718	-	ga200g.25484	ga200g.25484.1	1.78243	0.011271	0.013445
ga200g.63732.1	NC_069081.1	23306582	23308705	-	ga200g.63732	ga200g.63732.1	1.78702	0.0113	0.01348
ga200g.22548.1	NC_069074.1	17718052	17718850	-	ga200g.22548	ga200g.22548.1	1.78764	0.011304	0.013484
ga200g.45764.2	NC_069078.1	74456669	74472773	+	ga200g.45764	ga200g.45764.2	1.78845	0.011309	0.01349
ga200g.9621.1	NC_069072.1	1517806	1520997	-	ga200g.9621	ga200g.9621.1	1.79221	0.011333	0.013519
ga200g.24644.1	NC_069074.1	41888599	41889551	+	ga200g.24644	ga200g.24644.1	1.79912	0.011377	0.013571
ga200g.59080.2	NC_069080.1	77080968	77082364	-	ga200g.59080	ga200g.59080.2	1.80079	0.011387	0.013584
ga200g.22035.1	NC_069074.1	14946389	14947199	+	ga200g.22035	ga200g.22035.1	1.80546	0.011417	0.013619
ga200g.43901.1	NC_069078.1	29866931	29867828	+	ga200g.43901	ga200g.43901.1	1.80656	0.011424	0.013627
ga200g.50048.1	NC_069079.1	13259324	13260023	+	ga200g.50048	ga200g.50048.1	1.81008	0.011446	0.013654
ga200g.60396.1	NC_069080.1	121074237	121077763	+	ga200g.60396	ga200g.60396.1	1.81205	0.011458	0.013668
ga200g.43267.1	NC_069078.1	5595055	5595680	+	ga200g.43267	ga200g.43267.1	1.82041	0.011511	0.013732
ga200g.51509.1	NC_069079.1	48604475	48606855	-	ga200g.51509	ga200g.51509.1	1.82573	0.011545	0.013772
ga200g.44544.1	NC_069078.1	60017567	60018702	-	ga200g.44544	ga200g.44544.1	1.82753	0.011556	0.013785
ga200g.2858.1	NC_069070.1	85912974	85913466	-	ga200g.2858	ga200g.2858.1	1.83032	0.011574	0.013806
ga200g.28012.1	NC_069075.1	12495197	12495770	-	ga200g.28012	ga200g.28012.1	1.83164	0.011582	0.013816
ga200g.59803.1	NC_069080.1	111266999	111267624	+	ga200g.59803	ga200g.59803.1	1.83156	0.011582	0.013816
ga200g.40340.1	NC_069077.1	72163530	72164220	-	ga200g.40340	ga200g.40340.1	1.83568	0.011608	0.013847
ga200g.29181.1	NC_069075.1	86511430	86516294	-	ga200g.29181	ga200g.29181.1	1.83951	0.011632	0.013876
ga200g.66046.1	NC_069081.1	106457298	106458360	+	ga200g.66046	ga200g.66046.1	1.84041	0.011638	0.013882
ga200g.33432.1	NC_069076.1	55688685	55691429	-	ga200g.33432	ga200g.33432.1	1.84704	0.01168	0.013932
ga200g.38331.1	NC_069077.1	8068877	8069201	-	ga200g.38331	ga200g.38331.1	1.84724	0.011681	0.013934
ga200g.69743.1	NC_069082.1	23855547	23856992	+	ga200g.69743	ga200g.69743.1	1.84749	0.011682	0.013936
ga200g.51922.1	NC_069079.1	88309507	88309966	+	ga200g.51922	ga200g.51922.1	1.84804	0.011686	0.01394
ga200g.44060.1	NC_069078.1	43825388	43826286	+	ga200g.44060	ga200g.44060.1	1.85308	0.011718	0.013978
ga200g.40495.1	NC_069077.1	86699244	86701189	+	ga200g.40495	ga200g.40495.1	1.86026	0.011763	0.014032
ga200g.58227.1	NC_069080.1	31196236	31196832	+	ga200g.58227	ga200g.58227.1	1.86322	0.011782	0.014054
ga200g.69666.1	NC_069082.1	21172438	21176163	-	ga200g.69666	ga200g.69666.1	1.86415	0.011788	0.014061
ga200g.1686.1	NC_069070.1	18857055	18857344	+	ga200g.1686	ga200g.1686.1	1.8673	0.011808	0.014085
ga200g.3908.1	NC_069070.1	111541318	111542104	-	ga200g.3908	ga200g.3908.1	1.86791	0.011812	0.01409
ga200g.34300.1	NC_069076.1	80068416	80070074	+	ga200g.34300	ga200g.34300.1	1.87067	0.011829	0.014111
ga200g.3415.1	NC_069070.1	104401904	104402271	-	ga200g.3415	ga200g.3415.1	1.87181	0.011836	0.014119
ga200g.71638.1	NC_069082.1	113453572	113455825	+	ga200g.71638	ga200g.71638.1	1.87601	0.011863	0.014151
ga200g.45290.1	NC_069078.1	69517178	69519877	+	ga200g.45290	ga200g.45290.1	1.87963	0.011886	0.014178
ga200g.8027.1	NC_069071.1	105596245	105597743	-	ga200g.8027	ga200g.8027.1	1.88591	0.011925	0.014226
ga200g.10494.1	NC_069072.1	9034755	9035092	-	ga200g.10494	ga200g.10494.1	1.88847	0.011942	0.014245
ga200g.2147.1	NC_069070.1	40073352	40074224	-	ga200g.2147	ga200g.2147.1	1.89174	0.011962	0.01427
ga200g.51797.1	NC_069079.1	70547188	70548017	-	ga200g.51797	ga200g.51797.1	1.89167	0.011962	0.014269
ga200g.58226.1	NC_069080.1	31196063	31196365	-	ga200g.58226	ga200g.58226.1	1.89244	0.011967	0.014275
ga200g.59448.1	NC_069080.1	99661546	99662048	+	ga200g.59448	ga200g.59448.1	1.89423	0.011978	0.014288
ga200g.23690.1	NC_069074.1	27426843	27432437	+	ga200g.23690	ga200g.23690.1	1.896	0.011989	0.014302
ga200g.43226.1	NC_069078.1	6150213	6150998	+	ga200g.43226	ga200g.43226.1	1.89711	0.011996	0.01431
ga200g.64679.1	NC_069081.1	89318314	89319042	+	ga200g.64679	ga200g.64679.1	1.89852	0.012005	0.014321
ga200g.7382.1	NC_069071.1	73577268	73600631	-	ga200g.7382	ga200g.7382.1	1.90257	0.012031	0.014351
ga200g.69517.1	NC_069082.1	13267774	13268078	+	ga200g.69517	ga200g.69517.1	1.90417	0.012041	0.014363
ga200g.7719.2	NC_069071.1	100932644	100934451	+	ga200g.7719	ga200g.7719.2	1.91337	0.012099	0.014433
ga200g.60447.1	NC_069080.1	125184007	125184595	-	ga200g.60447	ga200g.60447.1	1.91453	0.012106	0.014441
ga200g.30108.1	NC_069075.1	123536155	123536812	+	ga200g.30108	ga200g.30108.1	1.91946	0.012138	0.014479
ga200g.17204.1	NC_069073.1	105926894	105928284	+	ga200g.17204	ga200g.17204.1	1.92193	0.012153	0.014497
ga200g.49671.1	NC_069079.1	8443227	8444900	-	ga200g.49671	ga200g.49671.1	1.92727	0.012187	0.014538
ga200g.51980.1	NC_069079.1	92139967	92140510	-	ga200g.51980	ga200g.51980.1	1.92779	0.01219	0.014541
ga200g.38048.1	NC_069077.1	5829452	5829758	+	ga200g.38048	ga200g.38048.1	1.92982	0.012203	0.014557
ga200g.26105.3	NC_069074.1	89176409	89177878	+	ga200g.26105	ga200g.26105.3	1.93074	0.012209	0.014564
ga200g.17219.1	NC_069073.1	106209871	106210687	-	ga200g.17219	ga200g.17219.1	1.93302	0.012223	0.014581
ga200g.64249.1	NC_069081.1	70290654	70294831	-	ga200g.64249	ga200g.64249.1	1.93298	0.012223	0.014581
ga200g.64195.1	NC_069081.1	63696668	63697459	-	ga200g.64195	ga200g.64195.1	1.93468	0.012234	0.014593
ga200g.65289.1	NC_069081.1	96980701	96981548	+	ga200g.65289	ga200g.65289.1	1.94253	0.012283	0.014653
ga200g.44072.1	NC_069078.1	44321152	44323208	+	ga200g.44072	ga200g.44072.1	1.94307	0.012287	0.014657
ga200g.63733.1	NC_069081.1	23307806	23308810	+	ga200g.63733	ga200g.63733.1	1.94311	0.012287	0.014657
ga200g.29177.1	NC_069075.1	86284608	86285642	-	ga200g.29177	ga200g.29177.1	1.94634	0.012308	0.014681
ga200g.7575.1	NC_069071.1	95761335	95762840	+	ga200g.7575	ga200g.7575.1	1.94881	0.012323	0.0147
ga200g.48390.1	NC_069079.1	7747163	7748123	+	ga200g.48390	ga200g.48390.1	1.95437	0.012358	0.014742
ga200g.44050.1	NC_069078.1	41295412	41296797	-	ga200g.44050	ga200g.44050.1	1.95659	0.012372	0.014759
ga200g.53618.1	NC_069079.1	126873709	126875863	-	ga200g.53618	ga200g.53618.1	1.96198	0.012406	0.014799
ga200g.2672.1	NC_069070.1	77167352	77167682	-	ga200g.2672	ga200g.2672.1	1.96266	0.012411	0.014804
ga200g.15762.1	NC_069073.1	15471584	15471978	-	ga200g.15762	ga200g.15762.1	1.96324	0.012414	0.014809
ga200g.65932.3	NC_069081.1	105271469	105272602	-	ga200g.65932	ga200g.65932.3	1.96563	0.012429	0.014827
ga200g.7499.1	NC_069071.1	83753043	83753458	+	ga200g.7499	ga200g.7499.1	1.96842	0.012447	0.014848
ga200g.68214.1	NC_069082.1	436046	437386	-	ga200g.68214	ga200g.68214.1	1.97389	0.012482	0.014889
ga200g.33275.1	NC_069076.1	45432954	45433787	+	ga200g.33275	ga200g.33275.1	1.97452	0.012486	0.014894
ga200g.63924.1	NC_069081.1	37417345	37420437	-	ga200g.63924	ga200g.63924.1	1.97769	0.012506	0.014918
ga200g.25917.1	NC_069074.1	87365812	87366644	+	ga200g.25917	ga200g.25917.1	1.9789	0.012513	0.014927
ga200g.53539.1	NC_069079.1	124416484	124417273	+	ga200g.53539	ga200g.53539.1	1.9812	0.012528	0.014944
ga200g.35037.1	NC_069076.1	90621019	90621638	+	ga200g.35037	ga200g.35037.1	1.98175	0.012531	0.014948
ga200g.59504.1	NC_069080.1	103211243	103213184	-	ga200g.59504	ga200g.59504.1	1.9906	0.012587	0.015015
ga200g.54088.1	NC_069079.1	129930184	129930588	+	ga200g.54088	ga200g.54088.1	1.99286	0.012602	0.015032
ga200g.64682.1	NC_069081.1	89336506	89337133	+	ga200g.64682	ga200g.64682.1	1.9942	0.01261	0.015042
ga200g.72523.1	NC_069082.1	122290214	122290666	+	ga200g.72523	ga200g.72523.1	1.9981	0.012635	0.015072
ga200g.60983.1	NC_069080.1	126896648	126897026	+	ga200g.60983	ga200g.60983.1	2	0.012647	0.015086
ga200g.17499.1	NC_069073.1	112398628	112401423	+	ga200g.17499	ga200g.17499.1	2.00226	0.012661	0.015103
ga200g.11272.1	NC_069072.1	36926466	36929271	-	ga200g.11272	ga200g.11272.1	2.00945	0.012707	0.015157
ga200g.59107.1	NC_069080.1	80080070	80080701	+	ga200g.59107	ga200g.59107.1	2.01078	0.012715	0.015167
ga200g.4457.1	NC_069070.1	117830113	117831126	-	ga200g.4457	ga200g.4457.1	2.01377	0.012734	0.01519
ga200g.70992.1	NC_069082.1	102234563	102234919	+	ga200g.70992	ga200g.70992.1	2.01524	0.012743	0.015201
ga200g.30385.1	NC_069075.1	131947286	131947681	-	ga200g.30385	ga200g.30385.1	2.01932	0.012769	0.015232
ga200g.65142.1	NC_069081.1	95569295	95570144	+	ga200g.65142	ga200g.65142.1	2.02	0.012773	0.015237
ga200g.32297.1	NC_069076.1	4367958	4368333	-	ga200g.32297	ga200g.32297.1	2.0211	0.01278	0.015245
ga200g.59662.1	NC_069080.1	107102356	107103915	+	ga200g.59662	ga200g.59662.1	2.02156	0.012783	0.015249
ga200g.1065.1	NC_069070.1	8700072	8700847	-	ga200g.1065	ga200g.1065.1	2.02266	0.01279	0.015257
ga200g.4668.1	NC_069070.1	119697551	119698623	-	ga200g.4668	ga200g.4668.1	2.02263	0.01279	0.015257
ga200g.63945.1	NC_069081.1	40925174	40927017	-	ga200g.63945	ga200g.63945.1	2.02312	0.012793	0.015261
ga200g.52200.1	NC_069079.1	102842816	102845250	+	ga200g.52200	ga200g.52200.1	2.02353	0.012796	0.015264
ga200g.25664.1	NC_069074.1	84421617	84422156	+	ga200g.25664	ga200g.25664.1	2.02449	0.012802	0.015271
ga200g.64920.1	NC_069081.1	92772260	92772655	+	ga200g.64920	ga200g.64920.1	2.02614	0.012812	0.015283
ga200g.51287.1	NC_069079.1	41415971	41416338	+	ga200g.51287	ga200g.51287.1	2.03192	0.012849	0.015327
ga200g.64330.1	NC_069081.1	75677138	75677712	+	ga200g.64330	ga200g.64330.1	2.03804	0.012887	0.015373
ga200g.69917.2	NC_069082.1	32205515	32206383	-	ga200g.69917	ga200g.69917.2	2.0388	0.012892	0.015379
ga200g.45689.1	NC_069078.1	73506974	73507690	-	ga200g.45689	ga200g.45689.1	2.04648	0.012941	0.015437
ga200g.33544.1	NC_069076.1	60223609	60224644	+	ga200g.33544	ga200g.33544.1	2.04662	0.012942	0.015438
ga200g.74243.1	NW_026440362.1	24683	32608	-	ga200g.74243	ga200g.74243.1	2.04723	0.012945	0.015442
ga200g.32038.1	NC_069076.1	2640708	2641259	-	ga200g.32038	ga200g.32038.1	2.04994	0.012963	0.015463
ga200g.24236.1	NC_069074.1	34202789	34203347	-	ga200g.24236	ga200g.24236.1	2.05479	0.012993	0.015499
ga200g.16759.1	NC_069073.1	87998646	88000452	+	ga200g.16759	ga200g.16759.1	2.05556	0.012998	0.015505
ga200g.49672.1	NC_069079.1	8446780	8449423	-	ga200g.49672	ga200g.49672.1	2.05863	0.013018	0.015528
ga200g.51120.1	NC_069079.1	37879745	37880073	+	ga200g.51120	ga200g.51120.1	2.05875	0.013018	0.015529
ga200g.50580.1	NC_069079.1	22983622	22985051	+	ga200g.50580	ga200g.50580.1	2.05965	0.013024	0.015536
ga200g.41544.1	NC_069077.1	134059397	134059996	-	ga200g.41544	ga200g.41544.1	2.06712	0.013071	0.015592
ga200g.42908.1	NC_069078.1	1105612	1106298	+	ga200g.42908	ga200g.42908.1	2.06831	0.013079	0.015601
ga200g.44131.1	NC_069078.1	47259484	47260500	+	ga200g.44131	ga200g.44131.1	2.06949	0.013086	0.01561
ga200g.17088.1	NC_069073.1	101510333	101511380	+	ga200g.17088	ga200g.17088.1	2.06962	0.013087	0.015611
ga200g.42013.1	NC_069077.1	137986221	137986948	+	ga200g.42013	ga200g.42013.1	2.07076	0.013094	0.01562
ga200g.63993.1	NC_069081.1	46067632	46068313	-	ga200g.63993	ga200g.63993.1	2.07194	0.013102	0.015629
ga200g.34605.1	NC_069076.1	85148777	85149474	-	ga200g.34605	ga200g.34605.1	2.07732	0.013136	0.015669
ga200g.8008.1	NC_069071.1	105451089	105451562	-	ga200g.8008	ga200g.8008.1	2.07981	0.013151	0.015688
ga200g.56326.1	NC_069080.1	8963220	8965109	-	ga200g.56326	ga200g.56326.1	2.0828	0.01317	0.015711
ga200g.16327.1	NC_069073.1	42776874	42779312	+	ga200g.16327	ga200g.16327.1	2.08696	0.013197	0.015742
ga200g.5778.1	NC_069071.1	1639066	1639441	+	ga200g.5778	ga200g.5778.1	2.08779	0.013202	0.015748
ga200g.71692.1	NC_069082.1	114159769	114160428	+	ga200g.71692	ga200g.71692.1	2.09012	0.013217	0.015766
ga200g.50547.1	NC_069079.1	22743666	22745015	-	ga200g.50547	ga200g.50547.1	2.09129	0.013224	0.015775
ga200g.53734.1	NC_069079.1	127018843	127019624	+	ga200g.53734	ga200g.53734.1	2.09534	0.01325	0.015805
ga200g.43557.1	NC_069078.1	10456836	10462104	+	ga200g.43557	ga200g.43557.1	2.09634	0.013256	0.015813
ga200g.33860.1	NC_069076.1	71463039	71463326	-	ga200g.33860	ga200g.33860.1	2.0969	0.01326	0.015817
ga200g.35051.1	NC_069076.1	90725759	90726891	-	ga200g.35051	ga200g.35051.1	2.09804	0.013267	0.015826
ga200g.31835.1	NC_069076.1	1033276	1033891	-	ga200g.31835	ga200g.31835.1	2.10073	0.013284	0.015846
ga200g.10593.1	NC_069072.1	12823142	12824009	-	ga200g.10593	ga200g.10593.1	2.10103	0.013286	0.015848
ga200g.3191.1	NC_069070.1	101741287	101741783	-	ga200g.3191	ga200g.3191.1	2.10163	0.013289	0.015853
ga200g.72686.1	NC_069082.1	123612489	123613453	-	ga200g.72686	ga200g.72686.1	2.10798	0.01333	0.015901
ga200g.60463.1	NC_069080.1	121447881	121448425	+	ga200g.60463	ga200g.60463.1	2.11031	0.013344	0.015918
ga200g.8191.1	NC_069071.1	109715203	109716150	+	ga200g.8191	ga200g.8191.1	2.11058	0.013346	0.01592
ga200g.45074.1	NC_069078.1	66928845	66929809	-	ga200g.45074	ga200g.45074.1	2.11143	0.013351	0.015927
ga200g.64834.1	NC_069081.1	92078834	92079152	+	ga200g.64834	ga200g.64834.1	2.11141	0.013351	0.015927
ga200g.31868.1	NC_069076.1	1252061	1252686	-	ga200g.31868	ga200g.31868.1	2.11544	0.013377	0.015957
ga200g.18368.1	NC_069073.1	120515443	120519722	-	ga200g.18368	ga200g.18368.1	2.11679	0.013385	0.015967
ga200g.58456.1	NC_069080.1	38332447	38332860	-	ga200g.58456	ga200g.58456.1	2.11709	0.013387	0.015969
ga200g.60441.1	NC_069080.1	125027937	125029183	+	ga200g.60441	ga200g.60441.1	2.12268	0.013423	0.016012
ga200g.65598.1	NC_069081.1	101407605	101410957	-	ga200g.65598	ga200g.65598.1	2.12528	0.013439	0.016031
ga200g.44421.1	NC_069078.1	58162273	58162615	-	ga200g.44421	ga200g.44421.1	2.12757	0.013453	0.016048
ga200g.28655.1	NC_069075.1	42752242	42752624	-	ga200g.28655	ga200g.28655.1	2.13333	0.01349	0.016092
ga200g.70537.1	NC_069082.1	83641759	83643891	-	ga200g.70537	ga200g.70537.1	2.13493	0.0135	0.016104
ga200g.24248.1	NC_069074.1	34857004	34857628	-	ga200g.24248	ga200g.24248.1	2.13535	0.013503	0.016107
ga200g.64196.1	NC_069081.1	63697367	63699387	+	ga200g.64196	ga200g.64196.1	2.13614	0.013508	0.016113
ga200g.60120.1	NC_069080.1	117946334	117947059	+	ga200g.60120	ga200g.60120.1	2.14204	0.013545	0.016158
ga200g.46761.1	NC_069078.1	81507387	81508834	-	ga200g.46761	ga200g.46761.1	2.1422	0.013546	0.016159
ga200g.53268.1	NC_069079.1	125327376	125327968	-	ga200g.53268	ga200g.53268.1	2.14453	0.013561	0.016176
ga200g.42027.1	NC_069077.1	138054296	138054762	-	ga200g.42027	ga200g.42027.1	2.14576	0.013569	0.016186
ga200g.53133.1	NC_069079.1	120710253	120711234	+	ga200g.53133	ga200g.53133.1	2.1464	0.013573	0.01619
ga200g.30558.1	NC_069075.1	133201375	133202532	-	ga200g.30558	ga200g.30558.1	2.14883	0.013588	0.016209
ga200g.56796.1	NC_069080.1	12734968	12735442	+	ga200g.56796	ga200g.56796.1	2.14984	0.013594	0.016216
ga200g.6630.1	NC_069071.1	23355106	23356988	-	ga200g.6630	ga200g.6630.1	2.15649	0.013636	0.016267
ga200g.33489.1	NC_069076.1	58481143	58481520	-	ga200g.33489	ga200g.33489.1	2.15882	0.013651	0.016284
ga200g.47843.2	NC_069078.1	87422071	87422815	+	ga200g.47843	ga200g.47843.2	2.16266	0.013675	0.016313
ga200g.24079.1	NC_069074.1	32548900	32549428	-	ga200g.24079	ga200g.24079.1	2.16473	0.013688	0.016329
ga200g.9236.1	NC_069072.1	10753648	10754272	-	ga200g.9236	ga200g.9236.1	2.16964	0.01372	0.016366
ga200g.24220.1	NC_069074.1	33960421	33960987	-	ga200g.24220	ga200g.24220.1	2.17069	0.013726	0.016374
ga200g.1016.1	NC_069070.1	8150081	8150651	+	ga200g.1016	ga200g.1016.1	2.175	0.013753	0.016406
ga200g.51000.1	NC_069079.1	35741803	35743137	+	ga200g.51000	ga200g.51000.1	2.17541	0.013756	0.016409
ga200g.40419.1	NC_069077.1	78655244	78656755	+	ga200g.40419	ga200g.40419.1	2.17647	0.013763	0.016417
ga200g.51841.1	NC_069079.1	76536748	76537632	-	ga200g.51841	ga200g.51841.1	2.17811	0.013773	0.01643
ga200g.40823.1	NC_069077.1	115670574	115671485	+	ga200g.40823	ga200g.40823.1	2.17822	0.013774	0.01643
ga200g.71504.1	NC_069082.1	111886807	111887976	+	ga200g.71504	ga200g.71504.1	2.17825	0.013774	0.016431
ga200g.38098.1	NC_069077.1	6241816	6242561	-	ga200g.38098	ga200g.38098.1	2.17904	0.013779	0.016437
ga200g.49668.1	NC_069079.1	8365803	8366457	-	ga200g.49668	ga200g.49668.1	2.18104	0.013792	0.016452
ga200g.33305.1	NC_069076.1	46054912	46055462	+	ga200g.33305	ga200g.33305.1	2.18338	0.013806	0.016469
ga200g.40541.1	NC_069077.1	90338416	90340016	+	ga200g.40541	ga200g.40541.1	2.18803	0.013836	0.016504
ga200g.1111.1	NC_069070.1	9067199	9067655	-	ga200g.1111	ga200g.1111.1	2.19048	0.013851	0.016523
ga200g.51003.1	NC_069079.1	35800925	35801393	-	ga200g.51003	ga200g.51003.1	2.19123	0.013856	0.016529
ga200g.63461.1	NC_069081.1	14232827	14233843	+	ga200g.63461	ga200g.63461.1	2.19653	0.01389	0.016569
ga200g.49712.1	NC_069079.1	8731580	8732125	-	ga200g.49712	ga200g.49712.1	2.1974	0.013895	0.016575
ga200g.66135.1	NC_069081.1	107459406	107464014	-	ga200g.66135	ga200g.66135.1	2.2012	0.013919	0.016604
ga200g.12293.1	NC_069072.1	109754747	109755804	+	ga200g.12293	ga200g.12293.1	2.20349	0.013934	0.016621
ga200g.40911.1	NC_069077.1	120942261	120943238	+	ga200g.40911	ga200g.40911.1	2.20603	0.01395	0.01664
ga200g.50230.1	NC_069079.1	18215803	18218164	+	ga200g.50230	ga200g.50230.1	2.20741	0.013958	0.016651
ga200g.11902.1	NC_069072.1	75829968	75830516	-	ga200g.11902	ga200g.11902.1	2.20866	0.013966	0.01666
ga200g.24064.1	NC_069074.1	32192034	32192669	+	ga200g.24064	ga200g.24064.1	2.20977	0.013973	0.016668
ga200g.1871.1	NC_069070.1	23814929	23815442	-	ga200g.1871	ga200g.1871.1	2.21053	0.013978	0.016674
ga200g.58565.1	NC_069080.1	42231530	42234006	-	ga200g.58565	ga200g.58565.1	2.21269	0.013992	0.01669
ga200g.66486.1	NC_069081.1	110581617	110582718	+	ga200g.66486	ga200g.66486.1	2.21367	0.013998	0.016698
ga200g.2241.1	NC_069070.1	45536472	45539575	-	ga200g.2241	ga200g.2241.1	2.21393	0.014	0.0167
ga200g.28893.1	NC_069075.1	58366179	58366515	+	ga200g.28893	ga200g.28893.1	2.21393	0.014	0.0167
ga200g.38436.2	NC_069077.1	8887936	8888575	-	ga200g.38436	ga200g.38436.2	2.21572	0.014011	0.016713
ga200g.57187.1	NC_069080.1	17381200	17382302	+	ga200g.57187	ga200g.57187.1	2.22174	0.014049	0.016759
ga200g.53222.2	NC_069079.1	121606155	121606722	+	ga200g.53222	ga200g.53222.2	2.22276	0.014055	0.016766
ga200g.41155.4	NC_069077.1	127802862	127804325	-	ga200g.41155	ga200g.41155.4	2.22333	0.014059	0.016771
ga200g.50271.1	NC_069079.1	19444324	19445442	-	ga200g.50271	ga200g.50271.1	2.22332	0.014059	0.016771
ga200g.28706.1	NC_069075.1	43751829	43753839	+	ga200g.28706	ga200g.28706.1	2.22458	0.014067	0.01678
ga200g.15755.1	NC_069073.1	15245215	15245751	-	ga200g.15755	ga200g.15755.1	2.22532	0.014072	0.016786
ga200g.46061.1	NC_069078.1	76818766	76819328	-	ga200g.46061	ga200g.46061.1	2.22531	0.014072	0.016786
ga200g.34085.1	NC_069076.1	77396771	77398235	+	ga200g.34085	ga200g.34085.1	2.2261	0.014077	0.016792
ga200g.3032.1	NC_069070.1	95881460	95885834	-	ga200g.3032	ga200g.3032.1	2.22831	0.014091	0.016808
ga200g.34817.1	NC_069076.1	87958746	87960367	-	ga200g.34817	ga200g.34817.1	2.23077	0.014106	0.016827
ga200g.55421.1	NC_069080.1	4485441	4488067	+	ga200g.55421	ga200g.55421.1	2.2354	0.014135	0.016862
ga200g.18270.1	NC_069073.1	119699891	119703615	-	ga200g.18270	ga200g.18270.1	2.2398	0.014163	0.016895
ga200g.64539.1	NC_069081.1	88932752	88933365	+	ga200g.64539	ga200g.64539.1	2.24611	0.014203	0.016943
ga200g.49976.1	NC_069079.1	12508748	12510555	+	ga200g.49976	ga200g.49976.1	2.25254	0.014244	0.016991
ga200g.1771.1	NC_069070.1	20075935	20076434	+	ga200g.1771	ga200g.1771.1	2.25714	0.014273	0.017026
ga200g.44453.1	NC_069078.1	58869762	58870073	-	ga200g.44453	ga200g.44453.1	2.2598	0.01429	0.017046
ga200g.29154.1	NC_069075.1	84542724	84543835	-	ga200g.29154	ga200g.29154.1	2.26047	0.014294	0.017051
ga200g.73336.1	NC_069082.1	127604945	127605368	-	ga200g.73336	ga200g.73336.1	2.26282	0.014309	0.017069
ga200g.71297.1	NC_069082.1	108475279	108476067	-	ga200g.71297	ga200g.71297.1	2.26549	0.014326	0.017089
ga200g.49740.1	NC_069079.1	8861297	8861878	-	ga200g.49740	ga200g.49740.1	2.26657	0.014332	0.017097
ga200g.33457.1	NC_069076.1	57100988	57101608	-	ga200g.33457	ga200g.33457.1	2.26724	0.014337	0.017102
ga200g.33543.1	NC_069076.1	60222672	60223769	-	ga200g.33543	ga200g.33543.1	2.26818	0.014343	0.017109
ga200g.17672.1	NC_069073.1	115594852	115616370	+	ga200g.17672	ga200g.17672.1	2.27014	0.014355	0.017124
ga200g.25209.1	NC_069074.1	72607496	72607797	-	ga200g.25209	ga200g.25209.1	2.27854	0.014408	0.017187
ga200g.1626.1	NC_069070.1	18442298	18442679	+	ga200g.1626	ga200g.1626.1	2.27935	0.014413	0.017193
ga200g.52055.1	NC_069079.1	99386378	99387329	-	ga200g.52055	ga200g.52055.1	2.28155	0.014427	0.01721
ga200g.40836.1	NC_069077.1	116379682	116381831	+	ga200g.40836	ga200g.40836.1	2.28454	0.014446	0.017232
ga200g.40676.1	NC_069077.1	99344916	99349296	-	ga200g.40676	ga200g.40676.1	2.28767	0.014466	0.017256
ga200g.11138.2	NC_069072.1	29586961	29617266	-	ga200g.11138	ga200g.11138.2	2.28901	0.014474	0.017266
ga200g.57281.1	NC_069080.1	18053267	18053556	-	ga200g.57281	ga200g.57281.1	2.29315	0.0145	0.017297
ga200g.39542.1	NC_069077.1	24838764	24839930	-	ga200g.39542	ga200g.39542.1	2.29377	0.014504	0.017302
ga200g.3412.1	NC_069070.1	104365036	104365880	+	ga200g.3412	ga200g.3412.1	2.2963	0.01452	0.017321
ga200g.3177.1	NC_069070.1	101201385	101201893	+	ga200g.3177	ga200g.3177.1	2.29956	0.014541	0.017346
ga200g.72515.1	NC_069082.1	122164499	122165017	-	ga200g.72515	ga200g.72515.1	2.30104	0.01455	0.017357
ga200g.26543.1	NC_069074.1	93059372	93060276	+	ga200g.26543	ga200g.26543.1	2.3022	0.014558	0.017366
ga200g.52001.1	NC_069079.1	96449128	96450333	-	ga200g.52001	ga200g.52001.1	2.30268	0.014561	0.017369
ga200g.61866.1	NC_069080.1	135696988	135697531	+	ga200g.61866	ga200g.61866.1	2.30274	0.014561	0.01737
ga200g.53290.1	NC_069079.1	125506541	125507136	+	ga200g.53290	ga200g.53290.1	2.31208	0.01462	0.01744
ga200g.51305.1	NC_069079.1	42432534	42433580	-	ga200g.51305	ga200g.51305.1	2.31298	0.014626	0.017447
ga200g.14631.1	NC_069073.1	2688522	2689318	-	ga200g.14631	ga200g.14631.1	2.32432	0.014698	0.017532
ga200g.45842.1	NC_069078.1	75046146	75046682	+	ga200g.45842	ga200g.45842.1	2.32629	0.01471	0.017547
ga200g.6752.1	NC_069071.1	27251912	27252293	+	ga200g.6752	ga200g.6752.1	2.32673	0.014713	0.017551
ga200g.42563.1	NC_069077.1	140996350	140996734	-	ga200g.42563	ga200g.42563.1	2.32672	0.014713	0.017551
ga200g.54046.1	NC_069079.1	129569633	129570138	-	ga200g.54046	ga200g.54046.1	2.32767	0.014719	0.017558
ga200g.49620.1	NC_069079.1	6797541	6798194	-	ga200g.49620	ga200g.49620.1	2.32927	0.014729	0.01757
ga200g.24879.1	NC_069074.1	50494604	50497069	-	ga200g.24879	ga200g.24879.1	2.33136	0.014742	0.017586
ga200g.24231.1	NC_069074.1	34104712	34106403	-	ga200g.24231	ga200g.24231.1	2.33308	0.014753	0.017599
ga200g.6228.1	NC_069071.1	6693017	6693350	+	ga200g.6228	ga200g.6228.1	2.33333	0.014755	0.0176
ga200g.17442.1	NC_069073.1	110790105	110790920	-	ga200g.17442	ga200g.17442.1	2.33333	0.014755	0.0176
ga200g.58165.1	NC_069080.1	30378202	30380247	-	ga200g.58165	ga200g.58165.1	2.33535	0.014767	0.017616
ga200g.59037.1	NC_069080.1	73864447	73869694	-	ga200g.59037	ga200g.59037.1	2.33755	0.014781	0.017632
ga200g.11866.1	NC_069072.1	71521598	71525865	-	ga200g.11866	ga200g.11866.1	2.33816	0.014785	0.017637
ga200g.56533.1	NC_069080.1	10548667	10549272	-	ga200g.56533	ga200g.56533.1	2.3413	0.014805	0.017661
ga200g.71583.1	NC_069082.1	112692084	112692652	+	ga200g.71583	ga200g.71583.1	2.34156	0.014807	0.017663
ga200g.34790.1	NC_069076.1	87647662	87648300	+	ga200g.34790	ga200g.34790.1	2.34252	0.014813	0.01767
ga200g.2918.1	NC_069070.1	91289874	91290368	-	ga200g.2918	ga200g.2918.1	2.34489	0.014828	0.017688
ga200g.38325.1	NC_069077.1	7991796	7993813	+	ga200g.38325	ga200g.38325.1	2.34569	0.014833	0.017694
ga200g.68859.1	NC_069082.1	6338863	6339403	+	ga200g.68859	ga200g.68859.1	2.34579	0.014833	0.017694
ga200g.12416.1	NC_069072.1	117602007	117602513	+	ga200g.12416	ga200g.12416.1	2.34981	0.014859	0.017725
ga200g.44494.1	NC_069078.1	59503253	59505116	-	ga200g.44494	ga200g.44494.1	2.35649	0.014901	0.017775
ga200g.3382.1	NC_069070.1	103848780	103849958	-	ga200g.3382	ga200g.3382.1	2.35683	0.014903	0.017778
ga200g.48741.1	NC_069079.1	1372331	1372670	-	ga200g.48741	ga200g.48741.1	2.35741	0.014907	0.017782
ga200g.24621.1	NC_069074.1	40823309	40823613	-	ga200g.24621	ga200g.24621.1	2.35922	0.014918	0.017796
ga200g.39930.1	NC_069077.1	38329086	38329695	+	ga200g.39930	ga200g.39930.1	2.35925	0.014918	0.017796
ga200g.22559.1	NC_069074.1	17818635	17820868	+	ga200g.22559	ga200g.22559.1	2.36047	0.014926	0.017805
ga200g.29908.1	NC_069075.1	116730812	116731171	-	ga200g.29908	ga200g.29908.1	2.36317	0.014943	0.017826
ga200g.28339.1	NC_069075.1	20646190	20647199	+	ga200g.28339	ga200g.28339.1	2.36774	0.014972	0.01786
ga200g.16529.1	NC_069073.1	66021666	66025851	-	ga200g.16529	ga200g.16529.1	2.36909	0.014981	0.01787
ga200g.10864.1	NC_069072.1	21504390	21505876	-	ga200g.10864	ga200g.10864.1	2.36925	0.014982	0.017871
ga200g.38319.1	NC_069077.1	7972409	7972846	-	ga200g.38319	ga200g.38319.1	2.37021	0.014988	0.017879
ga200g.27217.1	NC_069075.1	4022014	4022442	+	ga200g.27217	ga200g.27217.1	2.37145	0.014996	0.017888
ga200g.2663.1	NC_069070.1	77080483	77080991	-	ga200g.2663	ga200g.2663.1	2.37242	0.015002	0.017895
ga200g.25536.1	NC_069074.1	82800278	82803769	+	ga200g.25536	ga200g.25536.1	2.378	0.015037	0.017937
ga200g.46571.1	NC_069078.1	80519454	80520051	+	ga200g.46571	ga200g.46571.1	2.37824	0.015039	0.017939
ga200g.65141.1	NC_069081.1	95568787	95569174	+	ga200g.65141	ga200g.65141.1	2.38078	0.015055	0.017958
ga200g.59465.1	NC_069080.1	102562909	102563640	+	ga200g.59465	ga200g.59465.1	2.38308	0.015069	0.017976
ga200g.46205.1	NC_069078.1	78092176	78092828	+	ga200g.46205	ga200g.46205.1	2.38379	0.015074	0.017981
ga200g.11856.2	NC_069072.1	71220627	71221569	-	ga200g.11856	ga200g.11856.2	2.38648	0.015091	0.018001
ga200g.54356.1	NC_069080.1	15357370	15358972	+	ga200g.54356	ga200g.54356.1	2.3882	0.015102	0.018014
ga200g.36351.1	NC_069076.1	102776886	102777611	-	ga200g.36351	ga200g.36351.1	2.38889	0.015106	0.01802
ga200g.15616.1	NC_069073.1	13429743	13430333	+	ga200g.15616	ga200g.15616.1	2.38951	0.01511	0.018024
ga200g.63469.1	NC_069081.1	14353336	14355173	-	ga200g.63469	ga200g.63469.1	2.39419	0.015139	0.01806
ga200g.1677.1	NC_069070.1	20680009	20680670	-	ga200g.1677	ga200g.1677.1	2.3945	0.015141	0.018062
ga200g.63888.1	NC_069081.1	34355568	34357780	+	ga200g.63888	ga200g.63888.1	2.39455	0.015142	0.018062
ga200g.33745.1	NC_069076.1	70140233	70140687	-	ga200g.33745	ga200g.33745.1	2.39927	0.015172	0.018098
ga200g.64152.1	NC_069081.1	56014846	56015338	+	ga200g.64152	ga200g.64152.1	2.40638	0.015217	0.018152
ga200g.43600.1	NC_069078.1	12860638	12877065	-	ga200g.43600	ga200g.43600.1	2.40973	0.015238	0.018177
ga200g.12161.1	NC_069072.1	100678695	100685640	-	ga200g.12161	ga200g.12161.1	2.41056	0.015243	0.018183
ga200g.22316.1	NC_069074.1	16229749	16230813	+	ga200g.22316	ga200g.22316.1	2.411	0.015246	0.018186
ga200g.11382.1	NC_069072.1	41378811	41380127	-	ga200g.11382	ga200g.11382.1	2.41218	0.015253	0.018195
ga200g.10761.1	NC_069072.1	16283909	16289223	+	ga200g.10761	ga200g.10761.1	2.4125	0.015255	0.018198
ga200g.26424.1	NC_069074.1	92389627	92389971	+	ga200g.26424	ga200g.26424.1	2.41569	0.015275	0.018222
ga200g.32948.1	NC_069076.1	18036371	18036654	+	ga200g.32948	ga200g.32948.1	2.42029	0.015304	0.018256
ga200g.238.1	NC_069070.1	1381025	1381416	-	ga200g.238	ga200g.238.1	2.42046	0.015306	0.018258
ga200g.63059.1	NC_069081.1	8256731	8257658	+	ga200g.63059	ga200g.63059.1	2.42103	0.015309	0.018262
ga200g.56483.1	NC_069080.1	10238962	10239750	-	ga200g.56483	ga200g.56483.1	2.42111	0.01531	0.018263
ga200g.32884.1	NC_069076.1	17241295	17244284	-	ga200g.32884	ga200g.32884.1	2.42255	0.015319	0.018273
ga200g.2548.1	NC_069070.1	73916602	73917010	-	ga200g.2548	ga200g.2548.1	2.42561	0.015338	0.018297
ga200g.13102.1	NC_069072.1	130313700	130320136	-	ga200g.13102	ga200g.13102.1	2.42611	0.015341	0.0183
ga200g.51457.1	NC_069079.1	46038193	46038803	+	ga200g.51457	ga200g.51457.1	2.4273	0.015349	0.018309
ga200g.40992.1	NC_069077.1	124398853	124399861	-	ga200g.40992	ga200g.40992.1	2.42769	0.015351	0.018312
ga200g.22538.1	NC_069074.1	17538063	17538659	-	ga200g.22538	ga200g.22538.1	2.42868	0.015358	0.01832
ga200g.43960.1	NC_069078.1	34324658	34325566	+	ga200g.43960	ga200g.43960.1	2.43059	0.01537	0.018334
ga200g.21770.2	NC_069074.1	13411233	13412355	-	ga200g.21770	ga200g.21770.2	2.4341	0.015392	0.018361
ga200g.24860.1	NC_069074.1	50090772	50096136	-	ga200g.24860	ga200g.24860.1	2.43417	0.015392	0.018361
ga200g.56966.1	NC_069080.1	15467437	15467847	-	ga200g.56966	ga200g.56966.1	2.43465	0.015395	0.018365
ga200g.68204.1	NC_069082.1	356457	356996	+	ga200g.68204	ga200g.68204.1	2.43575	0.015402	0.018373
ga200g.57147.1	NC_069080.1	19130626	19133957	+	ga200g.57147	ga200g.57147.1	2.43983	0.015428	0.018404
ga200g.58805.1	NC_069080.1	55006169	55006632	-	ga200g.58805	ga200g.58805.1	2.44251	0.015445	0.018424
ga200g.38014.1	NC_069077.1	5589231	5591660	+	ga200g.38014	ga200g.38014.1	2.44483	0.01546	0.018442
ga200g.52591.1	NC_069079.1	112848621	112849457	+	ga200g.52591	ga200g.52591.1	2.44662	0.015471	0.018455
ga200g.32082.1	NC_069076.1	7431432	7432093	+	ga200g.32082	ga200g.32082.1	2.44699	0.015473	0.018458
ga200g.58251.1	NC_069080.1	30940388	30945873	-	ga200g.58251	ga200g.58251.1	2.44776	0.015478	0.018464
ga200g.1775.1	NC_069070.1	21042703	21043759	-	ga200g.1775	ga200g.1775.1	2.44958	0.01549	0.018477
ga200g.24.1	NC_069070.1	85999	86360	-	ga200g.24	ga200g.24.1	2.45029	0.015494	0.018483
ga200g.2872.1	NC_069070.1	87576293	87576919	-	ga200g.2872	ga200g.2872.1	2.45512	0.015525	0.018519
ga200g.52644.1	NC_069079.1	113911799	113912431	+	ga200g.52644	ga200g.52644.1	2.45786	0.015542	0.01854
ga200g.57336.1	NC_069080.1	18562028	18562549	+	ga200g.57336	ga200g.57336.1	2.4605	0.015559	0.01856
ga200g.73118.1	NC_069082.1	125804336	125804905	+	ga200g.73118	ga200g.73118.1	2.46141	0.015565	0.018567
ga200g.12265.1	NC_069072.1	106346760	106347131	+	ga200g.12265	ga200g.12265.1	2.46183	0.015567	0.01857
ga200g.71483.1	NC_069082.1	111337344	111338342	+	ga200g.71483	ga200g.71483.1	2.46611	0.015594	0.018602
ga200g.44363.1	NC_069078.1	56756593	56757358	+	ga200g.44363	ga200g.44363.1	2.46885	0.015612	0.018623
ga200g.69489.2	NC_069082.1	12363597	12364944	+	ga200g.69489	ga200g.69489.2	2.46947	0.015615	0.018627
ga200g.72521.1	NC_069082.1	122195242	122195633	+	ga200g.72521	ga200g.72521.1	2.48084	0.015687	0.018713
ga200g.12352.1	NC_069072.1	113257930	113258669	+	ga200g.12352	ga200g.12352.1	2.48286	0.0157	0.018728
ga200g.6811.1	NC_069071.1	29265380	29266024	+	ga200g.6811	ga200g.6811.1	2.48315	0.015702	0.018731
ga200g.71492.1	NC_069082.1	111585432	111590208	+	ga200g.71492	ga200g.71492.1	2.48394	0.015707	0.018737
ga200g.478.1	NC_069070.1	3350108	3350597	+	ga200g.478	ga200g.478.1	2.48497	0.015713	0.018744
ga200g.52848.1	NC_069079.1	117554143	117554721	-	ga200g.52848	ga200g.52848.1	2.48828	0.015734	0.018769
ga200g.45011.1	NC_069078.1	66466262	66470226	+	ga200g.45011	ga200g.45011.1	2.49045	0.015748	0.018786
ga200g.28279.1	NC_069075.1	19835755	19837731	-	ga200g.28279	ga200g.28279.1	2.49167	0.015756	0.018795
ga200g.50702.1	NC_069079.1	26455591	26456151	+	ga200g.50702	ga200g.50702.1	2.49466	0.015775	0.018817
ga200g.17247.1	NC_069073.1	106878308	106878604	-	ga200g.17247	ga200g.17247.1	2.49505	0.015777	0.01882
ga200g.59453.1	NC_069080.1	99686693	99687262	-	ga200g.59453	ga200g.59453.1	2.49638	0.015786	0.01883
ga200g.44312.1	NC_069078.1	54242160	54249293	+	ga200g.44312	ga200g.44312.1	2.49669	0.015788	0.018833
ga200g.65437.1	NC_069081.1	99158225	99159011	+	ga200g.65437	ga200g.65437.1	2.49913	0.015803	0.018851
ga200g.29180.1	NC_069075.1	86509834	86511797	+	ga200g.29180	ga200g.29180.1	2.49935	0.015804	0.018853
ga200g.37652.1	NC_069077.1	3445223	3446657	-	ga200g.37652	ga200g.37652.1	2.50113	0.015816	0.018866
ga200g.3467.1	NC_069070.1	106391570	106391884	-	ga200g.3467	ga200g.3467.1	2.50235	0.015823	0.018875
ga200g.33894.1	NC_069076.1	72603081	72604936	+	ga200g.33894	ga200g.33894.1	2.5038	0.015833	0.018886
ga200g.11133.2	NC_069072.1	29554717	29555977	-	ga200g.11133	ga200g.11133.2	2.50526	0.015842	0.018897
ga200g.42540.1	NC_069077.1	140917826	140918599	+	ga200g.42540	ga200g.42540.1	2.50603	0.015847	0.018903
ga200g.64273.1	NC_069081.1	73393900	73398097	+	ga200g.64273	ga200g.64273.1	2.5076	0.015857	0.018915
ga200g.16709.1	NC_069073.1	83857285	83857749	+	ga200g.16709	ga200g.16709.1	2.52	0.015935	0.019009
ga200g.33839.1	NC_069076.1	70961929	70962670	-	ga200g.33839	ga200g.33839.1	2.5237	0.015958	0.019036
ga200g.7336.1	NC_069071.1	68180237	68181943	-	ga200g.7336	ga200g.7336.1	2.52877	0.01599	0.019075
ga200g.31252.1	NC_069075.1	140690052	140690557	+	ga200g.31252	ga200g.31252.1	2.52907	0.015992	0.019077
ga200g.24966.2	NC_069074.1	58804930	58806538	+	ga200g.24966	ga200g.24966.2	2.52991	0.015998	0.019083
ga200g.51370.1	NC_069079.1	44047187	44047712	-	ga200g.51370	ga200g.51370.1	2.53024	0.016	0.019086
ga200g.39320.1	NC_069077.1	21443474	21443918	+	ga200g.39320	ga200g.39320.1	2.53175	0.016009	0.019097
ga200g.29962.2	NC_069075.1	118788691	118790153	-	ga200g.29962	ga200g.29962.2	2.53389	0.016023	0.019113
ga200g.2444.1	NC_069070.1	65467253	65468057	+	ga200g.2444	ga200g.2444.1	2.53872	0.016053	0.01915
ga200g.71249.1	NC_069082.1	107930480	107931063	-	ga200g.71249	ga200g.71249.1	2.53968	0.016059	0.019157
ga200g.30549.1	NC_069075.1	133154447	133156450	-	ga200g.30549	ga200g.30549.1	2.54346	0.016083	0.019186
ga200g.6477.1	NC_069071.1	13850792	13851435	-	ga200g.6477	ga200g.6477.1	2.54546	0.016096	0.019201
ga200g.3318.1	NC_069070.1	103263419	103263760	+	ga200g.3318	ga200g.3318.1	2.54595	0.016099	0.019204
ga200g.14628.1	NC_069073.1	2621213	2621746	+	ga200g.14628	ga200g.14628.1	2.549	0.016118	0.019227
ga200g.25954.1	NC_069074.1	87820696	87821030	-	ga200g.25954	ga200g.25954.1	2.55311	0.016144	0.019258
ga200g.52869.1	NC_069079.1	117800804	117801268	+	ga200g.52869	ga200g.52869.1	2.55399	0.01615	0.019265
ga200g.30923.1	NC_069075.1	137921728	137922590	-	ga200g.30923	ga200g.30923.1	2.55686	0.016168	0.019287
ga200g.59136.1	NC_069080.1	82788733	82790882	-	ga200g.59136	ga200g.59136.1	2.55839	0.016178	0.019298
ga200g.40682.1	NC_069077.1	99743721	99745316	+	ga200g.40682	ga200g.40682.1	2.56132	0.016196	0.01932
ga200g.28849.1	NC_069075.1	56644777	56645242	+	ga200g.28849	ga200g.28849.1	2.56716	0.016233	0.019364
ga200g.71109.1	NC_069082.1	106476743	106478007	+	ga200g.71109	ga200g.71109.1	2.57508	0.016283	0.019424
ga200g.48368.1	NC_069079.1	7622274	7622852	-	ga200g.48368	ga200g.48368.1	2.57612	0.01629	0.019432
ga200g.65288.1	NC_069081.1	96979220	96980273	-	ga200g.65288	ga200g.65288.1	2.58296	0.016333	0.019483
ga200g.49852.1	NC_069079.1	10089045	10089437	+	ga200g.49852	ga200g.49852.1	2.58333	0.016335	0.019486
ga200g.16178.1	NC_069073.1	35007031	35008502	+	ga200g.16178	ga200g.16178.1	2.5859	0.016352	0.019506
ga200g.11205.1	NC_069072.1	31829060	31829804	+	ga200g.11205	ga200g.11205.1	2.58738	0.016361	0.019517
ga200g.1267.1	NC_069070.1	10731657	10732150	-	ga200g.1267	ga200g.1267.1	2.59249	0.016393	0.019555
ga200g.70184.1	NC_069082.1	57603421	57604410	-	ga200g.70184	ga200g.70184.1	2.5927	0.016395	0.019557
ga200g.23689.3	NC_069074.1	27426753	27433241	-	ga200g.23689	ga200g.23689.3	2.60711	0.016486	0.019666
ga200g.70905.1	NC_069082.1	97764116	97766561	+	ga200g.70905	ga200g.70905.1	2.60785	0.01649	0.019671
ga200g.49711.1	NC_069079.1	8724901	8727453	-	ga200g.49711	ga200g.49711.1	2.61183	0.016516	0.019701
ga200g.57382.1	NC_069080.1	18908658	18910291	+	ga200g.57382	ga200g.57382.1	2.62115	0.016575	0.019772
ga200g.69924.1	NC_069082.1	31652287	31653377	-	ga200g.69924	ga200g.69924.1	2.62903	0.016624	0.019831
ga200g.63940.1	NC_069081.1	40603900	40604364	+	ga200g.63940	ga200g.63940.1	2.62953	0.016628	0.019835
ga200g.71937.1	NC_069082.1	117738787	117741919	+	ga200g.71937	ga200g.71937.1	2.63014	0.016631	0.019839
ga200g.7030.2	NC_069071.1	49573442	49574021	-	ga200g.7030	ga200g.7030.2	2.63469	0.01666	0.019874
ga200g.16970.1	NC_069073.1	97739475	97740852	-	ga200g.16970	ga200g.16970.1	2.63488	0.016661	0.019875
ga200g.35800.1	NC_069076.1	99421017	99421751	-	ga200g.35800	ga200g.35800.1	2.63961	0.016691	0.019911
ga200g.24574.1	NC_069074.1	39000534	39002717	+	ga200g.24574	ga200g.24574.1	2.64004	0.016694	0.019914
ga200g.4660.1	NC_069070.1	119630853	119631277	-	ga200g.4660	ga200g.4660.1	2.64066	0.016698	0.019919
ga200g.71587.1	NC_069082.1	112729895	112737486	-	ga200g.71587	ga200g.71587.1	2.64226	0.016708	0.019931
ga200g.24045.1	NC_069074.1	31746462	31747180	-	ga200g.24045	ga200g.24045.1	2.64439	0.016722	0.019947
ga200g.27024.1	NC_069075.1	1802020	1802977	-	ga200g.27024	ga200g.27024.1	2.64868	0.016749	0.019979
ga200g.12087.1	NC_069072.1	91749483	91749986	+	ga200g.12087	ga200g.12087.1	2.65094	0.016763	0.019996
ga200g.62978.1	NC_069081.1	5501812	5502319	+	ga200g.62978	ga200g.62978.1	2.65182	0.016769	0.020003
ga200g.53275.1	NC_069079.1	125398488	125398858	+	ga200g.53275	ga200g.53275.1	2.65493	0.016788	0.020026
ga200g.28593.1	NC_069075.1	38056994	38057303	+	ga200g.28593	ga200g.28593.1	2.6555	0.016792	0.020031
ga200g.7890.1	NC_069071.1	104381565	104382091	-	ga200g.7890	ga200g.7890.1	2.65625	0.016797	0.020036
ga200g.16460.1	NC_069073.1	56505942	56506593	+	ga200g.16460	ga200g.16460.1	2.65659	0.016799	0.020039
ga200g.53091.1	NC_069079.1	119908503	119909143	+	ga200g.53091	ga200g.53091.1	2.65772	0.016806	0.020047
ga200g.32295.1	NC_069076.1	4319615	4320146	+	ga200g.32295	ga200g.32295.1	2.65836	0.01681	0.020052
ga200g.69467.1	NC_069082.1	11944112	11944529	+	ga200g.69467	ga200g.69467.1	2.65861	0.016811	0.020054
ga200g.36256.1	NC_069076.1	102242862	102244869	+	ga200g.36256	ga200g.36256.1	2.66002	0.01682	0.020065
ga200g.40333.1	NC_069077.1	72329610	72332112	+	ga200g.40333	ga200g.40333.1	2.66176	0.016831	0.020078
ga200g.44422.1	NC_069078.1	58162429	58163647	+	ga200g.44422	ga200g.44422.1	2.66483	0.016851	0.020101
ga200g.28175.1	NC_069075.1	16259421	16262970	+	ga200g.28175	ga200g.28175.1	2.66705	0.016865	0.020118
ga200g.63161.1	NC_069081.1	9024155	9025015	+	ga200g.63161	ga200g.63161.1	2.67089	0.016889	0.020147
ga200g.29773.1	NC_069075.1	111616094	111622733	+	ga200g.29773	ga200g.29773.1	2.67383	0.016908	0.020169
ga200g.63704.1	NC_069081.1	21038566	21045307	+	ga200g.63704	ga200g.63704.1	2.67578	0.01692	0.020184
ga200g.28862.1	NC_069075.1	57716969	57719837	-	ga200g.28862	ga200g.28862.1	2.67667	0.016926	0.02019
ga200g.53055.1	NC_069079.1	119581603	119585275	-	ga200g.53055	ga200g.53055.1	2.68426	0.016974	0.020248
ga200g.28631.1	NC_069075.1	39977277	39979794	+	ga200g.28631	ga200g.28631.1	2.68519	0.01698	0.020255
ga200g.57915.2	NC_069080.1	25222549	25224199	+	ga200g.57915	ga200g.57915.2	2.69094	0.017016	0.020298
ga200g.25856.1	NC_069074.1	86589999	86590373	+	ga200g.25856	ga200g.25856.1	2.69108	0.017017	0.020299
ga200g.65658.1	NC_069081.1	102486996	102487641	-	ga200g.65658	ga200g.65658.1	2.69908	0.017067	0.020359
ga200g.11202.1	NC_069072.1	31662464	31665381	+	ga200g.11202	ga200g.11202.1	2.69951	0.01707	0.020363
ga200g.30370.1	NC_069075.1	127910323	127911162	+	ga200g.30370	ga200g.30370.1	2.7	0.017073	0.020366
ga200g.53356.1	NC_069079.1	122787985	122788998	-	ga200g.53356	ga200g.53356.1	2.7014	0.017082	0.020377
ga200g.24038.1	NC_069074.1	31664780	31665411	-	ga200g.24038	ga200g.24038.1	2.70175	0.017084	0.02038
ga200g.40536.1	NC_069077.1	90162246	90162887	+	ga200g.40536	ga200g.40536.1	2.70213	0.017087	0.020382
ga200g.28000.1	NC_069075.1	12306941	12307576	+	ga200g.28000	ga200g.28000.1	2.70381	0.017097	0.020395
ga200g.73097.1	NC_069082.1	125729799	125730301	+	ga200g.73097	ga200g.73097.1	2.70369	0.017097	0.020394
ga200g.12309.1	NC_069072.1	110345327	110348095	-	ga200g.12309	ga200g.12309.1	2.70588	0.01711	0.020411
ga200g.3542.1	NC_069070.1	107677655	107678123	-	ga200g.3542	ga200g.3542.1	2.70637	0.017113	0.020414
ga200g.1763.1	NC_069070.1	19989012	19989664	-	ga200g.1763	ga200g.1763.1	2.70708	0.017118	0.02042
ga200g.15900.1	NC_069073.1	21543296	21543818	+	ga200g.15900	ga200g.15900.1	2.71265	0.017153	0.020462
ga200g.62783.1	NC_069081.1	3652362	3653080	+	ga200g.62783	ga200g.62783.1	2.71324	0.017157	0.020466
ga200g.56525.1	NC_069080.1	10486242	10486907	-	ga200g.56525	ga200g.56525.1	2.71487	0.017167	0.020478
ga200g.29063.1	NC_069075.1	80535321	80537643	-	ga200g.29063	ga200g.29063.1	2.71564	0.017172	0.020484
ga200g.64945.2	NC_069081.1	92976475	92993768	-	ga200g.64945	ga200g.64945.2	2.7187	0.017191	0.020507
ga200g.68363.1	NC_069082.1	1365615	1366231	+	ga200g.68363	ga200g.68363.1	2.7197	0.017198	0.020515
ga200g.6390.1	NC_069071.1	11106419	11107987	-	ga200g.6390	ga200g.6390.1	2.72535	0.017234	0.020558
ga200g.21929.1	NC_069074.1	14391159	14391632	-	ga200g.21929	ga200g.21929.1	2.72761	0.017248	0.020575
ga200g.50696.1	NC_069079.1	26732843	26733408	+	ga200g.50696	ga200g.50696.1	2.72768	0.017248	0.020575
ga200g.16996.1	NC_069073.1	99050796	99052876	-	ga200g.16996	ga200g.16996.1	2.72885	0.017256	0.020584
ga200g.19150.2	NC_069074.1	1133355	1136788	+	ga200g.19150	ga200g.19150.2	2.73085	0.017268	0.020599
ga200g.63741.1	NC_069081.1	24076990	24078127	+	ga200g.63741	ga200g.63741.1	2.73326	0.017284	0.020617
ga200g.2871.1	NC_069070.1	87575798	87576255	+	ga200g.2871	ga200g.2871.1	2.73368	0.017286	0.02062
ga200g.2000.1	NC_069070.1	32209363	32218364	-	ga200g.2000	ga200g.2000.1	2.73494	0.017294	0.02063
ga200g.17699.1	NC_069073.1	114877929	114878593	-	ga200g.17699	ga200g.17699.1	2.73488	0.017294	0.020629
ga200g.68902.1	NC_069082.1	6722833	6723544	-	ga200g.68902	ga200g.68902.1	2.73939	0.017322	0.020663
ga200g.59428.1	NC_069080.1	101181103	101181650	+	ga200g.59428	ga200g.59428.1	2.74328	0.017347	0.020693
ga200g.41047.1	NC_069077.1	125641833	125642155	-	ga200g.41047	ga200g.41047.1	2.74863	0.017381	0.020733
ga200g.44365.1	NC_069078.1	57055153	57055940	+	ga200g.44365	ga200g.44365.1	2.75	0.017389	0.020743
ga200g.17173.1	NC_069073.1	104237734	104238920	+	ga200g.17173	ga200g.17173.1	2.75257	0.017406	0.020763
ga200g.15367.1	NC_069073.1	9769075	9769624	+	ga200g.15367	ga200g.15367.1	2.75472	0.017419	0.020779
ga200g.58428.1	NC_069080.1	37927891	37928432	-	ga200g.58428	ga200g.58428.1	2.75743	0.017436	0.020799
ga200g.29789.1	NC_069075.1	110676159	110677154	-	ga200g.29789	ga200g.29789.1	2.7606	0.017456	0.020823
ga200g.33285.1	NC_069076.1	45004179	45006225	+	ga200g.33285	ga200g.33285.1	2.76106	0.017459	0.020827
ga200g.30884.1	NC_069075.1	137530492	137530896	+	ga200g.30884	ga200g.30884.1	2.7625	0.017468	0.020838
ga200g.47298.1	NC_069078.1	84578167	84578906	-	ga200g.47298	ga200g.47298.1	2.76552	0.017488	0.020861
ga200g.47828.1	NC_069078.1	87275729	87276468	+	ga200g.47828	ga200g.47828.1	2.76686	0.017496	0.020871
ga200g.72520.1	NC_069082.1	122194820	122195240	-	ga200g.72520	ga200g.72520.1	2.76817	0.017504	0.02088
ga200g.30521.1	NC_069075.1	132707964	132708380	-	ga200g.30521	ga200g.30521.1	2.77086	0.017521	0.020901
ga200g.11107.1	NC_069072.1	29023792	29024139	-	ga200g.11107	ga200g.11107.1	2.77391	0.017541	0.020924
ga200g.45275.1	NC_069078.1	69366805	69367645	-	ga200g.45275	ga200g.45275.1	2.7777	0.017565	0.020952
ga200g.13381.1	NC_069072.1	133618955	133619634	-	ga200g.13381	ga200g.13381.1	2.77842	0.017569	0.020958
ga200g.6167.1	NC_069071.1	5980207	5981107	-	ga200g.6167	ga200g.6167.1	2.78294	0.017598	0.020992
ga200g.24907.1	NC_069074.1	53083525	53084026	-	ga200g.24907	ga200g.24907.1	2.78369	0.017602	0.020998
ga200g.42872.1	NC_069078.1	733969	734522	-	ga200g.42872	ga200g.42872.1	2.78355	0.017602	0.020997
ga200g.7632.1	NC_069071.1	96891965	96893116	-	ga200g.7632	ga200g.7632.1	2.78372	0.017603	0.020998
ga200g.71534.1	NC_069082.1	112206988	112207450	-	ga200g.71534	ga200g.71534.1	2.78639	0.017619	0.021018
ga200g.27883.1	NC_069075.1	10910609	10911330	+	ga200g.27883	ga200g.27883.1	2.78855	0.017633	0.021034
ga200g.49207.1	NC_069079.1	4022924	4023725	-	ga200g.49207	ga200g.49207.1	2.79472	0.017672	0.021081
ga200g.50410.1	NC_069079.1	20644337	20644760	+	ga200g.50410	ga200g.50410.1	2.79546	0.017677	0.021086
ga200g.41126.1	NC_069077.1	127170428	127172252	-	ga200g.41126	ga200g.41126.1	2.79617	0.017681	0.021092
ga200g.2189.1	NC_069070.1	41928700	41930170	-	ga200g.2189	ga200g.2189.1	2.79693	0.017686	0.021097
ga200g.15150.1	NC_069073.1	7500652	7501063	+	ga200g.15150	ga200g.15150.1	2.79697	0.017686	0.021098
ga200g.14807.1	NC_069073.1	3960176	3960663	+	ga200g.14807	ga200g.14807.1	2.79837	0.017695	0.021108
ga200g.15792.1	NC_069073.1	17126403	17128349	-	ga200g.15792	ga200g.15792.1	2.80198	0.017718	0.021136
ga200g.28656.1	NC_069075.1	42752791	42753331	-	ga200g.28656	ga200g.28656.1	2.80338	0.017727	0.021146
ga200g.69605.1	NC_069082.1	18257526	18262569	+	ga200g.69605	ga200g.69605.1	2.804	0.017731	0.021151
ga200g.1457.2	NC_069070.1	14473007	14474534	-	ga200g.1457	ga200g.1457.2	2.80509	0.017738	0.021159
ga200g.50366.1	NC_069079.1	21762856	21764978	+	ga200g.50366	ga200g.50366.1	2.80786	0.017755	0.02118
ga200g.16642.1	NC_069073.1	79519796	79523648	-	ga200g.16642	ga200g.16642.1	2.80833	0.017758	0.021183
ga200g.12150.1	NC_069072.1	97637735	97639161	+	ga200g.12150	ga200g.12150.1	2.81176	0.01778	0.021209
ga200g.25000.1	NC_069074.1	63657723	63658408	-	ga200g.25000	ga200g.25000.1	2.81214	0.017782	0.021212
ga200g.56967.1	NC_069080.1	15467928	15474044	-	ga200g.56967	ga200g.56967.1	2.81206	0.017782	0.021212
ga200g.69073.1	NC_069082.1	7490548	7491089	-	ga200g.69073	ga200g.69073.1	2.81463	0.017798	0.021231
ga200g.473.6	NC_069070.1	3300751	3301639	-	ga200g.473	ga200g.473.6	2.81479	0.017799	0.021232
ga200g.70848.1	NC_069082.1	95876620	95877359	-	ga200g.70848	ga200g.70848.1	2.8168	0.017812	0.021247
ga200g.53276.1	NC_069079.1	125398940	125399378	+	ga200g.53276	ga200g.53276.1	2.81717	0.017814	0.02125
ga200g.47620.1	NC_069078.1	86187040	86188052	-	ga200g.47620	ga200g.47620.1	2.81757	0.017817	0.021253
ga200g.54089.1	NC_069079.1	129930884	129931312	+	ga200g.54089	ga200g.54089.1	2.81776	0.017818	0.021255
ga200g.33321.1	NC_069076.1	46184573	46187231	+	ga200g.33321	ga200g.33321.1	2.81955	0.017829	0.021268
ga200g.29893.1	NC_069075.1	116578709	116579378	+	ga200g.29893	ga200g.29893.1	2.81982	0.017831	0.02127
ga200g.64401.1	NC_069081.1	83833810	83834405	-	ga200g.64401	ga200g.64401.1	2.82072	0.017837	0.021277
ga200g.1520.1	NC_069070.1	15246415	15246814	+	ga200g.1520	ga200g.1520.1	2.82141	0.017841	0.021282
ga200g.24143.1	NC_069074.1	33042082	33043159	+	ga200g.24143	ga200g.24143.1	2.82722	0.017878	0.021326
ga200g.59464.1	NC_069080.1	102560785	102562364	-	ga200g.59464	ga200g.59464.1	2.82947	0.017892	0.021343
ga200g.24575.1	NC_069074.1	39002813	39003460	-	ga200g.24575	ga200g.24575.1	2.83025	0.017897	0.021349
ga200g.44653.1	NC_069078.1	61358275	61358812	-	ga200g.44653	ga200g.44653.1	2.8322	0.017909	0.021363
ga200g.43628.1	NC_069078.1	11143131	11143681	+	ga200g.43628	ga200g.43628.1	2.83252	0.017911	0.021366
ga200g.28336.1	NC_069075.1	20643791	20645249	-	ga200g.28336	ga200g.28336.1	2.83866	0.01795	0.021412
ga200g.25210.1	NC_069074.1	72606198	72607131	+	ga200g.25210	ga200g.25210.1	2.84062	0.017962	0.021427
ga200g.14935.1	NC_069073.1	5053403	5054167	+	ga200g.14935	ga200g.14935.1	2.84298	0.017977	0.021445
ga200g.12549.1	NC_069072.1	122224154	122225121	-	ga200g.12549	ga200g.12549.1	2.84375	0.017982	0.021451
ga200g.25383.1	NC_069074.1	79573039	79573362	-	ga200g.25383	ga200g.25383.1	2.85106	0.018028	0.021506
ga200g.896.1	NC_069070.1	6469685	6470009	+	ga200g.896	ga200g.896.1	2.85333	0.018043	0.021523
ga200g.44676.1	NC_069078.1	61619383	61619928	-	ga200g.44676	ga200g.44676.1	2.85431	0.018049	0.02153
ga200g.52282.1	NC_069079.1	105248227	105249563	+	ga200g.52282	ga200g.52282.1	2.85454	0.01805	0.021532
ga200g.15483.1	NC_069073.1	11481739	11482137	+	ga200g.15483	ga200g.15483.1	2.85778	0.018071	0.021556
ga200g.13072.3	NC_069072.1	130112992	130115413	-	ga200g.13072	ga200g.13072.3	2.85833	0.018074	0.021561
ga200g.49958.1	NC_069079.1	11358131	11358858	-	ga200g.49958	ga200g.49958.1	2.85833	0.018074	0.021561
ga200g.7038.1	NC_069071.1	50660323	50662457	+	ga200g.7038	ga200g.7038.1	2.85972	0.018083	0.021571
ga200g.18353.1	NC_069073.1	120419188	120419653	-	ga200g.18353	ga200g.18353.1	2.85965	0.018083	0.021571
ga200g.39480.1	NC_069077.1	23919030	23927282	+	ga200g.39480	ga200g.39480.1	2.86271	0.018102	0.021594
ga200g.34769.1	NC_069076.1	87413734	87415557	-	ga200g.34769	ga200g.34769.1	2.86385	0.018109	0.021602
ga200g.64865.1	NC_069081.1	91922333	91925801	-	ga200g.64865	ga200g.64865.1	2.86531	0.018119	0.021613
ga200g.58311.1	NC_069080.1	32787740	32788414	+	ga200g.58311	ga200g.58311.1	2.86853	0.018139	0.021637
ga200g.30748.2	NC_069075.1	135442022	135442710	-	ga200g.30748	ga200g.30748.2	2.87033	0.01815	0.021651
ga200g.42056.1	NC_069078.1	251970	252790	-	ga200g.42056	ga200g.42056.1	2.87477	0.018178	0.021685
ga200g.60692.1	NC_069080.1	123006919	123007490	+	ga200g.60692	ga200g.60692.1	2.87467	0.018178	0.021684
ga200g.49605.1	NC_069079.1	6642651	6644882	+	ga200g.49605	ga200g.49605.1	2.87926	0.018207	0.021718
ga200g.69613.1	NC_069082.1	17943927	17944772	+	ga200g.69613	ga200g.69613.1	2.87975	0.01821	0.021722
ga200g.29150.1	NC_069075.1	84516128	84526843	+	ga200g.29150	ga200g.29150.1	2.8808	0.018216	0.02173
ga200g.56916.1	NC_069080.1	13559580	13559941	+	ga200g.56916	ga200g.56916.1	2.88627	0.018251	0.021771
ga200g.63045.1	NC_069081.1	8028861	8029959	-	ga200g.63045	ga200g.63045.1	2.8875	0.018259	0.021781
ga200g.60296.1	NC_069080.1	120149089	120149593	-	ga200g.60296	ga200g.60296.1	2.89096	0.018281	0.021807
ga200g.56943.1	NC_069080.1	13764325	13764938	+	ga200g.56943	ga200g.56943.1	2.89396	0.0183	0.021829
ga200g.21725.1	NC_069074.1	13123814	13124589	+	ga200g.21725	ga200g.21725.1	2.89886	0.018331	0.021866
ga200g.25673.1	NC_069074.1	84517210	84517620	-	ga200g.25673	ga200g.25673.1	2.89933	0.018334	0.02187
ga200g.56824.2	NC_069080.1	12877550	12880829	-	ga200g.56824	ga200g.56824.2	2.90072	0.018342	0.02188
ga200g.60848.1	NC_069080.1	125344529	125345169	-	ga200g.60848	ga200g.60848.1	2.90336	0.018359	0.0219
ga200g.38132.1	NC_069077.1	6613662	6614521	+	ga200g.38132	ga200g.38132.1	2.90503	0.01837	0.021913
ga200g.11106.1	NC_069072.1	29031224	29031737	-	ga200g.11106	ga200g.11106.1	2.90909	0.018395	0.021943
ga200g.17101.1	NC_069073.1	101740734	101742393	+	ga200g.17101	ga200g.17101.1	2.9122	0.018415	0.021967
ga200g.53583.2	NC_069079.1	124945599	124947051	+	ga200g.53583	ga200g.53583.2	2.91235	0.018416	0.021968
ga200g.69744.1	NC_069082.1	24662788	24663200	-	ga200g.69744	ga200g.69744.1	2.91489	0.018432	0.021987
ga200g.28068.1	NC_069075.1	13440112	13440523	-	ga200g.28068	ga200g.28068.1	2.91606	0.018439	0.021996
ga200g.42541.1	NC_069077.1	140917826	140918867	-	ga200g.42541	ga200g.42541.1	2.92349	0.018486	0.022052
ga200g.35517.1	NC_069076.1	97001746	97003053	+	ga200g.35517	ga200g.35517.1	2.92971	0.018526	0.022099
ga200g.41096.1	NC_069077.1	125582568	125583084	+	ga200g.41096	ga200g.41096.1	2.93275	0.018545	0.022122
ga200g.57489.1	NC_069080.1	20545070	20545445	-	ga200g.57489	ga200g.57489.1	2.93358	0.01855	0.022128
ga200g.27408.1	NC_069075.1	5924993	5925360	-	ga200g.27408	ga200g.27408.1	2.93711	0.018573	0.022155
ga200g.60245.1	NC_069080.1	119536239	119536804	+	ga200g.60245	ga200g.60245.1	2.93718	0.018573	0.022155
ga200g.57835.1	NC_069080.1	27078422	27078991	+	ga200g.57835	ga200g.57835.1	2.9377	0.018576	0.022159
ga200g.51617.1	NC_069079.1	55288984	55296614	-	ga200g.51617	ga200g.51617.1	2.93925	0.018586	0.022171
ga200g.37706.1	NC_069077.1	3814238	3814702	-	ga200g.37706	ga200g.37706.1	2.94118	0.018598	0.022185
ga200g.66482.1	NC_069081.1	110558422	110558824	+	ga200g.66482	ga200g.66482.1	2.94137	0.018599	0.022187
ga200g.71423.1	NC_069082.1	110694396	110695094	-	ga200g.71423	ga200g.71423.1	2.94362	0.018614	0.022204
ga200g.64646.1	NC_069081.1	89465482	89465924	-	ga200g.64646	ga200g.64646.1	2.94495	0.018622	0.022214
ga200g.65682.1	NC_069081.1	102730001	102730427	+	ga200g.65682	ga200g.65682.1	2.94815	0.018642	0.022238
ga200g.60975.1	NC_069080.1	126817020	126817703	+	ga200g.60975	ga200g.60975.1	2.94928	0.018649	0.022247
ga200g.12263.1	NC_069072.1	106343287	106343810	+	ga200g.12263	ga200g.12263.1	2.95297	0.018673	0.022274
ga200g.63944.2	NC_069081.1	40924454	40925149	+	ga200g.63944	ga200g.63944.2	2.95998	0.018717	0.022327
ga200g.69397.1	NC_069082.1	11271120	11272042	+	ga200g.69397	ga200g.69397.1	2.96471	0.018747	0.022363
ga200g.68172.1	NC_069082.1	177556	177849	-	ga200g.68172	ga200g.68172.1	2.96759	0.018765	0.022385
ga200g.1138.1	NC_069070.1	9404211	9404545	-	ga200g.1138	ga200g.1138.1	2.96818	0.018769	0.022389
ga200g.20167.1	NC_069074.1	5740479	5740921	-	ga200g.20167	ga200g.20167.1	2.97287	0.018799	0.022425
ga200g.34785.1	NC_069076.1	87550349	87550875	-	ga200g.34785	ga200g.34785.1	2.97338	0.018802	0.022428
ga200g.1942.1	NC_069070.1	29757105	29757640	-	ga200g.1942	ga200g.1942.1	2.97473	0.01881	0.022439
ga200g.70980.1	NC_069082.1	102476778	102480615	+	ga200g.70980	ga200g.70980.1	2.97514	0.018813	0.022442
ga200g.71406.1	NC_069082.1	110574702	110575449	-	ga200g.71406	ga200g.71406.1	2.97723	0.018826	0.022457
ga200g.25242.1	NC_069074.1	75593064	75593641	-	ga200g.25242	ga200g.25242.1	2.9781	0.018832	0.022464
ga200g.27531.1	NC_069075.1	6801418	6802235	+	ga200g.27531	ga200g.27531.1	2.97938	0.01884	0.022474
ga200g.58225.1	NC_069080.1	31194757	31195924	-	ga200g.58225	ga200g.58225.1	2.97953	0.018841	0.022475
ga200g.44272.1	NC_069078.1	52233260	52234305	-	ga200g.44272	ga200g.44272.1	2.98438	0.018871	0.022511
ga200g.59368.1	NC_069080.1	97680833	97681821	+	ga200g.59368	ga200g.59368.1	2.98586	0.018881	0.022523
ga200g.16113.1	NC_069073.1	24712730	24713028	+	ga200g.16113	ga200g.16113.1	2.98636	0.018884	0.022526
ga200g.36315.1	NC_069076.1	102609960	102610747	-	ga200g.36315	ga200g.36315.1	2.98805	0.018895	0.022539
ga200g.59017.1	NC_069080.1	72549958	72552953	-	ga200g.59017	ga200g.59017.1	2.98859	0.018898	0.022543
ga200g.32388.1	NC_069076.1	5130917	5131829	-	ga200g.32388	ga200g.32388.1	2.98932	0.018903	0.022549
ga200g.35661.1	NC_069076.1	98456327	98457058	-	ga200g.35661	ga200g.35661.1	2.99498	0.018938	0.022591
ga200g.15163.1	NC_069073.1	7564874	7565517	+	ga200g.15163	ga200g.15163.1	2.99718	0.018952	0.022608
ga200g.57207.1	NC_069080.1	17557739	17558478	+	ga200g.57207	ga200g.57207.1	3	0.01897	0.022629
ga200g.4851.1	NC_069070.1	121072771	121073348	+	ga200g.4851	ga200g.4851.1	3.00019	0.018971	0.022631
ga200g.38685.1	NC_069077.1	11809700	11811504	+	ga200g.38685	ga200g.38685.1	3.0005	0.018973	0.022633
ga200g.33662.1	NC_069076.1	64913459	64914660	+	ga200g.33662	ga200g.33662.1	3.00274	0.018988	0.02265
ga200g.57540.1	NC_069080.1	20968814	20969317	+	ga200g.57540	ga200g.57540.1	3.00583	0.019007	0.022673
ga200g.41997.1	NC_069077.1	137909319	137909868	+	ga200g.41997	ga200g.41997.1	3.00698	0.019014	0.022682
ga200g.40142.1	NC_069077.1	54375387	54376241	-	ga200g.40142	ga200g.40142.1	3.00901	0.019027	0.022697
ga200g.2136.1	NC_069070.1	38128559	38129011	+	ga200g.2136	ga200g.2136.1	3.0114	0.019042	0.022715
ga200g.55033.1	NC_069080.1	2507781	2508247	-	ga200g.55033	ga200g.55033.1	3.01575	0.01907	0.022748
ga200g.33560.1	NC_069076.1	60516295	60516661	+	ga200g.33560	ga200g.33560.1	3.01825	0.019086	0.022767
ga200g.71826.1	NC_069082.1	116210627	116211710	+	ga200g.71826	ga200g.71826.1	3.02008	0.019097	0.022781
ga200g.51233.2	NC_069079.1	40501496	40502236	-	ga200g.51233	ga200g.51233.2	3.02066	0.019101	0.022785
ga200g.8716.1	NC_069071.1	112947487	112947993	-	ga200g.8716	ga200g.8716.1	3.0262	0.019136	0.022827
ga200g.11344.1	NC_069072.1	39951734	39954579	-	ga200g.11344	ga200g.11344.1	3.02649	0.019138	0.022829
ga200g.36153.1	NC_069076.1	101599227	101599823	+	ga200g.36153	ga200g.36153.1	3.02845	0.01915	0.022844
ga200g.69890.1	NC_069082.1	30406532	30420113	+	ga200g.69890	ga200g.69890.1	3.02931	0.019156	0.02285
ga200g.72191.1	NC_069082.1	121014731	121015275	-	ga200g.72191	ga200g.72191.1	3.03538	0.019194	0.022896
ga200g.45593.1	NC_069078.1	72501003	72501623	+	ga200g.45593	ga200g.45593.1	3.03552	0.019195	0.022897
ga200g.24212.1	NC_069074.1	33898896	33899473	-	ga200g.24212	ga200g.24212.1	3.04215	0.019237	0.022947
ga200g.1744.1	NC_069070.1	19727229	19728493	-	ga200g.1744	ga200g.1744.1	3.04598	0.019261	0.022976
ga200g.51618.1	NC_069079.1	55289005	55296695	+	ga200g.51618	ga200g.51618.1	3.04598	0.019261	0.022976
ga200g.75053.1	NW_026440642.1	6330	6961	-	ga200g.75053	ga200g.75053.1	3.04611	0.019262	0.022977
ga200g.71637.1	NC_069082.1	113453107	113454213	-	ga200g.71637	ga200g.71637.1	3.04807	0.019274	0.022992
ga200g.17043.1	NC_069073.1	100578876	100579531	+	ga200g.17043	ga200g.17043.1	3.04943	0.019283	0.023002
ga200g.29910.1	NC_069075.1	117528578	117529140	+	ga200g.29910	ga200g.29910.1	3.05147	0.019296	0.023017
ga200g.17205.1	NC_069073.1	105927193	105928234	-	ga200g.17205	ga200g.17205.1	3.05837	0.019339	0.023069
ga200g.39576.1	NC_069077.1	25504937	25505677	+	ga200g.39576	ga200g.39576.1	3.0654	0.019384	0.023122
ga200g.22679.1	NC_069074.1	18486273	18487232	-	ga200g.22679	ga200g.22679.1	3.06637	0.01939	0.02313
ga200g.53273.1	NC_069079.1	125396469	125397900	-	ga200g.53273	ga200g.53273.1	3.07036	0.019415	0.02316
ga200g.30944.1	NC_069075.1	138134857	138135511	-	ga200g.30944	ga200g.30944.1	3.07271	0.01943	0.023178
ga200g.4520.1	NC_069070.1	118160722	118161372	+	ga200g.4520	ga200g.4520.1	3.07313	0.019433	0.023181
ga200g.3101.1	NC_069070.1	99844326	99847890	-	ga200g.3101	ga200g.3101.1	3.07439	0.019441	0.02319
ga200g.65100.1	NC_069081.1	94777164	94779240	+	ga200g.65100	ga200g.65100.1	3.07489	0.019444	0.023194
ga200g.16816.1	NC_069073.1	92213919	92214701	+	ga200g.16816	ga200g.16816.1	3.07895	0.019469	0.023225
ga200g.8498.1	NC_069071.1	110732733	110733286	-	ga200g.8498	ga200g.8498.1	3.0837	0.019499	0.023261
ga200g.37140.1	NC_069077.1	900340	901497	-	ga200g.37140	ga200g.37140.1	3.08431	0.019503	0.023265
ga200g.32796.1	NC_069076.1	14310370	14312479	-	ga200g.32796	ga200g.32796.1	3.08571	0.019512	0.023276
ga200g.29319.1	NC_069075.1	94112503	94122654	-	ga200g.29319	ga200g.29319.1	3.08647	0.019517	0.023281
ga200g.40892.1	NC_069077.1	120217773	120218724	+	ga200g.40892	ga200g.40892.1	3.08908	0.019534	0.023301
ga200g.17317.1	NC_069073.1	107870971	107871772	-	ga200g.17317	ga200g.17317.1	3.09072	0.019544	0.023313
ga200g.1498.1	NC_069070.1	14876089	14876648	+	ga200g.1498	ga200g.1498.1	3.09407	0.019565	0.023339
ga200g.66818.1	NC_069081.1	113159489	113159972	+	ga200g.66818	ga200g.66818.1	3.09734	0.019586	0.023363
ga200g.15284.1	NC_069073.1	8758806	8759665	-	ga200g.15284	ga200g.15284.1	3.09804	0.01959	0.023369
ga200g.35040.1	NC_069076.1	90647185	90648123	+	ga200g.35040	ga200g.35040.1	3.09908	0.019597	0.023377
ga200g.27532.1	NC_069075.1	6842478	6843202	-	ga200g.27532	ga200g.27532.1	3.09976	0.019601	0.023382
ga200g.59863.1	NC_069080.1	114842024	114842997	-	ga200g.59863	ga200g.59863.1	3.10132	0.019611	0.023393
ga200g.71011.1	NC_069082.1	104454698	104455126	-	ga200g.71011	ga200g.71011.1	3.10204	0.019615	0.023399
ga200g.31948.1	NC_069076.1	1871629	1873507	-	ga200g.31948	ga200g.31948.1	3.10256	0.019619	0.023403
ga200g.8882.1	NC_069071.1	113855301	113855830	+	ga200g.8882	ga200g.8882.1	3.10281	0.01962	0.023405
ga200g.51219.1	NC_069079.1	40986140	40987274	+	ga200g.51219	ga200g.51219.1	3.10435	0.01963	0.023416
ga200g.42280.1	NC_069077.1	139585112	139585984	-	ga200g.42280	ga200g.42280.1	3.10538	0.019637	0.023424
ga200g.35691.1	NC_069076.1	98619321	98619787	+	ga200g.35691	ga200g.35691.1	3.10803	0.019653	0.023444
ga200g.24555.1	NC_069074.1	40320365	40321356	-	ga200g.24555	ga200g.24555.1	3.10895	0.019659	0.023451
ga200g.17168.1	NC_069073.1	103926683	103935859	-	ga200g.17168	ga200g.17168.1	3.11176	0.019677	0.023472
ga200g.72175.1	NC_069082.1	120906174	120922238	-	ga200g.72175	ga200g.72175.1	3.11251	0.019682	0.023478
ga200g.14450.1	NC_069073.1	1362367	1363452	+	ga200g.14450	ga200g.14450.1	3.113	0.019685	0.023482
ga200g.15596.1	NC_069073.1	12848036	12848887	-	ga200g.15596	ga200g.15596.1	3.11432	0.019693	0.023492
ga200g.17102.1	NC_069073.1	101743246	101744248	+	ga200g.17102	ga200g.17102.1	3.11622	0.019705	0.023506
ga200g.48855.1	NC_069079.1	2021801	2022525	+	ga200g.48855	ga200g.48855.1	3.11914	0.019724	0.023528
ga200g.26773.1	NC_069075.1	657604	658574	+	ga200g.26773	ga200g.26773.1	3.11975	0.019727	0.023532
ga200g.14327.1	NC_069073.1	625050	625568	+	ga200g.14327	ga200g.14327.1	3.12118	0.019736	0.023543
ga200g.47546.1	NC_069078.1	85768755	85769641	-	ga200g.47546	ga200g.47546.1	3.12659	0.019771	0.023584
ga200g.18302.1	NC_069073.1	119971471	119972090	-	ga200g.18302	ga200g.18302.1	3.12843	0.019782	0.023598
ga200g.37595.1	NC_069077.1	3102340	3103091	-	ga200g.37595	ga200g.37595.1	3.12854	0.019783	0.023599
ga200g.29845.1	NC_069075.1	113409098	113410145	+	ga200g.29845	ga200g.29845.1	3.13043	0.019795	0.023613
ga200g.28397.1	NC_069075.1	23306668	23307015	+	ga200g.28397	ga200g.28397.1	3.13182	0.019804	0.023624
ga200g.63552.1	NC_069081.1	15766711	15767441	-	ga200g.63552	ga200g.63552.1	3.13508	0.019824	0.023648
ga200g.49051.1	NC_069079.1	3030029	3031221	+	ga200g.49051	ga200g.49051.1	3.13878	0.019848	0.023676
ga200g.70296.1	NC_069082.1	67777524	67781398	+	ga200g.70296	ga200g.70296.1	3.1422	0.019869	0.023702
ga200g.65794.1	NC_069081.1	104079269	104081613	-	ga200g.65794	ga200g.65794.1	3.14348	0.019877	0.023711
ga200g.28337.1	NC_069075.1	20645223	20645933	+	ga200g.28337	ga200g.28337.1	3.14443	0.019884	0.023719
ga200g.42938.1	NC_069078.1	1391327	1391852	+	ga200g.42938	ga200g.42938.1	3.14702	0.0199	0.023738
ga200g.15697.1	NC_069073.1	14522603	14523071	+	ga200g.15697	ga200g.15697.1	3.15332	0.01994	0.023786
ga200g.30914.1	NC_069075.1	137335495	137337700	-	ga200g.30914	ga200g.30914.1	3.15395	0.019944	0.02379
ga200g.55335.1	NC_069080.1	4037357	4038642	+	ga200g.55335	ga200g.55335.1	3.15501	0.01995	0.023798
ga200g.17335.1	NC_069073.1	108773127	108774470	-	ga200g.17335	ga200g.17335.1	3.15517	0.019951	0.0238
ga200g.71536.1	NC_069082.1	112814625	112815365	+	ga200g.71536	ga200g.71536.1	3.15504	0.019951	0.023799
ga200g.23988.1	NC_069074.1	30483330	30484221	-	ga200g.23988	ga200g.23988.1	3.15659	0.01996	0.02381
ga200g.45966.1	NC_069078.1	76088986	76095586	+	ga200g.45966	ga200g.45966.1	3.15809	0.01997	0.023822
ga200g.20309.1	NC_069074.1	6448582	6449117	+	ga200g.20309	ga200g.20309.1	3.15892	0.019975	0.023828
ga200g.46665.1	NC_069078.1	81015200	81015575	+	ga200g.46665	ga200g.46665.1	3.16058	0.019986	0.023841
ga200g.1673.1	NC_069070.1	20578389	20580063	-	ga200g.1673	ga200g.1673.1	3.16128	0.01999	0.023846
ga200g.10492.1	NC_069072.1	9003380	9005920	-	ga200g.10492	ga200g.10492.1	3.16246	0.019997	0.023855
ga200g.56637.1	NC_069080.1	11441486	11442623	-	ga200g.56637	ga200g.56637.1	3.16611	0.020021	0.023882
ga200g.27752.1	NC_069075.1	8945919	8946345	-	ga200g.27752	ga200g.27752.1	3.16931	0.020041	0.023906
ga200g.16503.1	NC_069073.1	63745732	63746868	+	ga200g.16503	ga200g.16503.1	3.16973	0.020043	0.023909
ga200g.35107.1	NC_069076.1	91506372	91507055	-	ga200g.35107	ga200g.35107.1	3.17647	0.020086	0.02396
ga200g.51938.1	NC_069079.1	90704045	90704468	+	ga200g.51938	ga200g.51938.1	3.17734	0.020092	0.023967
ga200g.58784.1	NC_069080.1	52295908	52296422	-	ga200g.58784	ga200g.58784.1	3.17937	0.020104	0.023982
ga200g.16152.1	NC_069073.1	33518446	33519042	+	ga200g.16152	ga200g.16152.1	3.18033	0.02011	0.023989
ga200g.11239.1	NC_069072.1	34687078	34687977	-	ga200g.11239	ga200g.11239.1	3.18394	0.020133	0.024017
ga200g.14342.1	NC_069073.1	691002	692054	+	ga200g.14342	ga200g.14342.1	3.18382	0.020133	0.024016
ga200g.35081.1	NC_069076.1	91290313	91290714	-	ga200g.35081	ga200g.35081.1	3.18405	0.020134	0.024018
ga200g.7459.1	NC_069071.1	80657063	80659931	+	ga200g.7459	ga200g.7459.1	3.18496	0.02014	0.024024
ga200g.25243.1	NC_069074.1	75401583	75407612	-	ga200g.25243	ga200g.25243.1	3.18499	0.02014	0.024025
ga200g.44786.1	NC_069078.1	64284794	64285937	-	ga200g.44786	ga200g.44786.1	3.18616	0.020147	0.024033
ga200g.3750.1	NC_069070.1	110112331	110139944	+	ga200g.3750	ga200g.3750.1	3.19261	0.020188	0.024082
ga200g.6502.1	NC_069071.1	14971551	14972826	-	ga200g.6502	ga200g.6502.1	3.1934	0.020193	0.024088
ga200g.4319.1	NC_069070.1	116385738	116386173	-	ga200g.4319	ga200g.4319.1	3.19491	0.020203	0.024099
ga200g.17319.1	NC_069073.1	107884562	107885322	+	ga200g.17319	ga200g.17319.1	3.19506	0.020204	0.024101
ga200g.71935.1	NC_069082.1	117727107	117727627	+	ga200g.71935	ga200g.71935.1	3.19558	0.020207	0.024104
ga200g.28346.1	NC_069075.1	20899823	20902447	+	ga200g.28346	ga200g.28346.1	3.19676	0.020214	0.024113
ga200g.28404.1	NC_069075.1	23449665	23451431	-	ga200g.28404	ga200g.28404.1	3.20031	0.020237	0.02414
ga200g.60244.1	NC_069080.1	119535842	119536660	-	ga200g.60244	ga200g.60244.1	3.20345	0.020257	0.024164
ga200g.58495.1	NC_069080.1	40267423	40268404	-	ga200g.58495	ga200g.58495.1	3.20376	0.020259	0.024166
ga200g.12509.1	NC_069072.1	120454794	120456159	-	ga200g.12509	ga200g.12509.1	3.20598	0.020273	0.024183
ga200g.2055.1	NC_069070.1	34112232	34113520	-	ga200g.2055	ga200g.2055.1	3.20629	0.020275	0.024185
ga200g.10755.1	NC_069072.1	16166712	16168175	-	ga200g.10755	ga200g.10755.1	3.207	0.020279	0.024191
ga200g.24301.1	NC_069074.1	35285678	35286040	+	ga200g.24301	ga200g.24301.1	3.20714	0.02028	0.024192
ga200g.58556.1	NC_069080.1	41936716	41937368	-	ga200g.58556	ga200g.58556.1	3.20721	0.02028	0.024192
ga200g.52728.1	NC_069079.1	115158527	115158939	+	ga200g.52728	ga200g.52728.1	3.20907	0.020292	0.024206
ga200g.24290.1	NC_069074.1	35638038	35638471	+	ga200g.24290	ga200g.24290.1	3.21068	0.020302	0.024218
ga200g.34965.1	NC_069076.1	89873408	89874013	-	ga200g.34965	ga200g.34965.1	3.21381	0.020322	0.024242
ga200g.41325.2	NC_069077.1	130662897	130664634	+	ga200g.41325	ga200g.41325.2	3.21806	0.020349	0.024274
ga200g.63889.1	NC_069081.1	34666314	34667696	+	ga200g.63889	ga200g.63889.1	3.21918	0.020356	0.024282
ga200g.7062.1	NC_069071.1	53416306	53422280	+	ga200g.7062	ga200g.7062.1	3.2203	0.020363	0.024291
ga200g.16998.1	NC_069073.1	99156923	99157498	+	ga200g.16998	ga200g.16998.1	3.22022	0.020363	0.02429
ga200g.71582.1	NC_069082.1	112691991	112692480	-	ga200g.71582	ga200g.71582.1	3.22069	0.020366	0.024294
ga200g.71837.1	NC_069082.1	116362733	116363320	-	ga200g.71837	ga200g.71837.1	3.22078	0.020366	0.024295
ga200g.4666.1	NC_069070.1	119680490	119681375	-	ga200g.4666	ga200g.4666.1	3.22084	0.020367	0.024295
ga200g.21836.1	NC_069074.1	13808015	13808588	+	ga200g.21836	ga200g.21836.1	3.22254	0.020377	0.024308
ga200g.40796.1	NC_069077.1	113787111	113788041	-	ga200g.40796	ga200g.40796.1	3.22586	0.020398	0.024333
ga200g.39083.1	NC_069077.1	17356764	17357711	+	ga200g.39083	ga200g.39083.1	3.22794	0.020412	0.024349
ga200g.40660.1	NC_069077.1	97515322	97516018	-	ga200g.40660	ga200g.40660.1	3.23096	0.020431	0.024371
ga200g.22557.1	NC_069074.1	17806347	17806987	-	ga200g.22557	ga200g.22557.1	3.23332	0.020446	0.024389
ga200g.1795.1	NC_069070.1	21993328	22004700	-	ga200g.1795	ga200g.1795.1	3.23585	0.020462	0.024408
ga200g.40009.1	NC_069077.1	44613219	44616322	+	ga200g.40009	ga200g.40009.1	3.23599	0.020462	0.024409
ga200g.34354.2	NC_069076.1	80923302	80924475	-	ga200g.34354	ga200g.34354.2	3.23813	0.020476	0.024425
ga200g.59067.1	NC_069080.1	76838539	76838907	+	ga200g.59067	ga200g.59067.1	3.23809	0.020476	0.024425
ga200g.5665.1	NC_069071.1	941589	944897	+	ga200g.5665	ga200g.5665.1	3.24274	0.020505	0.02446
ga200g.15544.1	NC_069073.1	12300777	12318681	-	ga200g.15544	ga200g.15544.1	3.2461	0.020526	0.024486
ga200g.28261.1	NC_069075.1	18867695	18868903	-	ga200g.28261	ga200g.28261.1	3.24606	0.020526	0.024485
ga200g.1629.1	NC_069070.1	18292807	18293337	-	ga200g.1629	ga200g.1629.1	3.24701	0.020532	0.024492
ga200g.21138.1	NC_069074.1	10335316	10335858	+	ga200g.21138	ga200g.21138.1	3.24878	0.020543	0.024506
ga200g.66122.1	NC_069081.1	107364852	107365283	+	ga200g.66122	ga200g.66122.1	3.25072	0.020556	0.02452
ga200g.63887.1	NC_069081.1	34355565	34357720	-	ga200g.63887	ga200g.63887.1	3.25147	0.02056	0.024526
ga200g.21419.1	NC_069074.1	11549906	11550298	-	ga200g.21419	ga200g.21419.1	3.2549	0.020582	0.024552
ga200g.23965.1	NC_069074.1	29898659	29898964	+	ga200g.23965	ga200g.23965.1	3.25561	0.020587	0.024557
ga200g.7353.1	NC_069071.1	68792200	68808070	-	ga200g.7353	ga200g.7353.1	3.26297	0.020633	0.024613
ga200g.13254.1	NC_069072.1	131959790	131960662	-	ga200g.13254	ga200g.13254.1	3.26444	0.020642	0.024624
ga200g.38342.1	NC_069077.1	8106998	8107438	+	ga200g.38342	ga200g.38342.1	3.26655	0.020656	0.02464
ga200g.28376.1	NC_069075.1	24122609	24124613	+	ga200g.28376	ga200g.28376.1	3.26761	0.020662	0.024648
ga200g.45153.2	NC_069078.1	67676055	67677151	+	ga200g.45153	ga200g.45153.2	3.27085	0.020683	0.024672
ga200g.35500.1	NC_069076.1	96910770	96911674	+	ga200g.35500	ga200g.35500.1	3.27135	0.020686	0.024676
ga200g.30988.1	NC_069075.1	138714913	138715694	+	ga200g.30988	ga200g.30988.1	3.2781	0.020729	0.024727
ga200g.45301.1	NC_069078.1	69636327	69637565	+	ga200g.45301	ga200g.45301.1	3.27987	0.02074	0.02474
ga200g.34362.1	NC_069076.1	81025851	81028595	+	ga200g.34362	ga200g.34362.1	3.28372	0.020764	0.024769
ga200g.51842.1	NC_069079.1	76536832	76537650	+	ga200g.51842	ga200g.51842.1	3.29073	0.020809	0.024822
ga200g.44925.1	NC_069078.1	65567567	65571144	+	ga200g.44925	ga200g.44925.1	3.29179	0.020815	0.02483
ga200g.49763.1	NC_069079.1	9035191	9044613	-	ga200g.49763	ga200g.49763.1	3.29439	0.020832	0.02485
ga200g.30450.1	NC_069075.1	132030609	132031134	-	ga200g.30450	ga200g.30450.1	3.29778	0.020853	0.024875
ga200g.33564.2	NC_069076.1	60652397	60663772	+	ga200g.33564	ga200g.33564.2	3.30283	0.020885	0.024913
ga200g.26241.1	NC_069074.1	90827607	90828035	-	ga200g.26241	ga200g.26241.1	3.30416	0.020894	0.024923
ga200g.35105.1	NC_069076.1	91505492	91505831	-	ga200g.35105	ga200g.35105.1	3.30592	0.020905	0.024937
ga200g.2668.1	NC_069070.1	77145512	77145918	+	ga200g.2668	ga200g.2668.1	3.30625	0.020907	0.024939
ga200g.25766.1	NC_069074.1	85366928	85367267	+	ga200g.25766	ga200g.25766.1	3.30621	0.020907	0.024939
ga200g.35708.1	NC_069076.1	98782718	98784310	+	ga200g.35708	ga200g.35708.1	3.30654	0.020909	0.024941
ga200g.19340.1	NC_069074.1	2062445	2063286	-	ga200g.19340	ga200g.19340.1	3.30879	0.020923	0.024958
ga200g.60125.1	NC_069080.1	118003237	118003694	+	ga200g.60125	ga200g.60125.1	3.30952	0.020927	0.024964
ga200g.49435.1	NC_069079.1	5270561	5271664	-	ga200g.49435	ga200g.49435.1	3.30956	0.020928	0.024964
ga200g.19080.1	NC_069074.1	758060	758494	+	ga200g.19080	ga200g.19080.1	3.31022	0.020932	0.024969
ga200g.12254.1	NC_069072.1	106114993	106121319	+	ga200g.12254	ga200g.12254.1	3.31111	0.020937	0.024976
ga200g.63600.1	NC_069081.1	16959920	16965783	-	ga200g.63600	ga200g.63600.1	3.31104	0.020937	0.024975
ga200g.70201.1	NC_069082.1	58586605	58678226	-	ga200g.70201	ga200g.70201.1	3.31341	0.020952	0.024993
ga200g.25028.1	NC_069074.1	62493366	62494956	+	ga200g.25028	ga200g.25028.1	3.3167	0.020973	0.025018
ga200g.38771.1	NC_069077.1	13406975	13407790	-	ga200g.38771	ga200g.38771.1	3.31997	0.020994	0.025043
ga200g.51145.1	NC_069079.1	38860794	38877742	-	ga200g.51145	ga200g.51145.1	3.32143	0.021003	0.025054
ga200g.30339.1	NC_069075.1	129666815	129667785	+	ga200g.30339	ga200g.30339.1	3.32334	0.021015	0.025068
ga200g.73818.1	NW_026440323.1	83059	88175	-	ga200g.73818	ga200g.73818.1	3.3346	0.021086	0.025153
ga200g.11245.1	NC_069072.1	36406268	36407799	-	ga200g.11245	ga200g.11245.1	3.33598	0.021095	0.025164
ga200g.29120.1	NC_069075.1	83274044	83274720	+	ga200g.29120	ga200g.29120.1	3.33954	0.021117	0.02519
ga200g.10018.1	NC_069072.1	4132751	4133545	+	ga200g.10018	ga200g.10018.1	3.34001	0.02112	0.025194
ga200g.59218.1	NC_069080.1	89450415	89451123	-	ga200g.59218	ga200g.59218.1	3.34034	0.021122	0.025196
ga200g.6590.1	NC_069071.1	21444866	21447911	+	ga200g.6590	ga200g.6590.1	3.344	0.021145	0.025224
ga200g.71785.1	NC_069082.1	115550566	115551288	+	ga200g.71785	ga200g.71785.1	3.34391	0.021145	0.025223
ga200g.39642.1	NC_069077.1	26549081	26549594	-	ga200g.39642	ga200g.39642.1	3.34483	0.021151	0.02523
ga200g.14703.1	NC_069073.1	3249064	3250967	-	ga200g.14703	ga200g.14703.1	3.34524	0.021153	0.025233
ga200g.18868.1	NC_069074.1	22506206	22507929	-	ga200g.18868	ga200g.18868.1	3.34551	0.021155	0.025235
ga200g.53404.1	NC_069079.1	123208800	123209592	+	ga200g.53404	ga200g.53404.1	3.34557	0.021155	0.025236
ga200g.24366.1	NC_069074.1	38459952	38461163	-	ga200g.24366	ga200g.24366.1	3.3456	0.021156	0.025236
ga200g.55958.1	NC_069080.1	7042150	7043545	-	ga200g.55958	ga200g.55958.1	3.34696	0.021164	0.025246
ga200g.25047.1	NC_069074.1	62872724	62873625	-	ga200g.25047	ga200g.25047.1	3.35178	0.021195	0.025283
ga200g.31405.1	NC_069075.1	141873164	141874220	+	ga200g.31405	ga200g.31405.1	3.35182	0.021195	0.025283
ga200g.70491.1	NC_069082.1	83128519	83129617	-	ga200g.70491	ga200g.70491.1	3.35252	0.021199	0.025288
ga200g.3718.1	NC_069070.1	109791835	109793615	+	ga200g.3718	ga200g.3718.1	3.35326	0.021204	0.025294
ga200g.49688.1	NC_069079.1	8589155	8590112	-	ga200g.49688	ga200g.49688.1	3.35451	0.021212	0.025303
ga200g.64211.1	NC_069081.1	66954713	66955267	+	ga200g.64211	ga200g.64211.1	3.35449	0.021212	0.025303
ga200g.34870.1	NC_069076.1	88584844	88585398	+	ga200g.34870	ga200g.34870.1	3.36036	0.021249	0.025347
ga200g.12133.1	NC_069072.1	95802321	95802727	+	ga200g.12133	ga200g.12133.1	3.36308	0.021266	0.025368
ga200g.51137.1	NC_069079.1	38662205	38662706	-	ga200g.51137	ga200g.51137.1	3.36437	0.021274	0.025378
ga200g.17261.1	NC_069073.1	107054230	107054950	+	ga200g.17261	ga200g.17261.1	3.3682	0.021298	0.025407
ga200g.5804.1	NC_069071.1	1875837	1876731	-	ga200g.5804	ga200g.5804.1	3.36894	0.021303	0.025412
ga200g.63663.1	NC_069081.1	19124709	19125369	-	ga200g.63663	ga200g.63663.1	3.36998	0.02131	0.02542
ga200g.30879.1	NC_069075.1	137398681	137399185	-	ga200g.30879	ga200g.30879.1	3.37094	0.021316	0.025427
ga200g.40929.1	NC_069077.1	121670305	121671718	+	ga200g.40929	ga200g.40929.1	3.37129	0.021318	0.02543
ga200g.72530.1	NC_069082.1	122411624	122411977	+	ga200g.72530	ga200g.72530.1	3.38071	0.021378	0.025501
ga200g.58844.1	NC_069080.1	56782725	56783115	+	ga200g.58844	ga200g.58844.1	3.38618	0.021412	0.025542
ga200g.33771.1	NC_069076.1	69194446	69194998	+	ga200g.33771	ga200g.33771.1	3.3945	0.021465	0.025605
ga200g.54712.1	NC_069080.1	1192772	1193783	+	ga200g.54712	ga200g.54712.1	3.39533	0.02147	0.025611
ga200g.12942.1	NC_069072.1	130641353	130642289	+	ga200g.12942	ga200g.12942.1	3.39709	0.021481	0.025624
ga200g.50796.1	NC_069079.1	28847872	28848581	+	ga200g.50796	ga200g.50796.1	3.39863	0.021491	0.025636
ga200g.52847.1	NC_069079.1	117506755	117507544	-	ga200g.52847	ga200g.52847.1	3.39876	0.021492	0.025637
ga200g.8184.1	NC_069071.1	107577785	107578418	-	ga200g.8184	ga200g.8184.1	3.40147	0.021509	0.025658
ga200g.63740.1	NC_069081.1	24073354	24074009	+	ga200g.63740	ga200g.63740.1	3.41441	0.021591	0.025755
ga200g.29997.1	NC_069075.1	120477457	120478981	+	ga200g.29997	ga200g.29997.1	3.41526	0.021596	0.025762
ga200g.2530.1	NC_069070.1	72053137	72053704	-	ga200g.2530	ga200g.2530.1	3.41667	0.021605	0.025772
ga200g.71108.1	NC_069082.1	106475768	106477029	-	ga200g.71108	ga200g.71108.1	3.41969	0.021624	0.025795
ga200g.5148.1	NC_069070.1	122524913	122525501	-	ga200g.5148	ga200g.5148.1	3.42309	0.021646	0.025821
ga200g.70107.1	NC_069082.1	47221009	47222624	+	ga200g.70107	ga200g.70107.1	3.42348	0.021648	0.025824
ga200g.70541.1	NC_069082.1	84687153	84688014	+	ga200g.70541	ga200g.70541.1	3.42571	0.021662	0.02584
ga200g.35039.1	NC_069076.1	90647083	90647988	-	ga200g.35039	ga200g.35039.1	3.4335	0.021711	0.025899
ga200g.30873.1	NC_069075.1	137542505	137543085	+	ga200g.30873	ga200g.30873.1	3.43357	0.021712	0.0259
ga200g.27803.1	NC_069075.1	9557990	9558639	+	ga200g.27803	ga200g.27803.1	3.4397	0.021751	0.025946
ga200g.14033.1	NC_069072.1	138208119	138208444	+	ga200g.14033	ga200g.14033.1	3.44151	0.021762	0.02596
ga200g.69735.1	NC_069082.1	23701319	23701772	-	ga200g.69735	ga200g.69735.1	3.44429	0.02178	0.025981
ga200g.65689.2	NC_069081.1	102878754	102884344	-	ga200g.65689	ga200g.65689.2	3.44485	0.021783	0.025985
ga200g.33291.1	NC_069076.1	45068468	45069102	-	ga200g.33291	ga200g.33291.1	3.44541	0.021787	0.025989
ga200g.28405.1	NC_069075.1	23451356	23451675	+	ga200g.28405	ga200g.28405.1	3.44619	0.021792	0.025995
ga200g.32087.1	NC_069076.1	7101436	7102458	+	ga200g.32087	ga200g.32087.1	3.44638	0.021793	0.025996
ga200g.11517.1	NC_069072.1	45605787	45606282	+	ga200g.11517	ga200g.11517.1	3.44792	0.021803	0.026008
ga200g.6629.1	NC_069071.1	22961763	22962097	+	ga200g.6629	ga200g.6629.1	3.45418	0.021842	0.026055
ga200g.71355.1	NC_069082.1	110274859	110275415	-	ga200g.71355	ga200g.71355.1	3.4553	0.021849	0.026064
ga200g.61805.1	NC_069080.1	135289795	135290155	+	ga200g.61805	ga200g.61805.1	3.45604	0.021854	0.026069
ga200g.24552.2	NC_069074.1	40138670	40139811	+	ga200g.24552	ga200g.24552.2	3.45831	0.021868	0.026086
ga200g.40275.1	NC_069077.1	64328453	64330131	-	ga200g.40275	ga200g.40275.1	3.46025	0.021881	0.026101
ga200g.25089.1	NC_069074.1	66140075	66140738	-	ga200g.25089	ga200g.25089.1	3.46283	0.021897	0.02612
ga200g.1955.1	NC_069070.1	30343230	30343730	-	ga200g.1955	ga200g.1955.1	3.464	0.021904	0.026129
ga200g.64331.1	NC_069081.1	75680801	75681356	+	ga200g.64331	ga200g.64331.1	3.46535	0.021913	0.026139
ga200g.65677.1	NC_069081.1	102660254	102661109	+	ga200g.65677	ga200g.65677.1	3.46697	0.021923	0.026152
ga200g.27638.3	NC_069075.1	8126974	8128106	-	ga200g.27638	ga200g.27638.3	3.46895	0.021936	0.026167
ga200g.4728.2	NC_069070.1	120276494	120277063	+	ga200g.4728	ga200g.4728.2	3.47095	0.021948	0.026182
ga200g.68804.1	NC_069082.1	4939229	4939762	-	ga200g.68804	ga200g.68804.1	3.47454	0.021971	0.026209
ga200g.56933.1	NC_069080.1	13672995	13673595	+	ga200g.56933	ga200g.56933.1	3.47495	0.021973	0.026212
ga200g.72146.1	NC_069082.1	121144820	121146456	-	ga200g.72146	ga200g.72146.1	3.47532	0.021976	0.026215
ga200g.27434.1	NC_069075.1	6038143	6039273	+	ga200g.27434	ga200g.27434.1	3.4784	0.021995	0.026238
ga200g.46886.1	NC_069078.1	82209704	82210227	-	ga200g.46886	ga200g.46886.1	3.48029	0.022007	0.026252
ga200g.14571.1	NC_069073.1	2160611	2160984	-	ga200g.14571	ga200g.14571.1	3.482	0.022018	0.026265
ga200g.152.1	NC_069070.1	809761	813327	+	ga200g.152	ga200g.152.1	3.48361	0.022028	0.026277
ga200g.53589.1	NC_069079.1	125048510	125050087	+	ga200g.53589	ga200g.53589.1	3.48429	0.022033	0.026282
ga200g.49191.1	NC_069079.1	3915248	3923126	-	ga200g.49191	ga200g.49191.1	3.4919	0.022081	0.02634
ga200g.59313.1	NC_069080.1	94014839	94015874	+	ga200g.59313	ga200g.59313.1	3.49493	0.0221	0.026362
ga200g.60785.1	NC_069080.1	123558602	123559283	+	ga200g.60785	ga200g.60785.1	3.49582	0.022105	0.026369
ga200g.21880.1	NC_069074.1	14069509	14071370	-	ga200g.21880	ga200g.21880.1	3.49997	0.022132	0.026401
ga200g.40812.1	NC_069077.1	113957810	113958133	-	ga200g.40812	ga200g.40812.1	3.5	0.022132	0.026401
ga200g.52020.2	NC_069079.1	96670387	96670919	-	ga200g.52020	ga200g.52020.2	3.50132	0.02214	0.026411
ga200g.24603.1	NC_069074.1	40750011	40750533	-	ga200g.24603	ga200g.24603.1	3.50146	0.022141	0.026412
ga200g.46261.1	NC_069078.1	78384083	78384897	+	ga200g.46261	ga200g.46261.1	3.50323	0.022152	0.026425
ga200g.30877.1	NC_069075.1	137397562	137398322	+	ga200g.30877	ga200g.30877.1	3.50611	0.022171	0.026447
ga200g.10153.1	NC_069072.1	5254353	5254860	+	ga200g.10153	ga200g.10153.1	3.50637	0.022172	0.026449
ga200g.65588.1	NC_069081.1	101315930	101316634	-	ga200g.65588	ga200g.65588.1	3.50741	0.022179	0.026457
ga200g.5313.1	NC_069070.1	123135534	123136094	+	ga200g.5313	ga200g.5313.1	3.5087	0.022187	0.026466
ga200g.7401.1	NC_069071.1	75435492	75436699	+	ga200g.7401	ga200g.7401.1	3.50892	0.022188	0.026468
ga200g.51610.1	NC_069079.1	55163454	55164186	+	ga200g.51610	ga200g.51610.1	3.511	0.022201	0.026484
ga200g.27448.2	NC_069075.1	6105289	6115314	+	ga200g.27448	ga200g.27448.2	3.51281	0.022213	0.026497
ga200g.59846.1	NC_069080.1	114011413	114015091	+	ga200g.59846	ga200g.59846.1	3.51836	0.022248	0.026539
ga200g.66523.1	NC_069081.1	110977033	110977555	+	ga200g.66523	ga200g.66523.1	3.52062	0.022262	0.026556
ga200g.36483.1	NC_069076.1	103513272	103513700	+	ga200g.36483	ga200g.36483.1	3.52813	0.02231	0.026613
ga200g.2837.1	NC_069070.1	85148483	85150334	-	ga200g.2837	ga200g.2837.1	3.5354	0.022356	0.026668
ga200g.22630.1	NC_069074.1	18187648	18188697	+	ga200g.22630	ga200g.22630.1	3.53546	0.022356	0.026668
ga200g.11790.1	NC_069072.1	67796282	67798026	-	ga200g.11790	ga200g.11790.1	3.53672	0.022364	0.026678
ga200g.24497.1	NC_069074.1	37143742	37144672	-	ga200g.24497	ga200g.24497.1	3.53825	0.022374	0.026689
ga200g.29804.1	NC_069075.1	112033603	112034120	-	ga200g.29804	ga200g.29804.1	3.54028	0.022387	0.026705
ga200g.25439.1	NC_069074.1	81138407	81138898	-	ga200g.25439	ga200g.25439.1	3.54081	0.02239	0.026709
ga200g.10442.1	NC_069072.1	8253601	8256518	-	ga200g.10442	ga200g.10442.1	3.54158	0.022395	0.026714
ga200g.31117.1	NC_069075.1	139543794	139544334	+	ga200g.31117	ga200g.31117.1	3.54237	0.0224	0.02672
ga200g.33772.1	NC_069076.1	69197274	69197648	-	ga200g.33772	ga200g.33772.1	3.54348	0.022407	0.026729
ga200g.69755.1	NC_069082.1	24699354	24701397	-	ga200g.69755	ga200g.69755.1	3.54348	0.022407	0.026729
ga200g.3989.1	NC_069070.1	112985484	112987049	-	ga200g.3989	ga200g.3989.1	3.54484	0.022415	0.026739
ga200g.27637.2	NC_069075.1	8012223	8012899	+	ga200g.27637	ga200g.27637.2	3.54552	0.02242	0.026744
ga200g.55032.1	NC_069080.1	2505155	2506306	+	ga200g.55032	ga200g.55032.1	3.54565	0.022421	0.026745
ga200g.17669.1	NC_069073.1	115640471	115641271	+	ga200g.17669	ga200g.17669.1	3.54721	0.02243	0.026757
ga200g.51978.1	NC_069079.1	92097279	92107713	-	ga200g.51978	ga200g.51978.1	3.55099	0.022454	0.026785
ga200g.50792.1	NC_069079.1	28736277	28736712	+	ga200g.50792	ga200g.50792.1	3.55369	0.022471	0.026806
ga200g.8229.1	NC_069071.1	107934392	107936991	-	ga200g.8229	ga200g.8229.1	3.55426	0.022475	0.02681
ga200g.45280.1	NC_069078.1	69435727	69437483	-	ga200g.45280	ga200g.45280.1	3.55654	0.022489	0.026827
ga200g.40797.1	NC_069077.1	113787937	113788330	+	ga200g.40797	ga200g.40797.1	3.55685	0.022491	0.02683
ga200g.53611.1	NC_069079.1	125229820	125230393	-	ga200g.53611	ga200g.53611.1	3.55839	0.022501	0.026841
ga200g.15064.1	NC_069073.1	6341088	6357900	+	ga200g.15064	ga200g.15064.1	3.55923	0.022506	0.026848
ga200g.27465.1	NC_069075.1	6271122	6272513	+	ga200g.27465	ga200g.27465.1	3.56304	0.022531	0.026876
ga200g.28335.1	NC_069075.1	20642702	20643769	+	ga200g.28335	ga200g.28335.1	3.5642	0.022538	0.026885
ga200g.42254.1	NC_069077.1	139401444	139401701	+	ga200g.42254	ga200g.42254.1	3.56557	0.022547	0.026895
ga200g.40918.1	NC_069077.1	121137490	121137819	+	ga200g.40918	ga200g.40918.1	3.56705	0.022556	0.026907
ga200g.40532.1	NC_069077.1	90095201	90096071	+	ga200g.40532	ga200g.40532.1	3.56716	0.022557	0.026907
ga200g.34297.1	NC_069076.1	80038939	80039672	+	ga200g.34297	ga200g.34297.1	3.56859	0.022566	0.026918
ga200g.6309.1	NC_069071.1	7994753	7995426	-	ga200g.6309	ga200g.6309.1	3.57109	0.022581	0.026937
ga200g.30109.1	NC_069075.1	124094455	124095146	-	ga200g.30109	ga200g.30109.1	3.57115	0.022582	0.026937
ga200g.11706.1	NC_069072.1	64406406	64408451	+	ga200g.11706	ga200g.11706.1	3.57197	0.022587	0.026944
ga200g.12537.1	NC_069072.1	121523292	121523865	+	ga200g.12537	ga200g.12537.1	3.57285	0.022593	0.02695
ga200g.59292.2	NC_069080.1	92828027	92828864	-	ga200g.59292	ga200g.59292.2	3.57426	0.022601	0.026961
ga200g.37793.1	NC_069077.1	4246952	4247699	-	ga200g.37793	ga200g.37793.1	3.57457	0.022603	0.026963
ga200g.46028.1	NC_069078.1	76551175	76554017	-	ga200g.46028	ga200g.46028.1	3.57932	0.022633	0.026999
ga200g.11330.1	NC_069072.1	39750415	39751304	+	ga200g.11330	ga200g.11330.1	3.58134	0.022646	0.027014
ga200g.22580.1	NC_069074.1	17939486	17939949	-	ga200g.22580	ga200g.22580.1	3.58383	0.022662	0.027033
ga200g.30351.1	NC_069075.1	130048115	130060526	-	ga200g.30351	ga200g.30351.1	3.58609	0.022676	0.02705
ga200g.11833.1	NC_069072.1	70083991	70085584	-	ga200g.11833	ga200g.11833.1	3.58685	0.022681	0.027056
ga200g.33444.1	NC_069076.1	56830032	56830807	-	ga200g.33444	ga200g.33444.1	3.59072	0.022706	0.027085
ga200g.4112.1	NC_069070.1	114389057	114389620	+	ga200g.4112	ga200g.4112.1	3.59396	0.022726	0.027109
ga200g.43856.1	NC_069078.1	26293733	26294109	+	ga200g.43856	ga200g.43856.1	3.59415	0.022727	0.027111
ga200g.7570.1	NC_069071.1	95471325	95473183	+	ga200g.7570	ga200g.7570.1	3.5957	0.022737	0.027123
ga200g.29626.1	NC_069075.1	107194942	107195598	-	ga200g.29626	ga200g.29626.1	3.59748	0.022748	0.027136
ga200g.2052.1	NC_069070.1	33488997	33489668	-	ga200g.2052	ga200g.2052.1	3.59759	0.022749	0.027137
ga200g.59374.1	NC_069080.1	98140892	98141196	-	ga200g.59374	ga200g.59374.1	3.5981	0.022752	0.027141
ga200g.24005.1	NC_069074.1	30724991	30725798	+	ga200g.24005	ga200g.24005.1	3.59845	0.022754	0.027143
ga200g.1863.1	NC_069070.1	26286257	26286663	+	ga200g.1863	ga200g.1863.1	3.60094	0.02277	0.027162
ga200g.30092.1	NC_069075.1	123311746	123312236	-	ga200g.30092	ga200g.30092.1	3.60131	0.022773	0.027165
ga200g.22994.1	NC_069074.1	20308406	20308732	-	ga200g.22994	ga200g.22994.1	3.605	0.022796	0.027193
ga200g.27080.1	NC_069075.1	2154752	2155916	+	ga200g.27080	ga200g.27080.1	3.60656	0.022806	0.027205
ga200g.37830.1	NC_069077.1	4671883	4673018	+	ga200g.37830	ga200g.37830.1	3.6085	0.022818	0.027219
ga200g.27600.1	NC_069075.1	7494508	7494896	+	ga200g.27600	ga200g.27600.1	3.61017	0.022829	0.027232
ga200g.7651.1	NC_069071.1	97593742	97594335	-	ga200g.7651	ga200g.7651.1	3.61072	0.022832	0.027236
ga200g.26586.1	NC_069075.1	3673473	3674336	+	ga200g.26586	ga200g.26586.1	3.61309	0.022847	0.027254
ga200g.42907.1	NC_069078.1	1081852	1082443	+	ga200g.42907	ga200g.42907.1	3.61685	0.022871	0.027282
ga200g.53809.1	NC_069079.1	127743443	127744043	-	ga200g.53809	ga200g.53809.1	3.61728	0.022874	0.027285
ga200g.17075.1	NC_069073.1	101092767	101093164	-	ga200g.17075	ga200g.17075.1	3.61953	0.022888	0.027302
ga200g.6223.1	NC_069071.1	6577630	6578243	-	ga200g.6223	ga200g.6223.1	3.62	0.022891	0.027306
ga200g.73176.1	NC_069082.1	126703748	126704515	+	ga200g.73176	ga200g.73176.1	3.62054	0.022894	0.02731
ga200g.35050.1	NC_069076.1	90722013	90724573	+	ga200g.35050	ga200g.35050.1	3.62128	0.022899	0.027316
ga200g.5779.1	NC_069071.1	1639959	1640814	-	ga200g.5779	ga200g.5779.1	3.62243	0.022906	0.027324
ga200g.64009.1	NC_069081.1	45962940	45964359	+	ga200g.64009	ga200g.64009.1	3.62309	0.02291	0.027329
ga200g.28394.1	NC_069075.1	23278615	23280235	+	ga200g.28394	ga200g.28394.1	3.625	0.022922	0.027344
ga200g.38408.1	NC_069077.1	8735682	8737248	-	ga200g.38408	ga200g.38408.1	3.62737	0.022937	0.027362
ga200g.59987.1	NC_069080.1	116219520	116222204	-	ga200g.59987	ga200g.59987.1	3.63135	0.022962	0.027391
ga200g.40931.1	NC_069077.1	121675170	121676639	+	ga200g.40931	ga200g.40931.1	3.63462	0.022983	0.027416
ga200g.11273.1	NC_069072.1	36930650	36932433	-	ga200g.11273	ga200g.11273.1	3.63912	0.023012	0.02745
ga200g.12858.1	NC_069072.1	127742025	127742591	+	ga200g.12858	ga200g.12858.1	3.64024	0.023019	0.027459
ga200g.21572.1	NC_069074.1	12326161	12327957	-	ga200g.21572	ga200g.21572.1	3.64312	0.023037	0.02748
ga200g.15957.1	NC_069073.1	22924272	22926691	+	ga200g.15957	ga200g.15957.1	3.64578	0.023054	0.0275
ga200g.52220.1	NC_069079.1	104237189	104238076	+	ga200g.52220	ga200g.52220.1	3.64595	0.023055	0.027502
ga200g.46743.1	NC_069078.1	81430569	81431199	-	ga200g.46743	ga200g.46743.1	3.64762	0.023065	0.027514
ga200g.65358.1	NC_069081.1	97614337	97615082	+	ga200g.65358	ga200g.65358.1	3.64751	0.023065	0.027513
ga200g.28206.1	NC_069075.1	17404035	17405160	-	ga200g.28206	ga200g.28206.1	3.64789	0.023067	0.027516
ga200g.15613.1	NC_069073.1	13386057	13386561	+	ga200g.15613	ga200g.15613.1	3.64984	0.023079	0.027531
ga200g.11229.1	NC_069072.1	34369396	34371188	-	ga200g.11229	ga200g.11229.1	3.65463	0.02311	0.027567
ga200g.30571.1	NC_069075.1	134883960	134884349	-	ga200g.30571	ga200g.30571.1	3.65587	0.023118	0.027576
ga200g.51026.1	NC_069079.1	36167115	36167586	-	ga200g.51026	ga200g.51026.1	3.65736	0.023127	0.027588
ga200g.14854.1	NC_069073.1	4351452	4354120	-	ga200g.14854	ga200g.14854.1	3.65957	0.023141	0.027604
ga200g.67022.1	NC_069081.1	114447997	114448815	+	ga200g.67022	ga200g.67022.1	3.66022	0.023145	0.027609
ga200g.55949.1	NC_069080.1	7005097	7006616	-	ga200g.55949	ga200g.55949.1	3.66055	0.023147	0.027612
ga200g.15811.1	NC_069073.1	17311090	17311753	+	ga200g.15811	ga200g.15811.1	3.66156	0.023154	0.027619
ga200g.27126.1	NC_069075.1	2569301	2569858	-	ga200g.27126	ga200g.27126.1	3.66461	0.023173	0.027642
ga200g.30837.1	NC_069075.1	136636005	136636664	-	ga200g.30837	ga200g.30837.1	3.66667	0.023186	0.027658
ga200g.65218.1	NC_069081.1	96207850	96209207	-	ga200g.65218	ga200g.65218.1	3.67188	0.023219	0.027697
ga200g.54360.1	NC_069080.1	15429739	15430372	-	ga200g.54360	ga200g.54360.1	3.67363	0.02323	0.02771
ga200g.1405.1	NC_069070.1	13652084	13654269	-	ga200g.1405	ga200g.1405.1	3.67663	0.023249	0.027733
ga200g.28455.1	NC_069075.1	27383189	27383530	+	ga200g.28455	ga200g.28455.1	3.67819	0.023259	0.027745
ga200g.56749.1	NC_069080.1	12400134	12400464	+	ga200g.56749	ga200g.56749.1	3.68085	0.023276	0.027765
ga200g.27262.1	NC_069075.1	4344693	4346354	-	ga200g.27262	ga200g.27262.1	3.68203	0.023283	0.027774
ga200g.64887.1	NC_069081.1	95375910	95377201	+	ga200g.64887	ga200g.64887.1	3.68325	0.023291	0.027783
ga200g.39663.1	NC_069077.1	27120925	27122063	-	ga200g.39663	ga200g.39663.1	3.68809	0.023321	0.027819
ga200g.32186.1	NC_069076.1	3449292	3450149	+	ga200g.32186	ga200g.32186.1	3.68886	0.023326	0.027825
ga200g.28560.1	NC_069075.1	36138239	36138874	-	ga200g.28560	ga200g.28560.1	3.68992	0.023333	0.027833
ga200g.63715.1	NC_069081.1	21661241	21662723	+	ga200g.63715	ga200g.63715.1	3.69279	0.023351	0.027855
ga200g.51438.1	NC_069079.1	45713359	45714224	+	ga200g.51438	ga200g.51438.1	3.69383	0.023358	0.027863
ga200g.1470.1	NC_069070.1	14535186	14535710	+	ga200g.1470	ga200g.1470.1	3.696	0.023371	0.027879
ga200g.34217.1	NC_069076.1	78288980	78289712	+	ga200g.34217	ga200g.34217.1	3.69932	0.023392	0.027904
ga200g.70100.1	NC_069082.1	46891589	46892032	-	ga200g.70100	ga200g.70100.1	3.69972	0.023395	0.027907
ga200g.51166.1	NC_069079.1	39006966	39007544	+	ga200g.51166	ga200g.51166.1	3.7	0.023397	0.027909
ga200g.43715.1	NC_069078.1	16090399	16091989	-	ga200g.43715	ga200g.43715.1	3.70032	0.023399	0.027912
ga200g.26552.1	NC_069074.1	93079377	93079932	-	ga200g.26552	ga200g.26552.1	3.70371	0.02342	0.027937
ga200g.29782.1	NC_069075.1	111299867	111300502	+	ga200g.29782	ga200g.29782.1	3.70524	0.02343	0.027949
ga200g.33959.1	NC_069076.1	75483212	75483997	+	ga200g.33959	ga200g.33959.1	3.70552	0.023432	0.027951
ga200g.57437.1	NC_069080.1	19905709	19906581	+	ga200g.57437	ga200g.57437.1	3.70566	0.023432	0.027952
ga200g.34775.2	NC_069076.1	87451722	87454092	+	ga200g.34775	ga200g.34775.2	3.7113	0.023468	0.027995
ga200g.25370.1	NC_069074.1	79445017	79451319	-	ga200g.25370	ga200g.25370.1	3.71308	0.023479	0.028008
ga200g.59195.1	NC_069080.1	88893053	88901695	-	ga200g.59195	ga200g.59195.1	3.71302	0.023479	0.028008
ga200g.62034.1	NC_069080.1	136933615	136934584	+	ga200g.62034	ga200g.62034.1	3.71429	0.023487	0.028017
ga200g.44437.1	NC_069078.1	58597762	58600342	+	ga200g.44437	ga200g.44437.1	3.72108	0.02353	0.028068
ga200g.41045.1	NC_069077.1	125102749	125104115	+	ga200g.41045	ga200g.41045.1	3.72418	0.023549	0.028092
ga200g.3023.1	NC_069070.1	94938331	94939776	-	ga200g.3023	ga200g.3023.1	3.73003	0.023586	0.028136
ga200g.7400.1	NC_069071.1	75435403	75436552	-	ga200g.7400	ga200g.7400.1	3.73096	0.023592	0.028143
ga200g.1293.1	NC_069070.1	11050429	11051194	-	ga200g.1293	ga200g.1293.1	3.73219	0.0236	0.028152
ga200g.23383.1	NC_069074.1	24708859	24709629	-	ga200g.23383	ga200g.23383.1	3.73236	0.023601	0.028153
ga200g.2838.1	NC_069070.1	85152979	85153416	+	ga200g.2838	ga200g.2838.1	3.73824	0.023638	0.028198
ga200g.25391.1	NC_069074.1	79858285	79860138	+	ga200g.25391	ga200g.25391.1	3.73927	0.023645	0.028206
ga200g.70826.1	NC_069082.1	95541997	95542322	+	ga200g.70826	ga200g.70826.1	3.74396	0.023675	0.028241
ga200g.51117.1	NC_069079.1	37764643	37765602	-	ga200g.51117	ga200g.51117.1	3.74757	0.023697	0.028268
ga200g.60444.1	NC_069080.1	125121122	125123147	+	ga200g.60444	ga200g.60444.1	3.74762	0.023698	0.028269
ga200g.39177.2	NC_069077.1	19246443	19247039	-	ga200g.39177	ga200g.39177.2	3.74818	0.023701	0.028273
ga200g.59664.1	NC_069080.1	107111620	107112212	+	ga200g.59664	ga200g.59664.1	3.76235	0.023791	0.02838
ga200g.54850.1	NC_069080.1	1767254	1767678	+	ga200g.54850	ga200g.54850.1	3.76289	0.023794	0.028384
ga200g.329.1	NC_069070.1	2078106	2078922	-	ga200g.329	ga200g.329.1	3.768	0.023827	0.028422
ga200g.65690.1	NC_069081.1	102885874	102887251	-	ga200g.65690	ga200g.65690.1	3.76933	0.023835	0.028432
ga200g.39117.1	NC_069077.1	19093008	19093849	-	ga200g.39117	ga200g.39117.1	3.77658	0.023881	0.028487
ga200g.11090.2	NC_069072.1	28190765	28196108	+	ga200g.11090	ga200g.11090.2	3.77766	0.023888	0.028495
ga200g.31743.1	NC_069076.1	402805	404683	+	ga200g.31743	ga200g.31743.1	3.78152	0.023912	0.028524
ga200g.55909.1	NC_069080.1	6822031	6822739	+	ga200g.55909	ga200g.55909.1	3.7821	0.023916	0.028529
ga200g.24749.1	NC_069074.1	45923975	45926864	-	ga200g.24749	ga200g.24749.1	3.79317	0.023986	0.028612
ga200g.29786.1	NC_069075.1	111948055	111948419	+	ga200g.29786	ga200g.29786.1	3.79661	0.024007	0.028638
ga200g.40884.1	NC_069077.1	119061449	119062150	+	ga200g.40884	ga200g.40884.1	3.79661	0.024007	0.028638
ga200g.59389.1	NC_069080.1	98104323	98105051	+	ga200g.59389	ga200g.59389.1	3.80106	0.024036	0.028672
ga200g.1347.1	NC_069070.1	12489726	12490768	-	ga200g.1347	ga200g.1347.1	3.80243	0.024044	0.028682
ga200g.25683.1	NC_069074.1	84606552	84607535	+	ga200g.25683	ga200g.25683.1	3.80342	0.024051	0.028689
ga200g.70942.1	NC_069082.1	100193651	100194186	-	ga200g.70942	ga200g.70942.1	3.80342	0.024051	0.028689
ga200g.24905.1	NC_069074.1	53059540	53073699	-	ga200g.24905	ga200g.24905.1	3.80365	0.024052	0.028691
ga200g.10287.1	NC_069072.1	6223242	6224997	+	ga200g.10287	ga200g.10287.1	3.8045	0.024057	0.028698
ga200g.3062.1	NC_069070.1	95752082	95753594	+	ga200g.3062	ga200g.3062.1	3.80665	0.024071	0.028714
ga200g.6345.1	NC_069071.1	8629067	8630544	+	ga200g.6345	ga200g.6345.1	3.80739	0.024076	0.028719
ga200g.43384.1	NC_069078.1	7122811	7123287	+	ga200g.43384	ga200g.43384.1	3.80829	0.024081	0.028726
ga200g.33400.1	NC_069076.1	52322192	52323117	+	ga200g.33400	ga200g.33400.1	3.81157	0.024102	0.028751
ga200g.30120.1	NC_069075.1	124640190	124643505	-	ga200g.30120	ga200g.30120.1	3.81703	0.024137	0.028792
ga200g.239.1	NC_069070.1	1381262	1381957	+	ga200g.239	ga200g.239.1	3.81895	0.024149	0.028807
ga200g.25062.1	NC_069074.1	65436167	65437598	+	ga200g.25062	ga200g.25062.1	3.82104	0.024162	0.028822
ga200g.18850.1	NC_069074.1	22437452	22438001	+	ga200g.18850	ga200g.18850.1	3.82237	0.02417	0.028832
ga200g.24055.1	NC_069074.1	32376995	32377475	+	ga200g.24055	ga200g.24055.1	3.82451	0.024184	0.028849
ga200g.49875.1	NC_069079.1	10361342	10362078	+	ga200g.49875	ga200g.49875.1	3.82783	0.024205	0.028874
ga200g.21626.1	NC_069074.1	12695773	12696778	-	ga200g.21626	ga200g.21626.1	3.83001	0.024219	0.02889
ga200g.11342.1	NC_069072.1	40644015	40644784	-	ga200g.11342	ga200g.11342.1	3.83095	0.024225	0.028897
ga200g.56764.1	NC_069080.1	12480961	12481914	-	ga200g.56764	ga200g.56764.1	3.83161	0.024229	0.028902
ga200g.33269.1	NC_069076.1	45265036	45265525	-	ga200g.33269	ga200g.33269.1	3.83333	0.02424	0.028915
ga200g.52349.1	NC_069079.1	108202746	108203270	-	ga200g.52349	ga200g.52349.1	3.83357	0.024241	0.028917
ga200g.17334.1	NC_069073.1	108772405	108772734	+	ga200g.17334	ga200g.17334.1	3.83794	0.024269	0.02895
ga200g.35147.1	NC_069076.1	93431134	93431688	-	ga200g.35147	ga200g.35147.1	3.83824	0.024271	0.028952
ga200g.71482.1	NC_069082.1	111335560	111336198	-	ga200g.71482	ga200g.71482.1	3.84125	0.02429	0.028975
ga200g.61925.2	NC_069080.1	136030457	136031692	-	ga200g.61925	ga200g.61925.2	3.84154	0.024292	0.028977
ga200g.28654.1	NC_069075.1	42738305	42750843	-	ga200g.28654	ga200g.28654.1	3.8428	0.0243	0.028986
ga200g.24011.1	NC_069074.1	30947939	30948836	-	ga200g.24011	ga200g.24011.1	3.84356	0.024304	0.028992
ga200g.30878.1	NC_069075.1	137398540	137399404	+	ga200g.30878	ga200g.30878.1	3.84449	0.02431	0.028999
ga200g.26230.1	NC_069074.1	90736618	90737303	-	ga200g.26230	ga200g.26230.1	3.85337	0.024366	0.029066
ga200g.17544.1	NC_069073.1	111718055	111718514	+	ga200g.17544	ga200g.17544.1	3.85376	0.024369	0.029069
ga200g.53138.1	NC_069079.1	120758383	120759312	+	ga200g.53138	ga200g.53138.1	3.85561	0.024381	0.029083
ga200g.33049.1	NC_069076.1	22873244	22873533	+	ga200g.33049	ga200g.33049.1	3.85922	0.024403	0.02911
ga200g.72531.1	NC_069082.1	122411981	122412295	-	ga200g.72531	ga200g.72531.1	3.8607	0.024413	0.029122
ga200g.12787.1	NC_069072.1	126731483	126733207	+	ga200g.12787	ga200g.12787.1	3.86401	0.024434	0.029147
ga200g.16743.1	NC_069073.1	85818455	85819338	-	ga200g.16743	ga200g.16743.1	3.86678	0.024451	0.029167
ga200g.52766.1	NC_069079.1	115831394	115831891	-	ga200g.52766	ga200g.52766.1	3.86782	0.024458	0.029175
ga200g.60395.1	NC_069080.1	121067106	121073145	-	ga200g.60395	ga200g.60395.1	3.87314	0.024491	0.029215
ga200g.14665.1	NC_069073.1	2861268	2861629	+	ga200g.14665	ga200g.14665.1	3.87323	0.024492	0.029216
ga200g.51090.1	NC_069079.1	37169114	37169947	-	ga200g.51090	ga200g.51090.1	3.87379	0.024496	0.02922
ga200g.14347.1	NC_069073.1	744014	747821	+	ga200g.14347	ga200g.14347.1	3.87461	0.024501	0.029226
ga200g.21336.1	NC_069074.1	11163226	11163899	-	ga200g.21336	ga200g.21336.1	3.87835	0.024524	0.029255
ga200g.41652.1	NC_069077.1	135092444	135093280	-	ga200g.41652	ga200g.41652.1	3.87835	0.024524	0.029255
ga200g.35264.1	NC_069076.1	94029379	94030082	+	ga200g.35264	ga200g.35264.1	3.88036	0.024537	0.02927
ga200g.62735.2	NC_069081.1	3182529	3188907	-	ga200g.62735	ga200g.62735.2	3.8898	0.024597	0.029341
ga200g.40189.1	NC_069077.1	56090748	56091911	+	ga200g.40189	ga200g.40189.1	3.89165	0.024608	0.029355
ga200g.30663.1	NC_069075.1	134788464	134788924	-	ga200g.30663	ga200g.30663.1	3.89479	0.024628	0.029379
ga200g.37799.1	NC_069077.1	4373255	4373793	-	ga200g.37799	ga200g.37799.1	3.89588	0.024635	0.029387
ga200g.63339.1	NC_069081.1	11315877	11317734	-	ga200g.63339	ga200g.63339.1	3.89638	0.024638	0.029391
ga200g.26711.1	NC_069075.1	422609	423150	-	ga200g.26711	ga200g.26711.1	3.8997	0.024659	0.029416
ga200g.9218.1	NC_069072.1	10323345	10323817	-	ga200g.9218	ga200g.9218.1	3.90145	0.02467	0.029429
ga200g.66595.1	NC_069081.1	111885211	111885606	-	ga200g.66595	ga200g.66595.1	3.90262	0.024678	0.029438
ga200g.6706.1	NC_069071.1	25079286	25079903	-	ga200g.6706	ga200g.6706.1	3.903	0.02468	0.029441
ga200g.50995.1	NC_069079.1	35620941	35621684	-	ga200g.50995	ga200g.50995.1	3.90563	0.024697	0.02946
ga200g.24653.1	NC_069074.1	42245749	42246466	-	ga200g.24653	ga200g.24653.1	3.90734	0.024708	0.029473
ga200g.70849.1	NC_069082.1	95876820	95877411	+	ga200g.70849	ga200g.70849.1	3.90877	0.024717	0.029484
ga200g.16578.1	NC_069073.1	72733279	72736356	-	ga200g.16578	ga200g.16578.1	3.91322	0.024745	0.029518
ga200g.15626.1	NC_069073.1	15999290	16001052	+	ga200g.15626	ga200g.15626.1	3.91513	0.024757	0.029532
ga200g.4547.1	NC_069070.1	118435740	118436610	-	ga200g.4547	ga200g.4547.1	3.91657	0.024766	0.029543
ga200g.15634.1	NC_069073.1	16255017	16255677	+	ga200g.15634	ga200g.15634.1	3.91725	0.02477	0.029548
ga200g.53807.1	NC_069079.1	127710938	127711974	+	ga200g.53807	ga200g.53807.1	3.91862	0.024779	0.029558
ga200g.5923.1	NC_069071.1	3150034	3150582	+	ga200g.5923	ga200g.5923.1	3.91971	0.024786	0.029567
ga200g.15185.1	NC_069073.1	7810150	7811047	-	ga200g.15185	ga200g.15185.1	3.92177	0.024799	0.029582
ga200g.4480.1	NC_069070.1	117951291	117967144	-	ga200g.4480	ga200g.4480.1	3.92336	0.024809	0.029594
ga200g.33462.1	NC_069076.1	57394062	57394746	-	ga200g.33462	ga200g.33462.1	3.92609	0.024826	0.029615
ga200g.51360.1	NC_069079.1	43810376	43810943	-	ga200g.51360	ga200g.51360.1	3.92887	0.024844	0.029636
ga200g.71929.1	NC_069082.1	117604335	117605162	-	ga200g.71929	ga200g.71929.1	3.92903	0.024845	0.029637
ga200g.25195.1	NC_069074.1	71541480	71549764	+	ga200g.25195	ga200g.25195.1	3.92956	0.024848	0.029641
ga200g.32675.1	NC_069076.1	12349906	12350948	+	ga200g.32675	ga200g.32675.1	3.93007	0.024851	0.029645
ga200g.56338.1	NC_069080.1	9017807	9018676	+	ga200g.56338	ga200g.56338.1	3.93017	0.024852	0.029646
ga200g.11324.1	NC_069072.1	39326813	39327353	+	ga200g.11324	ga200g.11324.1	3.93307	0.02487	0.029667
ga200g.37508.1	NC_069077.1	2719477	2721399	+	ga200g.37508	ga200g.37508.1	3.9344	0.024879	0.029677
ga200g.26260.1	NC_069074.1	90946207	90946790	+	ga200g.26260	ga200g.26260.1	3.93636	0.024891	0.029692
ga200g.12246.1	NC_069072.1	106420978	106421454	-	ga200g.12246	ga200g.12246.1	3.94015	0.024915	0.029721
ga200g.43494.1	NC_069078.1	8673060	8673689	+	ga200g.43494	ga200g.43494.1	3.94052	0.024918	0.029724
ga200g.53531.1	NC_069079.1	124210511	124221657	-	ga200g.53531	ga200g.53531.1	3.9412	0.024922	0.029729
ga200g.24861.1	NC_069074.1	50091903	50097454	-	ga200g.24861	ga200g.24861.1	3.94176	0.024925	0.029733
ga200g.58545.1	NC_069080.1	41726826	41727673	+	ga200g.58545	ga200g.58545.1	3.94425	0.024941	0.029752
ga200g.51062.1	NC_069079.1	38019455	38023898	+	ga200g.51062	ga200g.51062.1	3.94471	0.024944	0.029755
ga200g.71337.1	NC_069082.1	109388341	109392086	+	ga200g.71337	ga200g.71337.1	3.94468	0.024944	0.029755
ga200g.39103.1	NC_069077.1	17538201	17538908	+	ga200g.39103	ga200g.39103.1	3.94699	0.024958	0.029772
ga200g.30979.1	NC_069075.1	138624593	138625270	+	ga200g.30979	ga200g.30979.1	3.94988	0.024977	0.029794
ga200g.53636.2	NC_069079.1	125970028	125971158	-	ga200g.53636	ga200g.53636.2	3.95173	0.024988	0.029808
ga200g.10258.1	NC_069072.1	5997253	5997729	+	ga200g.10258	ga200g.10258.1	3.95365	0.025001	0.029823
ga200g.12262.1	NC_069072.1	106343266	106344756	-	ga200g.12262	ga200g.12262.1	3.95469	0.025007	0.029831
ga200g.32841.1	NC_069076.1	15566764	15568765	+	ga200g.32841	ga200g.32841.1	3.96	0.025041	0.029871
ga200g.52019.1	NC_069079.1	96667149	96667765	+	ga200g.52019	ga200g.52019.1	3.96016	0.025042	0.029872
ga200g.38703.1	NC_069077.1	12682002	12682428	-	ga200g.38703	ga200g.38703.1	3.96396	0.025066	0.0299
ga200g.59751.1	NC_069080.1	109871794	109873585	-	ga200g.59751	ga200g.59751.1	3.96694	0.025085	0.029923
ga200g.43108.1	NC_069078.1	3341621	3343464	-	ga200g.43108	ga200g.43108.1	3.9697	0.025102	0.029944
ga200g.12348.1	NC_069072.1	113440426	113441028	+	ga200g.12348	ga200g.12348.1	3.97072	0.025108	0.029951
ga200g.26211.1	NC_069074.1	90399576	90400392	-	ga200g.26211	ga200g.26211.1	3.97313	0.025124	0.02997
ga200g.53772.1	NC_069079.1	127458296	127458699	-	ga200g.53772	ga200g.53772.1	3.97378	0.025128	0.029974
ga200g.52643.1	NC_069079.1	113911785	113913111	-	ga200g.52643	ga200g.52643.1	3.97424	0.025131	0.029978
ga200g.62942.1	NC_069081.1	5235041	5235722	+	ga200g.62942	ga200g.62942.1	3.97458	0.025133	0.029981
ga200g.71255.1	NC_069082.1	107960627	107961806	-	ga200g.71255	ga200g.71255.1	3.97794	0.025154	0.030006
ga200g.17557.1	NC_069073.1	111821977	111823589	-	ga200g.17557	ga200g.17557.1	3.98104	0.025174	0.030029
ga200g.13308.1	NC_069072.1	133139064	133139708	-	ga200g.13308	ga200g.13308.1	3.98259	0.025184	0.030041
ga200g.49227.1	NC_069079.1	4260008	4260399	+	ga200g.49227	ga200g.49227.1	3.98456	0.025196	0.030056
ga200g.68460.1	NC_069082.1	1971365	1973066	+	ga200g.68460	ga200g.68460.1	3.9851	0.025199	0.03006
ga200g.11719.1	NC_069072.1	64980487	64981324	+	ga200g.11719	ga200g.11719.1	3.98636	0.025207	0.030069
ga200g.69664.1	NC_069082.1	20390929	20391583	-	ga200g.69664	ga200g.69664.1	3.98645	0.025208	0.03007
ga200g.53357.1	NC_069079.1	122788000	122792876	+	ga200g.53357	ga200g.53357.1	3.99099	0.025237	0.030104
ga200g.28920.1	NC_069075.1	64691261	64692288	+	ga200g.28920	ga200g.28920.1	3.99539	0.025264	0.030137
ga200g.23720.1	NC_069074.1	30191457	30191839	+	ga200g.23720	ga200g.23720.1	3.9964	0.025271	0.030145
ga200g.53074.1	NC_069079.1	119776956	119777323	+	ga200g.53074	ga200g.53074.1	3.99872	0.025286	0.030163
ga200g.67386.1	NC_069081.1	116627030	116627827	-	ga200g.67386	ga200g.67386.1	3.99985	0.025293	0.030171
ga200g.44191.1	NC_069078.1	49526794	49527370	-	ga200g.44191	ga200g.44191.1	4.00291	0.025312	0.030194
ga200g.28338.1	NC_069075.1	20645697	20647162	-	ga200g.28338	ga200g.28338.1	4.00543	0.025328	0.030213
ga200g.4290.1	NC_069070.1	115981649	115982185	-	ga200g.4290	ga200g.4290.1	4.00797	0.025344	0.030232
ga200g.41306.1	NC_069077.1	131190455	131199154	-	ga200g.41306	ga200g.41306.1	4.00926	0.025352	0.030242
ga200g.34472.1	NC_069076.1	83163221	83170275	-	ga200g.34472	ga200g.34472.1	4.01433	0.025384	0.03028
ga200g.8334.1	NC_069071.1	109329220	109330056	-	ga200g.8334	ga200g.8334.1	4.01566	0.025393	0.03029
ga200g.7188.1	NC_069071.1	60694649	60697972	+	ga200g.7188	ga200g.7188.1	4.01859	0.025411	0.030313
ga200g.21842.1	NC_069074.1	13827677	13829352	-	ga200g.21842	ga200g.21842.1	4.02209	0.025433	0.030339
ga200g.35029.1	NC_069076.1	90548755	90549597	+	ga200g.35029	ga200g.35029.1	4.02226	0.025434	0.03034
ga200g.63290.1	NC_069081.1	10701134	10701879	-	ga200g.63290	ga200g.63290.1	4.02245	0.025436	0.030342
ga200g.3061.1	NC_069070.1	95751141	95751980	-	ga200g.3061	ga200g.3061.1	4.02381	0.025444	0.030352
ga200g.6343.1	NC_069071.1	8547353	8548717	-	ga200g.6343	ga200g.6343.1	4.02731	0.025466	0.030378
ga200g.7123.1	NC_069071.1	58002328	58007362	+	ga200g.7123	ga200g.7123.1	4.02792	0.02547	0.030383
ga200g.29720.1	NC_069075.1	109090312	109091183	+	ga200g.29720	ga200g.29720.1	4.02802	0.025471	0.030384
ga200g.31195.1	NC_069075.1	140105487	140108131	+	ga200g.31195	ga200g.31195.1	4.03266	0.0255	0.030419
ga200g.63414.1	NC_069081.1	13755527	13756150	-	ga200g.63414	ga200g.63414.1	4.03412	0.025509	0.03043
ga200g.30289.1	NC_069075.1	126546223	126546572	+	ga200g.30289	ga200g.30289.1	4.03687	0.025527	0.03045
ga200g.10419.1	NC_069072.1	7967928	7968363	-	ga200g.10419	ga200g.10419.1	4.0462	0.025586	0.030521
ga200g.4758.1	NC_069070.1	120538002	120543232	-	ga200g.4758	ga200g.4758.1	4.04795	0.025597	0.030534
ga200g.25874.1	NC_069074.1	86802036	86806750	-	ga200g.25874	ga200g.25874.1	4.04933	0.025606	0.030544
ga200g.25781.1	NC_069074.1	85599856	85600341	+	ga200g.25781	ga200g.25781.1	4.05492	0.025641	0.030587
ga200g.31440.1	NC_069075.1	142051613	142057313	+	ga200g.31440	ga200g.31440.1	4.05529	0.025643	0.030589
ga200g.38545.1	NC_069077.1	9776991	9777632	+	ga200g.38545	ga200g.38545.1	4.0566	0.025652	0.030599
ga200g.54339.1	NC_069080.1	15267364	15267843	-	ga200g.54339	ga200g.54339.1	4.05769	0.025658	0.030607
ga200g.3300.1	NC_069070.1	102958940	102960381	+	ga200g.3300	ga200g.3300.1	4.06061	0.025677	0.030629
ga200g.1828.1	NC_069070.1	23189257	23190374	-	ga200g.1828	ga200g.1828.1	4.06605	0.025711	0.030671
ga200g.33210.1	NC_069076.1	43000504	43001276	+	ga200g.33210	ga200g.33210.1	4.0681	0.025724	0.030686
ga200g.12687.1	NC_069072.1	125143761	125144840	-	ga200g.12687	ga200g.12687.1	4.07121	0.025744	0.030709
ga200g.70332.3	NC_069082.1	70468996	70470747	+	ga200g.70332	ga200g.70332.3	4.07461	0.025765	0.030735
ga200g.53603.1	NC_069079.1	125164926	125165607	+	ga200g.53603	ga200g.53603.1	4.07911	0.025794	0.030769
ga200g.51912.1	NC_069079.1	87633019	87634481	+	ga200g.51912	ga200g.51912.1	4.0797	0.025798	0.030773
ga200g.24665.1	NC_069074.1	42628963	42629658	-	ga200g.24665	ga200g.24665.1	4.08639	0.02584	0.030824
ga200g.39699.1	NC_069077.1	29670960	29674681	-	ga200g.39699	ga200g.39699.1	4.0873	0.025846	0.030831
ga200g.49175.1	NC_069079.1	3739518	3741498	+	ga200g.49175	ga200g.49175.1	4.08899	0.025856	0.030844
ga200g.15734.1	NC_069073.1	15028200	15031169	+	ga200g.15734	ga200g.15734.1	4.09756	0.025911	0.030908
ga200g.40725.1	NC_069077.1	105490577	105491439	-	ga200g.40725	ga200g.40725.1	4.09833	0.025915	0.030914
ga200g.26116.1	NC_069074.1	89276414	89276867	-	ga200g.26116	ga200g.26116.1	4.09836	0.025916	0.030914
ga200g.52403.1	NC_069079.1	110323730	110325359	-	ga200g.52403	ga200g.52403.1	4.1	0.025926	0.030927
ga200g.41026.1	NC_069077.1	124870314	124872937	+	ga200g.41026	ga200g.41026.1	4.1009	0.025932	0.030933
ga200g.32999.1	NC_069076.1	21864659	21865237	-	ga200g.32999	ga200g.32999.1	4.10559	0.025961	0.030969
ga200g.45286.1	NC_069078.1	69491174	69491855	-	ga200g.45286	ga200g.45286.1	4.10674	0.025969	0.030977
ga200g.62672.1	NC_069081.1	2629179	2629704	-	ga200g.62672	ga200g.62672.1	4.10717	0.025971	0.030981
ga200g.32772.2	NC_069076.1	12738766	12739205	+	ga200g.32772	ga200g.32772.2	4.11073	0.025994	0.031008
ga200g.40126.1	NC_069077.1	52972735	52973260	+	ga200g.40126	ga200g.40126.1	4.1129	0.026008	0.031024
ga200g.10771.1	NC_069072.1	17204441	17205162	-	ga200g.10771	ga200g.10771.1	4.11352	0.026011	0.031029
ga200g.2616.1	NC_069070.1	76134857	76135526	-	ga200g.2616	ga200g.2616.1	4.11463	0.026018	0.031037
ga200g.25472.1	NC_069074.1	81361294	81361946	-	ga200g.25472	ga200g.25472.1	4.11538	0.026023	0.031043
ga200g.30786.1	NC_069075.1	136015733	136016268	-	ga200g.30786	ga200g.30786.1	4.11766	0.026038	0.03106
ga200g.65727.1	NC_069081.1	103322949	103325709	+	ga200g.65727	ga200g.65727.1	4.11782	0.026039	0.031061
ga200g.43253.1	NC_069078.1	5463639	5464312	+	ga200g.43253	ga200g.43253.1	4.12384	0.026077	0.031106
ga200g.7187.2	NC_069071.1	60694436	60695802	-	ga200g.7187	ga200g.7187.2	4.12408	0.026078	0.031108
ga200g.6632.1	NC_069071.1	23438216	23441586	-	ga200g.6632	ga200g.6632.1	4.12712	0.026097	0.031131
ga200g.10117.1	NC_069072.1	4765494	4765892	+	ga200g.10117	ga200g.10117.1	4.1413	0.026187	0.031238
ga200g.59702.1	NC_069080.1	108549136	108549722	+	ga200g.59702	ga200g.59702.1	4.14352	0.026201	0.031255
ga200g.59558.1	NC_069080.1	105736463	105743702	-	ga200g.59558	ga200g.59558.1	4.14435	0.026206	0.031261
ga200g.10565.1	NC_069072.1	12365614	12366123	+	ga200g.10565	ga200g.10565.1	4.14698	0.026223	0.031281
ga200g.24769.1	NC_069074.1	46773544	46776954	+	ga200g.24769	ga200g.24769.1	4.14773	0.026228	0.031287
ga200g.25888.1	NC_069074.1	87029466	87030267	-	ga200g.25888	ga200g.25888.1	4.15192	0.026254	0.031318
ga200g.33938.1	NC_069076.1	74172848	74186101	+	ga200g.33938	ga200g.33938.1	4.15369	0.026265	0.031332
ga200g.47330.1	NC_069078.1	84711003	84711827	-	ga200g.47330	ga200g.47330.1	4.15728	0.026288	0.031359
ga200g.14412.1	NC_069073.1	1032915	1034400	-	ga200g.14412	ga200g.14412.1	4.15842	0.026295	0.031367
ga200g.71503.1	NC_069082.1	111879329	111879687	-	ga200g.71503	ga200g.71503.1	4.15926	0.026301	0.031374
ga200g.69217.1	NC_069082.1	8701219	8702173	+	ga200g.69217	ga200g.69217.1	4.16106	0.026312	0.031387
ga200g.39192.1	NC_069077.1	19551094	19552227	+	ga200g.39192	ga200g.39192.1	4.16356	0.026328	0.031406
ga200g.75175.1	NW_026440802.1	2042	2484	+	ga200g.75175	ga200g.75175.1	4.16426	0.026332	0.031411
ga200g.7060.1	NC_069071.1	52350819	52351536	+	ga200g.7060	ga200g.7060.1	4.16444	0.026333	0.031413
ga200g.49213.1	NC_069079.1	4096765	4097692	-	ga200g.49213	ga200g.49213.1	4.16702	0.02635	0.031432
ga200g.17393.1	NC_069073.1	110228831	110229203	-	ga200g.17393	ga200g.17393.1	4.16997	0.026368	0.031454
ga200g.17884.1	NC_069073.1	116960440	116961141	+	ga200g.17884	ga200g.17884.1	4.17049	0.026372	0.031458
ga200g.57730.1	NC_069080.1	22846280	22851497	+	ga200g.57730	ga200g.57730.1	4.17424	0.026395	0.031487
ga200g.10225.1	NC_069072.1	5769605	5770078	+	ga200g.10225	ga200g.10225.1	4.17862	0.026423	0.03152
ga200g.45544.1	NC_069078.1	72141271	72142362	+	ga200g.45544	ga200g.45544.1	4.18171	0.026443	0.031543
ga200g.6419.1	NC_069071.1	10254336	10257945	+	ga200g.6419	ga200g.6419.1	4.18478	0.026462	0.031566
ga200g.49513.1	NC_069079.1	6002031	6002828	+	ga200g.49513	ga200g.49513.1	4.18574	0.026468	0.031573
ga200g.68839.1	NC_069082.1	6002296	6002700	-	ga200g.68839	ga200g.68839.1	4.18638	0.026472	0.031578
ga200g.10208.1	NC_069072.1	5626952	5627622	+	ga200g.10208	ga200g.10208.1	4.18647	0.026473	0.031579
ga200g.49917.1	NC_069079.1	10974504	10975181	+	ga200g.49917	ga200g.49917.1	4.19189	0.026507	0.03162
ga200g.33428.1	NC_069076.1	55631905	55632245	+	ga200g.33428	ga200g.33428.1	4.19355	0.026517	0.031632
ga200g.61037.1	NC_069080.1	129464125	129476159	-	ga200g.61037	ga200g.61037.1	4.2008	0.026563	0.031687
ga200g.12264.1	NC_069072.1	106344486	106346366	+	ga200g.12264	ga200g.12264.1	4.20106	0.026565	0.031689
ga200g.33725.1	NC_069076.1	68202110	68205130	-	ga200g.33725	ga200g.33725.1	4.20818	0.02661	0.031743
ga200g.10654.1	NC_069072.1	14517830	14518689	+	ga200g.10654	ga200g.10654.1	4.20856	0.026612	0.031745
ga200g.46240.1	NC_069078.1	78263088	78265929	+	ga200g.46240	ga200g.46240.1	4.20881	0.026614	0.031747
ga200g.58322.1	NC_069080.1	32909956	32910505	+	ga200g.58322	ga200g.58322.1	4.21265	0.026638	0.031776
ga200g.66322.1	NC_069081.1	109422720	109423196	+	ga200g.66322	ga200g.66322.1	4.21412	0.026648	0.031787
ga200g.36222.1	NC_069076.1	101994688	101995435	+	ga200g.36222	ga200g.36222.1	4.21702	0.026666	0.031809
ga200g.45374.1	NC_069078.1	70317134	70318849	-	ga200g.45374	ga200g.45374.1	4.21793	0.026672	0.031816
ga200g.15113.1	NC_069073.1	7161540	7162267	+	ga200g.15113	ga200g.15113.1	4.22044	0.026688	0.031835
ga200g.40825.1	NC_069077.1	115711895	115712572	+	ga200g.40825	ga200g.40825.1	4.22289	0.026703	0.031854
ga200g.14490.1	NC_069073.1	1646103	1646829	-	ga200g.14490	ga200g.14490.1	4.22432	0.026712	0.031864
ga200g.59085.1	NC_069080.1	78858733	78859253	+	ga200g.59085	ga200g.59085.1	4.22535	0.026719	0.031872
ga200g.25517.1	NC_069074.1	82448505	82449222	+	ga200g.25517	ga200g.25517.1	4.22794	0.026735	0.031892
ga200g.28883.1	NC_069075.1	58029456	58032579	+	ga200g.28883	ga200g.28883.1	4.2298	0.026747	0.031906
ga200g.16632.1	NC_069073.1	79280178	79280505	-	ga200g.16632	ga200g.16632.1	4.23204	0.026761	0.031923
ga200g.7458.1	NC_069071.1	80657063	80659853	-	ga200g.7458	ga200g.7458.1	4.23316	0.026768	0.031931
ga200g.17271.1	NC_069073.1	107140823	107142213	+	ga200g.17271	ga200g.17271.1	4.23662	0.02679	0.031957
ga200g.11000.1	NC_069072.1	24087286	24088597	-	ga200g.11000	ga200g.11000.1	4.24235	0.026826	0.032
ga200g.50265.1	NC_069079.1	19693576	19694277	+	ga200g.50265	ga200g.50265.1	4.24332	0.026832	0.032008
ga200g.6856.1	NC_069071.1	30066200	30067082	-	ga200g.6856	ga200g.6856.1	4.24406	0.026837	0.032013
ga200g.12071.1	NC_069072.1	91020188	91020653	-	ga200g.12071	ga200g.12071.1	4.24621	0.026851	0.032029
ga200g.56638.1	NC_069080.1	11442972	11443600	+	ga200g.56638	ga200g.56638.1	4.25106	0.026881	0.032066
ga200g.60774.2	NC_069080.1	123448187	123449946	-	ga200g.60774	ga200g.60774.2	4.2516	0.026885	0.03207
ga200g.51371.1	NC_069079.1	44047525	44048381	+	ga200g.51371	ga200g.51371.1	4.25314	0.026894	0.032082
ga200g.12390.1	NC_069072.1	116032972	116034303	+	ga200g.12390	ga200g.12390.1	4.25359	0.026897	0.032085
ga200g.11840.1	NC_069072.1	70648418	70648859	+	ga200g.11840	ga200g.11840.1	4.25373	0.026898	0.032086
ga200g.69718.1	NC_069082.1	23943365	23944466	+	ga200g.69718	ga200g.69718.1	4.254	0.0269	0.032088
ga200g.53281.1	NC_069079.1	125409128	125420182	-	ga200g.53281	ga200g.53281.1	4.25835	0.026927	0.032121
ga200g.33534.1	NC_069076.1	60213113	60213561	+	ga200g.33534	ga200g.33534.1	4.25989	0.026937	0.032133
ga200g.23966.1	NC_069074.1	29899205	29899779	-	ga200g.23966	ga200g.23966.1	4.26059	0.026941	0.032138
ga200g.38532.1	NC_069077.1	9682049	9682620	+	ga200g.38532	ga200g.38532.1	4.26126	0.026946	0.032143
ga200g.72147.1	NC_069082.1	120544384	120544907	+	ga200g.72147	ga200g.72147.1	4.26613	0.026976	0.03218
ga200g.60189.1	NC_069080.1	119073255	119073689	+	ga200g.60189	ga200g.60189.1	4.26706	0.026982	0.032187
ga200g.39799.1	NC_069077.1	33896986	33899077	-	ga200g.39799	ga200g.39799.1	4.27082	0.027006	0.032215
ga200g.64128.1	NC_069081.1	55632065	55644069	-	ga200g.64128	ga200g.64128.1	4.27119	0.027008	0.032218
ga200g.26039.1	NC_069074.1	88367019	88367623	+	ga200g.26039	ga200g.26039.1	4.2717	0.027012	0.032222
ga200g.59948.1	NC_069080.1	115847140	115848395	-	ga200g.59948	ga200g.59948.1	4.27285	0.027019	0.03223
ga200g.54464.1	NC_069080.1	15012210	15012592	-	ga200g.54464	ga200g.54464.1	4.27715	0.027046	0.032263
ga200g.44279.1	NC_069078.1	52093512	52097878	-	ga200g.44279	ga200g.44279.1	4.27785	0.027051	0.032268
ga200g.26212.1	NC_069074.1	90400509	90401001	-	ga200g.26212	ga200g.26212.1	4.27935	0.02706	0.032279
ga200g.12029.2	NC_069072.1	84248557	84262999	+	ga200g.12029	ga200g.12029.2	4.28289	0.027082	0.032306
ga200g.24173.1	NC_069074.1	33433758	33434111	-	ga200g.24173	ga200g.24173.1	4.28517	0.027097	0.032323
ga200g.29656.1	NC_069075.1	108401156	108401801	+	ga200g.29656	ga200g.29656.1	4.28816	0.027116	0.032346
ga200g.19401.1	NC_069074.1	2303439	2310498	-	ga200g.19401	ga200g.19401.1	4.28858	0.027118	0.032349
ga200g.71782.1	NC_069082.1	115496128	115496863	+	ga200g.71782	ga200g.71782.1	4.28869	0.027119	0.03235
ga200g.70149.1	NC_069082.1	51927556	51932681	+	ga200g.70149	ga200g.70149.1	4.29304	0.027147	0.032383
ga200g.35370.1	NC_069076.1	95550362	95550843	+	ga200g.35370	ga200g.35370.1	4.2963	0.027167	0.032407
ga200g.30520.1	NC_069075.1	132687417	132688002	+	ga200g.30520	ga200g.30520.1	4.30413	0.027217	0.032466
ga200g.70902.1	NC_069082.1	97575434	97579575	+	ga200g.70902	ga200g.70902.1	4.30435	0.027218	0.032468
ga200g.34495.2	NC_069076.1	83789825	83790604	-	ga200g.34495	ga200g.34495.2	4.30501	0.027222	0.032473
ga200g.5774.1	NC_069071.1	1619077	1619749	+	ga200g.5774	ga200g.5774.1	4.30543	0.027225	0.032476
ga200g.11920.1	NC_069072.1	77441812	77451113	+	ga200g.11920	ga200g.11920.1	4.30548	0.027225	0.032477
ga200g.6538.1	NC_069071.1	17108127	17109328	+	ga200g.6538	ga200g.6538.1	4.30687	0.027234	0.032487
ga200g.28273.2	NC_069075.1	19221466	19223187	-	ga200g.28273	ga200g.28273.2	4.30777	0.02724	0.032494
ga200g.56375.1	NC_069080.1	9200940	9202405	+	ga200g.56375	ga200g.56375.1	4.30836	0.027243	0.032498
ga200g.54047.1	NC_069079.1	129575353	129576176	+	ga200g.54047	ga200g.54047.1	4.31116	0.027261	0.032519
ga200g.57690.1	NC_069080.1	22404035	22406277	+	ga200g.57690	ga200g.57690.1	4.31177	0.027265	0.032524
ga200g.32629.1	NC_069076.1	9601897	9602683	+	ga200g.32629	ga200g.32629.1	4.31517	0.027287	0.03255
ga200g.9892.1	NC_069072.1	3118431	3119423	-	ga200g.9892	ga200g.9892.1	4.31629	0.027294	0.032558
ga200g.59167.1	NC_069080.1	84500860	84502979	-	ga200g.59167	ga200g.59167.1	4.31724	0.0273	0.032565
ga200g.7994.1	NC_069071.1	105171507	105172799	-	ga200g.7994	ga200g.7994.1	4.32737	0.027364	0.032642
ga200g.13309.1	NC_069072.1	133156359	133157127	-	ga200g.13309	ga200g.13309.1	4.32899	0.027374	0.032654
ga200g.29227.1	NC_069075.1	89383417	89399610	+	ga200g.29227	ga200g.29227.1	4.33067	0.027385	0.032667
ga200g.68736.1	NC_069082.1	4084829	4085735	+	ga200g.68736	ga200g.68736.1	4.331	0.027387	0.032669
ga200g.50046.1	NC_069079.1	12097011	12097568	+	ga200g.50046	ga200g.50046.1	4.33222	0.027394	0.032678
ga200g.41273.1	NC_069077.1	130123938	130125844	-	ga200g.41273	ga200g.41273.1	4.3341	0.027406	0.032692
ga200g.15694.1	NC_069073.1	14505587	14507257	-	ga200g.15694	ga200g.15694.1	4.33624	0.02742	0.032709
ga200g.1749.1	NC_069070.1	19804408	19805055	-	ga200g.1749	ga200g.1749.1	4.33648	0.027421	0.03271
ga200g.26906.1	NC_069075.1	1297005	1300633	+	ga200g.26906	ga200g.26906.1	4.33673	0.027423	0.032712
ga200g.41107.1	NC_069077.1	126621824	126640941	-	ga200g.41107	ga200g.41107.1	4.33822	0.027432	0.032724
ga200g.1570.1	NC_069070.1	16357042	16357357	+	ga200g.1570	ga200g.1570.1	4.33919	0.027438	0.032731
ga200g.56821.1	NC_069080.1	12870297	12871184	+	ga200g.56821	ga200g.56821.1	4.33921	0.027439	0.032731
ga200g.14513.1	NC_069073.1	1753011	1753670	+	ga200g.14513	ga200g.14513.1	4.33963	0.027441	0.032734
ga200g.29040.1	NC_069075.1	76370620	76373608	+	ga200g.29040	ga200g.29040.1	4.34115	0.027451	0.032746
ga200g.57517.1	NC_069080.1	20699957	20701378	+	ga200g.57517	ga200g.57517.1	4.34221	0.027458	0.032754
ga200g.13734.1	NC_069072.1	136243779	136246908	+	ga200g.13734	ga200g.13734.1	4.34389	0.027468	0.032766
ga200g.41400.1	NC_069077.1	132017484	132017782	+	ga200g.41400	ga200g.41400.1	4.34599	0.027481	0.032782
ga200g.72856.1	NC_069082.1	124513071	124513559	-	ga200g.72856	ga200g.72856.1	4.3475	0.027491	0.032793
ga200g.36524.1	NC_069076.1	103716705	103717076	-	ga200g.36524	ga200g.36524.1	4.35151	0.027516	0.032824
ga200g.71064.1	NC_069082.1	105814725	105815851	-	ga200g.71064	ga200g.71064.1	4.35197	0.027519	0.032827
ga200g.32565.1	NC_069076.1	9008678	9009296	+	ga200g.32565	ga200g.32565.1	4.35276	0.027524	0.032833
ga200g.40910.1	NC_069077.1	120942178	120943099	-	ga200g.40910	ga200g.40910.1	4.35282	0.027525	0.032834
ga200g.46930.1	NC_069078.1	82459794	82461825	+	ga200g.46930	ga200g.46930.1	4.35476	0.027537	0.032848
ga200g.69543.1	NC_069082.1	14451287	14456974	+	ga200g.69543	ga200g.69543.1	4.35806	0.027558	0.032873
ga200g.63890.1	NC_069081.1	34668352	34670566	-	ga200g.63890	ga200g.63890.1	4.36041	0.027573	0.032891
ga200g.59000.1	NC_069080.1	69936300	69937081	-	ga200g.59000	ga200g.59000.1	4.3628	0.027588	0.032909
ga200g.17328.1	NC_069073.1	108394426	108398973	-	ga200g.17328	ga200g.17328.1	4.3637	0.027593	0.032916
ga200g.70492.1	NC_069082.1	83129619	83129940	+	ga200g.70492	ga200g.70492.1	4.36889	0.027626	0.032955
ga200g.41749.1	NC_069077.1	135925265	135925738	-	ga200g.41749	ga200g.41749.1	4.36991	0.027633	0.032963
ga200g.68884.1	NC_069082.1	6522541	6523442	+	ga200g.68884	ga200g.68884.1	4.37124	0.027641	0.032973
ga200g.70684.1	NC_069082.1	91605426	91606387	-	ga200g.70684	ga200g.70684.1	4.37148	0.027643	0.032974
ga200g.65922.1	NC_069081.1	105116389	105117163	+	ga200g.65922	ga200g.65922.1	4.37853	0.027687	0.033028
ga200g.57751.1	NC_069080.1	23196960	23197387	+	ga200g.57751	ga200g.57751.1	4.38028	0.027698	0.033041
ga200g.28495.1	NC_069075.1	29555625	29556604	+	ga200g.28495	ga200g.28495.1	4.38158	0.027706	0.033051
ga200g.51486.1	NC_069079.1	46905344	46906781	-	ga200g.51486	ga200g.51486.1	4.38743	0.027744	0.033095
ga200g.30946.1	NC_069075.1	138165265	138165984	+	ga200g.30946	ga200g.30946.1	4.38913	0.027754	0.033108
ga200g.22433.1	NC_069074.1	16990662	16992509	-	ga200g.22433	ga200g.22433.1	4.39053	0.027763	0.033118
ga200g.7374.1	NC_069071.1	72868411	72869123	+	ga200g.7374	ga200g.7374.1	4.39341	0.027781	0.03314
ga200g.60230.1	NC_069080.1	119350661	119352365	-	ga200g.60230	ga200g.60230.1	4.3972	0.027805	0.033168
ga200g.28530.1	NC_069075.1	32362147	32362706	-	ga200g.28530	ga200g.28530.1	4.39749	0.027807	0.033171
ga200g.6966.1	NC_069071.1	41023872	41024426	-	ga200g.6966	ga200g.6966.1	4.39808	0.027811	0.033175
ga200g.32616.1	NC_069076.1	10727846	10778139	+	ga200g.32616	ga200g.32616.1	4.3997	0.027821	0.033187
ga200g.15085.1	NC_069073.1	6632379	6632925	-	ga200g.15085	ga200g.15085.1	4.40146	0.027832	0.033201
ga200g.15179.1	NC_069073.1	7781849	7782530	+	ga200g.15179	ga200g.15179.1	4.40591	0.02786	0.033234
ga200g.7720.1	NC_069071.1	101055353	101056005	-	ga200g.7720	ga200g.7720.1	4.40789	0.027873	0.033249
ga200g.69756.1	NC_069082.1	24701869	24702518	-	ga200g.69756	ga200g.69756.1	4.40874	0.027878	0.033255
ga200g.41057.1	NC_069077.1	126223128	126223987	+	ga200g.41057	ga200g.41057.1	4.41103	0.027893	0.033273
ga200g.19694.1	NC_069074.1	3734875	3735966	+	ga200g.19694	ga200g.19694.1	4.41228	0.027901	0.033282
ga200g.63863.1	NC_069081.1	33299755	33301929	+	ga200g.63863	ga200g.63863.1	4.41589	0.027923	0.033309
ga200g.52271.1	NC_069079.1	105191689	105192744	+	ga200g.52271	ga200g.52271.1	4.41639	0.027927	0.033313
ga200g.57743.1	NC_069080.1	23097398	23097961	+	ga200g.57743	ga200g.57743.1	4.41741	0.027933	0.033321
ga200g.7974.1	NC_069071.1	105079991	105080939	+	ga200g.7974	ga200g.7974.1	4.41775	0.027935	0.033323
ga200g.24639.1	NC_069074.1	41822354	41822760	+	ga200g.24639	ga200g.24639.1	4.41861	0.027941	0.03333
ga200g.26036.1	NC_069074.1	88341491	88350275	-	ga200g.26036	ga200g.26036.1	4.42062	0.027953	0.033345
ga200g.72006.1	NC_069082.1	119175891	119182255	-	ga200g.72006	ga200g.72006.1	4.42538	0.027983	0.033381
ga200g.53538.1	NC_069079.1	124402336	124404692	+	ga200g.53538	ga200g.53538.1	4.42545	0.027984	0.033381
ga200g.38872.1	NC_069077.1	14902023	14906523	+	ga200g.38872	ga200g.38872.1	4.42911	0.028007	0.033409
ga200g.61986.1	NC_069080.1	136569205	136570839	+	ga200g.61986	ga200g.61986.1	4.42924	0.028008	0.03341
ga200g.12003.1	NC_069072.1	81749176	81753010	+	ga200g.12003	ga200g.12003.1	4.43111	0.02802	0.033424
ga200g.13784.1	NC_069072.1	136546585	136547528	+	ga200g.13784	ga200g.13784.1	4.43118	0.02802	0.033425
ga200g.44202.1	NC_069078.1	50711807	50712384	+	ga200g.44202	ga200g.44202.1	4.43238	0.028028	0.033434
ga200g.35298.1	NC_069076.1	94827442	94828061	-	ga200g.35298	ga200g.35298.1	4.43345	0.028034	0.033442
ga200g.29112.1	NC_069075.1	81813880	81819992	+	ga200g.29112	ga200g.29112.1	4.43694	0.028057	0.033468
ga200g.8683.1	NC_069071.1	112775124	112775505	+	ga200g.8683	ga200g.8683.1	4.44437	0.028104	0.033524
ga200g.60912.1	NC_069080.1	126255822	126256761	+	ga200g.60912	ga200g.60912.1	4.44495	0.028107	0.033529
ga200g.59036.1	NC_069080.1	73863146	73864445	+	ga200g.59036	ga200g.59036.1	4.44828	0.028128	0.033554
ga200g.34408.1	NC_069076.1	82075843	82077551	+	ga200g.34408	ga200g.34408.1	4.45175	0.02815	0.03358
ga200g.16158.1	NC_069073.1	33549712	33551769	+	ga200g.16158	ga200g.16158.1	4.45301	0.028158	0.033589
ga200g.21183.1	NC_069074.1	10525304	10525615	+	ga200g.21183	ga200g.21183.1	4.45455	0.028168	0.033601
ga200g.59943.1	NC_069080.1	115768804	115770477	+	ga200g.59943	ga200g.59943.1	4.45536	0.028173	0.033607
ga200g.43895.1	NC_069078.1	27999000	28000086	-	ga200g.43895	ga200g.43895.1	4.4561	0.028178	0.033613
ga200g.63062.1	NC_069081.1	8302488	8303093	+	ga200g.63062	ga200g.63062.1	4.45974	0.028201	0.03364
ga200g.48979.1	NC_069079.1	2659774	2660458	+	ga200g.48979	ga200g.48979.1	4.45997	0.028202	0.033642
ga200g.15144.1	NC_069073.1	7443900	7444436	+	ga200g.15144	ga200g.15144.1	4.46243	0.028218	0.03366
ga200g.1794.1	NC_069070.1	21992021	22004713	+	ga200g.1794	ga200g.1794.1	4.46652	0.028244	0.033691
ga200g.58461.1	NC_069080.1	39055368	39072363	+	ga200g.58461	ga200g.58461.1	4.46696	0.028246	0.033695
ga200g.74787.1	NW_026440503.1	21412	21819	+	ga200g.74787	ga200g.74787.1	4.47358	0.028288	0.033745
ga200g.26542.1	NC_069074.1	93059263	93059689	-	ga200g.26542	ga200g.26542.1	4.47565	0.028301	0.03376
ga200g.27209.1	NC_069075.1	5122808	5123468	-	ga200g.27209	ga200g.27209.1	4.47801	0.028316	0.033778
ga200g.60138.1	NC_069080.1	118104794	118110499	+	ga200g.60138	ga200g.60138.1	4.47945	0.028325	0.033789
ga200g.43263.2	NC_069078.1	5570193	5572931	-	ga200g.43263	ga200g.43263.2	4.4844	0.028357	0.033826
ga200g.21413.1	NC_069074.1	11507764	11509380	-	ga200g.21413	ga200g.21413.1	4.48636	0.028369	0.033841
ga200g.62724.1	NC_069081.1	3107787	3108561	-	ga200g.62724	ga200g.62724.1	4.49187	0.028404	0.033882
ga200g.12069.1	NC_069072.1	91197254	91201003	-	ga200g.12069	ga200g.12069.1	4.49515	0.028425	0.033907
ga200g.23173.1	NC_069074.1	23247687	23248347	+	ga200g.23173	ga200g.23173.1	4.49654	0.028433	0.033918
ga200g.4735.1	NC_069070.1	120388018	120388806	-	ga200g.4735	ga200g.4735.1	4.49749	0.028439	0.033925
ga200g.38612.1	NC_069077.1	10755161	10758949	+	ga200g.38612	ga200g.38612.1	4.50331	0.028476	0.033969
ga200g.4084.1	NC_069070.1	114041926	114049256	-	ga200g.4084	ga200g.4084.1	4.50929	0.028514	0.034014
ga200g.33535.1	NC_069076.1	60214426	60216363	+	ga200g.33535	ga200g.33535.1	4.51012	0.028519	0.03402
ga200g.11421.1	NC_069072.1	43396826	43397821	-	ga200g.11421	ga200g.11421.1	4.51131	0.028527	0.034029
ga200g.24291.1	NC_069074.1	35602108	35603564	+	ga200g.24291	ga200g.24291.1	4.51247	0.028534	0.034038
ga200g.33587.1	NC_069076.1	61333642	61334104	+	ga200g.33587	ga200g.33587.1	4.51307	0.028538	0.034042
ga200g.45277.1	NC_069078.1	69415460	69416241	+	ga200g.45277	ga200g.45277.1	4.51372	0.028542	0.034047
ga200g.63199.2	NC_069081.1	9339505	9350232	-	ga200g.63199	ga200g.63199.2	4.51618	0.028558	0.034066
ga200g.1610.1	NC_069070.1	17193741	17197272	-	ga200g.1610	ga200g.1610.1	4.51743	0.028566	0.034075
ga200g.43424.1	NC_069078.1	7979154	7980217	-	ga200g.43424	ga200g.43424.1	4.5177	0.028567	0.034077
ga200g.6586.1	NC_069071.1	21769076	21770177	-	ga200g.6586	ga200g.6586.1	4.52139	0.028591	0.034105
ga200g.15840.1	NC_069073.1	18021775	18024528	+	ga200g.15840	ga200g.15840.1	4.52416	0.028608	0.034126
ga200g.42968.1	NC_069078.1	3134234	3134700	+	ga200g.42968	ga200g.42968.1	4.52926	0.02864	0.034165
ga200g.26079.1	NC_069074.1	88914928	88915470	+	ga200g.26079	ga200g.26079.1	4.52988	0.028644	0.034169
ga200g.24518.1	NC_069074.1	37376980	37377825	+	ga200g.24518	ga200g.24518.1	4.53047	0.028648	0.034174
ga200g.60378.1	NC_069080.1	120859891	120872692	-	ga200g.60378	ga200g.60378.1	4.53211	0.028658	0.034186
ga200g.73148.1	NC_069082.1	126324551	126340213	+	ga200g.73148	ga200g.73148.1	4.53209	0.028658	0.034186
ga200g.33863.1	NC_069076.1	71550926	71558643	-	ga200g.33863	ga200g.33863.1	4.53311	0.028665	0.034194
ga200g.21759.1	NC_069074.1	13347256	13347868	-	ga200g.21759	ga200g.21759.1	4.53658	0.028687	0.03422
ga200g.1913.1	NC_069070.1	28388617	28390151	-	ga200g.1913	ga200g.1913.1	4.53777	0.028694	0.034229
ga200g.24219.1	NC_069074.1	33959919	33974538	-	ga200g.24219	ga200g.24219.1	4.53977	0.028707	0.034244
ga200g.6475.1	NC_069071.1	13846446	13846826	+	ga200g.6475	ga200g.6475.1	4.54475	0.028738	0.034281
ga200g.11765.1	NC_069072.1	66565405	66567147	-	ga200g.11765	ga200g.11765.1	4.548	0.028759	0.034306
ga200g.58142.4	NC_069080.1	28237533	28237891	+	ga200g.58142	ga200g.58142.4	4.54979	0.02877	0.034319
ga200g.17303.1	NC_069073.1	107793430	107793936	+	ga200g.17303	ga200g.17303.1	4.55219	0.028785	0.034337
ga200g.63734.1	NC_069081.1	23308821	23309252	-	ga200g.63734	ga200g.63734.1	4.5545	0.0288	0.034355
ga200g.50706.1	NC_069079.1	26504187	26504562	-	ga200g.50706	ga200g.50706.1	4.55556	0.028807	0.034363
ga200g.24553.1	NC_069074.1	40213230	40213726	+	ga200g.24553	ga200g.24553.1	4.5566	0.028813	0.034371
ga200g.55932.1	NC_069080.1	6918525	6918981	-	ga200g.55932	ga200g.55932.1	4.55721	0.028817	0.034375
ga200g.14774.1	NC_069073.1	3752880	3753610	-	ga200g.14774	ga200g.14774.1	4.56209	0.028848	0.034412
ga200g.10040.1	NC_069072.1	4293672	4294487	+	ga200g.10040	ga200g.10040.1	4.56544	0.028869	0.034437
ga200g.44505.1	NC_069078.1	59626013	59626595	+	ga200g.44505	ga200g.44505.1	4.56983	0.028897	0.034471
ga200g.62459.1	NC_069081.1	1054558	1056121	-	ga200g.62459	ga200g.62459.1	4.56984	0.028897	0.034471
ga200g.4332.1	NC_069070.1	116500685	116501105	+	ga200g.4332	ga200g.4332.1	4.57584	0.028935	0.034516
ga200g.51183.1	NC_069079.1	39270851	39272171	+	ga200g.51183	ga200g.51183.1	4.58326	0.028982	0.034572
ga200g.51033.1	NC_069079.1	36288467	36294324	+	ga200g.51033	ga200g.51033.1	4.58404	0.028987	0.034578
ga200g.28195.2	NC_069075.1	17292424	17294251	-	ga200g.28195	ga200g.28195.2	4.58491	0.028992	0.034584
ga200g.54439.1	NC_069080.1	14851701	14854231	+	ga200g.54439	ga200g.54439.1	4.58529	0.028995	0.034587
ga200g.51182.1	NC_069079.1	39262849	39270973	-	ga200g.51182	ga200g.51182.1	4.58547	0.028996	0.034589
ga200g.23276.1	NC_069074.1	23930205	23932064	-	ga200g.23276	ga200g.23276.1	4.58734	0.029008	0.034603
ga200g.30880.1	NC_069075.1	137399891	137400262	+	ga200g.30880	ga200g.30880.1	4.59023	0.029026	0.034624
ga200g.70680.1	NC_069082.1	91521919	91524511	+	ga200g.70680	ga200g.70680.1	4.59917	0.029082	0.034692
ga200g.16703.1	NC_069073.1	83242955	83253081	-	ga200g.16703	ga200g.16703.1	4.60276	0.029105	0.034719
ga200g.51032.2	NC_069079.1	36293323	36294830	-	ga200g.51032	ga200g.51032.2	4.60564	0.029123	0.034741
ga200g.28937.1	NC_069075.1	65156962	65158726	-	ga200g.28937	ga200g.28937.1	4.60929	0.029146	0.034768
ga200g.16565.1	NC_069073.1	70188005	70195115	-	ga200g.16565	ga200g.16565.1	4.60955	0.029148	0.03477
ga200g.10998.1	NC_069072.1	23437577	23441177	-	ga200g.10998	ga200g.10998.1	4.61039	0.029153	0.034776
ga200g.23221.1	NC_069074.1	23593565	23594461	-	ga200g.23221	ga200g.23221.1	4.61321	0.029171	0.034798
ga200g.16167.1	NC_069073.1	34434742	34435579	-	ga200g.16167	ga200g.16167.1	4.61438	0.029179	0.034807
ga200g.3259.1	NC_069070.1	102428690	102429584	-	ga200g.3259	ga200g.3259.1	4.61696	0.029195	0.034826
ga200g.8185.1	NC_069071.1	107579529	107579967	-	ga200g.8185	ga200g.8185.1	4.61765	0.029199	0.034831
ga200g.57827.1	NC_069080.1	26997129	26998917	+	ga200g.57827	ga200g.57827.1	4.61862	0.029205	0.034839
ga200g.6271.1	NC_069071.1	7463241	7464075	+	ga200g.6271	ga200g.6271.1	4.61924	0.029209	0.034843
ga200g.33303.1	NC_069076.1	46018866	46022403	-	ga200g.33303	ga200g.33303.1	4.62029	0.029216	0.034851
ga200g.27022.1	NC_069075.1	1801220	1801627	-	ga200g.27022	ga200g.27022.1	4.62129	0.029222	0.034859
ga200g.46435.1	NC_069078.1	79838875	79839433	+	ga200g.46435	ga200g.46435.1	4.6243	0.029241	0.034881
ga200g.60070.1	NC_069080.1	117312107	117313159	+	ga200g.60070	ga200g.60070.1	4.62737	0.029261	0.034905
ga200g.44441.1	NC_069078.1	58707312	58709785	-	ga200g.44441	ga200g.44441.1	4.63052	0.029281	0.034928
ga200g.15969.1	NC_069073.1	22173433	22174991	+	ga200g.15969	ga200g.15969.1	4.63226	0.029292	0.034941
ga200g.58071.1	NC_069080.1	26845042	26846129	-	ga200g.58071	ga200g.58071.1	4.6341	0.029303	0.034955
ga200g.41647.1	NC_069077.1	135044577	135045394	-	ga200g.41647	ga200g.41647.1	4.63459	0.029306	0.034959
ga200g.23512.1	NC_069074.1	25868093	25869559	+	ga200g.23512	ga200g.23512.1	4.63479	0.029308	0.034961
ga200g.27782.1	NC_069075.1	9162961	9164048	+	ga200g.27782	ga200g.27782.1	4.6383	0.02933	0.034987
ga200g.61803.2	NC_069080.1	135260198	135263158	-	ga200g.61803	ga200g.61803.2	4.6391	0.029335	0.034993
ga200g.46362.1	NC_069078.1	79321484	79321906	-	ga200g.46362	ga200g.46362.1	4.6407	0.029345	0.035005
ga200g.55353.1	NC_069080.1	4130299	4131278	-	ga200g.55353	ga200g.55353.1	4.64107	0.029347	0.035008
ga200g.33270.1	NC_069076.1	45269436	45270041	-	ga200g.33270	ga200g.33270.1	4.64244	0.029356	0.035018
ga200g.59669.1	NC_069080.1	107126336	107130024	+	ga200g.59669	ga200g.59669.1	4.6427	0.029358	0.03502
ga200g.27707.1	NC_069075.1	8662748	8663786	-	ga200g.27707	ga200g.27707.1	4.64375	0.029364	0.035028
ga200g.22709.1	NC_069074.1	18629160	18629870	+	ga200g.22709	ga200g.22709.1	4.64398	0.029366	0.03503
ga200g.43230.1	NC_069078.1	5169756	5170768	+	ga200g.43230	ga200g.43230.1	4.64396	0.029366	0.03503
ga200g.4550.1	NC_069070.1	118489597	118491286	-	ga200g.4550	ga200g.4550.1	4.64463	0.02937	0.035035
ga200g.27675.1	NC_069075.1	8411750	8412458	-	ga200g.27675	ga200g.27675.1	4.64513	0.029373	0.035039
ga200g.6631.1	NC_069071.1	23338595	23354431	-	ga200g.6631	ga200g.6631.1	4.64727	0.029387	0.035055
ga200g.64274.1	NC_069081.1	73393952	73397399	-	ga200g.64274	ga200g.64274.1	4.65293	0.029422	0.035097
ga200g.60586.1	NC_069080.1	122369128	122369581	-	ga200g.60586	ga200g.60586.1	4.65382	0.029428	0.035104
ga200g.43388.1	NC_069078.1	7202580	7203187	-	ga200g.43388	ga200g.43388.1	4.65625	0.029443	0.035122
ga200g.6558.1	NC_069071.1	20618762	20619214	-	ga200g.6558	ga200g.6558.1	4.65691	0.029448	0.035127
ga200g.65747.1	NC_069081.1	103655197	103655957	-	ga200g.65747	ga200g.65747.1	4.65709	0.029449	0.035129
ga200g.27545.1	NC_069075.1	6955342	6955731	-	ga200g.27545	ga200g.27545.1	4.65827	0.029456	0.035138
ga200g.40577.1	NC_069077.1	91839062	91839736	+	ga200g.40577	ga200g.40577.1	4.66265	0.029484	0.035171
ga200g.27023.1	NC_069075.1	1801657	1802651	+	ga200g.27023	ga200g.27023.1	4.66939	0.029526	0.035222
ga200g.51083.1	NC_069079.1	37101950	37102580	+	ga200g.51083	ga200g.51083.1	4.6724	0.029545	0.035244
ga200g.3867.1	NC_069070.1	111114207	111115101	-	ga200g.3867	ga200g.3867.1	4.67336	0.029552	0.035251
ga200g.71191.2	NC_069082.1	107196167	107198650	-	ga200g.71191	ga200g.71191.2	4.67479	0.029561	0.035262
ga200g.53408.1	NC_069079.1	123243806	123244280	-	ga200g.53408	ga200g.53408.1	4.67506	0.029562	0.035264
ga200g.61507.1	NC_069080.1	133052437	133052974	+	ga200g.61507	ga200g.61507.1	4.67529	0.029564	0.035266
ga200g.15184.1	NC_069073.1	7808724	7809998	-	ga200g.15184	ga200g.15184.1	4.67702	0.029575	0.035279
ga200g.65697.1	NC_069081.1	102968199	102968932	+	ga200g.65697	ga200g.65697.1	4.68382	0.029618	0.03533
ga200g.29175.1	NC_069075.1	85643875	85644514	+	ga200g.29175	ga200g.29175.1	4.6853	0.029627	0.035342
ga200g.63099.1	NC_069081.1	11734033	11735221	+	ga200g.63099	ga200g.63099.1	4.68628	0.029633	0.035349
ga200g.59007.1	NC_069080.1	69451377	69452243	-	ga200g.59007	ga200g.59007.1	4.68668	0.029636	0.035352
ga200g.11144.1	NC_069072.1	30378364	30378938	-	ga200g.11144	ga200g.11144.1	4.6875	0.029641	0.035358
ga200g.16504.1	NC_069073.1	63778015	63779057	+	ga200g.16504	ga200g.16504.1	4.68875	0.029649	0.035368
ga200g.43133.1	NC_069078.1	4092415	4096378	+	ga200g.43133	ga200g.43133.1	4.68902	0.029651	0.03537
ga200g.17991.1	NC_069073.1	117772050	117772890	+	ga200g.17991	ga200g.17991.1	4.69231	0.029671	0.035394
ga200g.11859.1	NC_069072.1	71226671	71230545	-	ga200g.11859	ga200g.11859.1	4.693	0.029676	0.0354
ga200g.24625.1	NC_069074.1	41139737	41140132	-	ga200g.24625	ga200g.24625.1	4.6969	0.0297	0.035429
ga200g.34043.1	NC_069076.1	75260187	75263602	-	ga200g.34043	ga200g.34043.1	4.69731	0.029703	0.035432
ga200g.63517.1	NC_069081.1	16094742	16096426	-	ga200g.63517	ga200g.63517.1	4.69737	0.029703	0.035433
ga200g.39277.1	NC_069077.1	20809641	20810225	-	ga200g.39277	ga200g.39277.1	4.69857	0.029711	0.035442
ga200g.1507.1	NC_069070.1	15088126	15089405	-	ga200g.1507	ga200g.1507.1	4.70249	0.029736	0.035471
ga200g.53622.1	NC_069079.1	126893990	126895320	-	ga200g.53622	ga200g.53622.1	4.70498	0.029751	0.03549
ga200g.59657.1	NC_069080.1	107038745	107044907	+	ga200g.59657	ga200g.59657.1	4.70524	0.029753	0.035492
ga200g.59312.1	NC_069080.1	94014813	94017418	-	ga200g.59312	ga200g.59312.1	4.70567	0.029756	0.035495
ga200g.17836.1	NC_069073.1	116617747	116618890	+	ga200g.17836	ga200g.17836.1	4.70879	0.029776	0.035519
ga200g.6468.1	NC_069071.1	13715967	13716456	+	ga200g.6468	ga200g.6468.1	4.71181	0.029795	0.035542
ga200g.16538.1	NC_069073.1	65578734	65581342	+	ga200g.16538	ga200g.16538.1	4.71289	0.029802	0.03555
ga200g.49942.1	NC_069079.1	11187085	11188993	-	ga200g.49942	ga200g.49942.1	4.7236	0.029869	0.03563
ga200g.59951.1	NC_069080.1	115866465	115867843	-	ga200g.59951	ga200g.59951.1	4.72932	0.029905	0.035674
ga200g.16815.1	NC_069073.1	92194863	92195507	+	ga200g.16815	ga200g.16815.1	4.73467	0.029939	0.035714
ga200g.44799.1	NC_069078.1	64448891	64449669	+	ga200g.44799	ga200g.44799.1	4.73635	0.02995	0.035727
ga200g.53277.1	NC_069079.1	125399892	125400630	+	ga200g.53277	ga200g.53277.1	4.7375	0.029957	0.035735
ga200g.41360.1	NC_069077.1	131399488	131410304	-	ga200g.41360	ga200g.41360.1	4.73759	0.029958	0.035736
ga200g.72328.1	NW_026440305.1	129064	129377	+	ga200g.72328	ga200g.72328.1	4.73913	0.029967	0.035748
ga200g.40542.1	NC_069077.1	90340513	90340927	+	ga200g.40542	ga200g.40542.1	4.74286	0.029991	0.035776
ga200g.53672.1	NC_069079.1	126287547	126287936	+	ga200g.53672	ga200g.53672.1	4.74344	0.029995	0.03578
ga200g.1084.1	NC_069070.1	11632090	11636346	+	ga200g.1084	ga200g.1084.1	4.74502	0.030005	0.035792
ga200g.64926.1	NC_069081.1	92896315	92896916	+	ga200g.64926	ga200g.64926.1	4.74935	0.030032	0.035825
ga200g.33322.1	NC_069076.1	46252176	46252621	-	ga200g.33322	ga200g.33322.1	4.74958	0.030034	0.035826
ga200g.2980.1	NC_069070.1	93795266	93796574	+	ga200g.2980	ga200g.2980.1	4.75251	0.030052	0.035849
ga200g.25572.1	NC_069074.1	83002440	83002807	+	ga200g.25572	ga200g.25572.1	4.75408	0.030062	0.03586
ga200g.27351.1	NC_069075.1	4915822	4916318	-	ga200g.27351	ga200g.27351.1	4.75773	0.030085	0.035888
ga200g.24626.1	NC_069074.1	41140053	41140355	+	ga200g.24626	ga200g.24626.1	4.76153	0.030109	0.035917
ga200g.25761.2	NC_069074.1	85278296	85279215	+	ga200g.25761	ga200g.25761.2	4.7635	0.030122	0.035931
ga200g.43130.1	NC_069078.1	3997571	3998296	-	ga200g.43130	ga200g.43130.1	4.76584	0.030136	0.035949
ga200g.65466.1	NC_069081.1	99467419	99468785	+	ga200g.65466	ga200g.65466.1	4.76862	0.030154	0.03597
ga200g.27753.1	NC_069075.1	8946920	8947432	-	ga200g.27753	ga200g.27753.1	4.77141	0.030172	0.035991
ga200g.53900.1	NC_069079.1	128333720	128335895	+	ga200g.53900	ga200g.53900.1	4.77206	0.030176	0.035996
ga200g.33373.1	NC_069076.1	50240326	50241157	-	ga200g.33373	ga200g.33373.1	4.77249	0.030178	0.035999
ga200g.16146.1	NC_069073.1	30739954	30741246	-	ga200g.16146	ga200g.16146.1	4.77497	0.030194	0.036018
ga200g.59745.1	NC_069080.1	110254748	110255394	+	ga200g.59745	ga200g.59745.1	4.77589	0.0302	0.036025
ga200g.59239.1	NC_069080.1	90537546	90538145	-	ga200g.59239	ga200g.59239.1	4.77743	0.03021	0.036037
ga200g.27843.1	NC_069075.1	9903265	9903701	-	ga200g.27843	ga200g.27843.1	4.77907	0.03022	0.036049
ga200g.43946.1	NC_069078.1	33126962	33127328	-	ga200g.43946	ga200g.43946.1	4.77959	0.030223	0.036053
ga200g.43414.1	NC_069078.1	7867475	7871454	+	ga200g.43414	ga200g.43414.1	4.77974	0.030224	0.036054
ga200g.52845.1	NC_069079.1	117492707	117493648	+	ga200g.52845	ga200g.52845.1	4.78078	0.030231	0.036062
ga200g.7574.1	NC_069071.1	95761201	95761892	-	ga200g.7574	ga200g.7574.1	4.78159	0.030236	0.036068
ga200g.16704.1	NC_069073.1	83243033	83244250	+	ga200g.16704	ga200g.16704.1	4.78169	0.030237	0.036069
ga200g.50707.1	NC_069079.1	26505010	26505751	-	ga200g.50707	ga200g.50707.1	4.78226	0.03024	0.036073
ga200g.39592.1	NC_069077.1	25582304	25582631	-	ga200g.39592	ga200g.39592.1	4.78805	0.030277	0.036117
ga200g.12539.1	NC_069072.1	121896089	121897652	-	ga200g.12539	ga200g.12539.1	4.78933	0.030285	0.036126
ga200g.44781.1	NC_069078.1	64264802	64265386	-	ga200g.44781	ga200g.44781.1	4.79262	0.030306	0.036151
ga200g.24295.1	NC_069074.1	35260070	35261042	-	ga200g.24295	ga200g.24295.1	4.79432	0.030316	0.036164
ga200g.52486.2	NC_069079.1	111940494	111941721	+	ga200g.52486	ga200g.52486.2	4.79428	0.030316	0.036164
ga200g.25761.1	NC_069074.1	85278296	85278798	+	ga200g.25761	ga200g.25761.1	4.80517	0.030385	0.036246
ga200g.51264.1	NC_069079.1	40802002	40805746	+	ga200g.51264	ga200g.51264.1	4.81043	0.030418	0.036285
ga200g.58445.1	NC_069080.1	38200634	38201496	+	ga200g.58445	ga200g.58445.1	4.81116	0.030423	0.036291
ga200g.1521.1	NC_069070.1	15248784	15249185	+	ga200g.1521	ga200g.1521.1	4.81179	0.030427	0.036296
ga200g.66452.1	NC_069081.1	110319197	110319792	+	ga200g.66452	ga200g.66452.1	4.81309	0.030435	0.036305
ga200g.1832.1	NC_069070.1	23345610	23346714	+	ga200g.1832	ga200g.1832.1	4.81644	0.030456	0.036331
ga200g.34087.1	NC_069076.1	77402108	77403994	+	ga200g.34087	ga200g.34087.1	4.81679	0.030459	0.036333
ga200g.24057.1	NC_069074.1	32378627	32379157	-	ga200g.24057	ga200g.24057.1	4.81858	0.03047	0.036347
ga200g.52625.1	NC_069079.1	113705801	113706365	-	ga200g.52625	ga200g.52625.1	4.82031	0.030481	0.03636
ga200g.44148.1	NC_069078.1	48522794	48523233	-	ga200g.44148	ga200g.44148.1	4.82045	0.030482	0.036361
ga200g.43998.1	NC_069078.1	37435433	37438375	+	ga200g.43998	ga200g.43998.1	4.82229	0.030493	0.036375
ga200g.65432.1	NC_069081.1	99094857	99100525	+	ga200g.65432	ga200g.65432.1	4.823	0.030498	0.03638
ga200g.62379.1	NC_069081.1	545837	547044	-	ga200g.62379	ga200g.62379.1	4.82363	0.030502	0.036385
ga200g.57668.1	NC_069080.1	22058021	22059735	-	ga200g.57668	ga200g.57668.1	4.82491	0.03051	0.036395
ga200g.12056.1	NC_069072.1	87514550	87515892	+	ga200g.12056	ga200g.12056.1	4.82543	0.030513	0.036399
ga200g.67836.2	NC_069081.1	118919660	118920827	-	ga200g.67836	ga200g.67836.2	4.82753	0.030526	0.036414
ga200g.37128.2	NC_069077.1	870537	871183	+	ga200g.37128	ga200g.37128.2	4.82827	0.030531	0.03642
ga200g.64735.1	NC_069081.1	90212258	90213089	-	ga200g.64735	ga200g.64735.1	4.83083	0.030547	0.036439
ga200g.25060.1	NC_069074.1	65428874	65430114	-	ga200g.25060	ga200g.25060.1	4.83162	0.030552	0.036445
ga200g.74607.1	NW_026440426.1	32767	32989	-	ga200g.74607	ga200g.74607.1	4.83409	0.030568	0.036464
ga200g.34032.1	NC_069076.1	75051679	75053454	+	ga200g.34032	ga200g.34032.1	4.84348	0.030627	0.036535
ga200g.50169.1	NC_069079.1	17098427	17099032	+	ga200g.50169	ga200g.50169.1	4.84416	0.030632	0.03654
ga200g.46566.1	NC_069078.1	80473651	80478889	-	ga200g.46566	ga200g.46566.1	4.84622	0.030645	0.036555
ga200g.30915.1	NC_069075.1	137337560	137338997	+	ga200g.30915	ga200g.30915.1	4.8495	0.030665	0.03658
ga200g.30931.1	NC_069075.1	138002827	138003493	+	ga200g.30931	ga200g.30931.1	4.85036	0.030671	0.036587
ga200g.13450.1	NC_069072.1	134275726	134278131	-	ga200g.13450	ga200g.13450.1	4.85104	0.030675	0.036592
ga200g.38648.1	NC_069077.1	11138144	11139021	+	ga200g.38648	ga200g.38648.1	4.85124	0.030676	0.036593
ga200g.46529.1	NC_069078.1	80255536	80256123	+	ga200g.46529	ga200g.46529.1	4.85348	0.030691	0.03661
ga200g.24838.1	NC_069074.1	47729018	47730570	+	ga200g.24838	ga200g.24838.1	4.85514	0.030701	0.036623
ga200g.70217.1	NC_069082.1	62513008	62513446	-	ga200g.70217	ga200g.70217.1	4.86371	0.030755	0.036687
ga200g.53274.1	NC_069079.1	125397766	125398316	+	ga200g.53274	ga200g.53274.1	4.86386	0.030756	0.036688
ga200g.61948.1	NC_069080.1	136284827	136285454	-	ga200g.61948	ga200g.61948.1	4.86638	0.030772	0.036707
ga200g.72371.1	NC_069082.1	121272647	121273331	+	ga200g.72371	ga200g.72371.1	4.8663	0.030772	0.036707
ga200g.32081.1	NC_069076.1	7426305	7427150	+	ga200g.32081	ga200g.32081.1	4.86683	0.030775	0.036711
ga200g.39716.1	NC_069077.1	31850013	31850389	-	ga200g.39716	ga200g.39716.1	4.86737	0.030778	0.036715
ga200g.16390.1	NC_069073.1	48129083	48129421	+	ga200g.16390	ga200g.16390.1	4.86748	0.030779	0.036716
ga200g.25305.1	NC_069074.1	77614239	77614682	-	ga200g.25305	ga200g.25305.1	4.86761	0.03078	0.036717
ga200g.66465.1	NC_069081.1	110406492	110407084	-	ga200g.66465	ga200g.66465.1	4.86799	0.030782	0.03672
ga200g.75378.1	NW_026441216.1	55886	71133	+	ga200g.75378	ga200g.75378.1	4.86877	0.030787	0.036725
ga200g.28995.1	NC_069075.1	71712592	71712859	-	ga200g.28995	ga200g.28995.1	4.87449	0.030823	0.036769
ga200g.59232.1	NC_069080.1	90691297	90691928	+	ga200g.59232	ga200g.59232.1	4.88007	0.030859	0.036811
ga200g.28759.1	NC_069075.1	48282416	48282687	-	ga200g.28759	ga200g.28759.1	4.88051	0.030861	0.036814
ga200g.44209.1	NC_069078.1	50560396	50560964	-	ga200g.44209	ga200g.44209.1	4.88115	0.030865	0.036819
ga200g.3766.1	NC_069070.1	110305721	110306189	-	ga200g.3766	ga200g.3766.1	4.88412	0.030884	0.036841
ga200g.24041.1	NC_069074.1	31667919	31668326	-	ga200g.24041	ga200g.24041.1	4.884	0.030884	0.03684
ga200g.9019.1	NC_069071.1	114535930	114536383	-	ga200g.9019	ga200g.9019.1	4.8842	0.030885	0.036842
ga200g.18377.1	NC_069073.1	120646326	120647025	-	ga200g.18377	ga200g.18377.1	4.88911	0.030916	0.036879
ga200g.29889.1	NC_069075.1	116479189	116479578	+	ga200g.29889	ga200g.29889.1	4.89439	0.030949	0.036919
ga200g.72602.1	NC_069082.1	123123475	123126579	-	ga200g.72602	ga200g.72602.1	4.89439	0.030949	0.036919
ga200g.41808.5	NC_069077.1	136489076	136507280	+	ga200g.41808	ga200g.41808.5	4.89693	0.030965	0.036938
ga200g.29123.1	NC_069075.1	83134218	83134558	-	ga200g.29123	ga200g.29123.1	4.89712	0.030966	0.036939
ga200g.2326.1	NC_069070.1	53168748	53169302	-	ga200g.2326	ga200g.2326.1	4.901	0.030991	0.036969
ga200g.59740.1	NC_069080.1	110231033	110231921	-	ga200g.59740	ga200g.59740.1	4.9043	0.031012	0.036993
ga200g.13207.1	NC_069072.1	131274817	131275652	+	ga200g.13207	ga200g.13207.1	4.90523	0.031018	0.037001
ga200g.58976.1	NC_069080.1	67824978	67826653	+	ga200g.58976	ga200g.58976.1	4.90541	0.031019	0.037002
ga200g.28102.1	NC_069075.1	13724226	13724763	+	ga200g.28102	ga200g.28102.1	4.9058	0.031021	0.037005
ga200g.3152.1	NC_069070.1	100686608	100687231	+	ga200g.3152	ga200g.3152.1	4.90667	0.031027	0.037011
ga200g.53523.1	NC_069079.1	124100163	124101511	-	ga200g.53523	ga200g.53523.1	4.90795	0.031035	0.037021
ga200g.74463.1	NW_026440403.1	28905	32877	-	ga200g.74463	ga200g.74463.1	4.91026	0.03105	0.037038
ga200g.43316.1	NC_069078.1	6338225	6339164	-	ga200g.43316	ga200g.43316.1	4.91067	0.031052	0.037042
ga200g.59639.1	NC_069080.1	106906962	106907491	-	ga200g.59639	ga200g.59639.1	4.91163	0.031058	0.037049
ga200g.12051.1	NC_069072.1	87718959	87719162	+	ga200g.12051	ga200g.12051.1	4.91176	0.031059	0.03705
ga200g.66041.1	NC_069081.1	106358961	106360259	-	ga200g.66041	ga200g.66041.1	4.9125	0.031064	0.037055
ga200g.33527.1	NC_069076.1	59116849	59118796	+	ga200g.33527	ga200g.33527.1	4.91376	0.031072	0.037065
ga200g.59540.1	NC_069080.1	105394556	105395908	+	ga200g.59540	ga200g.59540.1	4.91713	0.031093	0.03709
ga200g.19428.1	NC_069074.1	2439818	2440193	-	ga200g.19428	ga200g.19428.1	4.91999	0.031111	0.037112
ga200g.47083.1	NC_069078.1	83443315	83444405	-	ga200g.47083	ga200g.47083.1	4.92707	0.031156	0.037165
ga200g.2293.1	NC_069070.1	52123022	52125833	-	ga200g.2293	ga200g.2293.1	4.92758	0.031159	0.037169
ga200g.30876.1	NC_069075.1	137396060	137397388	+	ga200g.30876	ga200g.30876.1	4.92857	0.031165	0.037177
ga200g.1295.1	NC_069070.1	11066011	11066489	-	ga200g.1295	ga200g.1295.1	4.92902	0.031168	0.03718
ga200g.3469.1	NC_069070.1	106625153	106626658	+	ga200g.3469	ga200g.3469.1	4.92919	0.031169	0.037181
ga200g.21825.1	NC_069074.1	13744146	13744704	+	ga200g.21825	ga200g.21825.1	4.93492	0.031205	0.037224
ga200g.52803.2	NC_069079.1	116776939	116779848	-	ga200g.52803	ga200g.52803.2	4.9374	0.031221	0.037243
ga200g.3071.1	NC_069070.1	98601408	98601651	+	ga200g.3071	ga200g.3071.1	4.93853	0.031228	0.037252
ga200g.58989.1	NC_069080.1	69033218	69033595	-	ga200g.58989	ga200g.58989.1	4.93915	0.031232	0.037256
ga200g.24305.2	NC_069074.1	35294747	35296132	+	ga200g.24305	ga200g.24305.2	4.94109	0.031245	0.037271
ga200g.58593.1	NC_069080.1	43331673	43333928	-	ga200g.58593	ga200g.58593.1	4.94357	0.03126	0.03729
ga200g.66028.1	NC_069081.1	106235367	106235826	+	ga200g.66028	ga200g.66028.1	4.94444	0.031266	0.037296
ga200g.8618.1	NC_069071.1	112156193	112157465	-	ga200g.8618	ga200g.8618.1	4.94787	0.031287	0.037322
ga200g.16871.1	NC_069073.1	93988938	93989768	-	ga200g.16871	ga200g.16871.1	4.95058	0.031305	0.037343
ga200g.30561.1	NC_069075.1	133278280	133278645	+	ga200g.30561	ga200g.30561.1	4.9507	0.031305	0.037343
ga200g.36548.1	NC_069076.1	103862449	103864128	+	ga200g.36548	ga200g.36548.1	4.95098	0.031307	0.037346
ga200g.14429.1	NC_069073.1	1164429	1164991	+	ga200g.14429	ga200g.14429.1	4.95113	0.031308	0.037347
ga200g.29527.1	NC_069075.1	103858409	103861569	+	ga200g.29527	ga200g.29527.1	4.95303	0.03132	0.037361
ga200g.6347.1	NC_069071.1	8633929	8634328	+	ga200g.6347	ga200g.6347.1	4.95524	0.031334	0.037378
ga200g.3142.1	NC_069070.1	100510063	100528726	-	ga200g.3142	ga200g.3142.1	4.96234	0.031379	0.037431
ga200g.40452.1	NC_069077.1	80411988	80413207	-	ga200g.40452	ga200g.40452.1	4.96254	0.03138	0.037433
ga200g.24360.1	NC_069074.1	38020593	38021641	+	ga200g.24360	ga200g.24360.1	4.9646	0.031393	0.037448
ga200g.63712.1	NC_069081.1	21951161	21958559	-	ga200g.63712	ga200g.63712.1	4.96519	0.031397	0.037453
ga200g.16984.1	NC_069073.1	98282670	98282987	-	ga200g.16984	ga200g.16984.1	4.96687	0.031408	0.037465
ga200g.14694.1	NC_069073.1	3205594	3206092	-	ga200g.14694	ga200g.14694.1	4.96739	0.031411	0.037469
ga200g.50330.1	NC_069079.1	20396072	20396421	-	ga200g.50330	ga200g.50330.1	4.97143	0.031436	0.0375
ga200g.45729.1	NC_069078.1	74005922	74006282	-	ga200g.45729	ga200g.45729.1	4.97682	0.03147	0.037541
ga200g.53073.1	NC_069079.1	119735961	119736925	+	ga200g.53073	ga200g.53073.1	4.9767	0.03147	0.03754
ga200g.265.1	NC_069070.1	1604312	1605668	+	ga200g.265	ga200g.265.1	4.97702	0.031472	0.037542
ga200g.35692.1	NC_069076.1	98619739	98620256	-	ga200g.35692	ga200g.35692.1	4.97729	0.031473	0.037544
ga200g.70797.1	NC_069082.1	94890124	94902569	-	ga200g.70797	ga200g.70797.1	4.97821	0.031479	0.037551
ga200g.64372.1	NC_069081.1	80930394	80930663	+	ga200g.64372	ga200g.64372.1	4.9808	0.031496	0.037571
ga200g.28679.1	NC_069075.1	43234704	43234993	-	ga200g.28679	ga200g.28679.1	4.98213	0.031504	0.037581
ga200g.52688.1	NC_069079.1	114705760	114706483	+	ga200g.52688	ga200g.52688.1	4.98344	0.031512	0.03759
ga200g.52729.1	NC_069079.1	115158991	115159786	-	ga200g.52729	ga200g.52729.1	4.98508	0.031523	0.037603
ga200g.46060.4	NC_069078.1	76806600	76807684	+	ga200g.46060	ga200g.46060.4	4.98533	0.031524	0.037605
ga200g.33219.1	NC_069076.1	43828435	43828712	-	ga200g.33219	ga200g.33219.1	4.98921	0.031549	0.037634
ga200g.43767.1	NC_069078.1	16959255	16961449	-	ga200g.43767	ga200g.43767.1	4.99104	0.03156	0.037648
ga200g.57824.1	NC_069080.1	23945955	23946793	-	ga200g.57824	ga200g.57824.1	4.99098	0.03156	0.037647
ga200g.59150.1	NC_069080.1	83849696	83853650	+	ga200g.59150	ga200g.59150.1	4.9916	0.031564	0.037652
ga200g.10592.1	NC_069072.1	12803579	12804281	+	ga200g.10592	ga200g.10592.1	4.99807	0.031605	0.037701
ga200g.40960.1	NC_069077.1	123572092	123572393	+	ga200g.40960	ga200g.40960.1	5.00105	0.031624	0.037723
ga200g.34606.1	NC_069076.1	85153042	85153952	-	ga200g.34606	ga200g.34606.1	5.00144	0.031626	0.037726
ga200g.2469.1	NC_069070.1	66757236	66757626	+	ga200g.2469	ga200g.2469.1	5.00608	0.031655	0.037761
ga200g.15677.1	NC_069073.1	14345269	14346003	+	ga200g.15677	ga200g.15677.1	5.00913	0.031675	0.037784
ga200g.33820.1	NC_069076.1	70768188	70770817	-	ga200g.33820	ga200g.33820.1	5.00939	0.031676	0.037786
ga200g.4903.1	NC_069070.1	121287807	121289638	+	ga200g.4903	ga200g.4903.1	5.01021	0.031682	0.037792
ga200g.17111.1	NC_069073.1	102370491	102370834	-	ga200g.17111	ga200g.17111.1	5.01163	0.031691	0.037803
ga200g.2916.1	NC_069070.1	91279858	91280229	+	ga200g.2916	ga200g.2916.1	5.01424	0.031707	0.037823
ga200g.61289.1	NC_069080.1	131114294	131115585	+	ga200g.61289	ga200g.61289.1	5.01778	0.031729	0.037849
ga200g.69576.1	NC_069082.1	14380645	14381370	+	ga200g.69576	ga200g.69576.1	5.02108	0.03175	0.037874
ga200g.16900.1	NC_069073.1	95383844	95384197	+	ga200g.16900	ga200g.16900.1	5.02182	0.031755	0.03788
ga200g.25259.1	NC_069074.1	76197345	76203466	-	ga200g.25259	ga200g.25259.1	5.02251	0.031759	0.037885
ga200g.30881.1	NC_069075.1	137431808	137435219	+	ga200g.30881	ga200g.30881.1	5.02244	0.031759	0.037885
ga200g.25059.1	NC_069074.1	65139600	65140238	-	ga200g.25059	ga200g.25059.1	5.02488	0.031774	0.037903
ga200g.24077.1	NC_069074.1	32496870	32498021	-	ga200g.24077	ga200g.24077.1	5.02572	0.03178	0.037909
ga200g.1781.1	NC_069070.1	21322442	21323970	+	ga200g.1781	ga200g.1781.1	5.02629	0.031783	0.037914
ga200g.74942.1	NW_026440575.1	11022	11493	+	ga200g.74942	ga200g.74942.1	5.02713	0.031789	0.03792
ga200g.24265.1	NC_069074.1	34491231	34492679	+	ga200g.24265	ga200g.24265.1	5.02761	0.031792	0.037924
ga200g.44938.1	NC_069078.1	65687596	65688029	-	ga200g.44938	ga200g.44938.1	5.02793	0.031794	0.037926
ga200g.36022.1	NC_069076.1	100719090	100719670	+	ga200g.36022	ga200g.36022.1	5.03187	0.031819	0.037956
ga200g.70364.1	NC_069082.1	71432791	71433480	-	ga200g.70364	ga200g.70364.1	5.03601	0.031845	0.037987
ga200g.30757.1	NC_069075.1	135590761	135592183	+	ga200g.30757	ga200g.30757.1	5.04043	0.031873	0.03802
ga200g.8421.1	NC_069071.1	110325484	110326132	-	ga200g.8421	ga200g.8421.1	5.05052	0.031936	0.038096
ga200g.55948.1	NC_069080.1	7004845	7005320	+	ga200g.55948	ga200g.55948.1	5.05054	0.031937	0.038097
ga200g.6514.1	NC_069071.1	16272327	16273175	+	ga200g.6514	ga200g.6514.1	5.05123	0.031941	0.038102
ga200g.17683.1	NC_069073.1	115753194	115756055	-	ga200g.17683	ga200g.17683.1	5.05436	0.031961	0.038125
ga200g.16118.1	NC_069073.1	24739214	24739818	-	ga200g.16118	ga200g.16118.1	5.05461	0.031962	0.038127
ga200g.26945.1	NC_069075.1	1493290	1494283	-	ga200g.26945	ga200g.26945.1	5.05534	0.031967	0.038133
ga200g.30982.1	NC_069075.1	138668598	138671578	-	ga200g.30982	ga200g.30982.1	5.0582	0.031985	0.038154
ga200g.59079.1	NC_069080.1	77073277	77079898	-	ga200g.59079	ga200g.59079.1	5.05854	0.031987	0.038157
ga200g.45672.1	NC_069078.1	73297457	73300904	+	ga200g.45672	ga200g.45672.1	5.05952	0.031993	0.038164
ga200g.2928.1	NC_069070.1	91489413	91490148	+	ga200g.2928	ga200g.2928.1	5.06658	0.032038	0.038218
ga200g.35374.1	NC_069076.1	95628720	95629484	+	ga200g.35374	ga200g.35374.1	5.07143	0.032069	0.038254
ga200g.20100.2	NC_069074.1	5461742	5463015	+	ga200g.20100	ga200g.20100.2	5.07404	0.032085	0.038274
ga200g.60832.1	NC_069080.1	127789136	127791414	-	ga200g.60832	ga200g.60832.1	5.07479	0.03209	0.038279
ga200g.15112.1	NC_069073.1	7137352	7137983	+	ga200g.15112	ga200g.15112.1	5.0776	0.032108	0.038301
ga200g.53615.1	NC_069079.1	126856179	126856756	-	ga200g.53615	ga200g.53615.1	5.07843	0.032113	0.038307
ga200g.67093.1	NC_069081.1	115040398	115042099	-	ga200g.67093	ga200g.67093.1	5.08182	0.032134	0.038333
ga200g.72700.1	NC_069082.1	123711788	123712263	-	ga200g.72700	ga200g.72700.1	5.0836	0.032146	0.038346
ga200g.6774.1	NC_069071.1	28273677	28273903	-	ga200g.6774	ga200g.6774.1	5.08811	0.032174	0.03838
ga200g.11963.1	NC_069072.1	79834440	79835194	-	ga200g.11963	ga200g.11963.1	5.09642	0.032227	0.038443
ga200g.10878.1	NC_069072.1	20243907	20244653	+	ga200g.10878	ga200g.10878.1	5.09788	0.032236	0.038454
ga200g.10788.1	NC_069072.1	17578326	17579583	-	ga200g.10788	ga200g.10788.1	5.098	0.032237	0.038455
ga200g.52082.1	NC_069079.1	100376762	100377566	-	ga200g.52082	ga200g.52082.1	5.09906	0.032243	0.038463
ga200g.59571.1	NC_069080.1	106051067	106051778	-	ga200g.59571	ga200g.59571.1	5.09984	0.032248	0.038468
ga200g.16416.1	NC_069073.1	53058836	53059090	-	ga200g.16416	ga200g.16416.1	5.1	0.032249	0.03847
ga200g.30868.1	NC_069075.1	136928796	136930676	-	ga200g.30868	ga200g.30868.1	5.10083	0.032255	0.038476
ga200g.6476.1	NC_069071.1	13846842	13849634	-	ga200g.6476	ga200g.6476.1	5.10507	0.032281	0.038508
ga200g.24289.1	NC_069074.1	35599364	35599949	-	ga200g.24289	ga200g.24289.1	5.1058	0.032286	0.038513
ga200g.33797.1	NC_069076.1	69728712	69729438	+	ga200g.33797	ga200g.33797.1	5.10686	0.032293	0.038521
ga200g.42051.1	NC_069078.1	142485	143396	-	ga200g.42051	ga200g.42051.1	5.11223	0.032327	0.038562
ga200g.2859.1	NC_069070.1	85914840	85916577	-	ga200g.2859	ga200g.2859.1	5.11441	0.03234	0.038578
ga200g.7511.1	NC_069071.1	85742779	85743137	+	ga200g.7511	ga200g.7511.1	5.11699	0.032357	0.038598
ga200g.16085.1	NC_069073.1	28034408	28034867	+	ga200g.16085	ga200g.16085.1	5.11739	0.032359	0.038601
ga200g.32639.1	NC_069076.1	9731131	9759999	-	ga200g.32639	ga200g.32639.1	5.11798	0.032363	0.038605
ga200g.63150.1	NC_069081.1	8839764	8840135	-	ga200g.63150	ga200g.63150.1	5.12351	0.032398	0.038647
ga200g.27056.1	NC_069075.1	1992298	1993273	-	ga200g.27056	ga200g.27056.1	5.12485	0.032407	0.038657
ga200g.27890.2	NC_069075.1	11049613	11055293	+	ga200g.27890	ga200g.27890.2	5.13427	0.032466	0.038728
ga200g.61175.1	NC_069080.1	128969993	128970526	+	ga200g.61175	ga200g.61175.1	5.1386	0.032493	0.038761
ga200g.13811.1	NC_069072.1	136695760	136696391	+	ga200g.13811	ga200g.13811.1	5.13948	0.032499	0.038767
ga200g.65307.1	NC_069081.1	97115360	97118340	-	ga200g.65307	ga200g.65307.1	5.1405	0.032505	0.038775
ga200g.17679.1	NC_069073.1	115913941	115914447	+	ga200g.17679	ga200g.17679.1	5.14623	0.032542	0.038818
ga200g.18885.1	NC_069074.1	22583010	22585019	-	ga200g.18885	ga200g.18885.1	5.14826	0.032555	0.038834
ga200g.74338.1	NW_026440382.1	35275	35586	-	ga200g.74338	ga200g.74338.1	5.15127	0.032574	0.038856
ga200g.42057.1	NC_069078.1	251979	253689	+	ga200g.42057	ga200g.42057.1	5.15152	0.032575	0.038858
ga200g.40502.1	NC_069077.1	87238328	87239628	+	ga200g.40502	ga200g.40502.1	5.15177	0.032577	0.03886
ga200g.44117.1	NC_069078.1	47011417	47012014	+	ga200g.44117	ga200g.44117.1	5.15385	0.03259	0.038876
ga200g.56624.1	NC_069080.1	11295884	11303759	-	ga200g.56624	ga200g.56624.1	5.15451	0.032594	0.038881
ga200g.23748.1	NC_069074.1	27864371	27864979	-	ga200g.23748	ga200g.23748.1	5.15492	0.032597	0.038884
ga200g.52482.1	NC_069079.1	111858113	111859308	+	ga200g.52482	ga200g.52482.1	5.15571	0.032602	0.03889
ga200g.63707.1	NC_069081.1	20134457	20135256	-	ga200g.63707	ga200g.63707.1	5.1623	0.032643	0.03894
ga200g.65844.1	NC_069081.1	104574066	104574487	-	ga200g.65844	ga200g.65844.1	5.16588	0.032666	0.038967
ga200g.59369.1	NC_069080.1	97685118	97685782	-	ga200g.59369	ga200g.59369.1	5.17014	0.032693	0.038999
ga200g.65273.1	NC_069081.1	96600632	96601310	+	ga200g.65273	ga200g.65273.1	5.17109	0.032699	0.039006
ga200g.59366.1	NC_069080.1	97447302	97448926	-	ga200g.59366	ga200g.59366.1	5.17132	0.0327	0.039008
ga200g.25253.1	NC_069074.1	76085010	76087548	+	ga200g.25253	ga200g.25253.1	5.17241	0.032707	0.039016
ga200g.64272.1	NC_069081.1	73371441	73376245	+	ga200g.64272	ga200g.64272.1	5.17361	0.032715	0.039025
ga200g.64132.1	NC_069081.1	57712925	57713231	-	ga200g.64132	ga200g.64132.1	5.1748	0.032722	0.039034
ga200g.65270.1	NC_069081.1	96573749	96574380	+	ga200g.65270	ga200g.65270.1	5.17728	0.032738	0.039053
ga200g.41048.1	NC_069077.1	125642034	125642451	+	ga200g.41048	ga200g.41048.1	5.17912	0.03275	0.039066
ga200g.28301.1	NC_069075.1	20093146	20093445	-	ga200g.28301	ga200g.28301.1	5.18333	0.032776	0.039098
ga200g.7646.1	NC_069071.1	97043166	97043922	-	ga200g.7646	ga200g.7646.1	5.18386	0.03278	0.039102
ga200g.71971.1	NC_069082.1	118149460	118150223	+	ga200g.71971	ga200g.71971.1	5.18407	0.032781	0.039104
ga200g.40376.1	NC_069077.1	74337308	74337864	-	ga200g.40376	ga200g.40376.1	5.1875	0.032803	0.03913
ga200g.2731.1	NC_069070.1	79621221	79622194	+	ga200g.2731	ga200g.2731.1	5.18966	0.032816	0.039146
ga200g.60069.1	NC_069080.1	117307658	117311985	+	ga200g.60069	ga200g.60069.1	5.19013	0.032819	0.03915
ga200g.11424.1	NC_069072.1	44086182	44086486	+	ga200g.11424	ga200g.11424.1	5.19016	0.03282	0.03915
ga200g.49900.1	NC_069079.1	10613543	10614032	-	ga200g.49900	ga200g.49900.1	5.19048	0.032822	0.039152
ga200g.12320.1	NC_069072.1	111374874	111376019	+	ga200g.12320	ga200g.12320.1	5.19143	0.032828	0.039159
ga200g.69836.1	NC_069082.1	28870757	28875214	-	ga200g.69836	ga200g.69836.1	5.19429	0.032846	0.039181
ga200g.60789.1	NC_069080.1	123617408	123618791	+	ga200g.60789	ga200g.60789.1	5.19679	0.032861	0.0392
ga200g.25422.1	NC_069074.1	80551496	80551794	-	ga200g.25422	ga200g.25422.1	5.20628	0.032921	0.039271
ga200g.30917.1	NC_069075.1	137339635	137341500	+	ga200g.30917	ga200g.30917.1	5.21168	0.032956	0.039312
ga200g.32187.1	NC_069076.1	3464160	3464715	+	ga200g.32187	ga200g.32187.1	5.21222	0.032959	0.039316
ga200g.54008.1	NC_069079.1	129244816	129247048	-	ga200g.54008	ga200g.54008.1	5.2146	0.032974	0.039334
ga200g.6524.1	NC_069071.1	16367045	16367592	-	ga200g.6524	ga200g.6524.1	5.21608	0.032983	0.039345
ga200g.53990.1	NC_069079.1	129015168	129015551	+	ga200g.53990	ga200g.53990.1	5.21846	0.032998	0.039363
ga200g.60702.1	NC_069080.1	123060600	123061531	+	ga200g.60702	ga200g.60702.1	5.22222	0.033022	0.039392
ga200g.28701.1	NC_069075.1	44147832	44148698	-	ga200g.28701	ga200g.28701.1	5.22491	0.033039	0.039412
ga200g.13240.1	NC_069072.1	131724593	131725205	-	ga200g.13240	ga200g.13240.1	5.22511	0.03304	0.039413
ga200g.48150.1	NC_069078.1	88871924	88872276	+	ga200g.48150	ga200g.48150.1	5.22654	0.03305	0.039424
ga200g.44487.1	NC_069078.1	59467150	59468431	-	ga200g.44487	ga200g.44487.1	5.22979	0.03307	0.039449
ga200g.26551.1	NC_069074.1	93078383	93079301	-	ga200g.26551	ga200g.26551.1	5.2307	0.033076	0.039456
ga200g.56552.1	NC_069080.1	10703573	10704189	+	ga200g.56552	ga200g.56552.1	5.23419	0.033098	0.039482
ga200g.7842.1	NC_069071.1	103233199	103233816	-	ga200g.7842	ga200g.7842.1	5.23698	0.033116	0.039503
ga200g.6263.1	NC_069071.1	7258465	7267011	+	ga200g.6263	ga200g.6263.1	5.23757	0.033119	0.039507
ga200g.24619.1	NC_069074.1	40963430	40964068	+	ga200g.24619	ga200g.24619.1	5.23787	0.033121	0.03951
ga200g.59762.1	NC_069080.1	109354768	109355540	+	ga200g.59762	ga200g.59762.1	5.23971	0.033133	0.039524
ga200g.16213.1	NC_069073.1	35544946	35546876	-	ga200g.16213	ga200g.16213.1	5.24377	0.033158	0.039554
ga200g.64293.1	NC_069081.1	74784093	74784879	+	ga200g.64293	ga200g.64293.1	5.24413	0.033161	0.039557
ga200g.565.1	NC_069070.1	3754595	3773547	+	ga200g.565	ga200g.565.1	5.24428	0.033162	0.039558
ga200g.33701.1	NC_069076.1	67282824	67285096	-	ga200g.33701	ga200g.33701.1	5.24657	0.033176	0.039575
ga200g.16858.1	NC_069073.1	92831731	92832419	-	ga200g.16858	ga200g.16858.1	5.24706	0.033179	0.039579
ga200g.28278.1	NC_069075.1	19818142	19818529	+	ga200g.28278	ga200g.28278.1	5.24782	0.033184	0.039585
ga200g.56936.1	NC_069080.1	13714164	13714823	-	ga200g.56936	ga200g.56936.1	5.25	0.033198	0.039601
ga200g.43122.1	NC_069078.1	3541086	3542258	-	ga200g.43122	ga200g.43122.1	5.25071	0.033202	0.039607
ga200g.10991.1	NC_069072.1	23153638	23155314	-	ga200g.10991	ga200g.10991.1	5.25079	0.033203	0.039607
ga200g.30883.1	NC_069075.1	137529405	137530490	-	ga200g.30883	ga200g.30883.1	5.25845	0.033251	0.039665
ga200g.66506.1	NC_069081.1	110763587	110764036	-	ga200g.66506	ga200g.66506.1	5.26057	0.033265	0.039681
ga200g.30069.1	NC_069075.1	122346145	122346552	+	ga200g.30069	ga200g.30069.1	5.26117	0.033268	0.039685
ga200g.52952.2	NC_069079.1	118581325	118582153	-	ga200g.52952	ga200g.52952.2	5.26285	0.033279	0.039698
ga200g.51281.1	NC_069079.1	41760260	41760515	-	ga200g.51281	ga200g.51281.1	5.26562	0.033297	0.039719
ga200g.22134.1	NC_069074.1	15344082	15349089	-	ga200g.22134	ga200g.22134.1	5.26667	0.033303	0.039727
ga200g.16379.1	NC_069073.1	47375634	47376551	+	ga200g.16379	ga200g.16379.1	5.26733	0.033307	0.039732
ga200g.66926.1	NC_069081.1	113977540	113978113	-	ga200g.66926	ga200g.66926.1	5.27144	0.033333	0.039763
ga200g.7793.1	NC_069071.1	102657169	102658525	+	ga200g.7793	ga200g.7793.1	5.27487	0.033355	0.039789
ga200g.43791.1	NC_069078.1	19829303	19829731	-	ga200g.43791	ga200g.43791.1	5.27506	0.033356	0.03979
ga200g.13382.1	NC_069072.1	133638148	133638915	+	ga200g.13382	ga200g.13382.1	5.27752	0.033372	0.039809
ga200g.1787.2	NC_069070.1	21626230	21627914	+	ga200g.1787	ga200g.1787.2	5.28224	0.033402	0.039844
ga200g.32664.1	NC_069076.1	12158839	12159498	+	ga200g.32664	ga200g.32664.1	5.28462	0.033417	0.039862
ga200g.40459.1	NC_069077.1	80419310	80419512	-	ga200g.40459	ga200g.40459.1	5.28571	0.033424	0.039871
ga200g.33242.1	NC_069076.1	43493379	43494339	-	ga200g.33242	ga200g.33242.1	5.29181	0.033462	0.039917
ga200g.60117.1	NC_069080.1	117871175	117871527	-	ga200g.60117	ga200g.60117.1	5.29277	0.033468	0.039924
ga200g.25870.1	NC_069074.1	86703927	86705041	-	ga200g.25870	ga200g.25870.1	5.29483	0.033481	0.039939
ga200g.49640.1	NC_069079.1	6959381	6960309	-	ga200g.49640	ga200g.49640.1	5.29869	0.033506	0.039968
ga200g.8297.1	NC_069071.1	108849738	108851561	-	ga200g.8297	ga200g.8297.1	5.30121	0.033522	0.039987
ga200g.36536.1	NC_069076.1	103819213	103820052	+	ga200g.36536	ga200g.36536.1	5.30178	0.033525	0.039992
ga200g.45543.1	NC_069078.1	72132319	72137736	-	ga200g.45543	ga200g.45543.1	5.3023	0.033529	0.039996
ga200g.15726.1	NC_069073.1	14838279	14838863	+	ga200g.15726	ga200g.15726.1	5.3045	0.033542	0.040012
ga200g.2017.1	NC_069070.1	33872675	33875230	+	ga200g.2017	ga200g.2017.1	5.31655	0.033619	0.040103
ga200g.41220.1	NC_069077.1	129216263	129216920	+	ga200g.41220	ga200g.41220.1	5.32015	0.033641	0.04013
ga200g.39763.1	NC_069077.1	33205471	33205830	-	ga200g.39763	ga200g.39763.1	5.32222	0.033655	0.040146
ga200g.60445.1	NC_069080.1	125136471	125137098	+	ga200g.60445	ga200g.60445.1	5.32468	0.03367	0.040164
ga200g.2869.1	NC_069070.1	87229029	87230500	-	ga200g.2869	ga200g.2869.1	5.32745	0.033688	0.040185
ga200g.65460.1	NC_069081.1	99428838	99429622	+	ga200g.65460	ga200g.65460.1	5.32829	0.033693	0.040192
ga200g.23908.1	NC_069074.1	29445856	29447994	-	ga200g.23908	ga200g.23908.1	5.33178	0.033715	0.040218
ga200g.24161.1	NC_069074.1	33329494	33329817	-	ga200g.24161	ga200g.24161.1	5.33171	0.033715	0.040217
ga200g.37113.1	NC_069077.1	816334	817158	+	ga200g.37113	ga200g.37113.1	5.3321	0.033717	0.04022
ga200g.63575.2	NC_069081.1	16298682	16301161	-	ga200g.63575	ga200g.63575.2	5.33232	0.033718	0.040222
ga200g.50914.1	NC_069079.1	34137895	34138376	-	ga200g.50914	ga200g.50914.1	5.33333	0.033725	0.04023
ga200g.18736.3	NC_069073.1	122502467	122503682	-	ga200g.18736	ga200g.18736.3	5.33613	0.033742	0.040251
ga200g.20695.1	NC_069074.1	8328449	8328920	-	ga200g.20695	ga200g.20695.1	5.33831	0.033756	0.040267
ga200g.58477.1	NC_069080.1	38799957	38800592	-	ga200g.58477	ga200g.58477.1	5.33858	0.033758	0.040269
ga200g.51110.1	NC_069079.1	37490989	37491838	-	ga200g.51110	ga200g.51110.1	5.34102	0.033773	0.040288
ga200g.35318.1	NC_069076.1	95056765	95057612	-	ga200g.35318	ga200g.35318.1	5.34421	0.033794	0.040312
ga200g.23931.1	NC_069074.1	29654380	29654965	+	ga200g.23931	ga200g.23931.1	5.35036	0.033832	0.040358
ga200g.10711.1	NC_069072.1	15161588	15162275	+	ga200g.10711	ga200g.10711.1	5.35415	0.033856	0.040387
ga200g.54087.1	NC_069079.1	129924109	129924557	+	ga200g.54087	ga200g.54087.1	5.35456	0.033859	0.04039
ga200g.72246.1	NW_026440297.1	81123	81400	-	ga200g.72246	ga200g.72246.1	5.35611	0.033869	0.040402
ga200g.69046.1	NC_069082.1	7300530	7301484	+	ga200g.69046	ga200g.69046.1	5.3578	0.03388	0.040414
ga200g.60920.1	NC_069080.1	126308210	126308455	-	ga200g.60920	ga200g.60920.1	5.35937	0.033889	0.040426
ga200g.36549.1	NC_069076.1	103862976	103864094	-	ga200g.36549	ga200g.36549.1	5.3641	0.033919	0.040462
ga200g.71989.1	NC_069082.1	118283175	118283710	-	ga200g.71989	ga200g.71989.1	5.36412	0.03392	0.040462
ga200g.25760.1	NC_069074.1	85274016	85276692	+	ga200g.25760	ga200g.25760.1	5.36899	0.03395	0.040499
ga200g.2787.1	NC_069070.1	84304353	84305940	-	ga200g.2787	ga200g.2787.1	5.3791	0.034014	0.040575
ga200g.28803.1	NC_069075.1	51780304	51780613	-	ga200g.28803	ga200g.28803.1	5.38065	0.034024	0.040587
ga200g.33110.1	NC_069076.1	28124452	28125386	+	ga200g.33110	ga200g.33110.1	5.38477	0.03405	0.040618
ga200g.58539.1	NC_069080.1	41885021	41885579	-	ga200g.58539	ga200g.58539.1	5.38833	0.034073	0.040645
ga200g.4548.1	NC_069070.1	118435741	118436485	+	ga200g.4548	ga200g.4548.1	5.38927	0.034079	0.040652
ga200g.34596.1	NC_069076.1	84818789	84821846	+	ga200g.34596	ga200g.34596.1	5.3932	0.034103	0.040681
ga200g.65873.1	NC_069081.1	104709934	104715062	+	ga200g.65873	ga200g.65873.1	5.40078	0.034151	0.040738
ga200g.2801.1	NC_069070.1	85781646	85782150	-	ga200g.2801	ga200g.2801.1	5.40594	0.034184	0.040777
ga200g.46139.1	NC_069078.1	77587218	77588911	+	ga200g.46139	ga200g.46139.1	5.41044	0.034212	0.040811
ga200g.70569.1	NC_069082.1	86982770	86983539	-	ga200g.70569	ga200g.70569.1	5.41379	0.034234	0.040837
ga200g.26003.1	NC_069074.1	88097048	88097485	-	ga200g.26003	ga200g.26003.1	5.41542	0.034244	0.040849
ga200g.68075.1	NC_069081.1	119958207	119958422	-	ga200g.68075	ga200g.68075.1	5.41829	0.034262	0.040871
ga200g.12522.1	NC_069072.1	121075787	121076005	-	ga200g.12522	ga200g.12522.1	5.42009	0.034273	0.040884
ga200g.3162.1	NC_069070.1	101455657	101456063	-	ga200g.3162	ga200g.3162.1	5.42015	0.034274	0.040885
ga200g.66905.1	NC_069081.1	113866375	113868089	+	ga200g.66905	ga200g.66905.1	5.42023	0.034274	0.040885
ga200g.61350.1	NC_069080.1	131584339	131584980	+	ga200g.61350	ga200g.61350.1	5.42142	0.034282	0.040894
ga200g.70412.1	NC_069082.1	80036796	80037023	-	ga200g.70412	ga200g.70412.1	5.42303	0.034292	0.040906
ga200g.16159.1	NC_069073.1	33574037	33576733	+	ga200g.16159	ga200g.16159.1	5.42399	0.034298	0.040914
ga200g.69769.1	NC_069082.1	25370682	25371056	-	ga200g.69769	ga200g.69769.1	5.42667	0.034315	0.040934
ga200g.24052.1	NC_069074.1	32030496	32045364	-	ga200g.24052	ga200g.24052.1	5.42853	0.034327	0.040948
ga200g.56947.1	NC_069080.1	13795930	13796588	-	ga200g.56947	ga200g.56947.1	5.4313	0.034344	0.040969
ga200g.29827.1	NC_069075.1	112770154	112770717	+	ga200g.29827	ga200g.29827.1	5.4344	0.034364	0.040992
ga200g.50466.1	NC_069079.1	21430044	21430326	-	ga200g.50466	ga200g.50466.1	5.43816	0.034388	0.04102
ga200g.71840.1	NC_069082.1	116371703	116372418	-	ga200g.71840	ga200g.71840.1	5.43883	0.034392	0.041025
ga200g.5743.1	NC_069071.1	1477980	1478779	-	ga200g.5743	ga200g.5743.1	5.44774	0.034448	0.041093
ga200g.52347.3	NC_069079.1	108137275	108138034	+	ga200g.52347	ga200g.52347.3	5.44822	0.034451	0.041096
ga200g.11653.1	NC_069072.1	57902877	57905291	+	ga200g.11653	ga200g.11653.1	5.44852	0.034453	0.041099
ga200g.28442.1	NC_069075.1	26580749	26582476	+	ga200g.28442	ga200g.28442.1	5.45109	0.034469	0.041118
ga200g.50582.1	NC_069079.1	22987066	22988157	+	ga200g.50582	ga200g.50582.1	5.45289	0.034481	0.041132
ga200g.70982.1	NC_069082.1	102328864	102329497	-	ga200g.70982	ga200g.70982.1	5.45426	0.034489	0.041142
ga200g.40486.1	NC_069077.1	85904905	85907808	+	ga200g.40486	ga200g.40486.1	5.45455	0.034491	0.041144
ga200g.57317.1	NC_069080.1	18394427	18394931	-	ga200g.57317	ga200g.57317.1	5.45819	0.034514	0.041172
ga200g.53263.1	NC_069079.1	125309308	125310045	+	ga200g.53263	ga200g.53263.1	5.45935	0.034522	0.04118
ga200g.49707.1	NC_069079.1	8694545	8696793	+	ga200g.49707	ga200g.49707.1	5.4637	0.034549	0.041213
ga200g.34930.1	NC_069076.1	89523378	89525078	-	ga200g.34930	ga200g.34930.1	5.46514	0.034558	0.041224
ga200g.58707.1	NC_069080.1	47638867	47639891	+	ga200g.58707	ga200g.58707.1	5.46527	0.034559	0.041225
ga200g.33226.1	NC_069076.1	43904672	43905542	-	ga200g.33226	ga200g.33226.1	5.46622	0.034565	0.041232
ga200g.62179.1	NC_069080.1	137707499	137708622	+	ga200g.62179	ga200g.62179.1	5.46748	0.034573	0.041242
ga200g.38740.1	NC_069077.1	13104354	13104794	+	ga200g.38740	ga200g.38740.1	5.46779	0.034575	0.041244
ga200g.24373.1	NC_069074.1	38567861	38574357	+	ga200g.24373	ga200g.24373.1	5.47219	0.034603	0.041277
ga200g.51739.1	NC_069079.1	64274759	64275692	-	ga200g.51739	ga200g.51739.1	5.4741	0.034615	0.041292
ga200g.51888.1	NC_069079.1	85467572	85470419	+	ga200g.51888	ga200g.51888.1	5.47436	0.034617	0.041293
ga200g.7352.1	NC_069071.1	68790447	68790843	-	ga200g.7352	ga200g.7352.1	5.47452	0.034618	0.041295
ga200g.30929.1	NC_069075.1	138000219	138000583	-	ga200g.30929	ga200g.30929.1	5.47797	0.034639	0.041321
ga200g.6761.1	NC_069071.1	27788896	27789330	+	ga200g.6761	ga200g.6761.1	5.48257	0.034668	0.041355
ga200g.56958.1	NC_069080.1	16814235	16814781	-	ga200g.56958	ga200g.56958.1	5.4851	0.034684	0.041374
ga200g.70550.1	NC_069082.1	85360099	85360455	+	ga200g.70550	ga200g.70550.1	5.48566	0.034688	0.041379
ga200g.47165.1	NC_069078.1	83855091	83860246	-	ga200g.47165	ga200g.47165.1	5.49348	0.034737	0.041438
ga200g.16766.1	NC_069073.1	87316024	87316932	-	ga200g.16766	ga200g.16766.1	5.49452	0.034744	0.041446
ga200g.61425.1	NC_069080.1	132417987	132419405	+	ga200g.61425	ga200g.61425.1	5.49728	0.034762	0.041466
ga200g.6155.1	NC_069071.1	5737194	5738327	-	ga200g.6155	ga200g.6155.1	5.50081	0.034784	0.041493
ga200g.61035.1	NC_069080.1	129744111	129745067	-	ga200g.61035	ga200g.61035.1	5.50157	0.034789	0.041499
ga200g.61181.1	NC_069080.1	129022364	129023155	+	ga200g.61181	ga200g.61181.1	5.50333	0.0348	0.041512
ga200g.25334.1	NC_069074.1	78771621	78785369	-	ga200g.25334	ga200g.25334.1	5.50422	0.034805	0.041519
ga200g.15276.1	NC_069073.1	8718108	8719209	+	ga200g.15276	ga200g.15276.1	5.50595	0.034816	0.041532
ga200g.59421.1	NC_069080.1	100500320	100500559	+	ga200g.59421	ga200g.59421.1	5.50833	0.034831	0.04155
ga200g.33562.2	NC_069076.1	60629522	60630139	-	ga200g.33562	ga200g.33562.2	5.51619	0.034881	0.041609
ga200g.59380.1	NC_069080.1	97856176	97857344	+	ga200g.59380	ga200g.59380.1	5.52358	0.034928	0.041665
ga200g.16084.1	NC_069073.1	28032407	28032940	-	ga200g.16084	ga200g.16084.1	5.53184	0.03498	0.041727
ga200g.12758.1	NC_069072.1	126316857	126321375	+	ga200g.12758	ga200g.12758.1	5.53227	0.034983	0.04173
ga200g.11125.1	NC_069072.1	30286637	30287104	-	ga200g.11125	ga200g.11125.1	5.53632	0.035008	0.041761
ga200g.13237.1	NC_069072.1	131616746	131617666	-	ga200g.13237	ga200g.13237.1	5.54316	0.035052	0.041812
ga200g.25924.1	NC_069074.1	87419813	87420456	+	ga200g.25924	ga200g.25924.1	5.54696	0.035076	0.041841
ga200g.20528.1	NC_069074.1	7493162	7493555	+	ga200g.20528	ga200g.20528.1	5.54813	0.035083	0.04185
ga200g.63094.1	NC_069081.1	11684532	11685097	-	ga200g.63094	ga200g.63094.1	5.55161	0.035105	0.041876
ga200g.30756.1	NC_069075.1	135590693	135591966	-	ga200g.30756	ga200g.30756.1	5.55316	0.035115	0.041888
ga200g.5458.1	NC_069071.1	144503	144875	-	ga200g.5458	ga200g.5458.1	5.56107	0.035165	0.041948
ga200g.51516.1	NC_069079.1	47515129	47516237	+	ga200g.51516	ga200g.51516.1	5.56242	0.035173	0.041958
ga200g.24859.1	NC_069074.1	49678674	49679238	-	ga200g.24859	ga200g.24859.1	5.5646	0.035187	0.041974
ga200g.65572.1	NC_069081.1	100803110	100803868	+	ga200g.65572	ga200g.65572.1	5.5652	0.035191	0.041979
ga200g.70099.1	NC_069082.1	46887429	46888074	-	ga200g.70099	ga200g.70099.1	5.56702	0.035203	0.041992
ga200g.22770.1	NC_069074.1	19027677	19028160	-	ga200g.22770	ga200g.22770.1	5.56884	0.035214	0.042006
ga200g.7193.1	NC_069071.1	62455916	62456165	-	ga200g.7193	ga200g.7193.1	5.572	0.035234	0.04203
ga200g.29964.1	NC_069075.1	118921423	118921706	-	ga200g.29964	ga200g.29964.1	5.57747	0.035269	0.042071
ga200g.33427.1	NC_069076.1	55426712	55427179	+	ga200g.33427	ga200g.33427.1	5.57906	0.035279	0.042083
ga200g.53016.3	NC_069079.1	119161637	119164525	+	ga200g.53016	ga200g.53016.3	5.58218	0.035298	0.042107
ga200g.33822.1	NC_069076.1	70813585	70814945	-	ga200g.33822	ga200g.33822.1	5.58229	0.035299	0.042108
ga200g.13826.1	NC_069072.1	136798313	136798778	-	ga200g.13826	ga200g.13826.1	5.58315	0.035304	0.042114
ga200g.51975.1	NC_069079.1	92035174	92037011	-	ga200g.51975	ga200g.51975.1	5.58349	0.035307	0.042117
ga200g.24923.1	NC_069074.1	54639870	54640218	-	ga200g.24923	ga200g.24923.1	5.58739	0.035331	0.042146
ga200g.3153.1	NC_069070.1	100688035	100688572	+	ga200g.3153	ga200g.3153.1	5.58862	0.035339	0.042155
ga200g.52745.1	NC_069079.1	115420683	115421193	-	ga200g.52745	ga200g.52745.1	5.59091	0.035354	0.042173
ga200g.70198.1	NC_069082.1	58971113	58971828	+	ga200g.70198	ga200g.70198.1	5.59374	0.035371	0.042194
ga200g.70347.1	NC_069082.1	68880648	68882822	-	ga200g.70347	ga200g.70347.1	5.59418	0.035374	0.042197
ga200g.3065.1	NC_069070.1	95785019	95785267	-	ga200g.3065	ga200g.3065.1	5.59839	0.035401	0.042229
ga200g.32885.1	NC_069076.1	17238378	17239290	-	ga200g.32885	ga200g.32885.1	5.59921	0.035406	0.042235
ga200g.45717.1	NC_069078.1	73783699	73804681	+	ga200g.45717	ga200g.45717.1	5.60122	0.035419	0.04225
ga200g.33929.1	NC_069076.1	73305468	73305960	-	ga200g.33929	ga200g.33929.1	5.60156	0.035421	0.042253
ga200g.70128.1	NC_069082.1	49298778	49299403	-	ga200g.70128	ga200g.70128.1	5.60383	0.035435	0.04227
ga200g.63892.1	NC_069081.1	35180774	35182696	-	ga200g.63892	ga200g.63892.1	5.60842	0.035464	0.042305
ga200g.28569.1	NC_069075.1	36321098	36322786	+	ga200g.28569	ga200g.28569.1	5.60859	0.035465	0.042306
ga200g.38026.1	NC_069077.1	5729745	5730562	-	ga200g.38026	ga200g.38026.1	5.61056	0.035478	0.042321
ga200g.25210.2	NC_069074.1	72606224	72607131	+	ga200g.25210	ga200g.25210.2	5.61106	0.035481	0.042325
ga200g.72361.1	NW_026440316.1	123894	127284	-	ga200g.72361	ga200g.72361.1	5.61233	0.035489	0.042334
ga200g.43416.2	NC_069078.1	7903112	7909074	-	ga200g.43416	ga200g.43416.2	5.61759	0.035522	0.042374
ga200g.34320.1	NC_069076.1	80530352	80531985	+	ga200g.34320	ga200g.34320.1	5.61804	0.035525	0.042377
ga200g.58914.1	NC_069080.1	61247581	61249242	+	ga200g.58914	ga200g.58914.1	5.61974	0.035536	0.04239
ga200g.25196.1	NC_069074.1	71546747	71549178	+	ga200g.25196	ga200g.25196.1	5.62307	0.035557	0.042415
ga200g.68737.1	NC_069082.1	4085331	4086095	-	ga200g.68737	ga200g.68737.1	5.62362	0.03556	0.042419
ga200g.30916.1	NC_069075.1	137339023	137339607	-	ga200g.30916	ga200g.30916.1	5.62634	0.035578	0.04244
ga200g.69928.1	NC_069082.1	31747794	31748820	-	ga200g.69928	ga200g.69928.1	5.62887	0.035594	0.042459
ga200g.6156.1	NC_069071.1	5738564	5738849	+	ga200g.6156	ga200g.6156.1	5.62927	0.035596	0.042462
ga200g.58627.1	NC_069080.1	44005653	44007731	-	ga200g.58627	ga200g.58627.1	5.63029	0.035603	0.04247
ga200g.10909.1	NC_069072.1	20687957	20689076	+	ga200g.10909	ga200g.10909.1	5.63075	0.035605	0.042473
ga200g.16640.1	NC_069073.1	79313717	79313987	-	ga200g.16640	ga200g.16640.1	5.631	0.035607	0.042475
ga200g.12930.1	NC_069072.1	128750364	128751370	-	ga200g.12930	ga200g.12930.1	5.63146	0.03561	0.042479
ga200g.24205.1	NC_069074.1	33846276	33846930	+	ga200g.24205	ga200g.24205.1	5.63877	0.035656	0.042534
ga200g.51854.1	NC_069079.1	82384123	82384374	-	ga200g.51854	ga200g.51854.1	5.63889	0.035657	0.042535
ga200g.52303.1	NC_069079.1	107232231	107232651	-	ga200g.52303	ga200g.52303.1	5.63896	0.035657	0.042535
ga200g.40702.1	NC_069077.1	103056903	103057147	-	ga200g.40702	ga200g.40702.1	5.64055	0.035667	0.042547
ga200g.59021.1	NC_069080.1	72302229	72302623	+	ga200g.59021	ga200g.59021.1	5.64189	0.035676	0.042557
ga200g.3558.1	NC_069070.1	107984505	107985289	-	ga200g.3558	ga200g.3558.1	5.64317	0.035684	0.042567
ga200g.32385.1	NC_069076.1	5097194	5097750	-	ga200g.32385	ga200g.32385.1	5.64361	0.035687	0.04257
ga200g.61168.1	NC_069080.1	128903525	128904213	-	ga200g.61168	ga200g.61168.1	5.64407	0.03569	0.042574
ga200g.12466.1	NC_069072.1	118961554	118963404	-	ga200g.12466	ga200g.12466.1	5.64593	0.035702	0.042588
ga200g.16438.1	NC_069073.1	55995221	55997340	+	ga200g.16438	ga200g.16438.1	5.64834	0.035717	0.042606
ga200g.40802.1	NC_069077.1	113232367	113232888	-	ga200g.40802	ga200g.40802.1	5.64943	0.035724	0.042614
ga200g.3521.1	NC_069070.1	107308090	107309309	+	ga200g.3521	ga200g.3521.1	5.65035	0.035729	0.042621
ga200g.71326.1	NC_069082.1	109145225	109147253	+	ga200g.71326	ga200g.71326.1	5.65028	0.035729	0.04262
ga200g.16804.1	NC_069073.1	90738906	90739756	+	ga200g.16804	ga200g.16804.1	5.65554	0.035762	0.04266
ga200g.10714.1	NC_069072.1	15168236	15169561	-	ga200g.10714	ga200g.10714.1	5.65733	0.035774	0.042674
ga200g.71664.1	NC_069082.1	113793175	113793831	-	ga200g.71664	ga200g.71664.1	5.65893	0.035784	0.042686
ga200g.53236.1	NC_069079.1	121654969	121655764	+	ga200g.53236	ga200g.53236.1	5.66206	0.035803	0.042709
ga200g.49963.1	NC_069079.1	11419877	11420492	-	ga200g.49963	ga200g.49963.1	5.66772	0.035839	0.042752
ga200g.18214.1	NC_069073.1	119353433	119354547	+	ga200g.18214	ga200g.18214.1	5.66783	0.03584	0.042753
ga200g.29739.1	NC_069075.1	109574418	109575306	-	ga200g.29739	ga200g.29739.1	5.66916	0.035848	0.042763
ga200g.27218.1	NC_069075.1	4024210	4025112	-	ga200g.27218	ga200g.27218.1	5.67594	0.035891	0.042814
ga200g.30077.1	NC_069075.1	122983644	122984467	-	ga200g.30077	ga200g.30077.1	5.6792	0.035912	0.042839
ga200g.51098.1	NC_069079.1	37207619	37208698	+	ga200g.51098	ga200g.51098.1	5.68271	0.035934	0.042865
ga200g.43961.1	NC_069078.1	34328370	34329997	+	ga200g.43961	ga200g.43961.1	5.68576	0.035953	0.042888
ga200g.16437.1	NC_069073.1	55995215	55997045	-	ga200g.16437	ga200g.16437.1	5.69179	0.035991	0.042934
ga200g.24056.1	NC_069074.1	32377550	32378322	+	ga200g.24056	ga200g.24056.1	5.69553	0.036015	0.042962
ga200g.71260.1	NC_069082.1	108548917	108551170	-	ga200g.71260	ga200g.71260.1	5.69544	0.036015	0.042961
ga200g.30780.2	NC_069075.1	135860701	135861548	+	ga200g.30780	ga200g.30780.2	5.69569	0.036016	0.042963
ga200g.65341.1	NC_069081.1	97391468	97391967	-	ga200g.65341	ga200g.65341.1	5.6965	0.036021	0.042969
ga200g.13419.1	NC_069072.1	133884169	133885047	+	ga200g.13419	ga200g.13419.1	5.69802	0.036031	0.042981
ga200g.50361.1	NC_069079.1	21691691	21692134	-	ga200g.50361	ga200g.50361.1	5.6982	0.036032	0.042982
ga200g.74705.1	NW_026440471.1	24722	25667	+	ga200g.74705	ga200g.74705.1	5.69893	0.036037	0.042987
ga200g.44025.1	NC_069078.1	40153267	40153722	+	ga200g.44025	ga200g.44025.1	5.70122	0.036051	0.043005
ga200g.55501.1	NC_069080.1	4919932	4921823	+	ga200g.55501	ga200g.55501.1	5.70402	0.036069	0.043026
ga200g.40548.1	NC_069077.1	91202580	91203276	-	ga200g.40548	ga200g.40548.1	5.70558	0.036079	0.043038
ga200g.3407.1	NC_069070.1	104780001	104780679	+	ga200g.3407	ga200g.3407.1	5.70574	0.03608	0.043039
ga200g.59956.1	NC_069080.1	115905806	115907052	+	ga200g.59956	ga200g.59956.1	5.70596	0.036081	0.04304
ga200g.9439.1	NC_069072.1	808303	809332	+	ga200g.9439	ga200g.9439.1	5.70686	0.036087	0.043047
ga200g.34518.1	NC_069076.1	83749702	83751388	+	ga200g.34518	ga200g.34518.1	5.70812	0.036095	0.043057
ga200g.46894.1	NC_069078.1	82276479	82278257	+	ga200g.46894	ga200g.46894.1	5.70822	0.036095	0.043057
ga200g.6599.1	NC_069071.1	22054573	22054913	+	ga200g.6599	ga200g.6599.1	5.70832	0.036096	0.043058
ga200g.51920.2	NC_069079.1	88211311	88225685	-	ga200g.51920	ga200g.51920.2	5.70857	0.036098	0.04306
ga200g.14555.1	NC_069073.1	2066736	2067066	-	ga200g.14555	ga200g.14555.1	5.7109	0.036112	0.043078
ga200g.31742.1	NC_069076.1	402776	403589	-	ga200g.31742	ga200g.31742.1	5.7112	0.036114	0.04308
ga200g.50367.1	NC_069079.1	21814730	21815812	-	ga200g.50367	ga200g.50367.1	5.7119	0.036119	0.043085
[truncated: 6,430 more rows]
