# Supplementary material for: Actively Expressed Intergenic Genes Generated by Transposable Element Insertions in Gossypium hirsutum Cotton
Source: Plants (Basel). 2024 Jul 26;13(15):2079. doi: 10.3390/plants13152079 (PMC11314067; doi:10.3390/plants13152079)
Supplement: Supplementary file 1 [file plants-13-02079-s001.zip › Table S3.xlsx]

## Sheet: FPKM
Gossypium hirsutum genic gene-FPKM	Gossypium arboreum genic gene-FPKM	Gossypium hirsutum ITG-FPKM	Gossypium arboreum ITG-FPKM
0	3.16371	0	0.055632
0	2.10579	1.94929	0.046444
0	8.94891	1.73723	0.015494
2.2294	1.83845	0.357767	0.152969
58.3103	0.351393	4.23723	0.265631
33.6437	0.534134	2.46674	0.075454
9.9414	6.47222	1.74283	0.437856
0.486431	20.1322	1.09114	0.083228
30.0217	24.1509	2.16679	0.236746
34.4027	9.6858	0.312855	0.10021
3.11765	12.7185	1.96846	0.060958
1.81764	0.0396	7.9908	0.169037
8.45599	2.26215	9.15966	0.022028
10.0724	28.9876	160.331	0.198629
2.76473	73.7492	12.0306	0.066807
7.78371	35.5725	41.2681	0.098488
12.3862	18.3323	18.4914	0.015306
0.759126	22.9681	12.5668	0.024149
1.50095	6.33826	5.63688	0.649477
26.1192	8.88828	6.57425	0.319501
152.869	0.024424	25.158	0.21313
2.43602	18.3552	20.0982	0.008865
4.93497	3.39972	35.9155	0.039675
2.1295	1.94146	37.9525	0.031472
0.488536	2.41577	0.398142	0.036914
17.8407	0.110963	0.496686	4.5397
3.50207	0.162079	1.1381	0.235414
3.86209	0.785223	0.233426	0.023827
5.59932	7.22953	35.8437	0.059353
2.69023	5.45239	10.5875	41.0172
4.78513	1.06399	15.7252	0.15261
3.5186	0.762832	18.1874	0.661946
62.111	64.7326	51.3503	0.074642
2.39392	49.8153	36.7562	0.29531
113.77	0.161699	15.2916	0.154442
0.0506927	1.5369	1.7964	0.520202
27.3512	2.78254	1.35274	0.062974
1.63834	1.11688	8.36566	0.039972
1.19245	0.250539	3.22678	0.065272
1.32231	77.9719	3.36581	0.068874
2.19108	0.133547	4.80655	1.546
17.5509	9.04763	6.37521	0.076245
3.99275	14.3344	9.08007	0.017799
2.20829	84.9077	0.654913	0.293594
14.7899	27.4871	0	0.015713
9.69099	13.0398	0.198852	0.200883
5.57901	5.17251	20.0335	0.601774
1.21398	1.59732	25.9764	0.082518
1.2054	2.58456	3.96606	0.154188
15.2891	1.6026	1.34031	32.3282
0.662466	0.041305	2.86647	0.06695
1.15368	0.409552	1.68457	109.686
7.24394	9.68009	47.7291	17.0059
0.79518	9.06704	8.0253	85.3109
8.11313	7.95939	1.30796	62.7023
2.04268	16.3498	4.38772	0.083376
0.355342	29.8595	2.72395	0.096086
3.9395	0.721285	2.72451	0.033162
11.8614	1.75033	3.75617	0.116501
36.0706	1.31579	0.251171	0.136174
19.0021	0.057946	25.9106	0.125288
6.81407	0.553087	27.469	0.147622
8.98276	0.80394	5.26979	0.085074
4.02803	4.41188	3.37761	9.86307
19.3434	1.10089	16.2728	0.091564
1.66054	3.44468	2.08338	0.597867
15.3035	0.01075	1.8751	3.01863
24.6487	19.1554	0.219279	0.062011
95.8766	17.1533	2.80573	0.260427
16.7969	1.85613	4.74283	0.664539
8.38541	0.132234	0.977079	5.33232
1.29057	0.615491	18.0996	0.088472
7.54023	0.161283	44.2578	0.036186
11.4381	0.052662	4.2883	0.049924
7.54482	0.048529	20.8403	0.162198
12.3148	28.93	5.01676	0.057939
12.6153	137.79	7.60838	0.117025
0.333025	15.9867	1.65382	0.088871
22.9974	6.31493	1.19979	0.065912
3.20078	46.4977	1.03671	0.089889
34.2218	3.23575	5.96864	0.018043
12.4259	55.5616	0.620402	0.076049
7.99439	0.280026	5.88011	0.605158
70.3741	0.628058	3.0723	0.14003
5.6026	0.046849	4.79267	0.355946
0.193732	7.39841	35.3737	0.074727
17.061	3.26173	3.31241	0.040535
11.9328	5.08177	34.7636	1.65371
11.4847	1.71465	41.0484	1.30012
4.55412	3.78066	19.1718	0.104605
37.4611	5.74787	5.72745	0.801129
48.8408	1.26758	41.6743	0.013753
14.315	25.7338	59.5948	0.041686
33.8415	19.9572	0.460223	0.119931
10.5084	2.84118	2.90438	0.162735
1.13926	1.00415	2.09041	0.086478
36.5516	0.032329	2.83433	0.037944
10.754	0.099395	4.96032	0.036604
0.961348	0.124001	8.30362	0.01279
2.71609	0.080122	9.58021	0.188538
2.16424	0.169733	2.62142	0.363703
0	1.83497	1.61745	0.030005
0	0.088268	1.64321	0.141552
0	0.082962	4.23777	0.607277
0	0.55133	1.93345	0.013851
0	12.1899	4.81983	0.063512
0	0.02183	1.97437	0.090849
0	0.64992	5.8209	0.156061
0	0.078783	0.765637	0.104006
0	3.91863	0.450231	0.018769
0	0.911435	2.23165	0.386651
0	4.77185	2.20641	0.039888
1.62867	0.577535	2.95599	0.128794
1.14644	2.11989	0	0.366733
3.44176	1.34738	0	0.08606
4.54124	0.03796	0	0.286184
0.0960007	6.87298	1.11199	0.075516
0.0926449	5.75516	3.8883	0.190003
1.46222	7.85567	0.824229	0.589072
50.6065	4.44441	17.4087	0.063383
2.5623	4.1011	9.10176	0.997863
5.31172	1.43699	8.31249	0.016393
8.09435	0.144137	25.8046	0.010955
0.0529856	26.1916	15.2981	0.008848
4.58234	1.06472	2.16295	5.04964
1.6484	2.92456	3.52825	3.00183
1.42779	1.52129	1.0694	0.216525
25.2134	0.815608	1.98147	0.080384
111.076	0.955171	0	0.0236
13.7431	2.61689	0	0.031168
6.65257	5.92226	0	0.390773
3.57864	41.4752	0	0.042124
1.40619	0.312202	0.212387	0.274004
73.4142	11.0326	9.07763	0.024044
0.746405	0.497388	4.82829	0.077483
2.1349	0.652442	5.79386	2.57812
65.9973	0.487747	17.3656	0.023249
17.6541	12.9153	12.6192	0.270687
0.68085	2.84478	3.85812	0.411116
174.408	9.80004	5.36527	0.017738
8.72471	20.5579	4.87307	0.023371
7.31731	0.735918	36.9754	0.094477
7.84679	2.46109	30.8959	0.04282
16.3363	0.501412	5.27811	0.019565
7.40444	0.319489	1.468	0.38075
19.2181	0.03774	16.4688	0.029736
3.29046	0.06757	7.09618	0.017841
16.9002	0.097928	3.43272	0.030427
1.28275	1.3241	0.10126	2.26832
0.636994	5.67326	0.0871073	0.061344
18.1046	0.643279	0	0.027438
0.893105	0.309357	0.131345	0.920918
78.8057	9.57724	0.39034	0.393885
1.71635	2.68134	7.47404	0.057454
2.81659	1.30993	0	0.028566
2.75287	0.437337	1.69773	0.111777
0.306185	0.190736	6.40181	0.014413
1.24532	0.283452	9.13982	0.020532
3.38038	0.043237	2.04452	0.116056
2.5952	33.112	1.19887	24.9086
3.12074	16.376	0	0.00877
0.812293	11.8641	0	0.060722
0.633715	0.103672	3.66158	0.03694
1.88059	0.521028	0.334846	0.075492
3.4673	2.51652	0.497888	0.01999
3.72724	0.077989	5.19673	0.015141
8.37087	0.114725	0.640663	0.079367
7.46332	0.050222	9.15474	0.062109
2.52424	0.255615	1.75071	0.011808
2.95182	0.032222	5.89141	0.073177
6.44425	2.07856	1.89095	0.048801
3.16015	55.763	12.5364	0.126774
5.49203	5.73952	6.5422	0.065788
8.93383	13.8731	105.922	15.2624
4.68726	0.878152	5.52579	0.007212
1.84186	3.81694	10.8945	0.019261
38.0046	3.96981	7.17449	0.027421
1.1311	5.6376	5.36103	0.017118
29.0062	9.20533	1.4823	0.014273
1.41394	7.8525	5.71475	0.01549
11.118	0.1966	7.53488	0.994132
3.27379	0.084332	16.44	0.266021
0.508636	1.46214	0.706662	0.064113
0.87363	0.877355	3.02856	0.039681
0.304587	8.1296	2.94208	0.031783
23.0103	3.69941	0.761343	0.033402
4.46806	16.4217	4.73791	0.028244
1.97497	1.86174	4.1332	0.020462
2.04745	0.260463	2.53003	0.010266
1.59311	1.89839	2.495	0.045133
1.75127	7.68096	18.3776	0.009256
29.159	5.84928	19.2716	0.06091
2.31755	0.704883	9.45288	1.39285
0.99736	11.5093	16.2696	0.143293
4.63659	12.8793	1.80048	0.103936
14.4651	21.5274	13.5311	0.025711
7.66108	24.7344	0.346817	0.030456
4.27514	59.7544	0.894293	10.1185
6.59976	0.100748	10.0339	17.4593
3.49277	0.700897	2.90406	0.066338
8.03477	20.6358	26.5873	0.02277
2.11281	1.77121	15.6412	0.013978
13.8409	2.08273	10.2225	0.010195
20.8716	6.32142	11.3336	1.02318
9.79169	46.2825	19.1236	0.028694
2.61369	55.8749	0	4.79581
3.37137	60.4764	0	0.184479
115.075	32.826	2.8739	0.072665
103.049	3.40389	2.48166	0.01881
23.0919	24.2804	14.8144	0.021904
2.23432	24.6234	6.97603	0.091176
7.36928	30.4507	36.9869	0.010932
6.32256	16.3442	2.82456	4.65332
2.34724	24.6689	4.33905	0.238741
6.67694	7.70158	1.80026	0.017294
8.75249	0.023122	1.08588	2.93412
341.865	0.158207	5.9042	0.093708
125.1	5.53995	1.68522	0.100551
3.6616	0.083205	3.48572	0.033619
1.25205	3.4489	8.30746	1.47731
0.966552	7.54757	1.94481	0.022749
33.6121	8.32767	4.83845	0.020275
10.6509	5.33825	4.37043	0.046841
7.8253	20.7532	3.03282	0.038553
41.7433	1.71471	70.5126	0.075904
7.21939	6.22916	69.9076	0.824584
9.81594	9.5638	8.20923	0.078071
26.4611	218.269	134.802	0.2193
9.68329	75.3075	6.4852	0.080918
13.8483	1.94365	6.80131	0.019042
2.70297	1.5324	2.11453	0.070047
14.1491	1.11684	19.4176	0.071646
0.570835	0.053387	1.92903	0.059983
1.58676	23.7996	0	0.011962
32.2807	4.73609	0	0.037235
9.75137	0.132723	0	0.017686
4.50038	5.64103	0	0.166092
9.22527	8.98575	0	0.057079
4.62519	5.88163	10.3056	0.433334
3.9168	0.765217	4.23928	0.133332
26.22	6.77671	1.71134	0.13451
4.66929	4.77313	5.84742	0.283476
6.45976	8.21932	4.06843	1.98443
2.7072	2.10309	5.32673	0.23081
2.94854	5.9175	2.64275	0.010499
0	8.58543	3.89459	0.014
8.93014	8.6033	1.36068	0.182944
79.2147	1.45713	5.9579	0.031159
2.21009	1.39267	11.0963	0.064532
6.27729	0.317314	5.01138	0.232964
2.42115	16.8204	43.7449	0.159897
0.399928	1.5556	23.9786	0.202322
0.200457	5.67341	20.2807	0.040573
0.175229	1.60017	9.98533	0.030991
3.32939	1.64323	5.75016	0.66039
11.4733	3.06266	0.355426	0.436975
4.18557	5.2261	6.49305	0.090289
0.214735	1.9637	6.73743	0.057053
1.58805	0.022317	0.360936	0.044743
8.19878	0.201583	0.0732877	0.01093
6.24739	0.262558	0.710358	0.166256
3.20113	25.62	3.0604	0.123366
43.2535	16.9504	6.72285	0.06609
11.8629	0.040456	3.56744	0.095621
12.2225	0.145114	4.46458	0.016053
6.19369	3.82384	0	0.074562
14.5091	5.19893	0	0.075527
7.26127	0.045947	22.6643	0.599097
0	0.05065	16.5564	0.044051
15.5373	0.277557	1.53664	0.031655
5.52529	3.72966	2.13777	8.72735
4.51748	41.2562	1.56849	0.094615
0.486674	41.6089	0.6979	0.083493
7.39195	2.06255	3.51724	0.070393
11.5136	11.062	35.742	0.073105
19.6433	0.032492	39.7074	4.54031
0.843649	3.20342	0.858226	0.021605
0.706926	0.131802	1.98088	1.83732
0	0.091445	5.29888	0.015338
9.21877	0.033253	11.21	38.174
0.564874	9.66076	12.6061	53.2631
8.83986	8.52849	3.7646	113.883
0.0771508	0.971586	0	0.9534
12.5107	0.025902	2.2768	26.0154
6.25799	2.42865	8.22144	60.451
8.65337	1.36891	13.8438	8.40229
11.5628	0.179068	13.7462	4.27352
18.9852	0.243268	15.9838	0.214566
12.4276	15.246	0.278546	0.026018
23.8826	6.91173	0.478767	0.092302
28.0847	0.094913	2.39633	0.089033
4.30599	2.6951	3.58054	0.198709
5.93152	4.75755	3.71603	0.241045
6.14389	7.87629	9.50932	0.009917
2.87289	2.21911	10.3573	0.015002
2.27815	2.49718	6.21108	0.020907
13.7534	5.11067	15.0325	0.082186
9.22506	0.133581	18.5849	2.7509
7.91868	16.3661	0.105464	0.012411
11.2987	13.4092	0.858685	0.098818
258.283	0.579949	3.21779	10.0339
0	0.343599	0.109299	0.067261
0	0.21612	3.15001	0.890859
17.591	1.73594	2.79085	0.042667
1.44044	0.171726	3.28252	0.077338
0	1.93167	2.04561	0.032816
0	9.39152	41.0482	0.203481
0	4.27784	14.4639	0.036139
8.28222	7.3357	5.77532	0.051045
0.47284	3.71865	10.2915	0.078909
4.76214	9.30177	8.76159	0.049857
2.40768	0.069574	2.46713	0.049716
20.4536	0.080226	17.3992	0.866897
0.161486	0.930648	9.99302	0.596658
0.213763	23.7003	7.83084	0.034014
5.43024	0.011928	4.01153	0.080238
9.00778	0.85658	4.74604	0.034184
11.221	0.150191	0	0.513905
27.7213	0.27445	0.110293	0.137191
27.7942	0.132676	3.23821	0.041658
2.55274	22.386	3.43543	0.022356
21.1833	2.93017	2.29401	0.023638
5.6037	4.68094	3.31429	0.104324
3.09519	6.33213	4.06016	0.105812
9.69893	18.6319	0.901095	0.071668
59.6099	13.3951	0.177987	0.040253
63.4255	13.3187	1.14278	2.28051
5.61802	0.401708	226.444	0.011083
0.618811	0.504907	225.788	0.011574
57.7534	8.11841	5.78668	0.03234
0.517273	10.6637	4.11656	0.125615
0.167982	66.1171	0	0.072827
4.87164	4.43684	7.93932	0.0452
19.6971	14.4045	96.8842	0.033688
11.3734	55.7003	55.416	0.017286
1.03254	48.6872	1.52018	0.015525
5.30156	3.52203	3.16011	0.091961
1.99347	0.832446	0.0691119	0.195995
0	5.58407	4.54539	6.97984
3.99742	25.4849	5.95783	1.39805
13.0441	14.7841	1.63947	0.067204
15.7427	102.828	2.06048	0.031707
0.425642	55.6	0.921946	0.136701
1.35905	21.9827	8.32159	0.014828
28.0345	10.7704	11.4399	0.032038
0	11.1819	4.09979	1.36978
21.9785	0.213994	1.23241	0.161967
12.4004	0.154666	2.81964	0.211408
14.4458	9.19821	9.55274	0.090335
8.67078	58.5697	2.87212	0.030052
2.55921	22.0684	0.702993	0.110486
0.0463016	7.71734	4.4785	0.105791
0.271341	8.70017	6.52175	10.269
5.7449	6.67966	0.11219	0.079645
6.25948	0.990605	0.0631644	0.600753
5.83899	0.069348	0.146944	0.023586
1.04101	10.0054	15.9741	0.340227
0.370496	9.37174	25.7609	0.014091
1.50235	5.29963	0.786627	0.273764
46.4717	0.124481	7.34036	0.127315
19.0286	0.225745	9.01762	0.025444
0.950294	0.724062	32.9111	0.024071
1.77229	0.503806	28.7172	0.035401
9.46633	0.753943	6.96186	0.031228
25.192	0.027114	0.204411	0.096177
4.35314	2.91533	105.471	0.011149
3.55968	7.70009	29.7555	0.17755
3.94166	5.2949	16.1026	0.212896
0.0989745	7.67712	0.34845	0.037425
3.68779	53.5059	1.88978	0.019441
2.31425	15.0417	8.68012	0.072031
16.9218	2.77043	1.08281	0.290932
94.2981	0.033823	2.60527	0.045282
34.6902	0.061329	7.17049	0.038441
5.77005	7.41214	0	0.064356
2.19062	0.085928	0.744195	0.031379
1.87937	0.049848	1.30384	0.031027
0.744362	161.547	0.430395	0.035339
3.66418	3.17331	0.149876	0.481734
6.73269	29.7202	17.552	0.034274
5.48707	9.68582	7.62787	0.070046
20.5838	1.02489	0.956172	0.014541
197.82	1.77123	0.308888	0.009328
6.87722	0.044638	27.8163	0.619466
3.60367	0.055571	10.9247	0.013289
13.4565	3.97554	5.68505	0.241947
4.61616	8.99679	6.71246	0.091151
15.0504	2.1707	17.1855	0.009449
5.82211	0.575575	21.256	0.202009
7.20165	2.48726	3.08438	0.081313
46.3922	0.890609	0.994532	0.029195
65.3731	0.460755	0.07458	0.00957
1.31466	28.1472	5.26644	0.227206
8.80521	1.59522	0.943291	3.16784
12.4882	1.73957	1.90991	0.125237
2.82582	1.49101	0.852633	0.025677
13.1053	48.1984	1.6044	0.068171
6.84639	29.4573	0	0.080207
13.6376	0.083635	0	0.016099
1.93209	0.34065	0	0.191576
2.7394	0.075326	0.218425	1.08171
2.91792	0.751749	0.945285	0.014903
9.58613	3.53803	7.93323	0.063151
67.8722	0.218245	10.1683	0.200319
0.946202	0.200333	1.21866	0.03608
9.68258	2.10443	6.38286	0.01452
15.9637	0.185508	3.21092	0.011836
0.15517	0.114749	15.049	0.067867
1.9721	3.72343	17.2787	0.036898
8.25795	1.22688	0	0.244753
0	0.258499	0	0.280562
0	5.77341	0	0.015823
1.3025	1.81404	1.19144	0.031169
4.3581	7.6059	1.62627	0.10329
22.3473	1.42903	1.49268	0.651135
5.70306	0.020362	3.54113	0.041051
2.64097	1.10239	0.415742	0.11937
0.383607	0.669277	0.994247	0.055045
5.94387	4.06029	6.67034	0.122312
36.1137	8.56263	189.699	0.106523
21.4007	23.5326	7.50571	0.19854
1.6194	0.220183	3.9599	0.035729
0.360727	3.61257	10.0352	0.266107
2.14417	13.0769	1.25249	0.552966
0.875909	15.3192	2.88986	0.017113
29.3276	0.112873	8.77671	0.035684
16.3396	6.62981	1.36475	0.225151
9.7932	6.15489	6.52425	0.109961
2.23725	0.036298	6.70746	0.223453
0.568737	0.048814	3.63444	0.037028
8.86418	0.072885	4.08432	0.59743
7.84443	0.085324	1.64075	0.051737
15.6449	0.290889	3.87995	0.021204
2.89648	41.1859	30.1275	0.104717
151.406	29.6957	26.9502	0.045054
638.245	8.90329	0.126864	0.020188
0.992378	7.75092	1.27526	18.6131
43.2001	0.939982	1.56736	0.030884
13.269	2.38215	14.9021	0.093778
3.17606	0.338759	0.945215	0.126179
6.54606	0.26337	12.7912	0.045775
8.12739	0.033383	3.5292	3.70703
15.2549	0.49494	1.57826	0.076212
25.8838	0.173951	2.59062	0.057496
5.85336	24.5733	0.518635	0.072504
6.40191	18.1782	0	0.060123
0.380765	49.4444	0.0444673	0.123749
7.97482	4.16091	0.428331	0.051089
6.25572	5.64892	1.32048	0.029552
32.8988	1.42519	0.534428	0.038954
32.206	3.07037	5.26744	0.011812
13.9647	3.10409	0.286105	0.009702
9.45185	15.1972	0.687645	0.082331
143.031	0.655289	2.32094	0.061793
9.02686	1.22343	6.07195	0.050483
1.58355	9.62927	6.03257	0.850914
59.0947	0.079355	1.88985	0.094529
0.817351	0.172531	18.5528	0.132666
16.7097	47.3497	44.3174	2.16592
12.786	0.108768	0.994734	0.057344
11.1076	0.232186	6.79364	0.152087
0.148542	7.67542	3.74584	0.022415
25.2171	6.36956	0.730695	0.009735
32.0606	8.30057	1.01102	0.139456
11.755	12.1362	0.44609	0.106326
0.346609	4.53247	0	3.70447
12.2802	0.045579	0.585092	0.028514
1.54184	16.5776	9.10642	0.117133
5.94191	14.3001	2.33162	0.039977
4.30239	19.5227	3.56203	0.043252
1.32879	0.207939	51.3365	0.022726
10.0144	2.48604	17.923	15.5752
2.20342	0.096468	0.856308	0.288592
7.29187	0.7985	1.25361	0.053576
89.2178	0.096427	3.80956	0.10423
2.84874	0.518769	1.1008	0.076622
0.529779	0.406072	3.19211	0.218092
59.0342	0.400529	1.54101	0.244353
34.4236	1.61305	0.213144	0.172704
7.81673	8.02782	1.68682	0.179456
14.4687	1.22395	1.68218	0.072493
11.8444	2.26789	1.27482	0.104142
0.530648	0.082766	10.6858	0.912648
19.5745	8.89864	0.276733	0.100167
20.5938	6.539	4.77036	0.127054
2.63836	4.48259	6.26578	18.3034
2.00363	7.842	1.66584	0.043886
28.935	13.0636	13.4125	0.097317
2.10786	8.15818	32.7723	0.036784
0.112808	0.121349	11.0193	0.065718
3.54079	5.34461	0.92526	0.025344
3.89155	2.79494	3.15042	0.68204
3.98219	0.04092	5.7494	0.040872
1.20948	1.87329	0.330545	0.890942
2.58848	2.24514	0.872296	0.048855
1.45975	0.03127	0.915207	0.020203
2.06203	73.6384	0.703431	0.137234
0	0.074388	1.49204	0.052078
0.373102	0.126806	0.493934	0.062099
76.7855	7.99969	7.15532	0.262828
2.03091	0.312037	0.370267	0.17368
36.4053	0.104301	0.216396	0.028935
19.2083	8.07553	5.2964	0.037599
9.87305	1.12006	3.77317	0.272056
36.7535	0.792699	6.94179	0.242567
70.1074	12.4753	4.50213	0.165155
0.246356	1.12044	6.21017	1.28727
12.3586	0.227978	0.965858	0.053333
14.5476	0.464447	3.77727	0.110002
18.2384	0.206267	5.26083	0.900127
4.65868	0.072568	6.11972	0.010085
3.77194	0.191376	148.849	0.882071
12.0767	1.54445	0	0.047788
0.36022	4.47743	0	0.285115
0.883531	6.99514	31.136	0.125761
1.5371	11.4265	9.00816	0.144914
1.56116	0.073764	2.9971	0.051402
0.62109	0.022041	1.09078	0.078273
24.5784	0.067981	1.63087	0.059219
82.9097	0.038705	0.077123	0.068287
95.2995	0.086329	4.47373	0.012734
2.82367	0.041667	2.58545	0.00644
1.10234	61.7834	0.512861	0.036641
16.2454	5.62993	0.655823	0.088024
0.0469755	0.037497	2.94243	2.44629
14.6998	30.3043	1.37981	0.024809
16.4123	2.8877	5.54292	0.056463
0.860032	25.9035	5.59404	0.019433
1.9884	2.85925	0.347053	0.075432
3.26133	1.27453	11.764	0.163528
5.94397	3.22992	1.1384	0.083616
4.47029	7.11759	4.13053	0.063584
4.97225	0.054376	0.584509	0.869109
3.84676	1.16688	0.0446966	0.304984
16.5711	0.244872	92.1456	0.024766
1.6844	0.383524	102.179	0.034079
6.23968	2.724	0.919514	0.02937
6.10387	0.132502	0.797674	0.32707
2.20956	0.058727	1.01918	0.046589
0.869308	80.5241	0.746245	0.059345
8.69629	99.9877	6.41764	0.093632
8.83658	2.4365	6.31423	3.58866
3.70586	2.2559	3.04803	4.04641
13.3664	12.0369	4.00825	0.723158
5.31493	1.18223	3.4961	0.153659
0.717272	5.35022	0.174993	1.8133
5.86819	7.99817	0.761961	0.071077
5.18935	17.4268	2.43415	0.28793
24.2011	16.92	1.34126	0.077188
17.8493	6.58337	1.31506	1.25589
19.0837	1.02774	14.126	3.63641
8.82598	0.559265	1.74781	3.99834
3.11565	0.541228	1.79511	0.689845
2.70037	5.56726	2.44658	6.82768
1.85834	0.044761	3.9198	0.941168
3.63606	0.251495	1.54976	0.016698
0.856093	0.258407	39.6866	0.20451
1.69649	3.03439	16.4838	0.020367
4.93188	6.61253	0	0.082741
3.81215	0.473978	0	0.01279
4.34828	0.905708	27.289	1.12229
0	0.742088	13.84	0.103504
58.5761	0.783585	4.40881	0.052549
56.9395	1.92288	8.54744	0.021948
525.218	0.073229	9.29462	0.028439
5.00027	0.348406	7.03145	0.056226
0.946202	15.0295	8.0903	0.025597
18.7864	18.4071	6.21363	0.079806
11.5659	0.083436	97.5467	0.07144
3.83178	0.067632	20.0071	0.043957
0.19815	5.46135	1.13239	0.059291
2.23042	13.067	0.146339	0.138058
3.29548	16.6611	4.65781	0.105597
16.0597	32.6143	18.5786	0.018971
16.3678	3.35042	0.839793	0.096904
4.77595	5.25861	0.175368	0.161757
57.1151	1.13552	0.207211	0.031682
1.12487	6.77897	18.7804	0.173486
25.4254	3.89439	11.2851	1.57451
20.1033	12.4747	10.5497	0.245986
4.73943	17.9126	10.6314	0.068559
33.3263	15.8363	4.30727	0.527984
2.20026	9.00703	5.02745	36.4991
3.8021	11.0866	1.2316	0.068668
21.8294	9.55283	3.95207	0.062687
4.01019	16.8212	1.49535	5.13037
23.6229	35.327	1.7872	0.780064
21.7934	0.058534	4.17811	1.80249
10.6371	12.1375	0.0928255	3.60065
4.76148	11.24	34.186	0.522785
0	62.2194	1.22482	0.244223
0	4.68252	17.6662	1.36338
0	8.09743	8.90759	1.59828
0	5.4441	2.31149	1.13355
0	0.744023	2.62086	0.021646
12.8223	0.994139	6.14186	0.294038
9.29083	2.12465	1.15238	0.092903
43.6776	133.835	9.43948	2.39859
1.40375	51.3762	11.2844	0.871257
2.78676	0.068462	0.76852	3.34065
12.4837	0.01825	0.359768	1.82798
23.1324	4.90766	11.1194	4.45703
319.166	5.68404	11.3144	3.86505
0.563964	0.610155	0.92435	0.051999
0.370878	0.038414	0.456492	0.176732
22.8778	0.01136	0	0.022187
15.6533	0.156656	0	0.069467
18.1463	22.0681	2.36651	0.042614
4.17429	23.6984	8.11202	0.06228
2.6826	38.2809	1.50825	0.035165
22.3874	12.882	8.93081	0.057374
1.9963	16.7336	1.30957	0.232044
1.99141	9.41148	11.8328	0.076031
0.587281	29.2297	4.00292	15.3771
31.8983	17.5755	9.15524	0.093105
11.8908	1.54743	25.7649	0.209353
6.86909	0.035603	61.1434	0.010723
0.101413	4.6972	65.3601	0.161278
0.481122	3.70202	2.43677	0.020505
15.353	0.12718	9.48506	0.065834
20.1228	1.74732	1.32786	0.275576
18.6586	0.024327	24.4284	0.959329
0	0.707139	25.4798	0.195764
0	9.35016	17.491	1.42422
0	14.2563	13.8321	0.110373
2.91187	8.26558	8.98138	0.272781
16.5816	0.09757	0	0.034448
0.17368	0.819507	12.9941	0.096028
12.1855	0.421818	3.10537	0.184792
17.0638	38.0646	20.9876	0.027225
11.9348	20.8198	13.001	0.039588
133.206	1.09902	5.58932	0.013202
4.28567	1.96572	12.9746	0.022906
1.84309	3.21702	3.75615	0.037565
0.275329	0.609327	12.259	0.096694
2.55069	0.050868	13.388	0.397546
2.01085	7.4645	1.5179	0.141153
11.7586	0.422687	7.96323	0.086471
3.83703	0.168289	6.27489	1.13611
30.9733	0.46025	6.36358	0.021303
20.399	15.327	2.41056	0.121354
1.54138	11.2315	3.43334	0.674342
6.01448	7.53564	3.98091	0.046467
0.131311	0.129218	10.3595	0.04812
22.4664	7.68195	6.98249	0.102344
43.6176	0.030104	3.8112	0.024786
4.85309	14.5872	3.69197	0.117986
69.3031	1.90067	14.8468	0.010832
441.491	4.92328	34.9442	0.58866
77.5442	18.7635	1.41174	0.060154
2.55142	0.658881	4.97764	0.084483
0.56734	6.55549	5.365	0.120166
0.484186	0.778894	0	0.064235
3.57138	5.35641	4.28781	0.192744
1.84283	0.053877	1.1536	0.046393
3.70742	0.093178	3.84515	0.206279
4.52742	0.059772	4.43058	0.034784
1.06701	11.6449	15.1292	0.035596
0.785939	0.16348	2.10241	0.189613
3.14412	0.040411	1.50438	0.188158
15.0098	0.334146	3.19709	0.017598
102.902	0.074058	3.15691	3.94655
5.51486	13.992	77.3193	0.044053
13.762	22.9374	2.89625	0.375281
0.0708628	29.1748	1074.33	0.055288
0.306109	30.3577	665.268	0.022891
2.36346	18.1199	4.1815	0.014755
0	13.3414	3.5962	0.048924
2.07459	3.75598	3.14642	0.073611
9.21664	1.35931	0.270632	0.033119
6.03246	4.50313	2.6418	0.284503
6.31176	19.376	34.266	0.440382
0.312202	2.07612	0.306588	0.029209
0.0990162	11.9433	239.763	0.151694
11.0778	0.481563	191.583	0.058412
2.194	0.055514	3.28245	5.31961
0.666072	0.047757	6.87144	5.07473
4.63578	6.6219	3.47534	0.046608
8.09333	0.054385	7.08449	22.5173
0.996776	0.030123	50.6766	0.167826
4.43049	0.07773	2.74421	0.022581
2.33658	0.051539	1.33255	0.235493
98.9605	0.152135	0	0.025466
2.49034	1.72458	0	0.024076
14.2161	0.525422	0	0.058071
13.4744	0.392341	0	0.031334
0	0.03087	0	0.071822
7.14871	0.159145	0	0.164834
0.109758	0.057414	4.22643	0.177567
2.85466	0.293969	1.38231	0.038423
24.3607	11.3084	0.0463224	0.017234
11.9998	15.5616	1.41008	0.128044
15.7557	5.88332	1.25269	0.897477
59.185	1.83472	3.73084	0.190284
9.68303	14.9384	3.32418	1.74828
9.8199	8.61291	0.406014	0.517065
3.69615	0.235383	2.17372	0.026462
1.78577	0.065906	1.95949	0.057583
1.33006	3.46634	14.545	0.010897
3.40606	0.670332	0.124981	0.082646
0	0.234561	1.41339	0.132989
0	1.06109	2.22859	0.126338
7.62301	14.4758	3.05347	0.466774
4.30891	0.700728	4.01027	0.052412
10.9	141.513	0.450892	0.029795
2.95827	4.89779	0.52816	0.441125
5.97066	5.97437	2.23195	0.028738
15.2136	0.012457	4.3091	0.032281
0.632346	0.452732	15.107	0.016096
56.5409	0.106781	3.78925	0.442072
50.4368	1.45495	1.84763	0.048367
17.9014	0.070641	4.80242	0.020193
3.01269	4.71609	2.62365	0.031941
5.60415	1.54467	1.70351	1.62244
0.558996	4.05114	7.55276	0.032983
1.90073	2.80459	23.4472	0.027234
14.3938	6.55664	0.0873922	0.252141
91.4379	1.17986	0.732724	0.195386
68.5751	3.43515	2.84104	0.388648
3.53983	10.0423	3.15053	0.029448
2.86122	9.81165	3.03802	0.155539
2.68697	4.73725	2.68788	0.028591
2.97445	10.0327	31.8425	0.021145
10.551	5.6853	34.3705	0.074759
0.586399	0.410623	3.8415	0.051505
0.214277	3.45857	8.53385	0.098528
1.18634	0.031644	3.02346	0.090715
1.27666	0.161609	5.42635	0.445426
2.62361	0.037854	12.6156	0.036096
0.860032	0.864266	10.4937	0.334856
1.23049	0.74914	16.9252	0.744871
0.317802	0.086377	14.0474	0.196739
0	0.986248	1.9171	0.021842
11.1871	63.6411	0.857059	0.013636
42.0736	49.973	0.530092	0.029387
4.71331	0.049367	6.26441	0.026097
9.37565	0.085721	10.1649	0.099133
0.837827	14.3889	6.20297	0.077162
4.70284	4.40441	80.2871	0.037636
0.0495949	2.98049	1.74053	0.048468
0.395551	14.7936	3.9813	0.097398
47.411	0.062407	2.09626	0.157508
2.47109	2.85987	55.425	0.055113
2.70374	0.045497	15.9989	0.02468
0	5.5354	13.9437	0.06107
22.9867	0.031678	17.8933	0.064916
94.4045	4.0803	8.25354	0.264052
15.2317	0.323557	8.25783	0.064206
2.24638	0.111539	17.2453	0.014713
2.2762	0.2604	9.72861	0.211373
1.05089	3.11671	4.93944	0.034668
0.884677	18.7168	0.73221	0.058924
5.83899	0.714408	1.26519	0.032174
2.83134	1.28388	2.14014	0.052383
3.8574	2.55493	1.19848	0.0743
4.40752	57.8854	3.30414	0.450357
2.90766	0.445503	9.08203	0.13169
0	0.350883	9.49109	0.015702
12.449	3.24518	1.4321	0.058251
0.237442	6.45153	2.45762	0.22376
0.243945	17.0439	3.61627	1.6326
1.49407	21.391	3.4268	0.189187
14.3998	0.201077	1.28559	0.026837
14.8139	4.98428	0.260099	0.087564
8.44804	3.77262	43.7212	0.143275
7.28003	0.115681	7.64321	2.51102
3.06335	13.2832	76.404	0.038466
54.6683	37.9814	18.3195	0.083036
3.98104	13.5766	7.59249	0.576946
0.640711	9.70524	13.4709	0.039804
7.03033	1.06863	4.19533	0.982619
14.2807	0.143735	8.57182	0.040885
7.35197	65.0813	1.20988	0.53202
2.6967	3.69865	1.81077	0.87499
0	6.13742	5.15529	0.052898
3.50384	3.70515	5.8667	0.027811
8.4152	30.3721	10.1966	0.097
0.679836	18.4033	1.50023	0.13588
4.33614	33.4085	2.91282	0.110419
1.35147	50.3161	4.216	0.01666
0.0514084	2.84933	2.59007	0.037804
0	2.50916	0.856176	0.041421
6.47154	0.898508	0.182476	0.018083
7.56745	0.546186	0	0.097573
0.27198	14.7981	0.306623	0.103006
17.2163	4.2622	3.031	0.026333
7.40394	10.8743	1.95746	0.020363
7.5753	27.8542	2.50079	0.095116
0.409405	0.030695	2.97773	0.074909
0.260995	0.015052	4.46739	0.081325
7.76565	0.047089	6.73125	1.06236
21.2207	0.063702	6.13008	0.472279
9.51471	3.1289	4.01571	0.430464
12.0076	1.02832	4.20167	0.064204
7.01999	1.23957	2.42816	7.14626
3.46835	1.60643	0.482859	0.052661
30.2751	1.22896	0.660729	0.02547
18.2767	3.0556	0	0.064367
0	9.08581	21.4345	7.24906
3.74542	1.46863	40.4239	4.01035
2.63712	0.018816	3.58488	0.18146
15.1365	1.60925	5.27292	0.010175
5.03414	0.827181	4.9258	0.026078
30.7359	0.24341	6.22464	0.025411
12.6207	0.459892	7.1803	0.059996
5.90161	13.4805	1.3025	0.035234
29.1381	5.46546	3.17454	0.075286
3.70501	10.9159	3.48551	38.5975
15.2622	0.078174	3.81356	1.95513
0.0654225	7.99483	0	1.65223
8.25567	6.15598	0.0701194	0.05743
14.1831	0.148496	1.60942	0.036796
16.4742	0.151118	7.77865	0.040238
14.848	0.050005	16.2349	0.875985
4.71175	0.217521	5.23238	1.96366
0	1.64456	1.63775	0.366818
8.39672	0.244544	0.879605	0.048599
4.75139	0.330408	2.54197	0.01599
3.02503	0.102168	1.07516	0.034618
235.65	0.036853	2.2124	0.020633
13.0989	11.4246	11.7859	0.365678
15.2454	7.59329	0.323993	0.393713
0.164321	8.74645	15.9001	0.444802
0.23485	5.95359	0.361762	0.146594
9.83472	8.18368	0.0984325	0.108783
0.732661	26.7028	2.34576	0.027781
10.8706	0.030712	5.06691	0.061931
18.6412	10.9435	4.68931	0.202199
17.7198	2.11646	4.31211	0.012031
34.5599	20.4202	0	1.35725
31.2628	10.1548	0	0.009712
4.87379	26.6499	2.9967	0.023592
4.99791	26.9687	28.953	0.022188
5.22344	32.1003	31.2134	0.062195
4.43142	0.063258	2.24419	0.086688
1.78848	3.59488	2.43377	0.073484
0.357163	0.133181	0.964406	0.094523
6.19982	0.015977	2.38887	0.089486
0.84317	8.06331	3.78152	0.099348
1.62955	11.5375	2.56002	0.026768
2.67784	10.1463	0.0452733	0.02014
48.8508	14.6297	0	0.074685
0.656685	5.44945	0	0.210615
2.68008	0.644913	5.78827	0.416909
0.758668	0.020137	6.54113	2.12764
5.53011	0.136329	1.97461	0.435551
0	0.027757	1.98763	0.203907
0	0.040766	1.16046	0.073448
0	0.304409	17.9214	0.352193
0	2.92206	9.32008	0.143431
28.5422	0.550825	2.14131	0.012447
3.5215	0.118951	1.26334	5.83205
6.95461	0.357271	2.86006	0.124554
7.61906	0.062592	56.9053	0.032357
12.4263	3.43898	18.7572	0.563857
49.9769	28.1266	0.807596	1.15366
13.011	39.2573	0	3.69006
44.7941	33.0331	2.51103	18.1589
9.39041	0.037673	20.5825	0.022737
16.8203	5.93875	33.5035	0.030236
30.4732	8.01354	2.17809	0.012323
12.2844	1.53784	3.04879	0.07392
17.8318	0.108541	4.19798	0.017603
0.334179	0.02609	5.47712	0.154779
53.4778	64.064	1.0302	0.03278
93.3086	93.1307	0.201986	1.53861
17.4786	2.16988	11.3766	0.022832
0.094097	10.737	8.00277	0.166724
14.6006	0.03402	1.65237	0.147327
9.91066	0.069673	0.486841	0.117647
2.01003	7.59947	6.3821	0.536821
24.57	32.2741	5.78741	0.155434
0	6.07137	1.76872	4.53995
92.3845	4.79374	2.08985	0.06576
0.195281	81.9566	3.73982	0.052054
0.232578	0.034668	3.12224	0.045119
0	47.1851	4.06033	0.111109
3.24587	3.14703	1.78944	0.012099
26.2179	2.0958	0.0695566	0.027873
0	0.074413	3.77479	0.694746
14.3842	0.348799	0	0.21815
0	24.5095	0	0.737801
0	4.82228	0	0.112112
16.4675	10.8756	0	0.090861
1.32205	6.20761	0	1.38236
0.829482	0.355306	0	0.143581
1.43178	0.234264	0	0.195308
3.70302	0.804068	0	0.037041
102.118	0.249733	0	0.033355
0	0.178699	3.03291	0.187749
1.40984	0.253929	39.8664	0.042521
27.0984	8.74839	13.9739	0.06321
7.64079	0.095289	1.16692	0.432733
7.39917	3.28987	0.125717	109.642
14.7461	0.30944	7.81216	18.9843
1.19942	0.651424	3.61234	0.092256
3.08773	6.20867	13.6384	0.033116
0.93858	0.08783	11.059	0.089004
11.5726	0.358407	0.0641163	0.231226
3.249	0.236897	8.2731	0.060477
2.08844	7.98357	0.216632	0.04125
1.66731	5.42947	0.0572586	0.04644
0.391396	21.2701	0.805046	0.016797
0.61813	0.007925	3.45864	0.039053
1.98245	0.049979	0.213561	0.102628
15.4313	0.057895	0	0.089203
14.2698	0.066508	1.91677	1.49805
0.260947	0.126723	4.18286	0.834469
4.01947	0.053734	0.168983	0.601233
8.44986	0.082496	7.41536	0.067332
25.3205	0.712302	11.5805	0.027935
26.1678	0.286406	4.35906	0.375743
6.48196	0.189464	7.77039	0.042379
6.26287	0.187426	0.565235	0.042431
11.5245	0.86972	3.28385	0.540024
0.269701	0.086791	5.42585	0.148175
108.463	11.0939	0.698769	0.09449
0.84729	18.8702	1.31142	0.027364
0	0.025631	0.181816	0.013151
5.85152	122.493	0.834061	0.011925
26.0328	0.082741	0	0.066554
2.45146	0.060641	36.4101	0.104906
17.1765	0.624183	16.7368	0.10918
1.47554	7.78502	0.0578075	0.049851
1.57291	0.05728	10.6248	0.35582
0.084877	12.1803	10.2508	0.041351
3.96772	0.080454	10.2918	0.007451
1.96939	0.089373	1.87241	0.053905
2.48975	0.26117	8.41458	0.095447
7.99617	40.3424	1.4085	0.231446
0	73.5901	3.94421	0.584732
0.0739755	7.48431	12.7403	0.118319
3.44856	0.121313	0.576192	0.044896
44.0038	4.02341	2.41525	0.021509
13.5178	8.26688	1.82123	0.029199
34.6054	0.23029	0.875784	0.055086
0	1.1572	2.56316	0.013346
2.30671	6.64106	0.761822	0.229512
6.11209	2.7637	2.62881	0.113914
15.7759	1.2276	2.37983	0.110433
87.8102	1.82134	0	0.123039
5.37695	1.7027	1.12171	0.12465
4.9834	3.9505	1.65433	0.137032
49.8018	14.9778	1.78051	0.022475
47.8794	13.5296	2.21424	0.116541
5.42757	12.3287	4.07033	0.146724
2.1331	20.2896	12.6208	0.048273
0.278622	0.929536	4.20775	0.149773
1.83427	5.29607	2.20014	1.30521
0	4.0988	2.67044	0.651288
5.49807	4.06626	2.20189	0.033522
1.06624	1.81839	1.90328	0.079302
13.112	14.0123	1.26017	0.518573
4.0285	0.031645	1.0411	0.120255
4.39566	5.03237	5.98082	0.039875
2.53605	1.36266	0.769986	0.025393
4.48387	1.17279	17.7621	0.063488
0.0638036	5.33415	3.85224	4.70454
5.09324	0.281783	2.72658	0.256316
20.6619	7.8489	4.51147	0.183512
0.107069	7.63424	1.06031	4.97918
15.4029	0.044332	0.995151	0.363938
19.8166	4.40842	3.5019	0.067556
1.47767	2.16337	3.02581	0.561362
0.675528	0.220345	0.933848	0.20683
5.27219	2.50811	0.248051	0.303624
1.82374	0.244422	11.2562	0.031936
28.3964	0.394943	7.25031	4.72384
23.8868	0.334676	1.98585	0.057676
2.77317	1.10484	2.15095	0.127283
6.17337	1.45485	3.50106	0.415985
4.49665	14.4627	3.08042	0.118889
50.1289	0.011422	9.6417	0.019499
21.7732	0.014266	4.61956	5.04751
12.1112	1.56139	0.343781	0.059224
3.35482	10.7348	0.9748	0.189338
4.06251	3.10458	1.96811	3.21768
1.75009	1.0073	0.0479552	31.0584
1.38973	45.3635	4.0781	0.046386
0.476954	33.0658	3.93124	0.193167
23.9445	3.01681	2.91401	0.110956
20.3179	1.3275	40.7195	0.121286
18.8276	0.584362	101.008	0.010726
77.6438	7.94938	71.7603	0.008352
161.519	0.178873	50.1275	0.052538
2.11994	0.080578	1.9133	0.161585
1.29979	3.58199	2.48057	20.0484
1.15029	0.1843	1.43981	0.074952
10.2115	7.31867	1.33968	0.031287
1.86838	4.08564	0.969554	1.36536
32.6142	9.63557	12.4625	0.325443
0.739978	6.65886	21.8689	0.074583
19.6492	2.30438	12.0119	0.159639
0.684331	2.85946	0.0709462	0.07328
24.5965	1.48735	0	0.126039
0	3.22191	0	0.087515
25.5148	0.102243	1.40367	0.028104
1.66563	5.47276	16.2721	0.062254
57.8613	7.7383	13.3362	0.044504
2.60197	6.50408	12.5499	0.044675
15.0824	13.0958	13.3134	0.019136
1.0492	5.50962	2.72063	0.262247
19.1839	0.84199	3.8954	0.059661
8.93064	14.3225	3.00108	0.205211
2.39605	6.72609	2.82249	0.628749
52.9141	12.3371	3.1614	0.418391
10.5325	0.816204	3.73102	0.152166
119.131	5.60644	0.808589	0.01962
4.69682	1.78866	0.0431402	0.194974
21.0487	0.028151	7.7418	0.137318
16.8264	8.30512	13.3856	1.23758
22.3697	0.316426	0.78992	0.185239
0.796646	16.0209	0.641656	0.080545
8.9352	13.2656	2.02656	2.09136
0.913053	7.8317	4.02951	0.19602
8.55784	1.2551	2.81471	0.151321
8.02581	25.5959	0.0470381	0.328186
0	0.044197	0.656219	0.063972
3.99805	0.265535	0.232932	0.030885
32.1071	0.791718	0	0.137349
19.6845	9.34412	3.73079	2.30671
47.9216	7.76462	2.10672	2.21273
291.396	0.220685	18.5757	0.073528
0.808958	0.743782	15.8268	0.045358
649.531	2.40551	0.747808	3.41593
0.683817	2.33919	13.4148	0.306444
0.446341	2.61158	21.035	0.720846
0.463982	0.018769	3.74026	0.080458
109.674	4.18795	0.277136	0.112592
78.1969	6.30367	1.8921	0.057962
15.146	10.0073	7.35414	0.324258
0.058273	2.40015	5.99729	0.070976
2.30592	0.38186	0.894793	0.02467
28.9951	1.56587	5.60486	0.161487
8.68315	17.433	2.79153	0.01372
1.85908	20.5275	1.45748	0.115334
8.50645	0.055266	0.365889	0.046647
3.12536	7.7663	1.80564	0.053005
10.3598	0.148934	4.91446	0.674751
2.36936	0.008932	0.117818	0.14468
2.92066	0.032013	9.36762	0.175071
0	0.942115	2.79422	0.160679
5.85887	6.11626	0.531773	0.397199
246.112	7.82803	0.259592	0.041319
0.118957	0.638357	10.4453	0.073246
18.077	0.080793	3.29545	0.290411
57.3621	0.201771	0.552888	0.287768
0.783465	0.288268	21.5689	0.068703
1.24215	0.593947	0	0.328562
139.186	3.00055	0.219384	1.1814
0.0650126	3.90829	2.03986	0.148412
0.68909	6.13407	2.1362	0.793706
2.72504	5.31585	0.685728	2.99804
0.435085	6.46639	18.5051	0.095665
6.69277	0.029224	3.2919	0.036087
2.92889	1.03066	1.29831	0.166838
2.18247	0.172814	1.22074	0.346022
3.30976	0.714642	4.38481	0.260356
97.2076	0.619518	3.71586	0.215896
5.46168	223.225	5.81238	1.93452
4.70042	0.475448	3.9278	2.19438
9.76613	13.4825	35.6823	0.11374
0.429624	1.82767	182.513	2.99695
4.30116	0.031862	97.2152	0.073923
7.23744	0.57071	161.643	0.095104
0.0724609	0.110266	12.6077	0.769197
872.603	2.37339	14.0363	0.980849
19.8809	5.62976	4.76348	0.321252
39.3535	5.4295	4.14857	2.0561
9.26774	0.032294	2.40088	0.406708
6.1412	9.2368	18.3689	9.397
2.61926	12.8198	6.41986	1.44592
33.9934	0.48789	1.0088	0.051843
2.37091	1.40297	0.547274	0.177975
7.19473	0.93413	2.52656	6.9115
2.75863	0.846952	3.06282	4.72521
0.947397	81.1128	2.30166	0.011333
0.625398	13.5959	1.47186	1.30579
15.2327	1.94246	3.99096	0.064533
1.40414	13.7647	9.67648	0.451308
2.53005	0.097731	7.98803	0.809639
70.5239	0.241984	1.27973	0.055474
3.04346	8.34791	4.98243	18.2204
93.2376	10.4856	4.18021	0.149871
95.176	11.4096	0.735017	0.194329
0.668107	20.2364	0.548094	0.135369
378.788	15.0898	34.2978	0.037186
57.2114	0.399063	11.2919	0.041934
3.11063	4.42919	144.327	0.057965
0	0.571672	375.604	2.72364
0	1.48426	0.779137	0.027294
1.65623	0.873877	7.0705	0.056201
4.51092	206.602	10.7041	0.167314
4.35871	28.7266	0.976009	0.069352
13.1375	20.033	2.07712	0.103729
2.95171	0.136942	1.43306	0.50308
0.729396	0.037246	1.5485	0.086173
51.1858	3.17487	0.914845	0.080062
1.27653	1.64468	5.72507	0.070147
0.0496992	4.14304	13.1802	0.02112
0.509255	52.4896	0.651766	0.074784
0	14.7343	1.09782	0.028869
5.65388	12.8191	1.84536	4.06883
10.0658	0.091942	2.38446	1.18449
32.3238	4.12402	6.25369	0.157737
7.72316	1.03575	2.55426	0.144193
45.327	5.03015	1.96367	0.026187
89.3623	19.301	3.24344	0.058394
0.891868	10.0935	2.74081	0.34515
4.90676	2.1288	26.6975	0.039234
5.49214	0.231605	21.3439	0.132164
0	0.317767	11.9666	0.109983
1.03335	0.108416	0.874477	3.58395
4.42827	0.467888	2.43995	0.19423
19.2233	0.126957	1.99827	0.215772
394.111	0.042387	6.34301	0.022172
0.327856	0.381863	0.199095	0.123851
57.1958	0.268574	0.506844	0.074218
2.47494	0.231671	1.23182	0.064976
13.001	0.248722	3.44998	0.026473
0.955047	0.044299	9.34239	0.045853
30.7597	0.518317	0.665377	0.205726
0.756236	0.02621	0.678397	0.026423
7.93575	7.54852	9.09447	0.077165
0.840349	13.113	11.0411	0.095739
0.142462	0.641174	1.31828	0.165156
34.5501	5.14263	3.32048	0.319398
6.13297	5.56675	0.117818	0.025001
0	3.69087	4.20581	6.28826
33.8003	2.22942	60.7688	36.2061
1.75312	0.947511	54.6074	0.024057
8.98787	117.991	2.10885	0.67217
22.5608	3.2175	12.5629	0.04286
3.19049	8.55682	5.63843	9.56033
4.40069	9.99416	7.54375	0.06738
3.53446	8.35717	2.87332	0.049618
6.09546	1.90103	2.35725	0.745336
1.14342	4.91336	3.21505	0.70805
1.16882	6.0213	3.44163	0.233182
0	11.2828	6.31703	0.091256
2.7467	17.9233	3.14014	0.079649
0.59507	0.053683	1.27509	0.145277
0	2.67343	0	0.059011
0	0.821424	14.8758	0.126252
4.48134	1.63321	0	44.7521
0.8398	13.3593	9.68969	0.080174
2.87555	1.15651	5.73955	0.095613
1.32523	0.53543	0.264191	0.065671
3.12627	3.48212	2.62643	0.092725
3.44494	3.1337	1.0647	0.025586
4.03905	6.07902	0.162792	0.055581
7.40381	27.6695	2.13868	0.169285
37.9066	1.14525	8.81663	0.089792
1.51474	9.5476	1.3404	0.022395
14.2787	8.87767	18.4533	0.063816
24.4347	0.198365	13.933	0.085953
1.67002	0.027499	0	1.11762
2.21522	0.529516	0	0.490903
33.482	3.05646	0	0.110894
2.44909	6.63225	0	0.055676
70.4768	9.66868	0	0.078248
0.555126	2.22601	0	0.137535
0.110404	30.3578	0	0.05606
0	3.15185	0.549491	0.019997
3.35691	25.458	0.126308	0.011942
0.0873991	15.252	12.1082	1.06659
76.4342	0.10639	5.04408	0.130167
25.5617	6.61648	2.2727	172.436
0.877423	4.5063	0.957548	0.641217
1.71912	8.47101	0.843878	1.76875
1.3092	17.5377	2.68606	0.22394
1.48056	24.0816	0.903909	7.14191
2.0901	24.4581	7.06375	0.16527
11.1336	9.26017	0.0615664	0.227174
7.28887	0.490095	4.95987	0.851627
1.19779	7.29131	0.618443	0.026223
1.32861	16.4987	0.451677	0.058933
0.920355	4.18625	1.19647	16.9137
4.93064	14.4914	0.484958	0.031605
4.27141	10.2146	0.994094	0.013286
5.00537	1.00911	4.45939	0.063913
5.71488	0.455219	4.1281	2.75213
0.656775	2.23694	3.20379	0.756432
2.78432	2.50745	0.1508	0.085217
15.1598	2.12925	0.124835	0.065782
4.31944	2.26628	4.13114	2.93546
8.50391	1.84393	3.07695	0.00833
12.9204	5.53103	6.5127	0.026612
6.64788	0.860309	2.20055	0.123379
0.666301	0.383269	1.5007	0.055547
236.647	0.080573	1.38362	0.069524
0.335443	0.039158	0.221169	0.033856
6.96347	4.76643	3.43761	0.035774
3.51868	4.02364	1.90073	0.194964
23.6064	0.108984	3.50878	0.064003
0.557161	1.02653	11.0241	0.086056
0	0.181145	3.49883	0.071772
12.4417	3.54519	16.9505	0.05165
0.367891	0.263001	16.3053	0.020279
4.08145	15.8911	8.95491	0.015255
5.66518	17.394	4.45134	0.055072
39.5742	17.2349	0.915359	0.026011
4.5867	0.091298	0.370163	0.032237
1.28428	0.08394	0.0673124	3.85614
2.38482	5.07803	0.81512	0.05044
11.022	0.388796	11.4047	0.052612
17.0568	0.24259	6.2915	0.089905
22.4204	0.850491	45.9517	22.0117
21.5542	7.03524	31.8417	0.123325
1.03554	0.01721	33.5583	0.632416
3.76997	18.4361	32.891	0.014982
7.99384	0.176068	0	0.091692
6.88472	0.06394	31.6859	0.073001
0.315044	0.059008	0.944187	0.032236
7.73714	0.279483	0.108215	0.090262
1.55524	0.049962	0.402561	5.10648
0.396843	0.075044	2.30751	6.62326
2.0667	0.071448	2.56758	0.130611
9.14019	0.150797	23.5249	0.102985
0.652606	0.290639	18.8308	0.035605
0.197539	0.423618	40.5084	11.6295
4.57501	0.542343	25.0718	0.03876
8.58707	0.542319	3.47205	0.055814
0.957652	4.53139	9.28997	0.042069
3.48969	0.017674	5.993	0.11716
5.69639	0.201956	1.50104	0.068634
3.033	0.041214	3.73277	0.038146
1.49727	474.111	3.35666	0.060374
1.6547	0.936855	0.213367	0.219869
0	38.4795	42.3726	0.503702
19.5951	0.63699	41.0908	0.033203
41.3199	0.086937	17.9073	0.029153
0.0635466	0.830712	3.88345	0.026826
254.229	0.574204	5.74065	0.146758
0	0.017539	50.5509	0.447235
0.415047	0.050939	1.34886	0.065759
11.3906	0.089026	0.565131	0.179802
4.07817	3.14057	2.76517	0.764148
123.677	0.145327	0.800856	0.023888
8.59404	0.039258	3.54897	0.043861
0.356301	0.044555	4.90185	0.101564
0.655281	0.166805	5.91033	0.018395
7.58179	0.709568	2.51162	0.017541
14.2303	35.485	5.31017	0.035008
46.7773	gene-LOC108466360	1.90554	0.080433
49.7175	0.039691	2.67358	0.076225
16.4603	0.068152	0.309756	0.015842
0.805963	0.190432	3.70619	0.061651
52.4342	0.025323	0	0.014474
2.14232	0.04078	0.522282	0.029641
2.09555	0.084815	5.21212	3.43854
30.7978	0.061862	6.64501	0.064608
2.35353	0.085756	6.22826	0.326708
38.6979	0.017287	0.623584	52.9846
1.02306	0.038147	3.01462	0.12597
1.24759	1.15861	1.82939	0.01707
3.05637	0.548937	2.00123	0.070844
15.4438	0.12158	0	0.016361
27.7921	1.53877	0	0.055684
7.99815	0.941279	0	0.02311
7.96965	11.1263	0	0.075567
15.6009	6.14502	0	0.663279
13.304	6.82442	0	0.020133
0.765776	1.81231	0	0.021095
390.215	3.43989	0	0.101823
21.2917	2.18506	0	0.012707
32.2663	12.432	0	0.023012
132.275	1.57187	0	0.27713
0.144032	0.018458	3.99337	0.062816
1.97797	0.015947	9.58015	0.02487
8.42102	5.47003	0.247523	0.022646
2.61172	0.113129	1.81955	0.106316
4.39142	12.2696	0.897177	0.05509
1.98164	4.46329	0.613183	0.065609
0.933112	5.74599	0.125433	0.024225
0	3.14987	0.303524	0.019138
4.30148	2.33923	0.927199	0.565158
1.57781	0.961148	0.251011	0.055151
1.85009	40.9336	0.203021	23.7613
55.8225	21.8792	2.45032	0.33587
143.904	10.2581	1.19625	0.280344
0.231584	3.42581	0.395787	0.371475
3.36174	2.76616	0.341676	0.015253
28.032	1.80542	1.24417	0.028527
22.2767	0.121653	5.66065	0.03282
1.56849	0.094866	1.14109	0.18996
7.02133	0.114929	2.98895	1.84135
8.41835	0.089683	0.379619	0.216628
10.6527	3.81773	6.42524	1.46731
26.0962	4.07493	4.04001	0.332582
102.178	1.93525	0.763927	0.185113
11.2373	0.029158	1.98738	8.10123
11.6924	2.21102	0.71821	1.31141
0.287926	0.732889	47.936	0.156783
0.161173	27.3803	10.4798	0.089946
1.13484	3.80898	0.568459	0.227024
10.1484	0.060297	19.2103	0.057453
17.0956	0.075772	19.2088	0.021803
312.893	2.62357	0	0.372289
1.92341	15.5019	0	0.041718
56.8937	16.5151	5.00817	1.10043
65.1167	0.648958	0.97259	0.188096
0.857524	0.037396	9.75192	0.092176
1.51671	0.063295	0	0.080178
1.25282	0.060679	5.24893	0.03822
0.790003	5.7915	2.28195	0.082614
0.47844	0.960265	1.36459	0.011081
5.29801	1.81621	15.6604	0.009153
11.0391	8.10959	11.1206	0.224226
11.6614	0.199332	3.36576	0.181986
0	5.55075	75.4123	0.079808
0	7.43412	59.3196	0.034453
0	12.3122	0.462384	0.043456
1.57918	13.8323	14.0813	0.594602
1.79408	0.606561	1.87307	0.253637
0.218362	29.4965	0.397072	0.022587
50.0454	4.73047	0.0892681	0.121475
14.4385	72.8833	10.001	0.025207
15.5828	0.010672	3.71347	0.235426
0.883072	0.025109	0.803066	0.049006
8.31421	5.96668	2.34354	0.108875
0.0708142	0.89876	0	0.028759
3.31541	4.46869	7.332	0.022364
4.99182	7.18684	33.6157	1.8433
12.9948	5.71789	66.6422	0.616355
2.95214	9.83914	2.83079	0.142408
23.1952	0.033615	1.48493	0.022681
11.7558	0.443193	2.48818	1.11989
18.3085	12.0873	0.508942	7.13295
6.51008	1.50053	103.23	0.026898
0.205613	0.23944	101.28	0.015091
3.96459	1.19202	158.045	0.052405
0.625877	18.9025	8.75561	0.071531
4.21636	2.33467	4.17873	0.029676
1.81871	1.11225	29.8067	0.055782
9.78789	11.8101	15.5256	2.44727
7.16062	7.61671	16.1079	0.014785
58.6128	8.85167	3.42153	1.36122
7.64089	2.74775	11.4084	5.26345
2.46707	268.644	9.77785	0.085112
5.10043	6.91805	14.1582	0.20034
0.606916	2.76438	19.8937	0.0629
12.1378	3.75913	2.90989	0.037019
8.28226	0.79689	3.99029	0.038706
4.44404	73.6889	0.486048	0.013966
3.01634	68.8253	1.2192	0.136448
6.00238	0.374404	4.42361	0.027225
37.7135	6.44318	5.16032	0.339117
65.8127	1.12224	20.4856	0.790203
0.254603	5.43547	2.60644	0.264914
210.053	0.614051	24.8786	0.070969
12.286	2.22726	25.1677	0.115816
2.03475	3.06934	8.13005	0.07559
6.63255	39.4166	1.89904	0.169322
123.977	1.18669	0.47669	0.076054
31.2336	0.09689	0.682789	2.37016
27.6538	7.81562	2.8705	0.010457
5.24784	3.636	2.19017	0.032227
0.769639	10.9784	2.20718	0.276318
27.7347	38.3592	2.97911	1.51227
38.5116	4.33506	5.81486	0.336835
26.6751	7.44335	5.28832	0.185028
27.8558	13.883	7.07594	0.02802
15.5672	3.19406	19.3715	0.051721
1.92691	25.381	3.16011	0.051485
1.78287	10.8535	5.304	1.31013
7.653	1.92128	6.95579	2.36421
6.25362	0.300052	0.0771716	0.102717
1.79978	0.018345	1.87677	0.027082
0	2.29108	0	0.064378
0.82154	8.43304	6.11951	0.031059
7.002	7.45156	4.11512	0.585167
0.171658	0.708684	1.639	0.030513
6.36629	4.20812	0.433626	0.419902
8.96177	6.17702	0.131734	1.03686
112.676	3.82687	0.105971	0.028425
1.19935	0.063464	27.9898	0.026851
35.3371	0.015873	20.717	0.080257
13.968	11.3944	23.0022	0.499213
7.33081	4.17513	8.08277	0.016763
1.75562	0.191041	0.101872	7.48374
23.3112	8.75234	11.5927	0.107387
0.0473646	0.10279	18.6646	0.021266
66.134	1.05135	0.898316	1.59237
61.091	3.00931	0.538437	0.172371
85.2551	1.91361	2.40148	0.117267
3.34025	2.14601	0.406758	0.01778
219.858	0.507954	0.103275	0.015243
2.38798	0.485861	2.02638	0.038575
83.3404	1.72701	10.9403	0.247934
1.16757	4.60641	9.54234	1.46747
0.994734	0.807898	2.04957	1.68617
0	3.53044	7.2821	1.12855
0	17.3121	1.21843	0.172257
0	15.8535	0.806727	0.03636
0	9.0068	1.04502	0.048231
0	20.6981	3.90495	0.063945
0	0.015029	4.07803	0.162832
0	2.03703	0	2.38189
0	0.367967	0	0.143165
0	3.33651	0	0.024915
0	13.8126	0	0.020937
0	2.78469	0	0.124008
0	4.59458	0	0.025007
0	0.043242	0	0.018673
0	15.6754	0	0.026565
0	33.4407	0	0.015567
0	0.067531	0	0.148397
4.08452	3.1688	23.46	0.007742
24.1631	0.111411	0.167287	0.013934
0.693141	0.720418	25.8364	0.01711
9.25579	1.65971	0.35084	0.088395
8.27416	10.4323	5.29177	0.032828
90.5408	0.008653	7.81475	0.025108
0.0881286	0.104702	0.329635	0.287539
1.83384	0.024636	8.7657	0.0157
1.42815	0.017847	4.59884	0.042051
0.303246	0.116493	0.358441	0.160437
360.985	0.142384	0.144797	0.110384
3.86549	0.111325	23.4445	0.130315
5.79826	0.343848	6.08939	0.144572
18.0433	0.177007	2.45931	0.220558
5.0481	0.133291	5.03252	0.082455
0.959535	0.517848	3.23987	0.046858
16.3782	0.21284	2.61651	0.059661
3.4465	0.187256	0.32607	0.026897
7.89	0.21025	25.3868	0.236259
98.4485	0.152813	2.80491	39.8056
8.15036	2.4341	4.16152	31.1062
2.51161	1.70429	3.96777	0.130049
19.9541	2.12733	1.88475	0.014859
0.74416	0.013293	3.50427	0.309642
1.92517	3.01087	6.91569	0.070604
3.52163	2.25639	4.34811	0.080973
5.21836	0.516272	10.573	0.153318
0.581104	10.4234	42.7943	0.035702
17.741	28.0497	1.67519	0.745188
2.14664	53.0405	21.9279	0.020273
1.54825	0.118914	2.63464	1.2479
7.97907	40.2263	0	0.985504
1.3644	7.25265	6.56463	0.034273
1.26239	8.8385	1.94238	0.069527
10.7041	3.60273	56.472	0.038648
4.19086	3.51784	48.7727	0.022593
9.38716	0.950276	0.455845	0.030285
91.9103	0.148279	1.62832	0.068957
16.8537	2.94891	1.9948	0.017982
17.6847	1.10877	2.40701	0.161944
43.9121	3.09043	0.728513	0.059972
0.719141	0.168639	1.24882	0.038704
3.05821	5.27198	11.0936	0.043693
1.3493	0.743918	13.2662	0.095731
110.276	0.593755	43.8822	0.732484
22.5669	0.748971	23.9144	2.03831
0.349186	0.123936	1.85456	0.581377
62.0227	0.042354	1.40872	0.161566
6.06729	14.3098	0	0.010012
5.16829	7.56042	3.70146	0.597082
6.50056	28.0401	15.4594	0.040456
8.65782	1.2144	12.7451	0.092857
0.091957	0.127329	3.31618	0.098433
0.263253	0.581892	2.72783	1.16859
0.139238	12.1237	0.254506	0.025744
1.6128	0.046028	1.23334	0.106194
19.9616	1.22832	0.86523	0.008437
10.7913	0.813036	0	1.18694
24.9219	0.377962	0	0.053312
1.26423	1.98491	0	0.143542
53.2442	3.45295	2.29676	0.2496
6.02254	29.4944	5.43617	0.034983
49.9461	28.721	3.76725	0.037063
14.9687	0.038128	0.549588	3.46086
168.86	0.995487	1.0256	0.024434
8.47258	0.881466	8.5071	0.079007
224.138	1.82527	0.0572239	0.236663
126.128	2.24377	3.50949	0.161705
75.4361	0.024802	2.94844	0.148883
14.6787	0.296394	1.91441	0.157233
59.1605	9.29493	1.94927	0.102997
1.07023	1.48267	2.74515	30.2725
12.0658	3.59894	1.40473	0.157873
8.2534	1.37622	1.39322	0.023019
9.86689	1.34647	124.381	0.052702
3.50312	0.537072	78.0983	1.73946
4.74937	0.180665	1.0215	0.131822
11.3083	0.164589	1.6708	0.010984
7.00088	0.103425	18.4843	0.340473
4.19196	0.055662	39.4147	1.02552
30.5905	0.214253	5.29895	0.03561
2.77202	0.195273	2.53152	0.107867
2.43807	0.278212	2.06758	0.021481
2.23054	2.19961	0	0.068972
3.28062	3.81009	0	0.051029
6.2758	7.8008	3.1685	0.053189
4.35862	13.0486	11.1736	0.44216
0.879292	1.77198	4.31843	0.296616
30.2749	7.87626	5.76394	0.113148
24.9209	0.098159	5.69409	0.964688
0.589331	0.168151	0.266213	0.070835
4.08915	0.08683	1.47791	0.018074
4.77689	0.44232	1.48695	17.8784
2.18633	0.070045	1.1245	0.015341
2.44939	0.067641	0.68777	0.056505
20.151	0.090804	0.362318	0.075206
0.447529	3.6681	0.795881	0.157779
164.097	0.060439	4.1891	0.195125
2.82126	0.03631	14.1769	0.320695
14.1168	7.62979	15.1433	0.103696
7.96309	11.1197	18.3282	2.25922
6.79703	5.70682	1.3032	0.083031
0.0924781	2.16407	2.08832	0.031018
0.203341	4.47616	3.29305	0.042481
3.13833	7.58401	3.55745	0.133163
4.12658	0.206319	12.1337	0.035052
7.70332	0.073322	0.0635605	2.27911
74.3272	3.35402	3.96344	0.03304
130.993	1.03783	1.7954	0.780023
6.94217	2.16185	6.74192	27.1048
54.9235	1.41635	0.490843	0.052723
9.1313	0.555375	3.45999	0.52463
118.307	8.60774	10.911	0.020642
7.91355	3.49871	2.43165	1.1122
28.3846	2.60463	2.60509	0.10594
0.924204	5.54854	31.0853	0.047695
23.8387	31.3141	30.8566	0.24322
1.34122	1.30676	3.74853	0.025184
25.1687	5.95191	0.0869058	0.027374
76.4336	2.76993	3.49361	0.082868
3.80192	0.074984	2.34621	0.098339
3.61348	0.286243	2.93412	0.174088
3.35113	0.049144	1.80213	0.130614
11.2518	0.016027	1.58397	0.060426
3.98039	0.061033	6.06561	0.093192
0.887012	0.022017	4.14454	0.017569
3.9906	77.381	1.01613	0.033372
3.62966	33.0187	1.0307	0.089707
48.0562	0.95059	11.4334	0.036031
3.19621	0.033969	12.858	0.187157
89.2141	26.8465	2.96256	0.280495
70.5924	0.142901	5.14216	0.030675
5.45162	0.544681	4.9522	7.21378
1.113	0.254293	7.05177	0.35093
8.25248	0.948672	3.94099	0.902519
0.347727	30.1516	3.90117	0.08196
0.534358	0.043231	21.1321	0.068815
0.650188	15.3605	5.27955	0.038894
21.0909	49.5483	0.194114	0.104327
5.95018	1.05288	10.3461	0.128629
4.50961	0.066903	13.9795	2.16353
0	0.12822	0.928637	0.053213
0	0.064872	0.459007	0.027468
0	0.049252	2.53419	0.081295
115.581	0.14814	1.34833	0.048328
5.60532	1.563	1.87567	0.02802
2.95405	0.100754	4.51929	0.062027
2.52814	0.03314	3.13619	0.169596
1.66179	0.062333	2.01069	22.6398
67.8918	0.022132	9.76806	23.6992
2.91269	0.013949	4.32232	18.9726
0.485729	0.166266	2.58756	0.038711
12.4974	0.548249	6.08138	0.220299
0.420154	0.675332	0.351042	0.152792
0.517975	2.56875	3.76298	0.236481
61.7092	1.41467	6.51629	0.032499
8.12857	10.896	0	0.06228
10.6045	7.31169	0	3.86875
13.0202	91.4712	1.47403	0.091651
2.52769	1.52221	4.66867	0.105696
5.54108	2.68223	1.84505	0.035304
1.75741	6.96539	4.51937	3.46679
0.536151	0.060626	3.42482	0.561053
17.8776	2.85249	4.83676	0.120413
10.0198	7.63577	1.14841	0.156119
5.77942	8.04296	0	0.060226
10.8682	0.90955	1.36117	0.192229
0.430089	12.3682	3.09955	0.114979
0.61194	0.034465	1.61936	0.070483
23.444	3.52716	2.55928	0.073466
338.65	3.04276	6.61147	0.067529
3.59764	0.35445	7.41537	0.10865
0.348665	0.255404	4.9645	0.110789
8.57193	0.737213	3.75384	0.021762
2.56881	0.045551	3.46067	0.097959
0.0909704	0.024537	5.35735	0.21529
0	0.070686	3.82219	8.44069
0	0.187506	3.08746	0.083064
13.3573	0.008017	2.87535	0.077476
19.5358	0.014647	10.5104	0.069675
7.44058	0.829241	9.56451	0.10242
39.2059	0.024153	1.01807	0.095366
1.06374	0.325636	2.97832	0.064543
0	28.1025	1.22198	0.121863
24.9727	0.893973	1.21185	0.252091
0.0829663	0.1603	0.235566	0.330345
0.803232	24.4611	0.489113	1.5473
0.115935	0.338884	1.34053	0.081644
9.69808	0.528635	1.93786	0.05337
2.45954	0.654779	2.75002	0.061508
51.8349	0.281616	1.58047	0.019736
2.69599	0.123039	2.75072	0.020133
0	1.05914	5.22999	0.024501
0	0.44228	0.47539	0.037356
0	12.9256	49.2342	0.346475
0	8.53076	6.10575	0.075934
0	4.12478	0.250469	0.026295
0	2.77926	0.105513	0.01074
0	2.255	2.88876	0.031308
1.28328	2.696	5.04223	0.038509
6.09634	4.69888	0	0.019685
2.85713	0.092067	11.4463	0.096515
6.21035	0.166247	27.666	0.09183
10.2467	0.154358	32.1439	0.058781
0.327064	0.274375	7.96819	0.026712
6.40558	0.196071	2.44671	0.116121
34.9766	4.60817	2.52861	0.103691
8.41581	1.46595	16.1596	0.07965
11.1502	0.579347	11.8417	0.027441
4.95094	0.34102	12.4958	1.17044
4.99831	0.32481	10.0751	0.036112
1.02171	0.045571	0.73947	0.04059
1.23699	0.069565	1.33016	0.727558
1.4542	0.050573	0.0452802	0.077508
37.5179	0.070595	1.67811	0.949136
39.1347	0.210483	1.85094	0.022018
1.73716	0.662561	5.58168	0.126208
1.24854	0.098128	46.0584	0.092951
1.08904	0.833892	4.34488	2.18754
296.738	0.581886	2.30704	0.33764
7.25232	0.414539	2.71071	2.3014
3.42591	0.810451	0.121875	0.016118
17.5451	17.9122	0	0.114163
5.32398	0.452268	1.05128	0.014698
3.92464	0.674763	3.41526	0.024492
12.473	0.133777	11.0874	0.19081
3.7747	0.065251	25.4933	0.031411
23.5685	0.02101	23.7034	0.021153
18.8505	0.010204	10.7083	0.041161
4.11226	0.919645	12.44	0.09411
6.37185	2.17748	3.31707	4.85022
766.086	0.088528	1.24543	0.028848
4.48413	0.092534	0.57852	0.074545
4.21721	15.4847	9.82666	0.017695
4.96881	2.94056	2.5529	0.306413
30.327	3.11957	0.224984	0.061329
9.07774	0.113342	9.96653	0.260199
5.67165	1.1835	5.14076	0.155408
42.3765	2.60873	5.67945	0.129285
3.15465	0.309088	2.80851	0.0765
42.5652	7.66739	2.53585	0.037755
22.9808	1.95535	3.25279	0.023141
12.4675	14.3236	4.71738	33.0176
2.55306	3.38552	0.162146	0.126351
3.89687	1.75988	67.5189	0.122586
5.3777	1.96586	27.41	1.18939
1.69014	4.85962	16.8544	0.457738
3.7905	0.913789	16.0574	0.083329
1.58602	0.906787	3.3393	0.071902
4.14423	0.286215	2.81923	0.192281
10.655	14.0105	4.68256	1.46718
1.5755	15.13	26.1024	1.03231
3.62706	2.21341	4.74476	0.017977
9.64288	0.829483	0.947112	0.079624
193.402	0.190724	0.249135	0.053413
6.29367	0.149988	1.84905	0.548657
16.0444	0.08184	0.0964524	0.164866
23.3516	0.07526	1.19306	0.356262
154.855	0.220289	0.940053	0.286233
5.80446	0.181717	1.58242	0.022506
2.2796	0.092876	1.35087	0.041082
3.00425	1.83887	25.9547	0.082702
1.69465	0.022677	22.0372	0.027832
2.10769	0.465588	1.36013	0.098837
4.79098	0.376147	0	0.056226
3.5868	0.58318	35.7077	0.296651
80.6602	2.13292	42.2272	0.032108
1.52476	0.616954	3.26842	0.026688
21.3397	0.01164	0.225199	0.670228
9.0295	0.355268	1.11138	0.779432
11.5116	0.634778	0.072572	0.735277
3.93297	0.23023	5.70287	0.438891
0.0973626	0.572001	2.48899	0.028218
2.89586	7.24048	2.66156	0.148609
1867.94	0.095702	1.16932	0.066903
3581.55	2.28958	2.44531	0.017686
73.962	1.20399	2.02351	0.510194
203.234	12.3747	19.6672	0.074473
2.7406	10.3748	10.8245	2.10446
17.0239	0.504376	1.5149	0.018952
18.2088	15.5542	10.7205	0.150372
11.596	174.806	14.316	0.02786
3.8729	4.45399	7.67195	2.93741
88.1172	1.27981	45.1722	0.267607
46.002	1.20894	26.181	0.13444
0.209587	2.93812	5.50568	2.15391
5.68994	0.364589	4.18109	1.16172
40.7615	0.649881	0.421904	0.029575
5.8053	0.383352	4.65312	0.024799
18.7928	0.115073	6.75896	0.064117
2.61587	0.016407	0.568848	88.484
2.5544	0.029836	4.67747	0.152585
2.69165	0.156434	1.67505	0.008515
0	0.087001	1.08982	0.120028
0	0.332661	3.12805	0.950766
42.1506	0.160932	1.07375	0.034816
22.6755	1.60633	13.9132	0.01959
102.248	3.24996	24.3798	0.03814
5.39427	0.125083	3.63487	0.05832
1.42601	0.560256	3.06922	0.408152
0.696719	1.42012	0	0.062069
107.968	0.078835	1.97772	0.088167
55.0329	0.90299	1.64626	0.042477
0.544947	39.2322	1.01112	0.057787
186.532	28.5934	6.42626	8.52266
12.0007	4.57901	11.1969	0.017419
9.45902	5.96543	2.56715	0.058083
3.40055	3.22522	1.61211	0.20122
0.275829	0.053296	11.4015	1.01405
10.8592	0.059313	13.2686	0.070901
13.7276	0.091961	3.66745	0.43742
0.169143	0.105338	2.05438	0.244561
0.557627	0.049116	2.66663	0.068915
14.9724	0.114294	2.91744	0.148245
0.918764	0.864102	9.13682	0.085631
0	0.211532	8.49103	0.018071
0	0.028744	9.82249	0.130005
41.9167	0.015522	4.59135	0.10646
7.28322	0.266725	1.4967	0.097242
5.53576	0.422838	0.453101	0.072854
5.09241	0.869048	2.23624	0.402987
0.493809	1.22494	2.83365	0.020526
88.073	5.05452	25.8429	0.093648
6.09866	14.4495	51.3695	0.019693
3.52081	12.8228	3.95476	0.126739
22.3983	6.45401	6.18592	15.1302
11.0559	0.989983	1.25997	0.023079
0.84936	0.817231	0.774551	0.01511
0.0587941	0.75246	2.70879	0.10293
2.46416	0.294849	0.927866	0.024757
6.00655	10.6466	2.5855	0.079037
0.523992	9.42928	7.11074	0.073313
9.99729	0.482494	0.561928	0.02477
4.83524	1.47576	2.21935	0.031675
36.1368	2.19324	1.31806	0.073337
37.9374	3.0487	0	0.02742
6.86425	2.03185	0	0.01994
1.03714	0.044216	52.1011	0.069415
31.9539	1.14792	8.16951	0.102019
25.7649	0.06991	4.02254	5.88083
15.3587	0.144233	3.67592	0.033542
10.7736	9.4837	0.148208	1.38988
58.1239	11.5664	7.40832	0.025911
0.75691	7.6668	7.32833	0.101293
1.03325	0.576782	1.12561	0.049898
22.2217	1.85229	7.70265	0.011173
4.62944	28.1325	2.26974	0.014072
3.38584	3.10914	0.713888	0.012414
13.7776	0.461115	0.689799	0.03958
4.64752	0.970842	40.6825	0.077577
1.77103	7.46894	42.059	24.6025
1.72513	3.40835	4.26466	0.017718
41.2483	2.78487	18.8017	0.039281
5.21054	1.5649	0	0.023154
0.0549241	0.920949	1.54657	0.058842
284.117	11.1778	4.42678	0.101551
49.892	7.21116	0.822798	0.038985
2.19227	1.1698	18.6665	0.028608
33.6554	3.2826	5.18756	0.05544
14.2338	0.082338	9.34716	0.313321
13.8467	4.70496	0.850958	0.008683
3.18995	0.573586	2.96083	0.017153
32.0532	17.5409	2.66772	0.305897
189.125	3.5018	3.48412	0.090433
0.402499	0.425013	0.10397	0.087884
0.914706	0.218316	17.8075	0.044198
0.662361	1.39291	14.4401	0.300422
1.69671	11.9336	2.1714	0.047667
3.42364	1.16205	4.38284	0.023054
9.29463	1.34953	0	0.029292
2.67694	0.6182	0	0.129309
1.74542	2.92868	0.138578	0.058597
0	0.530157	6.42289	0.055339
10.3319	1.59471	1.04957	0.047974
0	0.928415	0	0.063812
123.154	2.65497	21.1176	0.057811
5.45358	17.1158	2.55356	2.31091
76.8832	61.4797	0.159318	0.069738
1.31518	0.13745	7.42494	2.65309
4.52356	25.4818	6.42248	1.62074
3.65903	37.5439	3.36981	0.064752
36.2909	0.462242	1.68078	0.093462
0.262204	28.2244	5.09048	0.03498
5.37981	0.689069	3.86442	0.032359
0.512409	0.896143	2.34775	0.369351
0	0.612038	338.874	0.092268
0	22.7859	25.3549	0.071433
12.7171	22.6781	22.4492	0.018884
9.9121	0.827966	0.642719	0.071391
0.53301	4.5365	1.67548	0.195497
45.0897	0.226811	0.434404	0.031962
32.786	1.16613	0	0.030194
0.923822	0.104937	0.859032	0.382502
1.56219	9.15153	0.215646	0.02011
1.10451	10.2658	2.02537	0.028158
0.694642	14.7289	2.44645	0.034298
51.3181	4.98456	8.79402	0.029179
340.981	10.601	14.4205	0.116799
7.68918	12.9053	3.0954	0.016352
2.93006	13.2133	1.75781	0.050679
1.25592	6.89068	0.655747	0.039217
1.41793	3.58288	43.4455	0.038872
0	0.025265	36.4417	0.084926
1.63897	7.83024	15.1536	1.35759
2.65068	1.39982	8.79633	0.033158
1.52919	104.346	10.6139	0.010264
0.0561052	4.76255	0.659325	0.137709
0.113009	26.1092	20.264	0.049176
9.28433	5.66842	21.3386	0.013197
2.10467	0.746258	0	0.242967
1.42755	1.76589	0	0.08493
0.604054	5.57679	0	2.76616
11.9969	31.2047	0	0.799596
19.0448	31.2449	0.969978	0.639307
1.50077	0.368021	1.42475	3.24675
270.319	0.025169	1.48915	0.126983
253.86	2.13527	9.21542	0.033307
15.2293	7.52034	2.14675	0.030779
20.0028	9.26439	1.62	0.242931
3.28042	1.46672	3.00311	0.044066
26.506	12.585	0.0461904	0.032249
2.50347	5.73178	3.13631	0.195352
26.2263	0.15411	5.12478	0.105883
0.229945	0.129755	13.0475	0.035991
0.935627	0.049914	8.47404	0.035717
0	0.080755	6.65698	0.077022
9.92227	9.45934	3.07066	0.109614
5.78497	71.5146	6.66128	0.104497
2.92204	22.3349	5.30416	1.47556
8.72426	0.636535	2.26491	0.102522
0.460834	2.59436	20.7966	0.016799
0.38542	6.3352	7.24233	0.056872
4.19921	5.38352	3.74231	0.040696
5.55831	2.5562	3.6726	0.254822
2.7419	2.71505	3.82622	0.927665
0.0420008	0.158738	7.85611	0.164651
0.737678	0.116325	0.952448	0.020043
1.67349	0.235691	8.3679	0.029649
11.4397	0.058895	0.198178	0.171657
61.5703	0.339235	0	0.065081
76.4417	3.78725	0	0.172016
2.49998	1.26595	10.9593	1.6117
4.3826	0.370097	12.2276	0.887229
21.8686	0.253902	12.6946	0.104052
18.5862	0.248819	9.84926	0.014981
88.9792	0.247484	55.9392	0.113403
33.7071	9.64353	32.0132	0.029802
27.8071	7.14928	1.2571	0.060536
4.20654	3.88309	1.18107	0.127689
20.7813	13.7062	11.4537	1.32843
1.98715	4.75213	13.2236	0.029148
2.31013	0.095798	13.7898	0.024745
0.307325	5.2166	0.462661	0.056764
45.7905	4.65834	4.75465	9.26777
2.26191	7.37339	4.0803	0.051421
1.06504	0.566392	1.21632	0.026761
8.82263	2.60924	6.06215	0.035607
26.1298	2.09803	6.91727	0.117574
134.944	25.622	2.11831	0.017758
9.7391	4.09424	9.99164	0.116684
3.08351	5.69701	6.99577	0.095191
18.7101	5.13355	12.037	0.04398
14.0916	3.85882	9.68158	0.047049
3.25013	0.130216	3.17575	0.029105
2.38899	0.139029	0.572808	0.030237
1.2311	49.4019	0.350583	0.015935
0	0.078108	5.2167	0.024451
21.257	3.43405	3.80846	0.07489
19.8414	3.94832	4.38289	0.012998
33.7511	1.68497	0.474445	0.034744
25.5035	5.10298	8.86413	0.055951
0.0648667	7.92577	33.4502	0.60938
3.00508	5.62932	0.0832789	0.229426
10.5519	41.5967	0.34515	0.04181
88.7936	59.9581	9.60472	0.061641
13.6341	9.32387	7.87541	0.548676
45.2579	19.1571	8.17798	0.008237
3.98663	1.52711	0.462189	0.133074
3.29035	1.13336	2.01363	0.035762
4.07447	0.310037	18.0055	1.29005
8.31485	0.065822	7.82105	0.062708
14.5819	0.044921	18.9978	0.029939
0.763768	0.454704	0.7621	0.019469
13.1327	7.85682	1.64253	0.008377
0.88369	1.15051	0.55935	0.30737
2.94341	71.2945	52.2526	1.43607
0.45522	4.16013	9.14733	0.308213
82.4228	1.7837	9.09862	0.074109
13.0996	1.5449	8.74825	0.063927
1.58144	7.27347	32.5705	0.010236
22.5656	5.3041	48.0453	2.52457
2.58195	17.1711	13.1605	0.062309
3.75037	15.0133	14.8577	0.086964
0	11.5013	0.0431055	0.033179
25.0121	5.851	2.99357	0.098738
113.976	2.4992	8.90892	0.976166
7.9751	3.8603	17.3043	0.493074
3.72566	6.30488	8.67174	0.276608
6.52283	5.60012	41.9394	0.031305
20.974	10.5897	27.2127	0.010866
10.6813	7.89491	29.6738	0.325292
1.32998	9.77956	28.4734	0.031755
29.6742	19.1466	0.475939	0.152666
19.9663	0.681359	0.674131	1.00033
10.2159	1.13105	0.229625	0.010224
247.849	0.728615	4.02711	0.355686
9.48346	4.9958	0.135028	0.188059
16.7268	19.8805	2.30815	0.297617
11.2915	5.9123	1.50247	0.059666
29.0708	13.0411	1.33487	0.140067
3.94234	3.07423	1.21092	0.016661
3.01565	2.80057	0	0.076126
7.56715	2.46106	2.33487	0.031408
0.440115	1.32501	8.64264	2.14407
17.9366	0.162242	6.19511	0.325792
188.267	3.53432	1.09565	0.017256
5.23325	5.98577	0.312647	0.020363
1.05459	7.51428	2.62142	14.5534
0.0885803	7.40289	15.1554	0.179203
5.45767	0.249731	4.58225	0.03643
6.51198	0.121125	20.5647	1.73809
54.0576	0.621657	5.43219	0.121389
6.85704	0.144042	0.997054	0.038365
89.8583	8.67913	0.318018	0.07758
0	0.172747	1.20493	0.897824
15.8367	0.182099	2.95867	0.019283
13.2785	0.140147	3.76264	0.061757
3.01369	0.123823	16.013	0.022888
44.0009	0.046427	8.20823	0.115271
4.18711	0.079492	10.6989	1.46708
1.81684	0.023307	7.52786	0.061873
4.72781	0.03968	8.59016	0.013087
26.0358	0.075117	2.45186	0.018415
4.3544	7.7926	17.5042	0.019705
5.47675	8.88915	0.709622	0.119478
15.9286	1.47858	0.186242	0.031691
17.9042	0.470776	36.2475	0.193957
0	0.623976	12.9601	0.29469
11.9782	13.5044	14.8999	0.145895
20.5108	10.1695	1.78137	1.30172
3.11801	0.010011	2.02279	0.064314
34.8018	1.38781	1.69746	0.077066
8.82261	0.356267	1.35353	0.019677
6.03209	0.032853	2.92134	0.061014
3.53714	0.044024	0.445486	0.04914
1484.47	29.2929	3.94586	0.080259
3.05122	19.1651	1.86949	0.017406
1.32576	23.8752	1.68939	0.077396
1.42746	0.17701	0.29577	0.118474
39.5217	9.56989	7.748	33.8963
2.92998	0.097617	5.63227	0.012153
4.10435	0.397465	4.21088	0.019339
59.5996	1.784	0.10035	0.012223
1.45091	2.87894	0.118526	0.072237
1.2729	1.33473	7.38213	0.015777
1.14909	3.77079	4.35579	0.021298
2.47621	1.45249	18.4174	0.02679
5.6122	1.2318	0.467831	0.052679
12.5529	2.3281	3.43778	0.028785
192.151	1.24788	0.55605	0.019544
20.4842	1.60644	0.0653739	0.020204
13.4365	1.75889	0.560594	0.037554
0.261919	17.9258	2.96245	0.027593
0.774954	15.528	8.47119	0.058057
8.48558	13.3329	5.85891	0.024269
3.7605	11.319	2.53479	0.019951
0.253505	0.16691	1.72238	0.064908
9.53061	10.956	18.2375	0.047443
0.218501	1.08479	6.11856	0.343059
0.332928	0.671829	1.89376	0.158701
12.8454	9.6991	1.86451	0.476049
0.424663	0.076365	4.58083	0.26298
4.2332	0.025395	3.34581	0.160078
2.78118	0.019951	4.80403	0.254887
1.55971	1.62664	4.91924	0.112089
2.81714	2.15713	4.3986	0.057622
2.22002	2.57376	2.11529	0.051422
2.05514	7.1832	2.16611	0.026368
8.01123	13.2558	51.7167	0.077887
16.7854	26.3491	53.6478	0.014755
1.32668	0.075595	138.689	0.09054
0.562609	3.26647	73.0557	0.133863
8.06636	1.24102	13.77	0.056636
4.57061	3.49285	13.417	10.676
4.35161	0.261765	1.94065	0.192288
0.203938	0.213503	0.175361	0.083487
15.7427	3.05646	3.63369	0.011162
2.0052	2.96822	10.1536	0.037743
9.65775	7.70821	15.5341	0.150789
0.641754	2.62767	8.26275	0.676081
59.1285	2.4817	4.15965	0.410172
[truncated: 47,359 more rows]
