# Supplementary material for: Actively Expressed Intergenic Genes Generated by Transposable Element Insertions in Gossypium hirsutum Cotton
Source: Plants (Basel). 2024 Jul 26;13(15):2079. doi: 10.3390/plants13152079 (PMC11314067; doi:10.3390/plants13152079)
Supplement: Supplementary file 1 [file plants-13-02079-s001.zip › Table S4.xlsx]

## Sheet: primer
internal reference		Ghir_A02G014370.1-F	AGACAGCCCGTAAGTCGACT
		Ghir_A02G014370.1-R	CTCAGTACTCTTTTGGTACTTTCGAATT
internal reference		Garb_02G004400.1-F	TGCGCGTAAGTCGACTGGTGG
		Garb_02G004400.1-R	CTGGTACTTTCGAATTTCACGAAGAGCA
ITG1	MSTRG.42779.1	ITG1-F	GCTAAAGCCTAATCAGGCTCCGT
	MSTRG.42779.1	ITG1-R	TAGCTGTCTACTTGCGCCGCA
ITG2	MSTRG.61140.1	ITG2-F	CCCTGTACCAGCCCAAATTAGC
	MSTRG.61140.1	ITG2-R	GGGTCTTCCAACGACACAATGC
ITG3	MSTRG.86285.1	ITG3-F	TAGCTAGCCTATCGCGTCGCA
	MSTRG.86285.1	ITG3-R	GGACTCTGATTGCGGCGGAG
ITG4	MSTRG.13287.1	ITG4-F	TCCCATCACTTCCGTCTAGACCT
	MSTRG.13287.1	ITG4-R	AGGAGAGAAGTTCCCGACGAC

## Sheet: raw
Target	Sample	Cq		Target	Sample	Cq			mean	sd
GhH3	WT-leaf	21.8961		ITG1	Gh-leaf	27.3218	-5.42729	0.0232393
GhH3	WT-leaf	21.9801		ITG1	Gh-leaf	27.339	-5.44455	0.022963
GhH3	WT-leaf	21.8073	21.8945	ITG1	Gh-leaf	27.2974	-5.40293	0.0236351	0.0232791	0.00033781
GhH3	WT-leaf	21.8961		ITG2	Gh-leaf	29.0943	-7.19985	0.00680186
GhH3	WT-leaf	21.9801		ITG2	Gh-leaf	28.9818	-7.08728	0.00735388
GhH3	WT-leaf	21.8073	21.8945	ITG2	Gh-leaf	28.9485	-7.05402	0.00752539	0.00722704	0.00037807
Gh-H3	WT-leaf	21.0983		ITG3	Gh-leaf	29.0546	-7.99983	0.00390672
Gh-H3	WT-leaf	21.041		ITG3	Gh-leaf	29.1188	-8.06407	0.00373658
Gh-H3	WT-leaf	21.025	21.0548	ITG3	Gh-leaf	29.067	-8.01227	0.00387317	0.00383882	9.01182e-05
Gh-H3	WT-leaf	21.0983		ITG4	Gh-leaf	29.1238	-8.069	0.00372383
Gh-H3	WT-leaf	21.041		ITG4	Gh-leaf	29.3258	-8.27102	0.00323723
Gh-H3	WT-leaf	21.025	21.0548	ITG4	Gh-leaf	29.1043	-8.04952	0.00377445	0.0035785	0.00029663
GaH3	AA-leaf	20.2361		ITG1	Ga-leaf	34.664	-14.4796	4.37715e-05
GaH3	AA-leaf	20.1752		ITG1	Ga-leaf	34.56	-14.3757	4.70421e-05
GaH3	AA-leaf	20.1415	20.1843	ITG1	Ga-leaf	34.4703	-14.286	5.00608e-05	4.69581e-05	3.1455e-06
GaH3	AA-leaf	20.2361		ITG2	Ga-leaf
GaH3	AA-leaf	20.1752		ITG2	Ga-leaf
GaH3	AA-leaf	20.1415	20.1843	ITG2	Ga-leaf
GaH3	AA-leaf	20.2029		ITG3	Ga-leaf	36.5164	-16.4733	1.09913e-05
GaH3	AA-leaf	20.0649		ITG3	Ga-leaf	36.6227	-16.5796	1.02106e-05
GaH3	AA-leaf	19.8615	20.0431	ITG3	Ga-leaf	36.709	-16.6659	9.61769e-06	1.02732e-05	6.88962e-07
Ga-H3	AA-leaf	19.6723		ITG4	Ga-leaf
Ga-H3	AA-leaf	19.5744		ITG4	Ga-leaf
Ga-H3	AA-leaf	19.514		ITG4	Ga-leaf
