# Supplementary material for: Actively Expressed Intergenic Genes Generated by Transposable Element Insertions in Gossypium hirsutum Cotton
Source: Plants (Basel). 2024 Jul 26;13(15):2079. doi: 10.3390/plants13152079 (PMC11314067; doi:10.3390/plants13152079)
Supplement: Supplementary file 1 [file plants-13-02079-s001.zip › Table S5.xlsx]

## Sheet: exon number
Gossypium hirsutum genic gene	Gossypium hirsutum ITG	Gossypium arboreum genic gene	Gossypium arboreum ITG
Numberof Exon	Numberof Exon	Numberof Exon	Numberof Exon
3	19	2	1
2	13	2	1
2	10	3	1
2	10	3	2
4	6	4	1
5	5	1	1
11	11	2	2
6	2	2	1
5	3	2	1
3	3	1	2
6	3	3	2
5	16	1	1
4	16	1	1
6	16	2	2
3	10	18	1
7	12	18	1
29	5	14	1
7	9	1	2
14	4	6	2
6	4	5	1
12	3	2	1
5	3	6	1
6	7	3	2
5	7	3	2
4	2	2	3
5	6	8	2
4	6	4	1
5	5	4	1
9	4	3	2
9	3	4	1
5	4	5	1
3	5	5	1
7	3	2	2
7	5	11	2
6	5	3	2
1	4	8	3
6	7	2	3
4	5	3	1
3	4	1	1
5	5	2	1
4	4	7	1
5	6	9	1
24	2	2	2
10	4	1	2
7	2	6	1
5	2	5	2
5	2	6	2
5	2	3	3
2	2	3	2
5	5	10	1
11	6	11	2
15	6	8	1
3	4	8	1
3	5	9	1
4	2	9	2
11	1	4	1
7	6	3	2
4	5	7	1
1	3	7	1
2	8	3	1
4	8	2	3
14	2	2	2
9	2	5	1
11	1	3	2
7	1	3	2
6	1	3	1
3	2	7	2
4	2	9	1
5	2	8	1
6	2	6	1
5	2	9	1
4	2	2	1
1	2	3	1
6	2	8	1
2	2	6	1
2	2	3	2
12	3	3	4
9	2	3	2
5	2	2	1
5	2	2	2
3	2	2	1
7	1	2	1
7	2	2	2
23	2	2	1
8	2	2	2
17	2	9	2
4	4	6	1
4	5	3	2
3	3	3	2
7	1	1	2
3	5	3	2
3	5	2	1
12	13	2	4
10	14	2	2
7	11	2	3
5	10	6	2
7	10	2	1
6	12	2	1
2	6	7	2
2	6	5	2
10	5	2	2
9	6	9	2
7	14	2	3
4	6	2	1
3	15	3	2
4	14	2	2
10	9	7	2
9	1	2	2
10	2	4	2
5	1	3	2
9	2	4	2
7	3	6	2
6	1	2	1
57	2	2	1
6	3	3	1
5	1	4	2
10	2	2	2
7	2	2	2
3	2	2	2
3	1	7	3
3	2	6	1
4	2	7	1
14	3	6	1
3	3	5	1
7	2	4	1
4	5	4	4
6	3	2	6
2	5	2	4
3	3	5	5
3	2	6	4
3	6	3	5
3	2	5	4
2	2	5	2
2	3	4	1
2	7	4	1
1	6	5	2
2	3	5	2
1	3	3	2
2	2	4	1
3	5	4	3
4	4	4	5
3	6	2	4
1	6	3	4
6	5	6	4
4	5	2	1
3	4	6	3
8	4	8	2
5	5	9	2
19	6	2	1
10	4	2	2
17	5	7	2
15	4	8	1
3	5	2	1
11	5	2	3
5	5	3	1
5	4	7	2
6	4	4	2
7	2	2	2
3	4	3	2
9	5	4	1
5	5	5	2
15	3	2	4
9	2	2	3
8	4	2	2
4	2	3	1
6	10	2	4
24	9	5	2
7	3	1	2
4	3	2	3
4	3	1	2
1	3	7	2
1	1	7	2
23	2	2	1
5	2	2	2
7	5	2	2
3	2	3	1
2	1	5	1
5	2	5	2
11	1	5	2
10	2	3	1
18	2	4	1
9	2	10	1
7	4	3	2
6	4	3	2
4	2	4	2
6	2	3	1
6	1	2	2
6	3	3	2
2	5	4	2
12	4	7	1
9	4	5	3
5	3	7	1
4	4	1	1
9	3	2	1
8	4	2	2
12	2	3	3
3	1	5	2
4	4	3	2
2	2	2	2
10	3	2	1
6	3	2	2
3	3	8	2
11	3	8	2
2	2	8	2
9	2	8	1
8	3	4	2
14	2	4	1
10	4	5	2
6	4	2	2
2	2	5	3
3	2	1	2
7	3	5	2
7	3	4	2
4	2	2	1
6	2	2	2
16	2	2	1
15	2	2	2
4	2	2	3
5	2	1	2
7	1	4	2
6	2	4	2
5	2	3	2
6	1	2	3
4	10	5	3
6	3	1	2
6	6	2	2
1	2	3	2
5	2	2	2
4	3	1	1
8	2	2	2
5	6	3	1
6	6	1	2
9	4	6	2
7	2	4	2
7	1	3	4
3	2	6	2
17	2	6	1
12	3	3	2
24	2	2	1
12	2	2	1
12	2	2	1
7	1	2	3
10	2	2	1
6	3	8	1
7	3	8	2
5	3	10	1
4	3	3	2
5	3	2	2
2	4	2	2
14	3	2	4
5	4	6	3
4	2	4	1
2	5	3	1
3	2	2	1
8	2	4	2
6	2	4	2
12	1	6	1
3	1	4	1
3	2	5	1
19	2	3	2
13	4	2	2
1	4	3	4
13	4	3	2
2	2	3	1
2	1	3	1
8	2	3	1
4	2	5	1
8	2	3	1
4	2	2	1
4	1	3	1
6	2	2	2
1	2	3	2
2	2	3	5
2	2	3	2
12	2	2	2
12	2	3	1
16	4	2	1
6	4	2	1
5	3	8	2
2	3	7	2
2	3	2	1
2	1	1	1
2	2	1	1
4	2	2	1
4	1	7	2
3	2	7	2
9	2	5	1
8	1	6	1
4	5	2	2
9	5	5	1
1	4	2	2
19	5	7	1
15	5	7	1
15	3	2	2
13	1	3	2
12	7	6	2
8	7	2	1
5	1	3	2
16	2	2	1
12	2	6	2
9	6	7	4
8	2	5	1
5	2	6	2
6	1	1	2
4	2	5	2
4	2	5	1
3	7	1	1
11	5	4	1
9	3	2	3
7	2	3	1
1	3	3	1
4	3	5	1
6	2	3	1
5	2	6	2
15	2	7	2
10	2	6	2
13	2	6	1
7	2	2	1
4	1	1	1
3	2	3	2
3	4	2	2
2	4	7	2
4	3	2	1
4	3	4	2
4	2	8	2
4	2	2	5
3	1	13	5
4	1	2	5
4	2	5	3
2	2	2	3
4	7	2	1
7	6	3	1
7	2	2	2
6	7	3	2
8	6	2	2
7	6	5	2
8	5	4	1
8	6	3	1
8	7	3	2
8	3	13	1
12	4	13	2
9	4	10	3
2	5	6	3
5	4	6	2
8	2	8	2
9	3	6	2
6	2	5	1
18	2	2	2
6	2	7	3
9	3	4	3
7	3	2	2
17	2	4	2
6	3	5	2
15	3	11	2
14	2	6	2
2	2	2	1
2	3	3	1
1	2	2	1
2	2	2	2
5	2	3	2
4	3	5	2
4	4	3	1
10	4	2	1
5	3	3	3
6	4	4	1
6	5	6	2
4	5	2	2
4	5	2	1
4	4	2	2
4	2	4	1
4	2	4	1
2	3	2	2
20	3	2	1
17	2	5	2
3	2	3	1
12	3	2	2
1	2	6	1
1	2	5	1
11	3	1	1
10	5	4	2
10	3	2	2
11	4	13	1
11	4	15	3
12	2	14	2
10	4	4	3
10	2	3	1
11	2	2	1
3	3	5	1
2	4	5	2
2	2	5	2
6	2	2	1
6	3	3	3
5	3	3	1
9	3	3	1
9	9	5	1
7	9	2	2
8	2	2	2
8	2	2	2
9	2	6	2
9	2	2	2
3	2	7	2
3	2	7	2
3	2	2	3
3	2	2	2
3	2	3	1
2	2	3	3
14	2	3	2
13	1	3	2
8	2	1	1
7	2	1	2
3	3	3	2
2	3	2	2
1	1	4	1
1	12	2	1
2	5	5	2
1	7	3	2
1	14	2	1
2	11	8	2
3	4	5	2
5	2	5	2
10	2	3	2
8	1	3	2
13	2	3	1
10	1	2	1
8	2	2	1
9	2	3	2
7	2	7	2
7	2	6	3
4	2	4	3
4	2	3	2
3	3	7	2
2	3	3	2
4	2	3	3
2	3	2	2
4	2	7	2
10	3	5	3
8	1	3	2
7	2	2	1
6	1	5	1
3	5	4	2
2	3	5	1
13	5	7	1
6	2	1	1
7	1	2	1
3	4	4	2
4	2	4	2
3	1	4	2
4	1	6	1
3	2	2	2
4	1	4	2
4	2	2	1
4	2	2	2
16	2	2	1
11	3	4	3
6	1	6	3
16	2	5	1
3	3	8	2
4	3	2	2
4	4	2	1
4	2	4	2
4	3	5	1
5	2	6	1
4	2	3	3
4	2	1	2
2	3	2	2
3	4	4	1
3	4	6	2
5	3	5	2
6	4	3	2
3	4	1	1
5	2	3	2
5	2	1	1
3	12	5	2
10	2	1	3
3	8	5	2
12	7	6	2
24	5	7	1
1	9	7	4
2	2	6	5
4	2	7	2
5	2	8	2
5	1	3	2
6	2	4	2
6	2	2	2
4	2	3	3
4	4	3	2
4	3	4	3
4	2	3	4
3	4	2	5
2	6	3	1
4	3	2	3
3	3	8	1
8	2	6	2
7	1	2	2
7	2	16	2
4	2	2	3
5	1	4	2
3	2	6	3
4	2	2	4
5	2	2	3
9	3	2	2
6	3	5	2
19	1	11	2
11	1	2	1
12	3	2	2
3	3	4	1
4	2	4	2
5	3	4	2
6	1	4	2
6	2	4	1
6	2	4	1
5	2	4	1
3	2	4	1
5	3	4	2
2	12	3	1
8	12	4	1
4	4	3	2
6	3	4	2
7	2	4	1
6	1	5	1
7	4	6	1
3	2	6	2
4	2	6	1
5	2	6	1
4	1	6	2
2	3	2	1
2	2	3	2
3	3	2	1
2	2	2	2
2	1	3	1
7	1	4	2
13	5	2	2
13	4	4	1
2	2	2	2
2	3	4	1
3	8	4	2
3	8	2	2
2	5	1	1
2	5	2	1
1	2	2	2
2	2	2	2
2	3	4	2
12	2	9	2
4	3	7	1
5	3	7	2
2	2	5	1
7	2	7	2
2	3	8	1
1	1	7	3
2	2	7	2
10	6	8	1
3	8	3	2
9	3	4	1
4	7	2	2
3	1	2	1
7	3	2	1
2	2	3	1
5	2	2	2
4	2	3	2
4	2	3	1
4	7	3	1
3	6	2	2
7	4	2	3
3	6	2	2
2	5	4	1
2	1	2	3
5	2	3	3
4	2	2	3
5	2	3	2
1	1	7	2
3	2	6	1
3	2	4	1
4	2	2	1
7	2	2	1
6	2	17	2
9	2	18	1
7	4	12	3
2	6	11	2
2	4	6	2
6	4	3	1
5	5	3	1
6	5	2	2
3	5	2	2
4	4	4	2
4	6	2	2
2	2	8	1
4	2	3	2
5	2	6	1
6	1	6	2
4	2	3	1
7	2	2	2
5	2	6	1
3	1	6	1
2	2	5	1
2	2	5	1
2	3	2	1
7	2	10	1
6	2	3	2
6	1	3	1
8	3	2	2
9	4	3	1
8	3	3	2
9	5	4	1
9	5	2	2
7	6	1	2
7	6	3	2
1	6	4	2
3	6	5	2
4	5	1	1
5	5	2	2
3	5	2	1
3	3	3	1
2	5	3	3
6	4	3	2
3	5	2	1
2	5	2	1
14	4	2	2
10	3	3	2
10	3	5	1
10	2	4	3
8	4	3	2
18	2	2	2
9	2	3	2
6	2	3	1
2	2	5	1
3	6	5	1
3	6	5	1
4	3	2	1
7	2	5	2
5	2	5	2
7	2	2	1
5	2	4	1
2	5	4	1
11	5	4	2
9	5	5	1
6	5	5	2
4	2	2	2
2	5	3	2
1	5	1	2
2	2	4	1
8	2	2	1
7	2	1	2
7	8	4	1
10	6	4	1
9	6	3	1
4	8	3	1
1	7	3	2
10	2	2	2
2	2	3	2
2	1	2	1
2	3	2	2
8	2	3	1
9	2	5	2
8	2	6	2
4	3	6	1
5	3	8	1
6	2	2	1
6	1	4	2
2	2	4	2
8	2	1	4
7	2	4	1
6	2	4	1
20	6	5	1
20	5	5	1
10	2	2	1
6	3	3	2
4	2	2	1
4	2	2	2
1	2	2	1
3	2	5	1
12	2	7	2
9	1	6	4
10	2	7	2
11	2	7	2
5	2	7	5
5	2	2	1
3	2	3	1
2	2	6	1
5	4	8	1
3	5	6	1
4	3	3	2
6	2	3	1
5	2	4	1
25	3	1	3
11	2	4	1
8	2	12	2
3	2	7	2
5	2	2	2
1	3	3	2
6	5	1	1
8	1	6	2
7	6	6	1
2	3	6	1
2	2	6	2
8	2	3	1
9	6	8	1
8	4	6	2
3	6	4	2
3	4	5	2
3	2	5	2
3	2	3	2
1	2	1	1
4	1	6	1
5	2	6	2
5	2	2	1
3	3	3	1
6	3	2	1
4	9	3	2
4	7	10	2
2	8	7	2
2	7	2	2
1	1	3	2
2	2	2	1
2	2	1	1
3	3	4	3
6	3	4	2
6	2	2	2
3	3	1	1
3	3	5	1
15	3	8	2
16	2	6	2
3	2	5	2
3	4	5	1
2	4	5	2
5	4	5	1
3	2	5	2
8	3	1	3
4	4	4	3
7	3	2	2
6	5	2	2
16	6	3	1
8	6	9	2
5	6	7	2
8	6	2	2
16	6	1	2
6	2	8	2
1	2	7	4
7	1	9	4
4	2	9	3
4	2	1	3
3	2	3	1
8	2	3	1
6	4	1	2
5	2	2	1
4	2	4	4
6	3	4	2
12	6	2	1
11	5	6	1
11	6	4	4
7	7	2	2
2	5	2	2
2	2	1	2
2	2	3	2
2	3	3	3
2	4	4	2
5	3	2	1
13	3	3	1
12	3	6	1
11	3	11	2
8	6	5	1
11	2	6	1
9	2	4	2
10	2	4	4
6	3	5	1
6	1	4	1
6	6	5	1
1	6	2	2
4	2	2	1
17	2	2	2
15	19	3	1
9	7	3	2
6	15	7	2
4	8	5	2
4	3	2	2
7	3	4	1
8	3	2	2
4	3	6	2
3	4	2	1
8	3	3	1
7	3	5	2
3	2	2	2
2	5	7	3
2	2	7	4
2	4	7	3
3	4	7	4
3	3	6	3
2	2	6	3
8	2	6	3
9	3	6	2
9	4	2	2
5	2	5	3
4	2	2	2
6	3	6	2
9	2	6	2
5	3	5	1
9	2	3	2
2	3	3	1
6	2	4	2
8	5	5	1
4	2	2	1
9	2	10	1
1	2	9	3
3	3	5	1
3	2	2	1
1	2	7	1
10	2	7	2
9	2	5	1
2	2	7	3
6	1	7	2
3	2	3	1
15	2	4	1
9	3	1	2
5	11	3	2
6	10	4	1
2	6	3	5
1	9	2	5
3	11	4	5
2	11	2	3
3	8	1	4
2	10	3	3
14	9	2	1
8	10	5	2
8	7	5	1
19	5	3	2
18	7	9	1
12	4	1	2
9	4	1	4
1	1	2	1
1	3	5	1
16	2	1	2
16	2	3	1
8	2	2	1
8	4	2	1
6	3	1	3
8	1	4	3
19	2	4	3
13	2	4	3
6	2	2	3
10	2	7	2
6	2	7	4
10	2	4	1
4	1	2	1
11	1	4	3
4	3	9	2
3	2	3	1
10	9	2	1
11	8	2	1
6	5	8	1
7	4	4	2
6	8	4	1
1	2	4	2
17	2	2	2
5	6	4	2
11	5	4	1
6	5	4	1
14	5	3	1
6	6	3	1
12	6	4	1
2	6	3	3
2	5	3	2
4	4	2	2
5	5	2	3
5	5	3	2
2	5	3	3
2	2	3	1
4	2	2	2
5	3	4	1
4	2	3	2
4	2	6	1
4	2	3	1
3	3	5	2
2	2	2	2
2	2	4	1
2	1	3	1
2	2	2	2
3	2	2	1
1	2	1	2
5	2	3	2
2	5	6	3
3	3	2	1
4	3	2	2
2	3	2	3
2	3	4	2
2	2	9	1
2	2	3	2
2	1	2	2
2	2	5	4
8	3	5	3
8	2	4	1
2	2	4	1
13	2	3	2
2	2	4	3
8	4	5	3
4	4	3	1
2	4	5	1
2	4	5	1
1	3	4	1
4	3	6	1
3	2	5	3
3	6	2	3
1	2	5	2
1	2	2	2
3	2	7	2
8	2	2	1
3	2	4	1
7	2	3	2
4	4	3	1
3	4	2	1
3	8	7	1
2	7	5	1
3	9	5	1
1	8	5	2
2	7	4	1
1	2	2	1
7	2	3	1
6	4	1	2
3	7	2	2
3	3	2	1
7	8	2	2
4	6	2	2
4	5	4	2
2	5	6	1
9	2	4	2
10	2	4	1
10	3	6	2
1	2	3	4
7	2	4	4
17	1	3	3
15	2	3	3
5	2	5	2
5	2	6	2
16	2	6	1
4	2	2	2
7	3	3	2
3	2	3	2
6	2	1	2
7	2	5	1
5	1	4	1
4	2	4	1
4	2	5	1
3	2	6	3
4	1	3	2
4	5	6	2
15	5	3	3
3	4	2	2
3	5	3	4
3	4	1	5
3	4	6	4
3	4	6	2
3	4	7	1
3	4	5	1
4	4	3	1
4	4	3	1
5	3	5	1
5	3	4	3
2	3	4	3
2	1	2	1
2	2	2	2
2	2	2	3
2	2	3	2
2	2	2	2
8	2	4	1
10	2	3	2
10	2	4	2
10	3	4	2
10	3	4	2
8	3	3	1
7	3	1	1
2	2	4	2
5	3	12	2
5	1	3	2
2	2	4	2
14	2	4	3
7	2	5	2
5	2	2	1
8	2	6	1
9	3	7	2
8	3	4	1
6	3	5	1
12	3	4	3
13	5	4	1
14	3	2	2
13	4	6	3
10	4	8	1
9	5	6	1
1	6	2	1
8	1	3	2
9	2	3	2
2	2	3	2
5	2	3	2
4	2	2	1
11	2	2	1
11	2	5	1
3	2	4	1
3	2	3	2
1	2	6	2
2	2	7	2
1	2	2	3
2	2	2	3
3	2	3	2
2	2	3	2
5	1	3	1
11	2	8	1
11	3	11	4
10	1	2	4
4	2	3	3
2	2	5	2
6	2	5	1
4	1	4	1
5	1	2	1
4	2	4	1
3	2	4	2
2	1	1	1
6	2	10	2
2	2	11	1
2	2	3	1
2	2	3	2
2	2	3	2
14	2	3	1
13	2	3	2
12	2	2	2
9	2	5	2
7	4	3	1
6	3	2	1
7	3	3	1
7	4	4	3
4	8	5	3
2	4	5	1
22	1	4	1
20	1	4	2
13	1	4	5
13	2	2	2
7	2	2	1
3	3	2	1
5	3	4	1
2	2	3	1
9	2	4	1
9	2	3	2
3	3	1	2
2	3	2	2
3	2	8	1
20	2	3	2
8	2	2	1
1	2	3	1
9	2	2	2
8	1	5	2
11	1	2	1
18	3	3	1
22	3	2	1
14	1	3	2
48	2	3	1
19	2	4	2
7	2	1	1
11	3	1	2
1	3	4	1
6	3	5	2
3	3	6	2
24	3	5	2
1	3	4	2
1	2	1	1
10	2	3	1
10	2	2	3
9	1	6	1
9	2	3	2
6	1	2	1
4	4	3	1
7	4	4	1
14	4	4	1
14	3	6	2
14	2	2	2
10	2	2	5
14	1	1	2
8	1	7	2
8	5	6	2
6	5	6	2
6	2	3	2
6	2	3	2
6	2	7	1
6	2	4	1
2	2	4	3
3	2	4	2
3	2	6	2
3	2	7	2
6	2	2	1
6	2	4	1
5	1	1	1
5	6	5	1
5	6	2	1
4	5	14	2
3	3	4	2
1	2	4	1
2	2	4	1
9	1	2	2
9	2	10	2
9	7	9	1
5	7	5	1
5	7	6	2
8	3	1	3
6	1	4	1
9	3	2	1
8	1	5	1
7	2	6	2
2	2	3	1
2	2	3	3
2	1	3	2
4	2	2	1
4	5	2	1
6	2	2	2
6	4	2	1
11	2	2	1
6	2	5	1
12	2	5	1
12	2	3	1
5	2	2	2
6	2	4	1
4	2	5	2
11	2	2	2
11	5	1	1
9	5	6	1
9	4	5	1
5	5	8	2
4	2	5	1
5	4	2	2
8	1	6	2
4	5	3	2
3	5	5	3
11	2	3	1
40	5	3	1
8	4	3	2
18	3	3	1
15	2	2	1
3	2	4	1
3	2	3	1
11	2	3	2
10	2	3	1
5	2	2	1
5	1	2	1
9	1	4	1
10	2	6	2
11	2	3	2
22	2	4	2
10	4	2	1
8	3	2	2
20	3	10	1
14	4	3	1
19	4	9	2
17	3	6	2
10	3	6	2
4	2	6	1
18	3	4	2
3	3	3	1
8	3	3	2
10	3	3	2
9	3	9	3
8	2	1	2
10	4	6	2
9	2	2	1
10	2	1	1
6	2	6	2
6	13	7	2
5	12	2	1
4	12	5	2
5	8	4	3
2	5	9	1
3	5	3	1
2	6	3	1
4	3	2	3
3	1	9	2
4	2	9	2
2	2	5	2
5	2	5	2
10	2	5	1
10	1	2	2
7	4	4	2
2	4	4	1
7	2	8	2
4	2	7	1
11	2	7	1
9	2	7	1
2	3	3	1
3	3	2	2
13	2	2	1
2	2	3	1
2	2	11	3
3	2	2	1
12	3	4	3
5	3	1	1
5	2	2	1
5	2	3	2
15	2	4	1
3	2	8	1
7	2	3	1
9	2	3	1
6	2	3	1
7	2	3	2
6	2	6	1
2	5	2	2
4	5	2	1
4	5	6	1
7	1	6	2
5	2	2	1
6	2	3	1
6	2	5	2
15	2	3	2
7	2	4	1
7	5	2	1
4	11	2	3
15	3	4	2
11	11	4	2
3	11	2	2
7	5	5	1
3	6	4	1
8	9	4	2
4	3	6	2
12	5	5	3
3	12	6	2
3	11	5	2
1	12	6	2
6	6	5	1
3	4	2	2
3	2	5	1
3	1	5	1
2	2	6	3
4	1	2	1
6	1	4	1
6	2	3	2
2	1	3	1
4	2	2	1
4	2	3	2
4	5	3	1
3	6	3	1
3	5	2	2
3	4	12	2
3	3	10	1
3	4	11	2
2	3	12	2
1	8	9	1
5	14	5	1
2	8	4	1
17	6	2	1
16	3	3	1
6	7	3	1
7	6	3	2
5	11	1	1
6	2	7	1
5	13	4	2
9	9	1	1
4	10	2	2
3	7	5	2
1	2	2	2
6	4	4	1
5	4	2	2
1	4	1	2
5	4	1	1
6	5	2	1
4	3	2	2
2	2	3	2
2	2	2	2
2	2	2	1
1	1	2	1
4	2	2	1
4	3	2	2
4	3	8	1
5	3	8	2
5	2	2	3
7	6	2	3
7	6	3	1
24	5	2	2
9	4	4	2
9	6	2	2
9	6	3	1
10	6	3	2
3	4	9	2
2	6	10	3
2	5	6	2
11	2	2	1
14	1	4	2
5	1	6	4
4	2	6	3
16	2	2	1
15	2	2	2
5	2	3	2
2	1	2	1
6	2	2	2
6	3	3	2
6	1	2	1
6	5	7	1
5	2	3	1
3	5	2	1
3	4	4	1
4	4	4	2
4	4	4	1
4	2	4	2
4	2	4	2
4	2	10	2
4	1	8	3
4	3	3	2
4	9	5	2
5	5	4	5
8	6	2	2
9	6	2	2
8	6	4	2
8	7	12	1
2	6	2	3
2	5	4	1
1	4	5	2
5	2	2	1
5	2	5	2
5	5	5	1
5	6	3	1
4	7	3	2
4	4	2	3
2	2	9	2
3	2	3	1
6	3	3	1
2	4	4	1
2	2	3	1
2	4	4	1
2	5	2	3
9	3	8	4
5	4	8	3
6	5	2	2
4	4	3	2
5	1	4	2
4	2	5	1
3	2	5	4
3	2	3	2
2	2	5	2
3	3	6	2
7	1	2	1
6	2	4	2
7	4	5	1
6	5	4	3
5	2	2	3
4	3	3	2
3	3	3	2
8	4	2	2
3	4	6	2
3	2	7	2
2	2	8	1
1	2	5	3
12	2	3	2
2	2	3	1
9	2	3	2
4	2	4	2
13	2	2	2
13	3	2	2
7	2	2	1
4	3	3	2
2	2	2	1
1	3	7	2
1	3	6	2
5	3	6	4
3	2	7	2
1	3	2	1
2	3	11	2
3	2	10	2
25	2	2	2
4	2	2	1
10	3	3	2
9	2	5	2
8	3	3	2
8	3	4	1
5	3	4	1
4	3	4	2
6	2	2	8
6	2	3	7
6	2	1	6
5	2	3	2
3	2	2	1
5	2	3	2
4	4	3	3
6	5	2	3
3	4	2	4
3	4	4	3
1	4	3	2
1	3	2	2
13	2	4	1
13	2	7	1
11	2	7	1
12	2	5	1
8	2	7	1
11	4	12	2
13	6	2	3
10	6	2	2
3	4	5	2
4	4	3	2
1	5	1	1
5	6	12	2
15	6	5	1
15	6	5	1
4	2	2	1
4	1	2	2
21	9	4	2
26	9	3	1
11	7	2	1
6	6	2	2
6	6	10	1
6	7	9	1
6	6	5	1
10	6	3	3
10	5	4	2
6	5	4	2
5	7	4	1
6	6	4	1
11	6	3	2
12	6	2	1
9	7	3	3
12	6	3	1
9	7	5	3
9	6	3	2
10	2	2	1
10	2	3	3
10	2	4	1
11	4	2	1
12	2	4	2
5	3	5	3
5	2	3	5
4	2	2	6
15	2	1	5
16	4	14	2
7	1	5	2
3	2	5	4
3	2	5	4
3	3	6	5
6	4	6	1
6	4	3	3
5	2	6	2
15	8	2	2
2	9	2	2
2	9	2	1
5	1	3	1
6	2	4	1
5	2	3	3
5	6	8	1
4	5	6	1
2	6	5	2
8	4	12	2
3	5	8	1
4	5	8	3
3	5	7	1
14	3	9	1
12	5	11	1
24	2	1	1
20	1	3	1
14	2	3	1
4	2	2	1
12	2	1	1
14	2	3	1
24	3	4	3
14	3	10	2
10	2	9	1
24	3	9	2
15	4	13	1
4	3	12	2
4	3	13	2
16	2	3	2
9	2	3	2
7	3	5	1
6	2	2	1
6	3	2	1
1	3	3	3
39	2	6	1
6	3	6	2
7	2	9	3
4	3	8	1
26	2	5	1
6	3	6	2
10	3	8	1
4	3	8	2
8	3	2	3
8	3	2	2
8	3	2	4
6	5	3	4
6	2	3	2
6	3	5	1
6	3	2	1
6	2	4	2
6	3	16	2
6	2	16	1
5	2	17	3
5	3	1	1
5	3	3	4
6	5	4	3
2	4	4	1
6	3	9	2
6	3	6	2
7	4	2	1
5	3	2	1
3	3	3	2
1	2	7	2
5	1	2	3
3	5	3	1
8	5	3	1
3	4	2	2
18	5	4	2
18	4	3	1
19	9	4	2
2	9	4	2
19	6	4	5
7	6	1	2
30	4	4	2
3	6	4	1
5	22	9	2
1	10	4	2
4	11	3	2
7	5	3	1
6	9	3	2
5	23	2	1
5	7	2	3
6	12	1	2
5	3	2	1
5	16	4	4
3	9	2	2
3	14	1	3
2	3	5	2
5	4	3	3
4	4	3	3
7	3	5	5
8	3	3	1
9	3	5	2
5	3	5	3
5	4	4	2
12	4	6	3
21	2	4	2
13	2	3	1
6	1	5	1
5	2	5	2
7	2	10	1
7	2	6	2
6	2	2	1
3	2	3	1
2	2	5	2
4	4	3	4
2	3	3	4
2	3	2	4
2	4	3	5
2	3	1	5
1	4	3	3
3	4	2	4
3	2	3	3
2	9	2	3
2	9	3	3
1	10	3	1
8	10	7	1
7	9	7	1
3	8	3	1
2	11	4	2
2	10	3	2
8	8	3	2
3	9	2	1
3	7	2	3
3	8	2	2
2	8	2	1
4	3	5	2
3	3	2	3
3	4	2	1
2	3	2	2
13	4	2	1
10	3	2	2
1	4	4	1
2	4	3	1
6	6	2	1
1	5	2	1
2	5	2	2
5	5	2	2
4	2	4	2
2	2	3	1
2	3	2	1
4	3	6	3
3	2	2	3
3	3	4	2
6	4	9	2
9	3	9	1
1	3	6	2
9	3	2	3
5	4	2	2
3	1	4	4
8	2	2	5
9	1	5	2
6	2	1	1
4	3	4	2
4	2	4	2
2	2	2	1
3	2	2	2
11	2	3	3
9	1	3	2
7	2	3	1
11	1	3	2
8	2	6	2
16	2	4	2
2	2	5	2
1	2	3	1
38	2	7	3
26	2	7	1
30	3	4	1
30	2	4	2
24	1	4	1
18	2	5	3
4	2	4	2
2	4	1	1
1	3	2	1
1	3	4	1
8	3	2	1
6	3	2	1
5	2	3	4
10	1	5	3
8	9	5	3
5	6	4	1
8	4	6	2
6	2	10	1
7	2	3	1
2	4	3	2
11	5	3	1
18	2	3	1
4	2	3	2
5	2	4	2
6	7	11	3
4	5	1	2
8	4	6	1
25	5	3	2
8	7	4	2
6	5	6	2
6	1	6	2
4	1	4	1
11	2	4	1
3	2	5	2
12	2	5	1
7	2	4	2
6	1	4	1
6	2	4	2
5	3	5	2
17	4	14	2
16	4	2	2
16	4	2	2
16	1	4	2
15	3	5	2
16	3	5	2
13	3	7	2
8	3	3	2
7	2	4	2
5	2	4	1
5	3	3	2
5	3	3	1
6	1	3	2
7	1	2	2
6	2	4	2
12	5	3	2
7	2	4	2
6	2	1	2
6	1	3	2
5	2	2	2
6	2	2	1
6	3	2	1
6	3	3	1
6	2	5	1
3	4	3	2
4	4	4	2
2	4	2	1
2	4	5	1
2	5	5	2
6	2	3	2
26	4	6	2
3	3	6	2
4	3	4	2
27	3	3	2
9	4	3	1
3	3	2	2
3	6	3	3
3	6	5	2
3	5	1	3
3	4	1	4
2	3	2	3
4	2	5	3
5	1	2	2
2	6	2	1
2	4	1	1
3	4	2	2
5	4	2	2
4	4	6	2
5	4	2	1
5	3	3	2
3	3	2	1
3	4	2	2
5	4	2	1
4	3	1	1
4	5	2	2
3	7	2	3
6	7	4	2
7	4	5	2
3	4	4	1
2	4	3	1
2	6	2	2
7	7	4	2
6	9	4	3
7	7	2	4
7	7	2	3
6	5	2	2
6	4	11	1
2	5	11	1
2	6	12	2
5	4	12	2
9	4	3	5
3	5	2	1
3	6	2	2
4	3	7	1
4	5	7	2
3	4	4	2
3	3	4	3
4	4	2	3
5	2	2	2
4	2	3	2
5	4	2	3
6	4	3	1
4	2	8	1
1	2	8	1
4	3	2	1
10	2	5	2
3	4	6	2
3	3	6	3
7	11	1	2
3	4	6	1
12	2	1	2
6	12	3	2
6	4	3	2
2	11	2	2
2	5	1	2
6	7	3	2
2	7	2	1
3	3	3	1
8	2	2	1
7	2	3	2
4	2	2	2
3	2	3	1
6	2	2	1
6	2	8	2
4	4	7	1
5	4	4	2
1	4	2	2
5	4	5	1
6	2	3	2
6	2	3	1
5	2	3	2
4	2	5	1
4	1	3	1
5	3	3	1
6	3	9	1
3	2	2	1
5	2	3	2
4	2	4	2
3	5	6	2
3	5	3	2
6	5	3	2
3	1	2	2
3	1	2	2
6	2	5	3
4	2	5	2
3	4	5	1
3	3	3	2
2	2	7	2
7	2	8	2
1	2	1	1
2	5	3	1
14	5	5	1
13	3	3	1
1	3	3	2
10	4	5	1
13	3	5	2
10	2	4	2
8	4	2	1
12	3	2	2
13	3	2	1
11	3	1	2
7	4	1	1
4	2	1	1
22	1	1	1
3	2	1	2
8	2	5	1
7	2	5	1
22	2	6	2
4	4	9	2
5	3	10	1
5	1	7	2
4	2	3	1
8	4	5	1
2	4	5	1
11	3	2	4
8	4	3	2
7	4	1	1
3	4	4	2
3	4	3	1
9	2	3	1
7	2	2	1
5	2	9	2
5	1	4	2
2	4	3	2
8	1	5	1
8	8	3	1
3	3	2	1
11	8	6	2
11	3	2	2
10	3	2	3
10	2	2	2
7	2	2	1
15	6	2	1
8	3	2	1
8	3	3	2
14	3	4	2
14	1	11	2
6	3	11	6
1	3	5	5
7	2	5	5
11	2	4	4
7	2	6	5
7	2	2	2
7	2	2	2
6	2	5	2
2	2	2	2
11	2	4	2
2	2	2	2
4	2	4	1
3	2	4	2
3	2	5	2
3	2	8	2
5	4	3	2
5	5	3	1
5	1	2	2
12	2	3	2
11	1	3	3
1	2	4	3
1	2	4	2
8	2	6	2
13	2	3	2
13	2	2	2
14	1	3	2
13	3	2	3
5	2	2	3
3	2	6	1
3	3	6	1
8	2	4	1
9	5	2	1
9	5	3	1
9	5	2	2
9	4	7	3
6	5	5	2
6	4	2	2
3	5	3	2
2	2	10	1
2	3	11	2
2	4	11	1
2	5	2	2
6	3	2	1
6	3	6	2
4	4	7	1
5	4	6	2
2	3	2	2
20	4	1	2
11	5	4	2
4	4	3	3
2	5	4	1
2	4	3	2
7	3	8	1
5	2	2	3
4	3	2	2
3	4	5	2
2	2	3	2
7	2	1	2
6	2	1	2
4	3	3	1
5	1	4	3
11	2	6	2
13	2	7	3
3	2	7	3
1	2	6	2
2	1	2	2
8	2	10	2
8	2	7	1
1	2	4	3
4	1	4	2
4	2	4	1
2	2	2	2
4	3	6	1
2	3	3	1
13	2	4	2
12	2	3	2
9	3	2	2
3	4	3	2
1	3	2	1
4	4	4	1
4	3	3	3
4	4	6	3
3	4	5	2
8	4	3	1
4	4	6	1
4	4	3	2
1	2	3	2
11	2	2	2
11	2	14	2
7	2	15	2
5	1	3	2
1	1	4	2
16	2	3	3
13	1	3	1
15	1	3	2
14	6	3	2
10	3	3	2
2	3	4	2
33	10	4	2
17	7	3	2
12	2	3	1
13	2	4	1
3	2	3	1
6	2	2	3
7	1	2	3
7	1	3	4
8	1	2	3
4	2	2	3
3	2	6	3
2	2	6	2
5	2	1	3
6	1	2	1
14	5	6	1
9	7	2	2
8	7	2	2
6	4	2	2
6	1	2	2
2	1	3	1
4	1	5	1
3	2	3	1
5	5	5	1
3	7	4	1
3	3	2	2
4	3	2	1
6	1	6	2
6	6	4	2
5	7	2	5
5	6	5	2
4	3	2	2
7	9	2	2
4	1	3	3
16	9	3	2
11	6	3	2
4	7	3	1
10	8	2	2
10	9	2	2
8	9	2	2
3	9	2	2
6	10	6	2
6	6	6	1
4	12	6	2
5	8	6	1
5	12	2	1
5	11	2	1
9	10	6	1
5	5	5	1
5	5	1	1
18	2	3	1
12	4	2	3
5	6	3	1
4	25	2	1
6	19	2	2
6	13	5	1
3	8	3	1
2	4	2	1
3	14	5	2
2	3	2	2
3	13	5	2
3	13	4	1
5	12	3	5
4	25	3	5
5	19	4	5
7	5	4	2
8	12	5	1
2	14	4	1
2	6	5	2
2	19	3	1
2	11	3	1
2	13	5	1
2	12	2	2
3	13	2	2
2	10	4	2
2	12	4	1
1	10	5	1
1	8	6	1
2	7	2	1
3	7	3	2
4	6	4	1
1	5	3	2
8	5	2	1
5	9	3	1
7	3	4	2
7	1	3	3
6	4	3	1
4	8	3	1
3	2	3	3
3	2	2	2
4	2	2	4
4	2	2	1
[truncated: 85,551 more rows]
