# Supplementary material for: Actively Expressed Intergenic Genes Generated by Transposable Element Insertions in Gossypium hirsutum Cotton
Source: Plants (Basel). 2024 Jul 26;13(15):2079. doi: 10.3390/plants13152079 (PMC11314067; doi:10.3390/plants13152079)
Supplement: Supplementary file 1 [file plants-13-02079-s001.zip › Table S6.xlsx]

## Sheet: exon length
Gossypium hirsutum genic gene	Gossypium hirsutum ITG	Gossypium arboreum genic gene	Gossypium arboreum ITG
59	65	362	199
53	276	98	313
85	224	74	210
43	191	141	79
292	240	167	209
62	254	117	373
116	104	189	500
252	139	224	41
425	71	193	674
451	148	117	434
76	224	224	987
520	191	193	355
151	240	117	44
451	254	832	172
980	198	57	163
817	1393	101	199
205	89	342	1000
259	291	239	51
210	1376	19179	343
324	89	362	1588
152	38	98	620
51	291	74	260
874	1338	141	141
337	89	167	168
63	291	117	154
54	622	189	56
71	583	224	1195
95	89	193	941
77	291	117	112
79	384	1181	161
336	84	57	301
182	120	101	18
111	89	29	310
163	213	20583	479
149	38	362	118
138	291	98	130
844	305	74	277
91	354	141	238
457	257	167	555
484	314	117	614
1508	37	189	226
1571	69	224	476
842	291	193	259
788	48	117	394
97	87	224	1079
180	145	193	1733
190	31	117	500
145	112	832	104
101	511	57	500
97	73	101	180
176	176	118	1092
100	69	239	190
75	205	1293	903
59	87	1293	66
184	145	5236	190
96	31	284	903
86	112	110	72
58	337	154	190
91	85	191	1368
77	75	863	1030
160	176	24	220
723	113	4644	364
79	95	284	235
96	116	110	244
58	92	154	55
91	38	215	130
77	142	374	119
160	136	3005	813
761	27	38	154
188	225	2524	84
58	17	3396	35
91	65	357	523
81	67	278	180
160	109	285	74
723	84	155	540
240	224	151	186
388	191	521	76
158	240	2203	288
83	251	1363	331
98	104	127	143
92	139	62	221
143	162	1454	2495
107	71	596	251
51	148	127	279
605	68	62	110
215	174	835	270
396	655	24	250
158	575	569	36
83	437	3057	255
98	233	402	254
92	109	219	463
143	113	119	229
107	224	650	269
51	191	66	98
58	240	52	206
464	251	329	54
200	104	250	471
384	139	1932	86
158	71	80	164
83	148	667	262
98	68	254	166
92	165	152	363
143	655	2276	809
107	575	514	382
51	426	74	901
58	79	53	200
464	109	65	1346
423	84	1183	330
167	224	24	606
409	191	288	768
801	240	317	571
222	251	652	897
53	104	164	129
148	139	145	211
108	59	67	325
89	162	1	80
50	71	2822	69
104	74	412	160
288	75	315	94
123	109	261	198
546	84	115	1961
89	224	109	116
50	191	2822	171
104	240	412	303
111	254	529	1196
82	139	261	374
123	71	115	215
546	74	109	900
576	65	837	40
243	109	177	183
179	84	512	248
263	224	3739	240
109	191	299	605
376	240	65	544
553	251	48	636
187	104	67	297
113	139	236	528
71	162	62	898
168	71	122	175
108	148	33	79
84	65	62	133
100	109	101	323
623	84	206	633
135	224	1154	1068
680	191	616	633
187	240	124	79
113	251	108	786
71	139	2533	383
168	162	85	641
108	71	56	317
84	148	67	585
105	68	68	33
49	165	93	285
118	655	164	113
113	575	92	515
135	426	258	340
530	65	778	215
113	276	90	234
71	224	379	184
168	191	1220	48
108	240	383	99
84	251	391	184
100	104	88	372
49	139	384	188
118	320	384	117
113	71	583	172
135	148	187	117
1414	68	109	18
110	165	2470	226
71	655	323	297
96	1257	331	54
64	426	91	168
416	714	209	64
617	139	129	125
363	162	220	297
157	71	59	125
1414	148	4112	297
110	68	299	502
71	174	987	647
96	655	551	1309
64	575	130	761
416	437	61	2288
617	320	101	171
363	254	57	58
122	139	97	199
1310	162	86	199
110	71	1689	477
71	74	29	285
96	98	649	295
64	251	527	160
416	139	527	58
617	98	3419	1579
159	71	1020	785
45	254	290	252
507	139	83	311
686	71	174	208
113	148	55	95
110	68	42	394
71	174	3419	3778
697	655	1020	332
826	575	290	384
868	426	174	210
65	30	55	251
281	104	42	191
77	139	3419	106
79	162	1020	953
730	71	290	359
180	148	293	191
835	68	174	589
65	165	55	104
53	655	42	117
71	575	774	137
95	437	71	359
77	322	91	191
79	320	276	465
730	333	774	1142
47	655	71	359
804	1151	92	191
65	426	276	589
53	333	3803	106
86	655	863	953
95	613	275	359
86	426	406	191
664	333	395	117
182	3288	277	137
111	426	79	359
163	2866	53	191
149	26	93	585
323	426	3803	117
641	990	863	137
53	613	278	359
332	437	406	191
182	990	395	64
111	602	277	1142
163	437	79	359
149	974	53	43
138	1151	93	359
100	437	6893	397
641	549	863	711
91	1109	278	307
695	89	406	64
254	213	395	240
127	38	277	168
154	291	79	168
271	255	53	71
29	386	156	3319
75	597	384	996
136	89	425	358
324	38	3803	858
167	291	863	996
98	251	53	37
186	386	113	68
158	597	405	62
352	89	395	230
182	231	277	996
111	239	79	358
163	866	53	62
149	106	93	230
138	89	6893	996
100	291	863	37
314	752	53	68
91	583	111	858
457	1918	406	996
277	1649	395	358
182	445	277	370
111	106	79	230
163	89	53	1062
149	231	458	125
138	445	384	457
844	819	425	111
91	89	3803	385
457	38	863	75
292	231	53	127
182	436	114	217
111	106	406	478
327	89	395	385
168	38	277	248
98	291	79	55
186	629	53	49
158	597	93	251
180	89	1238	54
433	379	40	521
921	397	522	91
108	327	218	153
322	89	48	80
922	38	969	149
108	291	195	58
505	397	117	509
505	120	164	1798
491	89	4579	290
2705	38	110	175
635	291	606	509
1508	156	1183	482
1571	583	218	83
106	89	522	125
588	213	95	509
3178	38	560	485
106	231	4579	293
484	282	110	303
1143	110	611	12
290	89	1183	1040
2727	83	218	112
56	96	522	93
495	59	95	77
71	198	560	555
68	269	2292	91
64	46	305	220
197	46	470	4039
469	89	60	941
70	26	1665	323
71	83	597	5069
68	96	60	473
65	59	697	101
197	198	276	742
469	40	95	10
604	89	2774	295
1499	513	138	293
1571	745	74	28
819	96	157	261
484	198	100	134
1134	134	432	1496
290	2814	2143	148
557	50	192	78
240	391	170	1509
65	2161	365	959
197	146	2143	157
469	2159	192	62
168	154	166	3163
154	2098	365	57
136	146	2248	241
188	377	192	156
174	613	955	89
165	393	470	191
1378	67	3959	58
97	436	63	1147
218	377	45	811
126	613	72	172
197	393	89	56
2605	67	374	1001
197	72	322	180
2490	251	49	96
2289	347	3120	454
1304	1093	86	82
605	67	73	178
294	266	72	276
605	337	89	267
840	613	374	473
180	393	126	130
190	67	679	206
145	54	51	933
839	272	49	173
165	613	3120	36
176	393	86	597
228	67	73	718
829	72	72	143
165	169	89	591
479	934	374	849
388	323	126	930
68	205	624	528
455	285	49	225
561	107	3120	22
343	403	86	35
36	323	72	211
421	205	105	99
339	285	374	414
562	107	897	113
2260	247	49	173
74	241	3120	159
103	314	86	189
132	178	73	54
222	285	72	208
351	311	89	28
232	125	76	628
125	157	87	849
107	102	126	497
63	95	104	329
153	65	49	61
140	116	797	266
232	168	36	148
125	306	249	286
107	125	2666	414
63	157	330	88
153	102	1383	101
171	95	440	1065
372	65	2502	101
759	116	102	87
54	181	81	190
90	254	204	62
89	439	59	177
53	380	270	148
35	313	231	97
90	683	81	304
159	627	173	196
53	661	2502	57
60	240	102	364
69	101	81	89
84	242	204	419
98	96	59	153
162	278	270	1323
929	105	1107	99
232	272	17111	105
211	109	226	396
924	265	63	406
306	96	441	243
849	261	3262	189
82	107	182	411
232	498	65	34
621	116	25	349
63	400	16884	41
232	50	57	34
311	400	47	344
330	198	1176	41
217	382	456	40
442	216	264	539
150	510	65	500
360	21	1495	80
201	39	264	131
376	209	441	20
151	273	653	206
360	65	419	35
201	417	155	168
747	33	653	494
140	564	384	1390
171	61	155	285
103	417	1080	44
133	381	546	575
220	362	45	225
734	209	546	490
140	269	407	166
171	314	48	56
341	364	1718	88
222	209	554	268
1538	133	175	123
498	41	4027	152
213	897	249	84
174	134	33	164
110	107	364	1040
303	41	17	173
174	136	57	179
109	223	138	409
45	134	108	624
73	112	244	241
77	41	320	65
75	446	2559	23
28	610	354	221
174	433	44	259
46	141	114	207
66	237	314	147
147	210	116	268
134	241	34	648
24	430	893	89
380	141	28	465
232	237	177	153
125	210	398	131
256	214	1674	81
153	24	534	135
171	285	320	182
372	56	101	27
759	76	470	64
219	69	470	291
232	69	1106	414
320	54	219	62
63	48	64	319
153	87	54	315
171	145	898	1304
519	31	117	735
706	538	159	62
171	87	2520	440
372	671	2028	62
759	56	336	287
1141	76	2300	215
189	69	1938	348
32	69	250	230
868	205	2430	253
1104	87	1938	96
189	122	374	806
33	255	2584	87
102	337	24	172
32	85	46	217
868	77	66	786
610	566	79	198
228	56	182	27
208	76	205	390
516	69	955	22
294	291	435	453
110	48	36	1438
106	87	484	2953
109	145	37	410
115	31	360	662
159	112	3485	1027
53	337	645	106
60	85	251	95
69	75	170	117
84	176	50	266
98	37	92	88
162	69	91	50
41	69	363	149
106	54	2280	492
109	48	361	30
115	87	56	106
89	70	71	251
53	69	330	252
60	205	735	126
69	87	964	242
84	145	251	430
98	31	105	236
162	112	3469	411
34	510	135	41
84	75	50	118
101	176	94	134
162	145	117	244
669	31	101	387
307	112	188	440
93	337	160	246
690	87	170	273
119	122	92	42
607	31	284	148
168	112	51	82
24	337	153	906
99	85	2217	4911
53	75	629	265
77	54	1351	167
57	31	1339	862
121	112	87	241
408	514	108	479
212	75	539	361
205	178	797	732
238	366	134	114
56	66	100	724
89	165	3012	122
544	150	83	143
511	47	42	143
117	53	124	168
893	113	515	1143
110	95	778	114
152	116	79	1087
1204	92	76	1802
56	38	317	373
792	130	99	132
411	136	155	302
232	451	1417	709
94	345	59	84
114	66	488	31
205	165	177	476
149	150	24	193
120	47	449	9
531	53	60	349
575	113	92	588
406	95	56	237
392	116	3261	50
94	92	324	465
114	38	381	491
36	130	218	395
149	136	623	217
120	27	2476	104
229	225	337	265
200	333	112	361
575	69	244	366
202	165	108	455
168	150	59	482
113	47	82	118
645	53	754	290
362	113	59	42
2540	95	254	462
255	116	375	141
2383	92	83	306
13	38	205	3610
35	142	2971	2080
56	136	235	4019
89	481	1781	133
544	68	802	145
511	150	2971	108
242	47	235	121
205	53	649	241
238	113	1050	77
56	95	802	1772
86	362	1078	386
544	201	106	47
511	643	483	125
24	53	7593	114
238	1191	868	101
59	77	612	64
717	230	475	49
1245	625	157	96
205	113	227	342
238	120	3269	101
56	77	870	64
86	215	482	49
125	24	136	93
35	120	79	342
412	77	448	366
86	230	104	130
544	189	267	1008
310	92	3190	101
125	157	220	64
213	78	104	49
893	398	641	96
110	145	698	393
59	92	914	721
305	157	106449	157
148	81	220	378
69	398	104	200
203	485	641	511
194	438	136	267
272	207	329	222
167	927	33	1310
130	23	41589	255
159	842	220	252
188	1255	104	384
95	2936	448	208
245	149	109	237
87	348	136	343
154	232	479	225
470	224	942	275
1232	156	41589	291
152	661	220	224
59	238	104	155
305	169	641	213
148	231	136	817
69	156	479	223
203	442	942	183
194	35	40534	817
151	1775	108	273
1232	651	136	183
110	134	479	1062
152	183	942	142
59	112	2135	488
305	62	108	151
148	86	139	67
472	229	475	166
194	59	914	504
272	86	986	369
167	186	203	166
130	122	41	210
159	280	318	30
188	306	184	175
95	258	32	265
241	1304	1947	45
87	138	426	83
154	3824	155	95
470	302	186	281
120	258	91	118
167	1304	56	25
130	138	2785	234
159	1798	292	234
180	1832	68	424
1403	296	116	185
122	2321	115	56
47	113	81	615
74	825	1613	72
80	1304	878	2015
26	138	340	185
62	1798	133	88
86	1928	87	188
125	2888	2680	87
133	138	533	134
72	3824	38	336
65	419	548	346
38	3824	88	1355
325	196	118	59
82	367	2078	178
278	191	533	361
27	568	38	1471
133	1298	548	359
72	107	88	22
65	55	149	24
34	24	8664	453
124	107	106	450
114	181	65	495
82	210	465	1342
278	69	548	1670
51	148	8664	200
325	273	106	437
82	24	73	126
278	107	465	153
282	181	548	219
302	210	2094	297
265	148	307	89
998	273	146	735
279	55	73	267
184	210	465	707
59	167	548	960
200	25	2094	674
95	148	307	328
196	307	146	332
558	64	65	50
612	218	465	153
280	1907	548	264
504	113	2094	699
150	120	1044	336
47	77	327	75
74	215	548	180
80	646	2094	113
26	1191	309	100
65	77	101	234
82	215	465	66
125	1904	548	110
133	1191	2094	184
72	77	307	518
1070	230	65	28
124	643	465	40
114	36	548	148
82	113	2094	296
278	120	307	604
115	77	73	75
79	215	465	238
74	642	548	237
80	53	340	92
26	113	130	248
62	120	120	243
86	77	2506	371
125	215	214	112
133	1868	484	325
72	1191	350	108
65	77	24039	865
38	230	49	152
124	588	54	571
114	316	830	332
82	120	231	120
278	77	253	230
233	230	333	83
123	588	741	12
72	36	599	308
74	113	24	301
61	120	7847	28
233	77	178	1108
108	230	1811	116
33	197	242	360
123	92	105	176
72	157	499	138
74	78	549	1827
61	398	4925	356
123	358	278	85
469	92	430	122
123	157	401	272
72	78	158	251
74	398	479	436
61	358	146	19
68	92	730	1531
28	157	719	406
207	301	4761	162
269	354	131	416
53	92	390	64
958	157	397	161
294	78	401	113
92	398	158	122
28	310	479	2190
207	92	146	210
269	157	730	34
53	81	702	240
294	398	442	338
873	297	56	286
265	92	212	102
998	132	3780	159
280	92	212	1806
302	157	1075	163
265	304	2526	1582
179	132	203	334
998	92	84	395
462	157	444	328
126	301	213	225
246	159	58	116
70	81	197	752
210	398	107	409
274	26	2526	225
95	273	203	60
92	190	84	235
462	92	275	135
124	157	63	920
92	270	213	135
926	150	58	61
56	92	197	365
63	157	107	462
168	301	704	84
38	659	24	138
54	124	540	138
109	94	2412	110
532	467	1177	225
24	123	338	117
92	92	2412	184
117	198	134	117
719	244	324	149
56	140	416	355
63	50	4432	28
168	110	117	285
38	241	198	71
54	509	259	714
46	123	20	120
27	92	63	753
142	198	96	155
338	244	106	261
91	140	2954	73
199	50	62	55
51	110	96	85
338	191	311	140
86	374	875	92
224	102	1094	459
131	130	136	157
215	373	125	211
41	102	1641	684
95	110	440	301
47	367	437	204
65	193	380	97
62	110	1735	114
70	260	440	353
100	193	1215	563
76	130	1641	573
206	974	440	234
227	355	124	289
159	209	234	254
85	343	380	864
49	190	1641	2131
102	190	440	284
32	73	124	178
70	51	70	323
1347	86	63	795
202	338	380	384
228	192	10853	73
283	316	65	104
100	189	538	160
49	316	10570	87
51	830	26	104
124	3506	297	5358
83	237	3518	2397
65	278	76	151
238	180	2017	208
151	276	3518	67
227	519	76	612
52	304	64	1041
122	398	897	165
83	217	2968	991
65	244	83	1066
238	375	2017	1135
151	217	4938	66
48	244	468	1053
49	375	350	740
52	541	890	1053
122	121	447	579
83	327	62	1053
65	115	609	358
238	280	609	41
151	72	1259	166
554	70	393	33
91	1495	606	170
1126	156	240	631
300	1951	240	140
101	122	3764	210
95	67	265	206
92	2002	480	29
79	122	67	928
281	67	271	62
124	437	165	320
92	1012	242	64
117	160	298	233
931	103	3816	410
63	67	265	828
168	1502	480	536
38	160	67	1045
54	85	130	500
46	67	165	698
63	1469	242	30
83	160	350	140
532	76	351	127
252	70	75	162
101	1995	195	60
95	72	5967	127
92	67	471	140
79	1991	350	121
281	70	1577	146
124	67	1144	48
92	1469	350	156
117	156	1733	275
1805	163	24	204
38	432	130	242
54	913	611	502
46	154	2215	242
63	79	259	447
875	2197	142	111
115	1229	143	416
124	32	94	171
287	2197	59	159
719	9	3797	50
56	82	101	146
63	981	1245	136
168	105	264	171
38	66	111	171
54	1441	29	51
46	92	2903	88
63	66	101	102
83	2204	1245	50
675	208	1351	101
300	2204	2761	217
202	997	101	255
168	193	1245	339
38	415	248	447
54	1307	130	136
217	176	3797	736
83	226	101	42
532	527	1245	72
51	168	264	125
54	193	107	227
217	40	29	942
83	889	4058	507
679	96	270	1022
358	414	88	124
217	271	224	1022
83	128	60	48
679	167	109	932
761	116	259	468
490	145	106	304
93	103	67	440
142	21	334	463
338	662	445	109
86	199	1695	56
224	96	132	440
131	424	112	463
215	564	559	304
228	199	1695	437
47	96	132	587
65	424	112	109
44	1460	617	684
62	414	1695	468
70	929	132	87
100	414	112	276
76	533	150	208
914	199	323	121
677	96	857	152
1943	271	48	738
338	121	86	119
91	392	262	182
224	249	1227	234
131	460	493	90
215	255	98	291
41	445	1489	664
95	122	44	4247
47	407	85	357
65	119	248	4361
44	375	2835	234
62	252	276	202
70	1188	238	216
100	237	206	57
76	515	24	128
914	233	2691	168
117	592	212	972
47	862	286	432
65	1467	393	227
65	129	86	959
47	60	88	83
65	70	84	291
44	71	53	397
62	68	1780	4038
70	74	39	278
100	71	77	75
76	71	239	149
227	71	107	180
392	1095	251	503
242	305	2328	427
182	70	195	833
105	71	96	95
159	474	74	286
85	71	355	485
49	71	73	724
101	171	236	36
113	138	24	251
176	60	407	251
109	640	407	35
42	395	4573	191
159	95	2335	414
101	175	447	197
113	47	4493	52
176	101	1974	2257
109	44	732	146
54	185	16969	292
95	360	95	180
74	248	41	347
1347	216	109	233
202	130	2066	74
253	443	112	237
283	71	189	1670
245	202	52	187
229	1265	118	254
283	433	277	262
100	71	685	212
49	202	347	697
56	339	39	383
120	463	120	129
83	189	696	225
65	151	298	122
238	379	211	163
151	173	696	285
216	280	294	178
425	83	211	235
1013	95	639	345
602	175	505	246
1306	353	37	733
24	103	6052	206
359	278	270	96
824	47	191	219
71	101	113	159
1279	44	227	243
580	395	140	539
217	392	167	95
244	861	155	233
570	185	151	551
241	360	6052	170
217	84	270	130
244	86	191	554
699	454	149	478
211	473	227	418
498	205	140	144
1153	388	167	120
1193	205	155	223
388	164	151	411
155	396	6052	275
1524	842	270	748
588	156	191	332
151	372	119	595
157	187	227	32
101	78	140	338
373	475	167	64
151	187	155	235
160	91	151	732
95	475	5293	408
56	176	701	1158
183	78	191	86
32	457	149	356
65	176	227	1158
92	91	140	86
90	457	167	244
90	436	155	31
153	71	151	381
81	202	1697	95
17	654	628	522
106	630	70	95
262	436	302	194
78	71	173	111
54	433	1697	207
18	71	628	861
94	1627	74	1539
297	314	302	449
60	284	173	237
594	131	1697	149
122	144	628	397
65	540	70	148
69	158	152	123
460	1110	78	27
703	175	173	147
250	456	1196	123
93	189	201	352
155	456	49	49
108	258	2693	223
59	298	660	256
94	132	285	31
145	195	56	232
140	258	659	240
436	322	293	1011
134	132	344	278
59	195	344	125
86	257	4739	269
312	298	229	126
197	132	546	402
247	169	271	222
155	222	178	206
492	317	361	910
866	211	2166	729
121	208	161	24
247	868	33	930
155	227	26	244
492	293	309	310
866	412	5304	370
106	266	25	616
233	242	4896	567
155	260	4209	611
492	440	37	606
866	523	4064	688
444	207	5373	270
737	200	109	20
437	60	173	359
720	947	5373	205
60	197	252	423
1006	353	151	1046
212	252	459	65
170	314	391	469
116	238	28	628
187	24	209	376
135	249	209	571
1095	211	1658	120
212	241	568	117
170	279	80	122
116	661	283	90
187	165	485	122
131	947	1789	90
802	200	411	189
1310	69	59	263
308	947	82	882
95	200	31	47
56	236	1472	423
89	183	73	625
32	200	1051	199
65	1146	164	281
92	374	1472	148
181	276	71	117
439	369	1306	64
106	272	3918	298
83	865	611	1669
103	228	759	430
771	43	1329	137
55	108	107	84
351	55	48	787
441	342	1382	166
302	209	1382	978
95	43	1624	49
56	108	1359	248
183	55	24	133
401	329	1624	29
181	209	328	369
153	43	971	166
189	108	24	244
106	55	885	26
83	356	462	378
103	53	156	823
78	43	1375	1081
54	108	1375	627
18	55	6354	315
94	342	352	226
739	43	258	524
34	108	3335	33
95	55	448	178
56	369	1711	413
89	43	184	538
32	186	465	493
65	477	465	432
92	662	1544	427
181	381	244	31
331	544	75	597
17	86	62	54
106	56	86	446
83	238	58	383
103	118	400	61
80	225	928	247
54	334	77	52
55	544	49	157
547	86	106	109
89	56	432	388
401	238	2351	641
181	118	571	382
439	245	167	235
106	556	86	640
288	276	6757	730
90	1079	308	867
153	631	41	871
189	277	252	325
106	1191	937	46
288	616	192	517
82	262	318	533
331	691	6757	76
256	1104	308	389
83	40	41	813
82	237	252	311
331	1745	61	90
106	375	192	190
262	314	318	220
678	148	4281	41
120	180	44	219
53	122	194	600
189	1403	206	162
106	468	17988	267
262	635	2377	785
78	714	574	268
883	165	10941	427
101	710	1377	314
441	1104	1594	399
276	40	10941	66
111	237	1862	136
27	1079	1109	133
98	631	10941	277
69	277	2291	185
34	45	680	68
74	40	1735	83
95	237	87	87
63	1079	183	213
53	1054	2630	208
85	231	715	218
60	335	312	604
64	200	55	1679
105	77	75	197
88	360	73	575
431	200	158	325
107	77	143	178
53	353	43	505
110	324	4546	551
33	583	387	272
138	187	133	261
414	580	865	179
257	276	624	29
121	371	311	509
594	272	120	670
122	311	59	672
799	418	380	174
703	273	4491	115
257	354	387	131
121	262	133	73
459	260	191	76
241	548	559	115
121	134	454	387
594	230	102	100
122	100	311	77
65	200	120	608
69	25	59	667
210	190	325	736
153	100	9675	530
695	200	40	815
24	24	1542	629
69	190	189	196
210	100	28467	939
153	179	65	201
668	638	231	63
786	310	28436	156
327	164	68	171
59	315	196	132
218	296	3611	397
339	213	2754	253
356	246	429	53
508	820	4580	219
93	953	396	541
155	260	570	40
59	275	240	181
645	248	77	812
356	270	1201	463
391	687	436	108
93	229	4580	284
155	124	1077	297
59	37	240	1741
218	89	77	249
339	647	2530	202
394	410	994	195
46	89	346	104
155	647	321	387
59	90	149	150
222	145	994	560
339	92	273	225
250	89	568	102
327	647	1377	101
798	90	172	284
281	69	244	849
1121	713	106	278
108	106	487	517
166	25	1431	691
108	410	290	209
59	1073	191	137
333	90	106	139
140	145	541	611
347	713	1803	268
127	106	25	130
116	25	78	104
328	410	98	110
167	92	68	459
93	366	417	274
59	711	425	321
157	106	2782	145
77	25	345	188
66	1309	545	84
60	647	163	661
115	456	587	2099
127	698	2782	332
72	106	345	68
252	25	252	243
127	410	159	292
116	89	163	311
328	945	587	157
167	69	1953	207
93	692	759	387
302	109	128	396
77	30	193	253
66	691	724	146
60	273	39	207
115	687	209	84
127	229	1663	834
72	410	53	310
528	89	132	889
130	706	845	13
72	90	1759	561
150	145	53	810
218	683	132	205
87	106	937	55
90	25	1297	35
33	1309	74	95
124	945	167	67
152	145	24	47
320	24	1297	79
143	37	74	131
158	92	160	194
263	647	24	79
205	24	840	506
791	936	229	60
685	647	101	667
307	456	230	4032
362	88	1911	1320
158	647	38	548
263	90	71	931
205	69	179	262
791	114	158	78
685	265	45	132
322	340	668	462
458	152	253	86
116	267	95	26
640	150	70	174
2146	316	2034	117
515	244	1057	346
366	101	902	242
197	306	1773	42
122	444	999	72
211	463	347	32
1827	436	149	220
514	71	303	116
366	200	54	134
197	364	154	147
122	467	4390	220
211	607	302	344
726	200	511	229
251	79	523	414
138	200	3323	49
575	155	236	71
63	114	433	149
139	382	379	208
311	155	3323	96
719	114	236	71
157	380	137	149
137	152	379	43
575	114	3323	148
63	281	1533	261
159	164	379	252
311	281	3323	85
719	158	232	97
352	158	396	752
137	281	379	537
720	154	3764	270
577	265	46	612
719	146	403	224
289	158	1214	291
137	265	187	54
575	239	403	325
63	275	5020	228
159	555	414	27
311	244	200	18
719	595	125	59
195	550	37	222
137	244	2396	547
575	101	155	12
63	306	58	254
139	489	533	261
1334	244	5020	96
310	157	414	326
118	260	200	848
37	311	125	270
77	244	37	198
86	595	2396	198
90	225	155	104
64	186	770	84
168	142	539	68
63	144	338	149
39	236	28	902
105	189	1299	975
166	194	1299	211
60	142	3604	293
130	154	3604	81
538	236	780	1380
269	187	234	654
126	186	95	162
61	142	2662	129
196	144	458	94
95	112	112	439
104	177	562	69
143	194	163	327
362	142	253	507
24	148	162	114
60	299	34	176
130	217	2483	25
95	297	280	370
104	220	112	163
143	344	562	99
362	50	163	134
24	102	253	170
60	186	163	246
130	286	34	309
538	50	2082	60
269	102	24	189
61	177	179	132
223	175	301	82
130	344	341	76
538	50	216	230
269	171	2871	31
126	177	78	107
363	454	83	134
121	50	203	154
192	171	98	65
95	186	395	132
104	509	385	116
143	171	1999	143
362	177	344	83
71	709	35	324
269	186	3566	116
126	675	368	143
61	64	390	252
224	618	375	263
557	339	250	42
95	82	649	60
104	109	2822	73
143	946	75	257
349	24	477	99
557	861	2208	439
95	245	252	100
104	558	158	73
143	652	111	257
362	29	119	172
226	554	151	401
95	626	182	197
291	539	49	1051
95	626	2251	379
104	480	156	191
143	156	53	240
761	220	92	369
5384	40	142	267
406	503	70	33
4875	1037	83	161
432	98	284	842
397	1662	2195	282
5396	62	753	33
251	1785	140	349
279	202	299	103
82	2085	13567	198
80	202	753	1425
109	552	80	434
126	1425	1738	629
92	368	36	226
140	176	231	303
323	1997	304	72
40	154	78	277
763	431	231	815
177	1337	247	270
92	106	750	248
140	87	99	134
323	242	571	131
218	93	609	815
966	87	231	238
183	303	76	735
944	789	153	46
326	186	364	282
45	421	238	74
1201	856	27	518
399	237	4940	104
77	421	27	248
1260	631	334	146
506	922	211	651
464	2711	46	232
210	465	1106	604
237	57	749	3492
150	467	4940	879
470	265	27	49
1227	55	108	62
506	136	54	76
467	205	211	3131
210	55	46	192
144	136	1106	266
587	238	749	490
148	1272	5088	76
66	393	44	3140
116	443	374	1149
150	834	78	62
53	3874	237	187
272	530	3067	237
179	101	5088	84
53	92	44	838
323	200	374	76
200	244	78	84
239	140	237	263
209	54	728	354
909	77	2181	76
838	212	1977	658
529	514	1977	82
924	101	1309	424
24	92	346	305
101	200	71	1027
83	244	116	47
90	140	110	229
73	54	180	278
85	77	1427	263
134	222	146	367
331	329	138	24
135	137	148	310
94	250	358	2857
166	148	134	1156
919	1401	235	50
96	251	235	75
94	1281	714	234
166	204	235	127
914	1088	107	288
49	140	74	336
99	1022	25	344
144	204	977	776
63	277	830	260
654	432	53	77
329	189	1659	25
500	472	746	260
72	151	189	86
85	1730	406	25
119	1584	608	25
61	306	78	72
349	271	63	183
406	306	211	36
108	309	2579	72
121	718	44	183
41	391	250	247
40	59	113	50
390	22	197	427
380	100	234	247
108	94	614	1532
121	68	168	236
41	69	222	50
390	417	24	113
525	52	1973	175
112	76	143	308
616	127	80	503
236	346	87	263
345	380	337	65
312	59	75	192
101	22	193	160
143	100	1908	153
150	94	163	226
27	68	72	745
165	69	113	204
63	63	59	946
13	40	83	257
84	131	142	579
103	52	137	233
138	76	1908	394
118	127	163	699
152	354	72	407
89	371	116	1794
77	75	239	685
158	200	142	362
206	94	137	30
212	68	1908	345
135	69	163	791
129	63	72	442
146	268	113	1245
67	52	59	12
963	76	142	68
38	127	137	201
70	371	991	163
101	75	253	96
65	22	61	34
50	100	1209	348
95	61	1209	535
102	364	28272	135
58	59	296	114
117	22	164	66
226	59	36	186
102	94	1210	34
70	68	499	34
74	70	441	214
163	234	2269	249
222	563	35	571
34	73	120	129
102	127	87	450
70	498	50	111
319	302	71	162
222	498	112	211
752	265	347	206
121	1127	2884	348
134	248	1360	258
74	418	1421	586
112	1102	2267	89
181	176	202	2513
212	349	815	649
148	137	382	539
168	1272	29	3093
92	239	2318	317
139	1230	124	82
385	127	226	281
497	1210	6988	61
346	126	124	251
181	1230	346	414
1075	238	1240	118
272	424	183	114
99	699	332	309
179	238	137	89
81	466	129	89
262	699	25	22
57	124	6391	101
53	1252	97	201
47	70	56	29
62	1316	71	4503
104	191	89	296
108	166	59	162
63	1316	185	518
785	163	92	57
413	123	81	1232
69	680	106	1096
51	1135	75	42
127	882	46	223
200	338	62	72
128	857	32	293
168	217	6546	252
139	162	32	72
182	132	338	293
69	33	1393	229
51	254	72	132
127	209	96	172
165	2573	291	265
128	250	102	81
310	207	474	620
188	162	909	125
111	132	189	81
330	33	358	767
26	269	478	291
78	927	261	275
202	377	24	809
82	136	2137	1250
112	23	361	1107
231	340	214	341
853	4592	336	85
78	917	4775	71
202	535	158	148
82	80	4474	85
83	190	4775	71
231	128	158	212
253	80	844	290
63	430	566	146
907	1119	1092	145
649	187	697	129
105	1118	63	204
82	164	2100	211
699	24	241	231
63	691	67	24
67	117	670	926
257	582	155	1096
436	247	48	797
105	71	1592	299
82	379	67	563
427	71	706	211
161	257	155	72
67	316	42	479
257	71	15689	229
52	216	153	358
82	294	134	370
53	71	122	205
113	117	1099	87
48	582	617	327
184	253	285	292
64	532	24	972
67	151	8041	103
257	237	24	360
194	130	1603	215
430	250	237	186
29	625	134	81
89	80	380	151
109	430	361	1602
48	218	320	79
113	128	351	937
215	80	319	1108
47	430	297	211
282	624	575	233
543	80	71	253
103	435	162	69
62	217	7378	34
83	128	496	744
166	80	446	227
557	435	237	126
167	196	134	985
155	128	380	227
523	80	361	126
32	435	320	34
69	156	351	675
97	93	319	227
168	250	297	69
79	43	575	985
63	126	71	212
154	251	162	215
78	67	5899	1023
161	28	160	111
71	190	380	199
94	194	361	151
710	167	320	347
161	116	351	1790
313	53	319	3135
481	116	297	931
326	94	575	203
117	265	71	212
223	108	162	150
741	251	1194	307
307	28	91	102
348	190	70	1284
326	194	165	549
207	167	111	280
130	116	150	69
481	53	24	402
691	116	1194	280
3010	94	91	599
2204	165	70	263
251	190	175	115
59	194	111	69
190	167	150	569
129	116	24	352
71	53	5835	157
65	116	158	420
71	39	58	594
71	265	110	89
71	188	1005	59
65	167	114	251
65	116	130	594
394	53	135	89
445	116	24	59
271	94	2628	56
138	265	402	251
136	116	254	594
156	57	157	89
295	116	79	426
301	94	377	251
65	265	292	755
295	172	6955	407
2261	584	146	650
682	169	89	276
739	452	124	1925
243	501	205	1031
450	154	601	274
378	919	994	68
176	217	720	70
1233	332	78	290
508	488	2649	200
428	226	78	65
526	483	378	42
145	234	61	339
477	718	43	241
151	933	102	28
205	217	107	68
1600	361	41	53
350	49	1398	78
86	301	27	222
70	361	65	78
160	49	92	233
1623	142	31	222
514	361	1139	1307
541	774	66	803
778	1452	467	193
758	84	2608	17
375	88	355	467
182	338	1044	153
117	128	372	133
241	43	36	75
290	84	2608	198
92	64	355	836
378	56	433	591
133	99	140	223
521	189	372	277
718	134	36	490
121	28	7175	301
149	46	443	376
153	91	122	67
76	101	285	117
433	34	876	137
711	554	174	142
1141	810	73	337
668	219	317	75
433	306	49	160
3084	1274	113	247
869	376	67	308
44	206	1096	932
246	905	1261	344
1060	381	37	169
146	194	46	2294
1814	297	112	553
211	175	73	262
228	443	95	65
72	53	119	53
47	405	708	1085
97	887	62	678
818	264	148	307
1439	275	1386	151
506	211	24	116
146	215	379	810
190	211	57	478
210	87	858	743
237	171	43	1460
150	67	322	54
452	232	740	1121
1436	142	38	32
506	342	621	179
146	182	437	198
480	215	118	98
237	207	64	409
150	87	24	381
452	41	1531	609
1991	48	255	330
143	333	35	1107
190	143	342	650
210	67	144	211
237	232	24	164
150	142	605	84
452	342	264	200
1368	182	80	971
506	215	40	284
143	207	3331	236
190	87	171	66
551	41	2978	284
150	48	606	236
743	349	133	444
453	405	62	284
506	127	77	295
467	118	1581	149
210	367	45	123
144	378	102	259
1246	280	152	1264
506	189	24	5990
140	1010	5182	157
199	126	24	26
210	173	526	55
525	181	729	299
470	390	708	157
158	158	1042	26
217	388	149	61
53	208	567	299
53	277	199	98
237	56	204	49
150	163	824	266
321	277	215	189
57	93	506	64
421	1163	754	162
706	1778	255	244
414	284	106	218
389	193	3680	107
678	1010	644	499
150	956	106	486
53	994	98	167
813	257	52	222
148	193	3372	203
70	994	336	208
116	708	106	200
150	136	102	217
53	563	52	108
272	1391	1259	597
372	335	984	191
133	77	195	65
148	106	844	808
66	85	633	486
116	112	42	179
150	494	1619	84
587	864	138	312
148	673	80	163
66	71	176	3226
116	207	86	307
165	566	338	326
53	207	4811	307
94	553	332	708
389	71	79	405
699	190	67	373
150	267	2234	554
53	190	46	893
594	209	200	611
1353	281	3261	101
310	321	1163	86
2608	191	213	172
56	206	72	65
1178	189	150	84
361	193	541	71
554	67	101	3367
100	206	3261	263
1059	189	1163	162
71	425	213	318
110	116	72	664
100	795	150	541
99	48	712	313
95	90	376	289
167	75	376	229
125	400	2373	39
53	93	149	353
247	67	64	74
108	89	157	174
1164	776	52	80
53	277	1015	492
299	96	207	589
503	185	236	241
309	376	10585	129
1546	93	494	508
71	67	211	692
486	89	177	121
816	776	274	305
361	277	39	57
377	96	71	168
56	187	183	423
101	252	73	614
65	178	89	2068
101	71	133	323
115	152	92	201
114	1906	126	831
236	252	228	205
47	178	10585	308
59	71	139	413
101	152	266	360
65	1906	211	127
255	81	177	795
164	623	274	202
190	435	39	28
217	891	71	45
71	201	183	241
97	339	86	436
56	125	89	10
135	1065	133	171
33	201	92	233
110	360	106	1324
272	213	126	428
178	201	228	729
81	283	10585	205
190	198	494	166
68	360	211	1123
952	215	177	234
33	377	274	509
110	104	39	268
142	198	71	590
891	340	183	940
524	107	73	790
70	194	89	148
24	341	133	273
364	292	92	24
1009	34	106	196
532	137	126	218
52	68	228	92
94	62	1582	107
101	54	693	486
122	421	106	169
143	213	126	150
71	344	228	56
75	34	1582	56
154	137	693	148
378	68	126	117
588	334	228	110
114	487	485	163
406	292	171	66
134	34	48	262
388	137	3878	29
889	68	79	217
83	62	794	215
91	54	868	2025
83	355	432	265
179	286	790	73
47	34	4076	48
326	144	79	335
380	3138	794	426
102	222	649	335
103	253	432	304
71	47	988	122
131	185	4076	137
101	728	79	753
83	182	794	444
90	245	653	458
73	174	432	592
20	718	988	229
134	717	1097	955
331	92	140	92
31	79	878	375
38	705	908	151
103	101	24	153
71	90	100	1027
131	97	110	521
83	54	899	19
90	318	34	340
73	127	94	485
20	341	235	338
134	98	953	1132
754	90	192	565
418	97	59	408
166	320	146	470
604	127	2924	453
338	348	790	120
166	95	131	288
590	90	115	555
338	318	114	65
224	127	330	4171
465	348	12433	430
235	66	166	216
130	90	351	1235
132	52	9128	278
122	318	1637	558
74	127	92	1008
115	341	454	139
84	100	347	204
271	320	30	226
75	127	3034	83
111	341	255	139
84	1937	65	676
271	320	63	498
616	175	68	365
130	446	91	1110
968	367	62	881
602	331	474	237
130	367	376	252
1611	170	24	340
617	327	3347	583
35	170	53	254
[truncated: 1,037,451+ more rows]
