# Supplementary material for: Actively Expressed Intergenic Genes Generated by Transposable Element Insertions in Gossypium hirsutum Cotton
Source: Plants (Basel). 2024 Jul 26;13(15):2079. doi: 10.3390/plants13152079 (PMC11314067; doi:10.3390/plants13152079)
Supplement: Supplementary file 1 [file plants-13-02079-s001.zip › Table S7.xlsx]

## Sheet: cdef
Gossypium hirsutumgenic gene	Gossypium hirsutum ITG
912	1000
192	1000
13	1000
897	998
61	998
33	997
868	995
428	995
733	995
773	995
111	994
507	994
552	994
948	994
346	994
592	993
49	993
879	993
832	993
756	993
39	992
76	992
986	992
411	991
578	990
439	990
237	990
185	990
658	989
650	988
682	987
113	987
775	987
366	987
139	987
649	987
531	986
443	986
67	986
793	985
929	985
257	985
239	985
845	984
295	984
266	984
458	982
609	982
977	982
547	982
803	982
172	981
290	981
75	980
601	980
826	979
591	978
480	978
831	976
998	975
9	975
403	975
2	975
731	974
56	974
762	974
219	973
386	972
18	972
351	972
757	971
79	971
37	971
409	970
177	970
469	970
123	969
640	969
508	969
525	969
784	969
350	968
37	968
784	968
571	968
633	968
322	967
164	967
92	967
298	966
700	966
458	966
477	966
705	966
877	966
895	965
281	965
427	965
177	965
708	965
545	964
534	964
811	964
463	964
853	964
262	964
114	963
273	963
477	963
405	963
674	963
493	962
364	962
240	962
322	961
118	961
421	961
307	961
334	961
208	960
783	960
530	960
586	960
631	959
466	959
1000	958
765	958
371	958
623	957
70	957
154	956
591	956
726	956
960	955
265	955
888	955
504	955
349	955
38	954
269	954
728	954
886	953
850	953
25	952
380	952
438	952
883	952
376	951
700	951
912	950
10	950
856	950
834	949
178	949
237	949
193	948
520	948
164	947
116	947
306	947
680	947
808	946
897	945
631	945
4	945
10	945
773	945
269	945
58	944
373	944
668	944
713	944
117	944
613	943
208	943
965	943
313	943
767	943
486	941
911	941
593	941
606	940
513	940
272	940
736	940
557	940
141	940
201	939
27	939
575	939
886	939
858	939
749	939
324	939
543	939
479	939
562	939
287	938
96	938
68	937
535	936
942	936
569	936
726	936
891	935
43	935
397	934
599	934
943	934
18	933
814	933
451	932
962	932
833	932
158	932
217	932
729	931
170	931
706	931
823	930
469	930
131	930
708	927
942	927
893	927
896	927
318	926
866	926
160	926
207	926
560	926
369	925
907	925
224	925
51	924
881	924
632	923
567	923
489	923
19	923
49	922
757	922
586	922
763	921
850	921
810	921
602	920
697	920
591	920
442	919
174	919
246	919
851	919
295	918
109	918
826	918
200	917
824	917
61	916
271	916
323	916
6	915
862	915
297	915
885	914
172	914
112	914
982	914
198	914
493	914
263	914
981	913
200	913
111	913
901	913
528	912
459	912
580	912
750	912
962	910
80	910
57	910
324	909
241	909
715	909
556	908
245	907
812	907
395	907
60	907
448	907
650	906
444	906
827	905
160	905
246	904
607	904
496	904
556	904
302	904
22	904
6	904
845	903
60	903
709	903
277	902
993	902
861	901
874	901
127	901
686	901
589	901
159	900
316	900
220	900
278	900
415	900
797	900
708	899
422	899
896	899
51	899
646	898
898	898
98	897
999	897
94	897
691	897
15	896
354	896
509	896
801	896
458	896
451	895
909	895
544	895
355	895
492	894
9	894
945	894
702	894
276	894
933	893
877	893
207	892
688	892
597	892
278	892
424	890
879	890
850	890
813	890
729	890
524	889
399	889
854	889
405	888
703	888
533	888
245	888
340	888
73	887
22	887
350	887
715	887
655	886
397	886
137	885
605	885
183	885
523	885
592	885
136	884
147	884
260	883
11	882
100	882
159	882
134	882
695	882
952	882
841	881
815	881
823	880
312	880
724	880
70	880
324	880
311	880
267	879
678	879
553	879
729	879
562	878
276	878
683	877
107	876
5	876
671	876
195	876
855	874
883	874
460	874
737	874
645	874
448	873
787	873
607	873
426	873
627	872
425	872
585	872
446	871
460	871
439	871
148	871
652	871
472	871
518	871
582	871
288	870
715	870
211	869
426	869
809	869
978	868
199	868
583	868
78	867
391	867
755	866
915	865
163	865
57	865
820	864
574	864
46	864
448	864
117	864
659	864
135	864
909	864
857	863
357	862
547	862
422	862
677	862
538	862
250	862
649	862
157	861
189	861
192	861
742	861
792	861
514	861
395	861
908	859
628	858
10	858
621	857
185	857
397	856
536	856
769	855
733	855
122	855
625	855
535	855
701	855
720	854
378	854
174	853
881	853
347	853
170	853
865	853
907	852
298	852
904	852
248	852
160	852
145	851
98	851
175	851
16	851
311	851
986	851
165	851
590	851
394	849
842	848
225	848
687	848
56	848
365	848
340	848
69	848
348	847
473	847
174	847
169	846
508	845
778	845
129	845
130	845
557	845
739	845
600	845
974	844
947	843
871	843
638	843
597	843
728	842
977	842
821	842
795	841
722	841
520	841
105	841
52	841
380	841
418	841
7	841
482	840
372	839
395	839
380	838
355	838
987	838
914	838
642	838
23	838
606	838
29	838
320	837
18	837
966	837
451	837
152	837
240	836
937	836
873	836
170	836
85	835
64	835
929	835
758	835
246	835
809	834
305	834
539	834
495	834
640	834
989	834
983	834
276	833
932	833
38	833
711	833
203	833
572	833
863	832
951	832
194	832
183	832
925	832
89	832
425	831
527	831
818	831
61	829
67	829
355	829
698	828
414	828
955	828
358	828
495	827
765	827
542	827
392	827
120	827
228	827
717	827
675	826
252	825
376	825
964	825
730	824
59	824
851	824
332	824
172	823
584	822
273	822
202	821
675	821
100	821
77	821
107	820
967	820
689	820
346	819
741	819
632	819
193	819
62	818
505	818
59	817
630	817
309	816
848	816
88	816
214	816
504	816
928	816
0	815
970	813
7	813
95	813
281	813
879	812
944	812
290	811
174	811
153	811
849	811
608	810
392	809
71	809
709	809
544	808
4	808
305	808
763	808
368	807
962	807
3	807
923	807
973	806
859	806
789	806
248	806
100	806
533	805
353	805
37	805
155	805
779	804
919	804
635	804
239	804
456	803
630	803
291	802
608	802
515	801
954	801
737	801
373	800
370	800
409	800
612	800
420	800
686	800
145	799
673	799
746	799
479	799
118	798
240	798
492	798
334	798
40	798
471	798
794	798
630	798
533	797
786	797
620	796
292	796
445	796
376	795
564	795
19	795
27	794
559	794
436	794
8	794
990	793
300	793
5	793
145	793
505	793
303	792
935	792
268	792
878	791
917	791
709	791
465	790
564	790
723	790
309	790
62	789
163	789
520	789
996	789
907	788
270	788
995	787
722	786
196	786
986	786
715	785
792	785
729	785
3	785
296	784
284	784
887	784
856	784
985	783
455	783
267	783
740	783
115	783
990	782
180	782
95	781
64	781
537	780
888	780
384	780
850	780
229	780
636	780
597	779
415	779
352	779
266	779
551	778
559	778
544	778
443	777
606	776
536	776
433	776
707	775
766	775
498	775
155	775
10	774
625	774
494	774
168	774
964	773
417	773
515	773
320	772
508	772
416	772
821	772
223	771
108	771
19	771
135	771
744	771
191	770
811	770
480	770
910	769
469	769
739	768
6	768
39	767
687	767
397	767
463	766
81	766
48	766
915	765
398	765
187	765
970	765
717	764
140	764
840	763
536	763
575	762
332	762
361	762
825	761
47	761
130	761
905	761
606	760
879	760
125	760
729	759
634	759
624	759
619	759
724	758
145	758
155	758
574	757
966	757
304	756
898	756
952	756
283	756
881	756
309	756
284	755
197	755
79	755
180	755
325	755
631	755
695	755
817	754
601	754
527	754
997	754
62	753
766	753
456	753
962	752
342	752
681	752
640	752
283	751
929	751
174	751
936	751
63	751
343	751
368	751
575	750
156	749
263	749
363	749
409	749
923	749
150	748
745	748
70	748
947	747
120	746
703	746
153	746
663	745
896	745
949	744
705	743
112	742
871	742
731	742
155	742
741	742
613	741
415	741
395	741
163	741
172	741
566	740
39	740
657	740
75	739
322	739
554	739
532	738
653	737
792	737
543	737
976	737
589	737
892	736
453	736
47	736
795	736
380	735
477	735
527	734
101	734
847	734
230	733
774	733
97	732
258	732
25	732
136	731
65	730
654	730
17	730
371	730
385	729
63	728
323	728
1000	728
53	728
200	728
426	728
647	728
997	727
237	727
286	726
614	726
609	726
374	726
387	726
327	725
585	725
38	725
560	725
0	723
931	723
257	723
97	723
298	723
774	722
462	722
825	722
587	722
361	722
50	722
338	722
873	722
12	721
673	721
989	721
666	721
78	721
346	720
58	720
639	720
686	720
161	719
25	719
744	719
73	719
99	719
349	719
260	718
947	718
692	717
238	717
694	717
260	717
410	717
783	717
332	716
56	716
720	716
688	716
54	716
154	716
878	716
159	715
608	715
279	715
44	713
772	713
284	713
405	713
531	713
332	712
396	712
513	711
263	711
7	711
667	711
27	710
928	710
348	710
728	709
369	709
24	709
139	708
405	708
473	708
377	708
64	708
75	708
877	707
854	707
421	707
864	707
295	707
966	707
46	707
160	706
10	706
115	706
439	706
85	706
436	705
831	705
237	705
457	705
545	705
221	705
431	704
333	704
331	704
862	704
368	704
817	703
166	703
597	703
971	703
123	702
618	702
145	702
19	702
752	701
895	701
468	701
843	700
582	700
689	699
451	699
414	698
776	698
628	698
819	698
646	697
173	697
523	697
992	696
730	696
865	695
285	695
444	695
200	695
124	695
469	694
625	694
422	694
497	694
488	693
488	693
381	693
996	692
951	692
676	692
101	692
852	691
399	691
153	690
461	690
457	690
509	690
512	690
2	690
109	690
118	689
303	689
57	689
946	689
336	689
0	689
549	689
880	689
26	689
922	688
776	688
68	688
77	687
135	687
171	686
550	686
283	686
451	685
429	685
367	684
523	684
87	684
965	683
809	683
360	682
967	682
693	682
37	682
597	682
50	681
126	681
116	681
912	680
424	680
189	680
165	680
866	679
209	678
142	678
844	678
798	678
366	678
41	678
168	677
753	677
196	677
355	676
657	676
656	676
941	675
101	675
363	675
837	675
820	674
842	674
565	673
186	673
349	673
954	672
7	672
909	671
433	671
12	671
558	670
351	669
454	669
77	669
507	669
118	669
780	669
199	668
620	668
763	667
738	667
184	667
751	667
121	667
936	666
654	666
293	666
96	665
991	665
299	665
76	665
191	664
300	664
566	664
169	663
501	663
765	662
414	660
155	660
266	659
104	659
286	659
971	658
161	658
837	657
121	657
826	657
33	656
345	656
319	656
831	655
258	655
859	654
39	654
957	654
60	653
428	653
229	652
948	652
419	652
52	652
604	652
165	652
638	651
9	650
420	650
584	650
959	650
364	650
210	650
355	650
796	649
33	649
289	649
709	648
29	647
545	647
937	646
59	646
772	646
578	646
19	645
451	645
909	644
428	644
799	643
503	643
234	642
482	642
333	642
110	642
603	641
516	641
602	641
40	641
472	641
676	640
793	640
624	640
763	640
144	639
660	639
605	639
426	639
570	638
628	638
20	638
443	638
263	638
169	637
309	637
83	637
163	636
219	636
967	635
64	635
777	635
411	635
424	634
754	634
19	634
737	634
53	633
64	632
302	632
924	631
369	631
749	631
786	630
361	630
9	630
222	630
484	629
447	627
318	627
659	627
988	626
890	626
29	626
754	625
812	624
497	624
689	624
8	624
252	624
178	623
360	623
812	622
52	622
853	621
373	621
295	621
17	620
140	620
32	620
82	620
714	620
992	620
686	620
175	620
658	620
896	620
815	619
580	619
118	619
692	618
613	618
221	618
524	618
119	617
607	617
454	617
192	617
7	616
656	616
294	616
586	616
449	615
143	614
767	613
374	613
41	612
466	612
145	612
80	612
450	612
799	612
875	611
804	611
895	611
964	611
239	610
984	610
433	610
526	610
805	609
616	609
849	608
22	608
777	608
96	607
405	607
48	607
594	607
250	607
95	607
450	606
570	606
138	606
555	606
254	605
228	604
129	604
199	604
20	604
332	604
534	603
19	603
413	602
731	602
797	602
944	601
89	601
815	601
677	601
296	600
720	600
764	599
684	599
154	599
980	599
159	599
462	599
342	599
861	598
267	598
15	597
525	596
263	595
751	595
67	595
33	595
348	594
541	594
58	594
837	594
244	594
827	594
504	593
725	593
169	592
147	592
720	592
985	591
926	590
197	590
810	589
804	589
420	589
274	589
101	588
5	588
876	588
835	588
219	587
986	587
97	587
489	586
252	586
555	586
61	586
362	586
522	584
55	584
547	584
908	583
608	583
437	583
931	582
489	582
94	581
88	580
427	580
762	580
305	580
905	580
213	579
774	579
75	579
424	579
18	579
89	579
688	579
705	579
194	579
239	579
451	578
291	578
771	577
859	577
416	577
544	577
789	577
860	576
694	575
43	575
202	575
373	574
229	574
636	573
41	573
83	573
990	572
5	572
665	572
715	572
578	572
250	572
544	572
868	572
533	572
175	571
960	571
682	571
378	571
385	571
251	570
357	570
415	569
729	568
116	567
129	567
343	567
492	567
41	567
976	566
429	566
349	566
464	566
58	566
913	566
686	566
345	566
39	565
636	565
523	565
600	564
710	564
667	563
505	563
840	563
221	563
762	563
519	563
165	563
747	562
648	562
572	562
831	562
266	561
292	560
692	560
540	558
74	558
899	557
654	557
735	557
6	557
894	557
299	557
645	557
51	557
448	557
587	556
632	556
52	556
269	556
263	556
595	556
26	556
297	556
991	555
852	555
667	555
36	554
759	554
490	554
559	553
101	553
20	553
125	553
859	553
88	553
103	553
962	552
705	552
168	552
552	552
88	552
97	552
129	551
158	551
342	551
341	551
238	550
907	550
601	549
104	549
422	549
855	548
167	548
815	548
968	547
452	547
679	546
735	546
939	546
181	546
444	546
216	546
993	545
456	545
438	545
81	545
110	545
100	545
493	545
918	545
106	545
888	544
326	544
409	544
469	544
623	543
78	543
214	543
632	543
872	543
68	542
285	542
659	541
370	541
971	541
966	541
339	541
850	540
554	540
211	540
562	540
299	540
329	540
221	540
14	540
38	540
732	539
80	539
618	538
474	536
925	536
944	535
308	534
10	534
992	534
913	534
617	533
962	533
870	533
331	533
292	533
101	533
536	532
78	532
694	532
28	532
628	531
40	531
58	531
870	531
797	531
92	531
507	530
543	530
424	530
327	530
644	530
214	529
677	529
913	529
496	528
190	528
703	528
126	528
660	528
492	527
396	527
100	526
83	526
241	526
720	526
909	526
196	525
51	524
51	524
866	523
294	523
356	523
828	523
520	522
928	522
359	522
160	522
685	522
7	521
546	521
286	521
549	520
330	520
40	520
718	520
396	519
164	519
904	519
564	519
711	519
200	518
349	518
264	518
936	518
432	518
789	518
478	517
320	517
338	517
41	516
229	516
180	516
913	515
299	515
161	514
459	514
337	514
935	514
414	513
939	513
834	512
623	512
50	512
551	512
15	511
22	511
708	511
724	511
192	511
44	510
338	509
367	509
740	509
698	508
496	507
47	507
560	507
632	507
136	507
786	506
521	506
575	506
628	506
0	505
614	505
579	505
116	504
214	504
31	504
98	503
716	503
102	503
456	502
542	502
680	501
983	501
66	501
967	501
365	501
754	501
769	501
428	500
532	500
111	500
967	500
687	499
4	499
638	498
262	498
683	497
997	496
678	496
925	496
11	496
392	496
953	496
898	494
847	494
286	494
806	494
180	493
672	493
47	492
225	492
974	492
662	491
426	491
64	491
751	491
289	490
680	490
78	490
325	488
53	487
644	487
965	486
681	485
633	485
135	485
467	484
579	484
990	484
461	484
982	484
845	483
180	482
615	482
7	482
213	482
722	481
374	481
361	481
163	481
479	480
394	480
630	480
771	479
213	478
116	478
917	478
161	478
163	477
87	477
703	477
184	477
678	476
857	476
31	476
366	476
90	476
249	475
942	475
264	475
661	475
234	475
419	475
851	475
721	474
373	474
935	474
550	473
36	473
827	473
306	473
632	472
598	472
532	471
484	471
812	471
771	470
143	470
811	470
767	469
781	469
564	469
304	468
99	468
157	468
498	468
322	468
675	468
294	467
119	467
151	467
824	467
498	466
933	466
115	466
532	466
100	465
714	465
640	464
216	464
18	464
690	464
243	463
131	463
992	463
316	462
617	462
174	462
506	462
21	461
965	461
13	461
158	461
870	461
370	460
744	460
903	460
467	460
692	459
335	459
245	459
775	458
529	458
539	458
979	457
9	457
15	457
336	457
260	457
154	456
967	455
381	455
824	455
314	454
44	454
24	453
24	453
644	453
958	453
79	453
570	453
258	453
531	453
99	453
173	452
327	451
35	451
21	451
834	450
275	450
581	450
733	450
311	450
311	450
692	450
33	449
575	449
180	449
12	448
259	448
998	448
149	448
7	448
595	447
737	447
127	447
662	447
170	446
193	446
40	446
727	446
332	445
64	445
582	445
173	445
634	444
995	444
470	444
767	443
235	443
878	443
124	443
72	443
209	442
173	442
739	442
18	441
77	441
62	441
7	441
466	441
176	441
71	440
825	440
550	439
115	439
479	439
582	439
964	439
255	439
60	438
507	438
155	438
952	437
848	437
879	436
65	436
770	435
608	435
161	435
671	435
178	435
987	434
511	434
724	434
20	433
613	433
303	433
818	432
782	431
998	431
256	431
831	430
868	430
248	430
463	430
206	430
557	430
132	430
388	429
319	429
377	429
23	428
934	428
884	428
27	428
446	427
33	427
603	427
220	426
122	426
314	426
110	426
485	425
852	425
823	425
142	425
168	425
426	425
910	424
466	424
822	424
800	424
261	424
370	423
20	423
437	422
881	421
210	421
23	421
549	421
23	420
554	420
356	420
750	420
988	419
628	419
124	419
607	418
797	417
524	416
120	416
210	415
725	415
545	415
106	415
806	415
185	415
233	414
466	414
338	414
808	413
92	412
835	412
483	412
40	412
164	412
80	411
976	410
849	410
[truncated: 7,841 more rows]

## Sheet: Sheet1
Gossypium hirsutum-genicgene	Bin Begin	Count	Relative Frequency		Gossypium hirsutum-ITG	Bin Begin	Count	Relative Frequency
	0	1333	0.13562			0	3179	0.3233
	100	1151	0.1171			100	1057	0.1075
	200	954	0.09706			200	836	0.08502
	300	937	0.09533			300	705	0.0717
	400	883	0.08984			400	686	0.06977
	500	879	0.08943			500	707	0.0719
	600	916	0.09319			600	652	0.06631
	700	908	0.09238			700	694	0.07058
	800	936	0.09523			800	679	0.06905
	900	932	0.09482			900	638	0.06488
