# Supplementary material for: Actively Expressed Intergenic Genes Generated by Transposable Element Insertions in Gossypium hirsutum Cotton
Source: Plants (Basel). 2024 Jul 26;13(15):2079. doi: 10.3390/plants13152079 (PMC11314067; doi:10.3390/plants13152079)
Supplement: Supplementary file 1 [file plants-13-02079-s001.zip › Table S8.xlsx]

## Sheet: GhH3K27acrun1genic
PeakID (cmd=annotatePeaks.pl longest_WT200G_coxjie-class.gtf.fa.list.gtf Ghirsutum_TM-1_WHU_genome.standard.fa -p GhH3K27acrun1tag/regions.txt)	Chr	Start	End	Strand	Peak Score	Focus Ratio/Region Size	Annotation	Detailed Annotation	Distance to TSS	Nearest PromoterID	GhH3K27acrun1tag/regions.txt Distance to nearest Peak, Peak ID
MSTRG.53225.1	A13	95547697	95549108	+	gene_id	MSTRG.53225	NA	NA	NA	NA	-59,A13-20631
MSTRG.39314.1	A10	97063889	97067206	-	gene_id	MSTRG.39314	NA	NA	NA	NA	-1033,A10-25739
MSTRG.1881.1	A01	34461642	34464541	-	gene_id	MSTRG.1881	NA	NA	NA	NA	-782,A01-19503
MSTRG.68150.1	D04	52823089	52827838	-	gene_id	MSTRG.68150	NA	NA	NA	NA	-2031,D04-13174
MSTRG.104865.1	D13	41800426	41814609	+	gene_id	MSTRG.104865	NA	NA	NA	NA	-7144,D13-14249
MSTRG.104512.8	D13	32705383	32710660	+	gene_id	MSTRG.104512	NA	NA	NA	NA	-1391,D13-30997
MSTRG.105261.1	D13	50625330	50629794	-	gene_id	MSTRG.105261	NA	NA	NA	NA	-1682,D13-22130
MSTRG.91891.1	D10	58534348	58536859	+	gene_id	MSTRG.91891	NA	NA	NA	NA	819,D10-23209
MSTRG.80639.1	D07	55180129	55182099	-	gene_id	MSTRG.80639	NA	NA	NA	NA	-668,D07-37094
MSTRG.93687.1	D11	6207031	6210470	+	gene_id	MSTRG.93687	NA	NA	NA	NA	-1515,D11-47221
MSTRG.82957.1	D08	41059078	41061215	+	gene_id	MSTRG.82957	NA	NA	NA	NA	319,D08-17692
MSTRG.78748.1	D07	12832482	12834522	+	gene_id	MSTRG.78748	NA	NA	NA	NA	-91,D07-23164
MSTRG.34842.2	A09	76440485	76443010	-	gene_id	MSTRG.34842	NA	NA	NA	NA	-979,A09-31504
MSTRG.20212.4	A06	3172426	3207778	+	gene_id	MSTRG.20212	NA	NA	NA	NA	11037,A06-13906
MSTRG.84055.1	D08	58232785	58233165	-	gene_id	MSTRG.84055	NA	NA	NA	NA	-12052,D08-15377
MSTRG.52137.1	A13	43480331	43480776	-	gene_id	MSTRG.52137	NA	NA	NA	NA	-1011,A13-1070
MSTRG.70545.1	D05	10131608	10137264	-	gene_id	MSTRG.70545	NA	NA	NA	NA	2441,D05-42925
MSTRG.62007.1	D02	65789236	65789994	-	gene_id	MSTRG.62007	NA	NA	NA	NA	3213,D02-11516
MSTRG.56713.1	D01	11780978	11781950	-	gene_id	MSTRG.56713	NA	NA	NA	NA	10,D01-18028
MSTRG.28120.2	A08	4144337	4150983	-	gene_id	MSTRG.28120	NA	NA	NA	NA	-1572,A08-14471
MSTRG.103373.1	D13	3103223	3109120	-	gene_id	MSTRG.103373	NA	NA	NA	NA	-3395,D13-17064
MSTRG.2145.1	A01	66608636	66613080	-	gene_id	MSTRG.2145	NA	NA	NA	NA	-2229,A01-17317
MSTRG.30148.2	A08	109129883	109133084	+	gene_id	MSTRG.30148	NA	NA	NA	NA	-1087,A08-14853
MSTRG.6271.1	A02	105446127	105460611	+	gene_id	MSTRG.6271	NA	NA	NA	NA	6989,A02-14231
MSTRG.83489.1	D08	50923172	50924624	-	gene_id	MSTRG.83489	NA	NA	NA	NA	918,D08-14100
MSTRG.78091.1	D07	6297473	6300443	+	gene_id	MSTRG.78091	NA	NA	NA	NA	-909,D07-15657
MSTRG.48464.2	A12	90929356	90931618	-	gene_id	MSTRG.48464	NA	NA	NA	NA	978,A12-29277
MSTRG.60609.2	D02	25102814	25107937	+	gene_id	MSTRG.60609	NA	NA	NA	NA	-1851,D02-24302
MSTRG.30124.1	A08	108592736	108601108	+	gene_id	MSTRG.30124	NA	NA	NA	NA	-3829,A08-22352
MSTRG.14773.2	A05	14552115	14559759	-	gene_id	MSTRG.14773	NA	NA	NA	NA	-599,A05-40120
MSTRG.44244.1	A11	64217133	64219223	-	gene_id	MSTRG.44244	NA	NA	NA	NA	109,A11-10086
MSTRG.99992.1	D12	41461649	41464853	-	gene_id	MSTRG.99992	NA	NA	NA	NA	910,D12-29625
MSTRG.101505.2	D12	59656790	59658530	+	gene_id	MSTRG.101505	NA	NA	NA	NA	202,D12-11779
MSTRG.76754.1	D06	65287236	65297362	+	gene_id	MSTRG.76754	NA	NA	NA	NA	-8916,D06-9529
MSTRG.72087.1	D05	21110343	21114782	-	gene_id	MSTRG.72087	NA	NA	NA	NA	-1756,D05-30203
MSTRG.65205.1	D03	51630043	51633554	-	gene_id	MSTRG.65205	NA	NA	NA	NA	688,D03-25588
MSTRG.64134.1	D03	32841499	32841957	+	gene_id	MSTRG.64134	NA	NA	NA	NA	82624,D03-15814
MSTRG.44113.1	A11	56115156	56120959	+	gene_id	MSTRG.44113	NA	NA	NA	NA	2110,A11-39065
MSTRG.2963.1	A01	106139867	106141901	+	gene_id	MSTRG.2963	NA	NA	NA	NA	-3374,A01-16402
MSTRG.73781.2	D06	1807790	1809100	-	gene_id	MSTRG.73781	NA	NA	NA	NA	50,D06-13868
MSTRG.72896.1	D05	44857285	44859022	+	gene_id	MSTRG.72896	NA	NA	NA	NA	-8941,D05-29865
MSTRG.26436.2	A07	72282870	72286502	+	gene_id	MSTRG.26436	NA	NA	NA	NA	1094,A07-31990
MSTRG.23026.1	A06	126068998	126071831	-	gene_id	MSTRG.23026	NA	NA	NA	NA	972,A06-19299
MSTRG.14769.1	A05	14425370	14443054	-	gene_id	MSTRG.14769	NA	NA	NA	NA	-8522,A05-27259
MSTRG.11909.1	A04	82667828	82670209	+	gene_id	MSTRG.11909	NA	NA	NA	NA	-21492,A04-8134
MSTRG.1843.1	A01	32992439	33001280	+	gene_id	MSTRG.1843	NA	NA	NA	NA	-4082,A01-19640
MSTRG.66997.1	D04	17640431	17642205	+	gene_id	MSTRG.66997	NA	NA	NA	NA	-1172,D04-28454
MSTRG.30151.1	A08	109150394	109155966	+	gene_id	MSTRG.30151	NA	NA	NA	NA	-1953,A08-18691
MSTRG.23312.1	A06	127941518	127948064	+	gene_id	MSTRG.23312	NA	NA	NA	NA	-2579,A06-17811
MSTRG.47386.1	A12	26358615	26360474	+	gene_id	MSTRG.47386	NA	NA	NA	NA	-156,A12-26357
MSTRG.714.1	A01	6508002	6509820	+	gene_id	MSTRG.714	NA	NA	NA	NA	-2052,A01-6605
MSTRG.61339.1	D02	53587418	53588717	+	gene_id	MSTRG.61339	NA	NA	NA	NA	-194,D02-30242
MSTRG.104495.1	D13	32249836	32252428	+	gene_id	MSTRG.104495	NA	NA	NA	NA	906,D13-24161
MSTRG.63981.3	D03	22029721	22032361	-	gene_id	MSTRG.63981	NA	NA	NA	NA	2922,D03-14152
MSTRG.41899.3	A11	7292061	7298596	+	gene_id	MSTRG.41899	NA	NA	NA	NA	5101,A11-38062
MSTRG.14733.1	A05	14295716	14302070	+	gene_id	MSTRG.14733	NA	NA	NA	NA	-2250,A05-30829
MSTRG.70511.1	D05	9872082	9874738	+	gene_id	MSTRG.70511	NA	NA	NA	NA	-1204,D05-21305
MSTRG.62514.2	D02	69735227	69737233	-	gene_id	MSTRG.62514	NA	NA	NA	NA	-548,D02-20282
MSTRG.2236.1	A01	79048817	79049243	+	gene_id	MSTRG.2236	NA	NA	NA	NA	-879,A01-23823
MSTRG.99765.1	D12	27028689	27038352	-	gene_id	MSTRG.99765	NA	NA	NA	NA	111466,D12-19723
MSTRG.48488.1	A12	91644979	91646130	+	gene_id	MSTRG.48488	NA	NA	NA	NA	-201,A12-29902
MSTRG.1603.1	A01	21701622	21703036	-	gene_id	MSTRG.1603	NA	NA	NA	NA	-2814,A01-29096
MSTRG.99838.1	D12	31535330	31540448	+	gene_id	MSTRG.99838	NA	NA	NA	NA	-1756,D12-4841
MSTRG.78929.2	D07	15031656	15035334	+	gene_id	MSTRG.78929	NA	NA	NA	NA	-1601,D07-14993
MSTRG.86026.1	D09	24811767	24813400	+	gene_id	MSTRG.86026	NA	NA	NA	NA	11852,D09-33816
MSTRG.10512.1	A04	3691004	3694952	+	gene_id	MSTRG.10512	NA	NA	NA	NA	-1500,A04-8654
MSTRG.12447.1	A05	754937	757272	+	gene_id	MSTRG.12447	NA	NA	NA	NA	1765,A05-42664
MSTRG.61384.1	D02	54888950	54890116	-	gene_id	MSTRG.61384	NA	NA	NA	NA	-729,D02-16343
MSTRG.43943.2	A11	36315272	36318421	-	gene_id	MSTRG.43943	NA	NA	NA	NA	834,A11-28312
MSTRG.60931.1	D02	41576468	41579195	+	gene_id	MSTRG.60931	NA	NA	NA	NA	-689,D02-5595
MSTRG.103177.1	D13	1610399	1612235	+	gene_id	MSTRG.103177	NA	NA	NA	NA	-151,D13-17135
MSTRG.90094.1	D10	11220178	11221335	-	gene_id	MSTRG.90094	NA	NA	NA	NA	731,D10-27583
MSTRG.7304.1	A03	9902906	9915078	-	gene_id	MSTRG.7304	NA	NA	NA	NA	-5906,A03-14537
MSTRG.90636.2	D10	21042201	21045134	+	gene_id	MSTRG.90636	NA	NA	NA	NA	-1465,D10-16017
MSTRG.52254.3	A13	49967968	49971640	+	gene_id	MSTRG.52254	NA	NA	NA	NA	-1362,A13-2080
MSTRG.12821.1	A05	2923538	2925924	+	gene_id	MSTRG.12821	NA	NA	NA	NA	-149,A05-68128
MSTRG.65609.1	D03	55329343	55332751	-	gene_id	MSTRG.65609	NA	NA	NA	NA	-3352,D03-6958
MSTRG.53339.2	A13	97278406	97280858	+	gene_id	MSTRG.53339	NA	NA	NA	NA	-725,A13-13187
MSTRG.29554.2	A08	89749592	89757958	+	gene_id	MSTRG.29554	NA	NA	NA	NA	3722,A08-22582
MSTRG.99555.1	D12	19918914	19919993	-	gene_id	MSTRG.99555	NA	NA	NA	NA	246,D12-31662
MSTRG.54672.1	A13	111658344	111660785	+	gene_id	MSTRG.54672	NA	NA	NA	NA	43,A13-29050
MSTRG.79088.1	D07	17356977	17357641	+	gene_id	MSTRG.79088	NA	NA	NA	NA	-1958,D07-35400
MSTRG.23593.1	A07	1318442	1319178	-	gene_id	MSTRG.23593	NA	NA	NA	NA	-113,A07-31193
MSTRG.60117.7	D02	10190299	10190937	-	gene_id	MSTRG.60117	NA	NA	NA	NA	-54419,D02-16393
MSTRG.67888.1	D04	48779348	48788849	-	gene_id	MSTRG.67888	NA	NA	NA	NA	-4080,D04-19769
MSTRG.55873.1	D01	1789966	1795154	+	gene_id	MSTRG.55873	NA	NA	NA	NA	-2105,D01-22621
MSTRG.46546.1	A12	3127173	3127703	-	gene_id	MSTRG.46546	NA	NA	NA	NA	-326,A12-21422
MSTRG.46223.1	A12	344575	346545	-	gene_id	MSTRG.46223	NA	NA	NA	NA	-1042,A12-21209
MSTRG.16683.1	A05	27723603	27727116	-	gene_id	MSTRG.16683	NA	NA	NA	NA	-112,A05-16005
MSTRG.272.1	A01	2200130	2202642	-	gene_id	MSTRG.272	NA	NA	NA	NA	12669,A01-13186
MSTRG.60100.2	D02	10336634	10338881	-	gene_id	MSTRG.60100	NA	NA	NA	NA	-1401,D02-22571
MSTRG.46331.1	A12	969957	974295	-	gene_id	MSTRG.46331	NA	NA	NA	NA	-1713,A12-23279
MSTRG.36468.1	A10	85553	89192	+	gene_id	MSTRG.36468	NA	NA	NA	NA	-4300,A10-31602
MSTRG.90798.4	D10	25054955	25071249	-	gene_id	MSTRG.90798	NA	NA	NA	NA	-9905,D10-37345
MSTRG.76905.1	D06	67124553	67126091	+	gene_id	MSTRG.76905	NA	NA	NA	NA	-351,D06-30607
MSTRG.21979.1	A06	89156000	89173799	+	gene_id	MSTRG.21979	NA	NA	NA	NA	8018,A06-25556
MSTRG.54790.1	A13	112207323	112207851	+	gene_id	MSTRG.54790	NA	NA	NA	NA	42,A13-27175
MSTRG.61288.1	D02	52162509	52164261	+	gene_id	MSTRG.61288	NA	NA	NA	NA	609,D02-26388
MSTRG.38695.1	A10	68742807	68752641	-	gene_id	MSTRG.38695	NA	NA	NA	NA	4352,A10-13120
MSTRG.7731.2	A03	20447480	20451462	+	gene_id	MSTRG.7731	NA	NA	NA	NA	-2332,A03-30819
MSTRG.45228.1	A11	116474700	116475254	-	gene_id	MSTRG.45228	NA	NA	NA	NA	-209,A11-22962
MSTRG.104102.1	D13	14184983	14186916	-	gene_id	MSTRG.104102	NA	NA	NA	NA	-426,D13-32196
MSTRG.20341.1	A06	4538864	4542276	+	gene_id	MSTRG.20341	NA	NA	NA	NA	-1296,A06-28313
MSTRG.50521.1	A12	110558392	110560668	-	gene_id	MSTRG.50521	NA	NA	NA	NA	38,A12-44003
MSTRG.51364.3	A13	5452459	5455932	+	gene_id	MSTRG.51364	NA	NA	NA	NA	-1396,A13-16998
MSTRG.54114.4	A13	107495127	107500482	-	gene_id	MSTRG.54114	NA	NA	NA	NA	-2358,A13-15052
MSTRG.83402.1	D08	49624163	49625291	-	gene_id	MSTRG.83402	NA	NA	NA	NA	102,D08-29597
MSTRG.83143.1	D08	45143059	45145674	+	gene_id	MSTRG.83143	NA	NA	NA	NA	-648,D08-24886
MSTRG.7866.2	A03	33919252	33921932	+	gene_id	MSTRG.7866	NA	NA	NA	NA	-801,A03-22269
MSTRG.44422.1	A11	78773485	78775835	+	gene_id	MSTRG.44422	NA	NA	NA	NA	-471,A11-3448
MSTRG.30964.1	A08	119523540	119527418	-	gene_id	MSTRG.30964	NA	NA	NA	NA	-7973,A08-18819
MSTRG.19642.1	A05	114504948	114507288	-	gene_id	MSTRG.19642	NA	NA	NA	NA	192,A05-34792
MSTRG.96868.1	D11	58575559	58578529	-	gene_id	MSTRG.96868	NA	NA	NA	NA	-18515,D11-21683
MSTRG.80696.1	D07	55766252	55769048	+	gene_id	MSTRG.80696	NA	NA	NA	NA	948,D07-35954
MSTRG.62636.1	D02	70381273	70385030	+	gene_id	MSTRG.62636	NA	NA	NA	NA	-1253,D02-20377
MSTRG.60282.1	D02	13752077	13757015	-	gene_id	MSTRG.60282	NA	NA	NA	NA	-1974,D02-20548
MSTRG.35766.2	A09	82232048	82236888	-	gene_id	MSTRG.35766	NA	NA	NA	NA	-2457,A09-26255
MSTRG.72400.2	D05	25867521	25873112	-	gene_id	MSTRG.72400	NA	NA	NA	NA	-68,D05-32692
MSTRG.34485.1	A09	74159805	74162761	-	gene_id	MSTRG.34485	NA	NA	NA	NA	-816,A09-24027
MSTRG.100483.1	D12	49016068	49016776	-	gene_id	MSTRG.100483	NA	NA	NA	NA	-750,D12-684
MSTRG.73458.5	D05	54079795	54083245	-	gene_id	MSTRG.73458	NA	NA	NA	NA	-80,D05-34572
MSTRG.106378.1	D13	61824209	61835709	+	gene_id	MSTRG.106378	NA	NA	NA	NA	-5274,D13-6491
MSTRG.101701.1	D12	61285783	61286516	-	gene_id	MSTRG.101701	NA	NA	NA	NA	833,D12-22659
MSTRG.93610.2	D11	5760735	5768958	-	gene_id	MSTRG.93610	NA	NA	NA	NA	3922,D11-27041
MSTRG.66877.2	D04	15171162	15173958	-	gene_id	MSTRG.66877	NA	NA	NA	NA	-895,D04-14228
MSTRG.81596.2	D08	3645381	3648081	-	gene_id	MSTRG.81596	NA	NA	NA	NA	-909,D08-29951
MSTRG.49768.1	A12	106029323	106031363	-	gene_id	MSTRG.49768	NA	NA	NA	NA	-172,A12-21295
MSTRG.14154.1	A05	10987423	10992751	-	gene_id	MSTRG.14154	NA	NA	NA	NA	-2184,A05-64215
MSTRG.40103.1	A10	115103455	115105834	+	gene_id	MSTRG.40103	NA	NA	NA	NA	-1619,A10-17008
MSTRG.91226.1	D10	42636711	42639468	-	gene_id	MSTRG.91226	NA	NA	NA	NA	-1085,D10-33140
MSTRG.78479.1	D07	9556962	9561951	+	gene_id	MSTRG.78479	NA	NA	NA	NA	488,D07-38202
MSTRG.29570.1	A08	92083959	92085813	+	gene_id	MSTRG.29570	NA	NA	NA	NA	-50,A08-23525
MSTRG.14554.1	A05	13306453	13309551	+	gene_id	MSTRG.14554	NA	NA	NA	NA	-1787,A05-40563
MSTRG.84501.3	D08	62004814	62009408	-	gene_id	MSTRG.84501	NA	NA	NA	NA	-5424,D08-15840
MSTRG.85137.4	D08	66269162	66270231	+	gene_id	MSTRG.85137	NA	NA	NA	NA	-9,D08-36225
MSTRG.368.2	A01	2573614	2577049	-	gene_id	MSTRG.368	NA	NA	NA	NA	-1720,A01-26147
MSTRG.80055.1	D07	38524092	38525736	-	gene_id	MSTRG.80055	NA	NA	NA	NA	-31,D07-27976
MSTRG.75955.1	D06	53203459	53204460	+	gene_id	MSTRG.75955	NA	NA	NA	NA	-153,D06-23027
MSTRG.40949.1	A11	1770177	1773029	+	gene_id	MSTRG.40949	NA	NA	NA	NA	470,A11-42046
MSTRG.38362.1	A10	24981866	24985761	-	gene_id	MSTRG.38362	NA	NA	NA	NA	-1593,A10-11884
MSTRG.104654.1	D13	37169147	37172277	+	gene_id	MSTRG.104654	NA	NA	NA	NA	-836,D13-13136
MSTRG.56255.1	D01	6064091	6066703	-	gene_id	MSTRG.56255	NA	NA	NA	NA	-2106,D01-22990
MSTRG.12987.4	A05	3846395	3854640	+	gene_id	MSTRG.12987	NA	NA	NA	NA	5095,A05-35748
MSTRG.74704.1	D06	12812653	12816819	+	gene_id	MSTRG.74704	NA	NA	NA	NA	-1668,D06-34575
MSTRG.16469.1	A05	26034500	26038886	+	gene_id	MSTRG.16469	NA	NA	NA	NA	-2297,A05-61385
MSTRG.40332.1	A10	118424322	118429597	-	gene_id	MSTRG.40332	NA	NA	NA	NA	-1388,A10-18061
MSTRG.55343.1	Contig477	60704	73499	+	gene_id	MSTRG.55343	NA	NA	NA	NA
MSTRG.1531.2	A01	20004853	20009186	+	gene_id	MSTRG.1531	NA	NA	NA	NA	-869,A01-25747
MSTRG.103870.1	D13	8900627	8901186	-	gene_id	MSTRG.103870	NA	NA	NA	NA	14677,D13-33574
MSTRG.29388.11	A08	76930831	76931948	+	gene_id	MSTRG.29388	NA	NA	NA	NA	5093,A08-10936
MSTRG.20867.3	A06	14888065	14890120	-	gene_id	MSTRG.20867	NA	NA	NA	NA	-232,A06-19122
MSTRG.98796.1	D12	6605365	6605902	-	gene_id	MSTRG.98796	NA	NA	NA	NA	4960,D12-38246
MSTRG.83007.1	D08	42187595	42196116	+	gene_id	MSTRG.83007	NA	NA	NA	NA	-3868,D08-5883
MSTRG.10451.2	A04	2553063	2559351	+	gene_id	MSTRG.10451	NA	NA	NA	NA	191,A04-12760
MSTRG.74210.1	D06	6239332	6242894	+	gene_id	MSTRG.74210	NA	NA	NA	NA	-1300,D06-30375
MSTRG.7896.1	A03	37287407	37302382	+	gene_id	MSTRG.7896	NA	NA	NA	NA	-6930,A03-14414
MSTRG.263.1	A01	1832598	1837566	-	gene_id	MSTRG.263	NA	NA	NA	NA	-2281,A01-17901
MSTRG.93898.1	D11	7396224	7397186	-	gene_id	MSTRG.93898	NA	NA	NA	NA	2002,D11-51119
MSTRG.74861.5	D06	15239544	15242648	+	gene_id	MSTRG.74861	NA	NA	NA	NA	1286,D06-24308
MSTRG.41115.1	A11	2657649	2660477	+	gene_id	MSTRG.41115	NA	NA	NA	NA	859,A11-33918
MSTRG.210.1	A01	1326466	1332328	+	gene_id	MSTRG.210	NA	NA	NA	NA	-2257,A01-19304
MSTRG.92503.1	D10	66716641	66719599	+	gene_id	MSTRG.92503	NA	NA	NA	NA	2861,D10-18887
MSTRG.35986.2	A09	83737450	83738900	+	gene_id	MSTRG.35986	NA	NA	NA	NA	384,A09-21916
MSTRG.95016.2	D11	14833379	14839859	-	gene_id	MSTRG.95016	NA	NA	NA	NA	4260,D11-29910
MSTRG.53879.1	A13	105578014	105579013	-	gene_id	MSTRG.53879	NA	NA	NA	NA	-54,A13-14575
MSTRG.61017.1	D02	43815255	43822586	+	gene_id	MSTRG.61017	NA	NA	NA	NA	-3177,D02-905
MSTRG.32482.1	A09	12828512	12853040	-	gene_id	MSTRG.32482	NA	NA	NA	NA	-72083,A09-25912
MSTRG.97704.1	D11	68958220	68963711	+	gene_id	MSTRG.97704	NA	NA	NA	NA	-2475,D11-40640
MSTRG.7432.1	A03	12625467	12627038	+	gene_id	MSTRG.7432	NA	NA	NA	NA	-20108,A03-25487
MSTRG.2696.1	A01	102321522	102322804	+	gene_id	MSTRG.2696	NA	NA	NA	NA	-213,A01-7847
MSTRG.58459.2	D01	59225104	59225531	-	gene_id	MSTRG.58459	NA	NA	NA	NA	-714,D01-29965
MSTRG.41239.4	A11	3441924	3442477	+	gene_id	MSTRG.41239	NA	NA	NA	NA	-1903,A11-26695
MSTRG.4840.1	A02	27617947	27618840	-	gene_id	MSTRG.4840	NA	NA	NA	NA	-119,A02-14783
MSTRG.43358.2	A11	21729564	21730800	-	gene_id	MSTRG.43358	NA	NA	NA	NA	-1761,A11-23026
MSTRG.80943.1	D07	58226117	58228813	-	gene_id	MSTRG.80943	NA	NA	NA	NA	-2409,D07-9499
MSTRG.74244.1	D06	6578485	6583228	-	gene_id	MSTRG.74244	NA	NA	NA	NA	-1746,D06-18103
MSTRG.101603.2	D12	60417554	60418295	+	gene_id	MSTRG.101603	NA	NA	NA	NA	1990,D12-27944
MSTRG.105751.1	D13	57221881	57226112	+	gene_id	MSTRG.105751	NA	NA	NA	NA	-1591,D13-12616
MSTRG.39891.9	A10	111957536	111958951	-	gene_id	MSTRG.39891	NA	NA	NA	NA	-1202,A10-26170
MSTRG.67102.2	D04	23329020	23330166	+	gene_id	MSTRG.67102	NA	NA	NA	NA	161,D04-20047
MSTRG.10213.4	A04	26545	43553	-	gene_id	MSTRG.10213	NA	NA	NA	NA	-8121,A04-16834
MSTRG.15357.1	A05	18068283	18071407	-	gene_id	MSTRG.15357	NA	NA	NA	NA	-1744,A05-41565
MSTRG.106778.1	D13	64377393	64379231	-	gene_id	MSTRG.106778	NA	NA	NA	NA	2150,D13-17344
MSTRG.97446.1	D11	65595574	65742821	-	gene_id	MSTRG.97446	NA	NA	NA	NA	3571,D11-42339
MSTRG.54822.2	A13	112425964	112429290	+	gene_id	MSTRG.54822	NA	NA	NA	NA	-1011,A13-25177
MSTRG.60513.5	D02	22330355	22332189	+	gene_id	MSTRG.60513	NA	NA	NA	NA	-615,D02-6470
MSTRG.42503.1	A11	12223232	12224282	-	gene_id	MSTRG.42503	NA	NA	NA	NA	-56,A11-29370
MSTRG.85534.1	D09	5548320	5552202	+	gene_id	MSTRG.85534	NA	NA	NA	NA	1555,D09-14079
MSTRG.2242.1	A01	80124138	80130287	+	gene_id	MSTRG.2242	NA	NA	NA	NA	-2500,A01-7603
MSTRG.76280.1	D06	59552717	59555701	+	gene_id	MSTRG.76280	NA	NA	NA	NA	-1191,D06-36002
MSTRG.56558.1	D01	9890373	9893402	+	gene_id	MSTRG.56558	NA	NA	NA	NA	-1023,D01-21799
MSTRG.36781.1	A10	2077959	2084667	+	gene_id	MSTRG.36781	NA	NA	NA	NA	2873,A10-25244
MSTRG.103637.1	D13	5585183	5589268	+	gene_id	MSTRG.103637	NA	NA	NA	NA	-1673,D13-9004
MSTRG.67674.3	D04	44346033	44347088	-	gene_id	MSTRG.67674	NA	NA	NA	NA	1452,D04-10996
MSTRG.33815.2	A09	67297817	67300543	+	gene_id	MSTRG.33815	NA	NA	NA	NA	847,A09-33063
MSTRG.70313.1	D05	8389693	8393262	+	gene_id	MSTRG.70313	NA	NA	NA	NA	1089,D05-27478
MSTRG.64137.3	D03	32842668	32860538	+	gene_id	MSTRG.64137	NA	NA	NA	NA	72749,D03-15814
MSTRG.48818.1	A12	96539290	96543764	-	gene_id	MSTRG.48818	NA	NA	NA	NA	-1182,A12-20967
MSTRG.6333.3	A02	105780990	105781492	-	gene_id	MSTRG.6333	NA	NA	NA	NA	-169,A02-9861
MSTRG.49480.1	A12	104058473	104059778	+	gene_id	MSTRG.49480	NA	NA	NA	NA	-17740,A12-13565
MSTRG.15842.1	A05	21555155	21556386	-	gene_id	MSTRG.15842	NA	NA	NA	NA	-311,A05-3042
MSTRG.102805.1	D12	68150531	68152496	-	gene_id	MSTRG.102805	NA	NA	NA	NA	26,D12-41287
MSTRG.60323.3	D02	15007002	15015934	+	gene_id	MSTRG.60323	NA	NA	NA	NA	-4222,D02-24820
MSTRG.10666.1	A04	4940026	4940897	+	gene_id	MSTRG.10666	NA	NA	NA	NA	-362,A04-7767
MSTRG.79225.1	D07	19603717	19605622	-	gene_id	MSTRG.79225	NA	NA	NA	NA	-84,D07-25151
MSTRG.32317.1	A09	8723382	8727414	-	gene_id	MSTRG.32317	NA	NA	NA	NA	-9302,A09-44510
MSTRG.13859.1	A05	9372137	9373558	+	gene_id	MSTRG.13859	NA	NA	NA	NA	39,A05-54880
MSTRG.70856.1	D05	11756932	11758453	+	gene_id	MSTRG.70856	NA	NA	NA	NA	-1959,D05-33949
MSTRG.47776.1	A12	79210581	79214045	-	gene_id	MSTRG.47776	NA	NA	NA	NA	-1026,A12-27551
MSTRG.29369.1	A08	76654911	76655595	+	gene_id	MSTRG.29369	NA	NA	NA	NA	76,A08-17281
MSTRG.29214.3	A08	54888785	54894237	+	gene_id	MSTRG.29214	NA	NA	NA	NA	-2020,A08-6003
MSTRG.56165.1	D01	4340060	4358321	-	gene_id	MSTRG.56165	NA	NA	NA	NA	-1403,D01-12975
MSTRG.58443.1	D01	59143682	59144522	-	gene_id	MSTRG.58443	NA	NA	NA	NA	-274,D01-4693
MSTRG.4115.2	A02	5602973	5606010	-	gene_id	MSTRG.4115	NA	NA	NA	NA	-919,A02-12754
MSTRG.36094.1	A09	84426690	84448847	+	gene_id	MSTRG.36094	NA	NA	NA	NA	-11194,A09-26851
MSTRG.74474.1	D06	9269902	9274019	-	gene_id	MSTRG.74474	NA	NA	NA	NA	2102,D06-23306
MSTRG.72180.1	D05	22219513	22222616	-	gene_id	MSTRG.72180	NA	NA	NA	NA	-1075,D05-30793
MSTRG.93943.1	D11	7614681	7617734	-	gene_id	MSTRG.93943	NA	NA	NA	NA	-1948,D11-19464
MSTRG.19936.1	A06	912845	915493	+	gene_id	MSTRG.19936	NA	NA	NA	NA	-65,A06-15766
MSTRG.5662.2	A02	97467267	97470996	-	gene_id	MSTRG.5662	NA	NA	NA	NA	-1362,A02-20500
MSTRG.47343.1	A12	23157402	23158177	+	gene_id	MSTRG.47343	NA	NA	NA	NA	-19,A12-26355
MSTRG.58737.1	D01	61832585	61836260	-	gene_id	MSTRG.58737	NA	NA	NA	NA	-1316,D01-17021
MSTRG.44970.1	A11	112818188	112818770	-	gene_id	MSTRG.44970	NA	NA	NA	NA	-2594,A11-32150
MSTRG.61598.2	D02	59690353	59692760	+	gene_id	MSTRG.61598	NA	NA	NA	NA	-801,D02-15921
MSTRG.45565.1	A11	120211667	120215495	+	gene_id	MSTRG.45565	NA	NA	NA	NA	-1396,A11-39135
MSTRG.1078.2	A01	11636715	11639811	-	gene_id	MSTRG.1078	NA	NA	NA	NA	-910,A01-21330
MSTRG.24425.2	A07	7703875	7705105	+	gene_id	MSTRG.24425	NA	NA	NA	NA	1977,A07-26283
MSTRG.19270.1	A05	110102307	110107464	-	gene_id	MSTRG.19270	NA	NA	NA	NA	-2267,A05-30084
MSTRG.15502.2	A05	19104124	19109696	+	gene_id	MSTRG.15502	NA	NA	NA	NA	-2311,A05-18087
MSTRG.76767.1	D06	65678706	65683705	+	gene_id	MSTRG.76767	NA	NA	NA	NA	1148,D06-30901
MSTRG.49722.3	A12	105734271	105734771	+	gene_id	MSTRG.49722	NA	NA	NA	NA	-1346,A12-26428
MSTRG.103231.2	D13	2090649	2094178	+	gene_id	MSTRG.103231	NA	NA	NA	NA	-1418,D13-17136
MSTRG.74944.2	D06	17845071	17848298	+	gene_id	MSTRG.74944	NA	NA	NA	NA	-893,D06-12385
MSTRG.70503.1	D05	9822386	9826490	-	gene_id	MSTRG.70503	NA	NA	NA	NA	-913,D05-30333
MSTRG.63158.1	D03	1235959	1238114	-	gene_id	MSTRG.63158	NA	NA	NA	NA	-891,D03-9118
MSTRG.57080.1	D01	18365663	18368413	-	gene_id	MSTRG.57080	NA	NA	NA	NA	-672,D01-28962
MSTRG.23589.1	A07	1267282	1272277	-	gene_id	MSTRG.23589	NA	NA	NA	NA	-3112,A07-18435
MSTRG.40639.1	A10	121867727	121869844	+	gene_id	MSTRG.40639	NA	NA	NA	NA	-974,A10-29921
MSTRG.103124.3	D13	1314439	1319078	-	gene_id	MSTRG.103124	NA	NA	NA	NA	-3742,D13-14216
MSTRG.50771.4	A13	11384	15506	-	gene_id	MSTRG.50771	NA	NA	NA	NA	-1729,A13-20088
MSTRG.78956.1	D07	15208034	15220749	-	gene_id	MSTRG.78956	NA	NA	NA	NA	-173,D07-18891
MSTRG.60704.1	D02	29468790	29472896	+	gene_id	MSTRG.60704	NA	NA	NA	NA	-1534,D02-35911
MSTRG.40107.1	A10	115384890	115388449	+	gene_id	MSTRG.40107	NA	NA	NA	NA	-77,A10-20604
MSTRG.89533.2	D10	5162010	5169686	+	gene_id	MSTRG.89533	NA	NA	NA	NA	-3436,D10-21585
MSTRG.65637.1	D03	55650798	55653228	+	gene_id	MSTRG.65637	NA	NA	NA	NA	-856,D03-17683
MSTRG.10352.1	A04	1469234	1470420	+	gene_id	MSTRG.10352	NA	NA	NA	NA	-157,A04-8907
MSTRG.77249.1	D07	316937	322477	+	gene_id	MSTRG.77249	NA	NA	NA	NA	6708,D07-17282
MSTRG.36498.1	A10	344861	351223	-	gene_id	MSTRG.36498	NA	NA	NA	NA	-4661,A10-11368
MSTRG.36026.1	A09	83980965	83982059	-	gene_id	MSTRG.36026	NA	NA	NA	NA	786,A09-14773
MSTRG.63201.2	D03	1917925	1920028	-	gene_id	MSTRG.63201	NA	NA	NA	NA	-1529,D03-13896
MSTRG.4961.1	A02	39244877	39248447	-	gene_id	MSTRG.4961	NA	NA	NA	NA	1268,A02-3248
MSTRG.86391.2	D09	32637196	32640378	+	gene_id	MSTRG.86391	NA	NA	NA	NA	-1056,D09-30412
MSTRG.53065.1	A13	91879494	91892407	+	gene_id	MSTRG.53065	NA	NA	NA	NA	5962,A13-14689
MSTRG.32661.1	A09	36267804	36270289	+	gene_id	MSTRG.32661	NA	NA	NA	NA	34,A09-19941
MSTRG.69926.1	D05	6082419	6084348	-	gene_id	MSTRG.69926	NA	NA	NA	NA	2160,D05-33885
MSTRG.41466.2	A11	4840433	4843807	+	gene_id	MSTRG.41466	NA	NA	NA	NA	-1077,A11-23629
MSTRG.35927.1	A09	83449716	83451115	+	gene_id	MSTRG.35927	NA	NA	NA	NA	-1959,A09-9799
MSTRG.85163.1	D08	66373734	66374128	+	gene_id	MSTRG.85163	NA	NA	NA	NA	-2052,D08-18196
MSTRG.96377.3	D11	46221520	46230305	-	gene_id	MSTRG.96377	NA	NA	NA	NA	-4133,D11-52995
MSTRG.94807.2	D11	13358527	13363889	+	gene_id	MSTRG.94807	NA	NA	NA	NA	1826,D11-25654
MSTRG.82883.4	D08	39118938	39123329	-	gene_id	MSTRG.82883	NA	NA	NA	NA	-1663,D08-33747
MSTRG.73359.3	D05	52538537	52541425	-	gene_id	MSTRG.73359	NA	NA	NA	NA	-1914,D05-41427
MSTRG.84771.1	D08	64136453	64140093	+	gene_id	MSTRG.84771	NA	NA	NA	NA	-1420,D08-27234
MSTRG.64718.1	D03	45176152	45180021	+	gene_id	MSTRG.64718	NA	NA	NA	NA	-2381,D03-25541
MSTRG.19463.1	A05	112489314	112492199	-	gene_id	MSTRG.19463	NA	NA	NA	NA	-2600,A05-54790
MSTRG.73189.1	D05	50509100	50509522	+	gene_id	MSTRG.73189	NA	NA	NA	NA	4450,D05-16383
MSTRG.29683.2	A08	95250577	95253928	+	gene_id	MSTRG.29683	NA	NA	NA	NA	-1229,A08-25901
MSTRG.12458.1	A05	705520	721160	-	gene_id	MSTRG.12458	NA	NA	NA	NA	-7354,A05-40039
MSTRG.6926.2	A03	4800200	4807448	-	gene_id	MSTRG.6926	NA	NA	NA	NA	-2980,A03-25830
MSTRG.89659.5	D10	6091591	6094111	+	gene_id	MSTRG.89659	NA	NA	NA	NA	-271,D10-36371
MSTRG.31675.1	A08	124834574	124836201	+	gene_id	MSTRG.31675	NA	NA	NA	NA	-1754,A08-13537
MSTRG.97309.1	D11	63066138	63068077	+	gene_id	MSTRG.97309	NA	NA	NA	NA	584,D11-19434
MSTRG.57698.1	D01	44029489	44030459	-	gene_id	MSTRG.57698	NA	NA	NA	NA	38,D01-17521
MSTRG.45826.1	A11	124307423	124308927	+	gene_id	MSTRG.45826	NA	NA	NA	NA	-3983,A11-34116
MSTRG.96036.1	D11	29575966	29581343	+	gene_id	MSTRG.96036	NA	NA	NA	NA	-2041,D11-11470
MSTRG.71515.1	D05	15904569	15910824	-	gene_id	MSTRG.71515	NA	NA	NA	NA	2050,D05-31771
MSTRG.67354.1	D04	36541975	36544440	+	gene_id	MSTRG.67354	NA	NA	NA	NA	-851,D04-9524
MSTRG.29523.2	A08	88811301	88817475	-	gene_id	MSTRG.29523	NA	NA	NA	NA	-2659,A08-20448
MSTRG.40011.1	A10	113787440	113818171	-	gene_id	MSTRG.40011	NA	NA	NA	NA	-310,A10-19786
MSTRG.34591.1	A09	74753248	74754953	-	gene_id	MSTRG.34591	NA	NA	NA	NA	-664,A09-17809
MSTRG.59230.2	D02	1329149	1332566	+	gene_id	MSTRG.59230	NA	NA	NA	NA	-1231,D02-30656
MSTRG.26473.2	A07	78028454	78032369	-	gene_id	MSTRG.26473	NA	NA	NA	NA	-1502,A07-26183
MSTRG.63877.1	D03	19065925	19066932	-	gene_id	MSTRG.63877	NA	NA	NA	NA	45320,D03-18869
MSTRG.35899.1	A09	83266325	83269056	-	gene_id	MSTRG.35899	NA	NA	NA	NA	-927,A09-15300
MSTRG.31671.1	A08	124805142	124808044	-	gene_id	MSTRG.31671	NA	NA	NA	NA	-1116,A08-22133
MSTRG.61606.5	D02	59831089	59835965	-	gene_id	MSTRG.61606	NA	NA	NA	NA	831,D02-29234
MSTRG.68176.1	D04	53025746	53029340	+	gene_id	MSTRG.68176	NA	NA	NA	NA	-1291,D04-11647
MSTRG.106241.2	D13	60607737	60610615	+	gene_id	MSTRG.106241	NA	NA	NA	NA	-932,D13-27253
MSTRG.95330.1	D11	18204208	18207765	-	gene_id	MSTRG.95330	NA	NA	NA	NA	-1389,D11-31771
MSTRG.28917.3	A08	23286428	23287218	-	gene_id	MSTRG.28917	NA	NA	NA	NA	11134,A08-21336
MSTRG.10237.1	A04	267823	268480	-	gene_id	MSTRG.10237	NA	NA	NA	NA	-201,A04-6304
MSTRG.67822.1	D04	47966303	47967772	-	gene_id	MSTRG.67822	NA	NA	NA	NA	60886,D04-16258
MSTRG.57725.1	D01	45326916	45327695	+	gene_id	MSTRG.57725	NA	NA	NA	NA	-897,D01-29016
MSTRG.96532.2	D11	51307941	51310237	-	gene_id	MSTRG.96532	NA	NA	NA	NA	526,D11-40911
MSTRG.90831.2	D10	25936768	25939596	-	gene_id	MSTRG.90831	NA	NA	NA	NA	881,D10-5407
MSTRG.47052.1	A12	11444972	11450079	+	gene_id	MSTRG.47052	NA	NA	NA	NA	-1020,A12-33947
MSTRG.34683.2	A09	75393971	75395967	+	gene_id	MSTRG.34683	NA	NA	NA	NA	-19,A09-5564
MSTRG.105162.1	D13	49262568	49265640	+	gene_id	MSTRG.105162	NA	NA	NA	NA	-1167,D13-24926
MSTRG.23495.1	A07	544340	548353	-	gene_id	MSTRG.23495	NA	NA	NA	NA	-1739,A07-19020
MSTRG.94936.1	D11	14353376	14358287	+	gene_id	MSTRG.94936	NA	NA	NA	NA	-2038,D11-30546
MSTRG.89511.5	D10	4976773	4987747	+	gene_id	MSTRG.89511	NA	NA	NA	NA	-5517,D10-39465
MSTRG.42963.1	A11	16820517	16825214	+	gene_id	MSTRG.42963	NA	NA	NA	NA	-1887,A11-3228
MSTRG.105733.1	D13	56985633	56990056	+	gene_id	MSTRG.105733	NA	NA	NA	NA	-1696,D13-30796
MSTRG.50989.2	A13	2009026	2011504	-	gene_id	MSTRG.50989	NA	NA	NA	NA	-731,A13-22791
MSTRG.87291.1	D09	41508924	41511772	+	gene_id	MSTRG.87291	NA	NA	NA	NA	-950,D09-20383
MSTRG.103404.1	D13	3411775	3415929	+	gene_id	MSTRG.103404	NA	NA	NA	NA	-810,D13-14515
MSTRG.59625.4	D02	5037285	5038008	+	gene_id	MSTRG.59625	NA	NA	NA	NA	-71,D02-19519
MSTRG.29993.1	A08	105754329	105757157	+	gene_id	MSTRG.29993	NA	NA	NA	NA	-840,A08-12403
MSTRG.14864.3	A05	15026817	15032056	+	gene_id	MSTRG.14864	NA	NA	NA	NA	-2086,A05-12200
MSTRG.82429.1	D08	18687731	18688906	+	gene_id	MSTRG.82429	NA	NA	NA	NA	18135,D08-25523
MSTRG.10516.1	A04	3752099	3754714	-	gene_id	MSTRG.10516	NA	NA	NA	NA	-6227,A04-8863
MSTRG.58856.1	D01	62608303	62610853	-	gene_id	MSTRG.58856	NA	NA	NA	NA	-1987,D01-13257
MSTRG.89431.4	D10	4413934	4414965	+	gene_id	MSTRG.89431	NA	NA	NA	NA	722,D10-4897
MSTRG.28537.1	A08	9389361	9391205	+	gene_id	MSTRG.28537	NA	NA	NA	NA	-60,A08-10080
MSTRG.64034.1	D03	24193061	24201296	+	gene_id	MSTRG.64034	NA	NA	NA	NA	-3096,D03-27360
MSTRG.62919.2	D03	61146	62851	+	gene_id	MSTRG.62919	NA	NA	NA	NA	-1819,D03-5272
MSTRG.95718.2	D11	22619673	22620532	-	gene_id	MSTRG.95718	NA	NA	NA	NA	-784,D11-45684
MSTRG.97955.3	D11	71500522	71503721	-	gene_id	MSTRG.97955	NA	NA	NA	NA	-1084,D11-18415
MSTRG.68587.1	D04	56600398	56608787	+	gene_id	MSTRG.68587	NA	NA	NA	NA	614,D04-20811
MSTRG.53079.1	A13	92126562	92132988	-	gene_id	MSTRG.53079	NA	NA	NA	NA	-2596,A13-36860
MSTRG.18516.2	A05	87572510	87574546	+	gene_id	MSTRG.18516	NA	NA	NA	NA	381,A05-67386
MSTRG.81074.1	D08	156974	162315	-	gene_id	MSTRG.81074	NA	NA	NA	NA	1972,D08-17512
MSTRG.104432.1	D13	26006814	26010218	+	gene_id	MSTRG.104432	NA	NA	NA	NA	567,D13-10105
MSTRG.11770.2	A04	79872595	79874368	-	gene_id	MSTRG.11770	NA	NA	NA	NA	92,A04-17488
MSTRG.5538.1	A02	92436014	92439068	-	gene_id	MSTRG.5538	NA	NA	NA	NA	-1084,A02-17796
MSTRG.71261.3	D05	14134176	14137445	-	gene_id	MSTRG.71261	NA	NA	NA	NA	-1943,D05-27714
MSTRG.59006.2	D01	63479965	63486238	+	gene_id	MSTRG.59006	NA	NA	NA	NA	1141,D01-15718
MSTRG.1081.2	A01	11646055	11647476	+	gene_id	MSTRG.1081	NA	NA	NA	NA	-250,A01-5523
MSTRG.32262.2	A09	7061219	7065665	-	gene_id	MSTRG.32262	NA	NA	NA	NA	-1855,A09-25907
MSTRG.79350.1	D07	21450972	21452709	-	gene_id	MSTRG.79350	NA	NA	NA	NA	-3797,D07-32943
MSTRG.97904.1	D11	71198002	71198706	+	gene_id	MSTRG.97904	NA	NA	NA	NA	-138,D11-21800
MSTRG.98685.2	D12	4934896	4941189	-	gene_id	MSTRG.98685	NA	NA	NA	NA	-2676,D12-35329
MSTRG.30640.1	A08	116446039	116449105	-	gene_id	MSTRG.30640	NA	NA	NA	NA	-1089,A08-18271
MSTRG.93052.1	D11	1931621	1934316	+	gene_id	MSTRG.93052	NA	NA	NA	NA	-956,D11-45886
MSTRG.22190.1	A06	108967060	108974718	+	gene_id	MSTRG.22190	NA	NA	NA	NA	-2943,A06-4099
MSTRG.12716.2	A05	2397030	2399448	+	gene_id	MSTRG.12716	NA	NA	NA	NA	167,A05-47146
MSTRG.17254.3	A05	34151957	34155936	+	gene_id	MSTRG.17254	NA	NA	NA	NA	-1374,A05-17984
MSTRG.39505.1	A10	104198515	104199205	-	gene_id	MSTRG.39505	NA	NA	NA	NA	-234859,A10-22277
MSTRG.4132.2	A02	5778351	5783359	+	gene_id	MSTRG.4132	NA	NA	NA	NA	-2027,A02-14360
MSTRG.17755.1	A05	42336178	42336650	+	gene_id	MSTRG.17755	NA	NA	NA	NA	578,A05-3344
MSTRG.50609.1	A12	111071124	111079102	-	gene_id	MSTRG.50609	NA	NA	NA	NA	-3470,A12-28981
MSTRG.103760.2	D13	7446296	7448627	+	gene_id	MSTRG.103760	NA	NA	NA	NA	-1404,D13-28027
MSTRG.95012.2	D11	15006145	15008602	-	gene_id	MSTRG.95012	NA	NA	NA	NA	1434,D11-2429
MSTRG.27601.1	A08	387993	390020	+	gene_id	MSTRG.27601	NA	NA	NA	NA	-572,A08-16031
MSTRG.60615.2	D02	25278851	25282897	+	gene_id	MSTRG.60615	NA	NA	NA	NA	1469,D02-13269
MSTRG.77075.1	D06	68237188	68242005	+	gene_id	MSTRG.77075	NA	NA	NA	NA	-1095,D06-30625
MSTRG.104248.2	D13	18515928	18518414	-	gene_id	MSTRG.104248	NA	NA	NA	NA	-635,D13-32883
MSTRG.80244.1	D07	48726998	48918287	-	gene_id	MSTRG.80244	NA	NA	NA	NA	6665,D07-30909
MSTRG.21186.12	A06	24613459	24614790	+	gene_id	MSTRG.21186	NA	NA	NA	NA	-2619,A06-18933
MSTRG.20142.1	A06	2682784	2685493	-	gene_id	MSTRG.20142	NA	NA	NA	NA	-2159,A06-19101
MSTRG.90336.1	D10	14605480	14613172	-	gene_id	MSTRG.90336	NA	NA	NA	NA	2623,D10-38594
MSTRG.80390.1	D07	51786532	51792047	-	gene_id	MSTRG.80390	NA	NA	NA	NA	-2096,D07-33029
MSTRG.59514.1	D02	4192702	4243911	-	gene_id	MSTRG.59514	NA	NA	NA	NA	23782,D02-8788
MSTRG.44371.1	A11	69015522	69019446	+	gene_id	MSTRG.44371	NA	NA	NA	NA	-1417,A11-40273
MSTRG.31741.1	A08	125181461	125185154	-	gene_id	MSTRG.31741	NA	NA	NA	NA	6614,A08-23863
MSTRG.73201.1	D05	50312245	50312773	-	gene_id	MSTRG.73201	NA	NA	NA	NA	4076,D05-31602
MSTRG.71033.3	D05	12753715	12758337	+	gene_id	MSTRG.71033	NA	NA	NA	NA	625,D05-35479
MSTRG.41517.3	A11	5216830	5219371	-	gene_id	MSTRG.41517	NA	NA	NA	NA	-3022,A11-24077
MSTRG.74153.2	D06	5550484	5553037	+	gene_id	MSTRG.74153	NA	NA	NA	NA	-954,D06-22773
MSTRG.104692.2	D13	37963160	37964737	+	gene_id	MSTRG.104692	NA	NA	NA	NA	1255,D13-21297
MSTRG.46565.1	A12	3160488	3165958	-	gene_id	MSTRG.46565	NA	NA	NA	NA	2574,A12-15794
MSTRG.41886.1	A11	7306246	7307506	-	gene_id	MSTRG.41886	NA	NA	NA	NA	170,A11-29032
MSTRG.1995.2	A01	45321342	45324225	-	gene_id	MSTRG.1995	NA	NA	NA	NA	1467,A01-2670
MSTRG.2515.1	A01	98640625	98645785	+	gene_id	MSTRG.2515	NA	NA	NA	NA	-1889,A01-22037
MSTRG.106799.1	D13	64445593	64449200	-	gene_id	MSTRG.106799	NA	NA	NA	NA	1036,D13-24250
MSTRG.14535.1	A05	13247368	13252414	-	gene_id	MSTRG.14535	NA	NA	NA	NA	811,A05-30541
MSTRG.52078.1	A13	37374268	37379299	+	gene_id	MSTRG.52078	NA	NA	NA	NA	-1822,A13-4878
MSTRG.42638.1	A11	13648129	13648508	-	gene_id	MSTRG.42638	NA	NA	NA	NA	3314,A11-24833
MSTRG.96949.1	D11	59584377	59584751	+	gene_id	MSTRG.96949	NA	NA	NA	NA	2837,D11-23067
MSTRG.12674.1	A05	2152466	2172044	-	gene_id	MSTRG.12674	NA	NA	NA	NA	-1476,A05-29845
MSTRG.49544.1	A12	104429622	104433990	-	gene_id	MSTRG.49544	NA	NA	NA	NA	-3068,A12-42142
MSTRG.43348.1	A11	21726071	21726661	+	gene_id	MSTRG.43348	NA	NA	NA	NA	-919,A11-35519
MSTRG.33309.1	A09	61156403	61160091	+	gene_id	MSTRG.33309	NA	NA	NA	NA	-1306,A09-34163
MSTRG.106803.1	D13	64485118	64486025	+	gene_id	MSTRG.106803	NA	NA	NA	NA	1912,D13-23555
MSTRG.80193.1	D07	46979378	46985008	+	gene_id	MSTRG.80193	NA	NA	NA	NA	156,D07-1257
MSTRG.78794.1	D07	13473415	13475807	+	gene_id	MSTRG.78794	NA	NA	NA	NA	1082,D07-12781
MSTRG.1644.1	A01	22903242	22905032	-	gene_id	MSTRG.1644	NA	NA	NA	NA	535,A01-20437
MSTRG.100431.1	D12	48505053	48507046	+	gene_id	MSTRG.100431	NA	NA	NA	NA	14053,D12-24162
MSTRG.39114.1	A10	85487786	85489608	-	gene_id	MSTRG.39114	NA	NA	NA	NA	-2053,A10-21458
MSTRG.3982.1	A02	3797215	3800723	+	gene_id	MSTRG.3982	NA	NA	NA	NA	-3019,A02-12184
MSTRG.31531.4	A08	123876618	123879811	+	gene_id	MSTRG.31531	NA	NA	NA	NA	-2426,A08-16084
MSTRG.83913.1	D08	56030455	56033226	+	gene_id	MSTRG.83913	NA	NA	NA	NA	-6448,D08-19631
MSTRG.66304.1	D04	6204323	6209627	+	gene_id	MSTRG.66304	NA	NA	NA	NA	-2159,D04-12025
MSTRG.50598.1	A12	111096855	111097581	+	gene_id	MSTRG.50598	NA	NA	NA	NA	-547,A12-28010
MSTRG.83065.1	D08	43796626	43798062	+	gene_id	MSTRG.83065	NA	NA	NA	NA	-357,D08-22950
MSTRG.25216.1	A07	18814958	18818537	-	gene_id	MSTRG.25216	NA	NA	NA	NA	1086,A07-31045
MSTRG.19216.1	A05	109129453	109134841	-	gene_id	MSTRG.19216	NA	NA	NA	NA	-2301,A05-48044
MSTRG.26388.2	A07	59472177	59478765	-	gene_id	MSTRG.26388	NA	NA	NA	NA	-2671,A07-36122
MSTRG.8915.1	A03	101240660	101248891	-	gene_id	MSTRG.8915	NA	NA	NA	NA	-46552,A03-15802
MSTRG.50465.1	A12	110222490	110224720	+	gene_id	MSTRG.50465	NA	NA	NA	NA	-265,A12-31578
MSTRG.77567.1	D07	2427260	2434011	+	gene_id	MSTRG.77567	NA	NA	NA	NA	2761,D07-37651
MSTRG.51118.1	A13	3244819	3249983	+	gene_id	MSTRG.51118	NA	NA	NA	NA	35,A13-4661
MSTRG.17365.1	A05	35415463	35416836	-	gene_id	MSTRG.17365	NA	NA	NA	NA	-470,A05-49588
MSTRG.101799.1	D12	61837470	61841768	+	gene_id	MSTRG.101799	NA	NA	NA	NA	940,D12-20598
MSTRG.45845.1	A11	124443984	124446456	-	gene_id	MSTRG.45845	NA	NA	NA	NA	-1416,A11-23938
MSTRG.37172.4	A10	4455427	4476737	-	gene_id	MSTRG.37172	NA	NA	NA	NA	121,A10-15393
MSTRG.99153.1	D12	12359428	12373848	-	gene_id	MSTRG.99153	NA	NA	NA	NA	-6365,D12-28770
MSTRG.29244.2	A08	61730138	61735294	-	gene_id	MSTRG.29244	NA	NA	NA	NA	1998,A08-32278
MSTRG.85570.1	D09	6513645	6516047	-	gene_id	MSTRG.85570	NA	NA	NA	NA	697,D09-6244
MSTRG.94986.1	D11	14714306	14717190	+	gene_id	MSTRG.94986	NA	NA	NA	NA	4860,D11-50694
MSTRG.51769.1	A13	14682431	14685380	-	gene_id	MSTRG.51769	NA	NA	NA	NA	-505,A13-37121
MSTRG.66176.1	D04	5064689	5069914	-	gene_id	MSTRG.66176	NA	NA	NA	NA	-2068,D04-14796
MSTRG.84147.1	D08	59000637	59008507	-	gene_id	MSTRG.84147	NA	NA	NA	NA	-1179,D08-17496
MSTRG.81979.1	D08	7495285	7497821	-	gene_id	MSTRG.81979	NA	NA	NA	NA	1632,D08-15793
MSTRG.79463.1	D07	23265959	23266610	+	gene_id	MSTRG.79463	NA	NA	NA	NA	1668,D07-26185
MSTRG.24524.1	A07	8817774	8821225	+	gene_id	MSTRG.24524	NA	NA	NA	NA	-6647,A07-6305
MSTRG.16532.2	A05	26418780	26422206	-	gene_id	MSTRG.16532	NA	NA	NA	NA	-1225,A05-62881
MSTRG.73662.3	D06	788390	792910	+	gene_id	MSTRG.73662	NA	NA	NA	NA	-3365,D06-16892
MSTRG.65358.1	D03	52835916	52836871	+	gene_id	MSTRG.65358	NA	NA	NA	NA	4775,D03-9742
MSTRG.37316.1	A10	5616859	5620531	+	gene_id	MSTRG.37316	NA	NA	NA	NA	-998,A10-32235
MSTRG.33297.1	A09	61081641	61081870	-	gene_id	MSTRG.33297	NA	NA	NA	NA	830,A09-24277
MSTRG.9939.1	A03	114900470	114910723	-	gene_id	MSTRG.9939	NA	NA	NA	NA	-4233,A03-26574
MSTRG.51693.3	A13	13461775	13467582	-	gene_id	MSTRG.51693	NA	NA	NA	NA	2436,A13-17502
MSTRG.57380.1	D01	27899250	27899581	+	gene_id	MSTRG.57380	NA	NA	NA	NA	551,D01-15170
MSTRG.6034.1	A02	103571665	103572610	-	gene_id	MSTRG.6034	NA	NA	NA	NA	-1955,A02-24356
MSTRG.21147.11	A06	21407530	21414312	+	gene_id	MSTRG.21147	NA	NA	NA	NA	-353,A06-23754
MSTRG.7146.3	A03	7558760	7572514	-	gene_id	MSTRG.7146	NA	NA	NA	NA	1278,A03-21797
MSTRG.51709.1	A13	13724201	13726476	+	gene_id	MSTRG.51709	NA	NA	NA	NA	-895,A13-19376
MSTRG.17919.1	A05	47448018	47449949	+	gene_id	MSTRG.17919	NA	NA	NA	NA	952,A05-55946
MSTRG.81895.1	D08	6448764	6450764	-	gene_id	MSTRG.81895	NA	NA	NA	NA	-1211,D08-14907
MSTRG.87315.1	D09	41685187	41691582	-	gene_id	MSTRG.87315	NA	NA	NA	NA	-1552,D09-14385
MSTRG.102197.1	D12	64518516	64521853	-	gene_id	MSTRG.102197	NA	NA	NA	NA	963,D12-20349
MSTRG.82513.3	D08	23306259	23310095	-	gene_id	MSTRG.82513	NA	NA	NA	NA	1998,D08-27132
MSTRG.106207.2	D13	60356112	60359842	+	gene_id	MSTRG.106207	NA	NA	NA	NA	-1422,D13-15371
MSTRG.39143.3	A10	86017746	86023012	-	gene_id	MSTRG.39143	NA	NA	NA	NA	-1994,A10-19514
MSTRG.13357.1	A05	6394385	6399376	-	gene_id	MSTRG.13357	NA	NA	NA	NA	-1902,A05-54487
MSTRG.2518.1	A01	98907752	98909837	-	gene_id	MSTRG.2518	NA	NA	NA	NA	-195,A01-17420
MSTRG.68627.3	D04	56775868	56778930	-	gene_id	MSTRG.68627	NA	NA	NA	NA	-1123,D04-19969
MSTRG.23990.2	A07	3971838	3972545	-	gene_id	MSTRG.23990	NA	NA	NA	NA	395,A07-39162
MSTRG.98151.1	D12	417725	420587	-	gene_id	MSTRG.98151	NA	NA	NA	NA	1294,D12-35306
MSTRG.41526.1	A11	5277901	5280612	+	gene_id	MSTRG.41526	NA	NA	NA	NA	-294,A11-27610
MSTRG.15729.2	A05	20827113	20830185	+	gene_id	MSTRG.15729	NA	NA	NA	NA	-455,A05-48859
MSTRG.18595.1	A05	89533644	89534580	-	gene_id	MSTRG.18595	NA	NA	NA	NA	1420,A05-51013
MSTRG.85766.1	D09	11150955	11154442	-	gene_id	MSTRG.85766	NA	NA	NA	NA	-1582,D09-18323
MSTRG.8070.1	A03	49880394	49886643	+	gene_id	MSTRG.8070	NA	NA	NA	NA	-2440,A03-23505
MSTRG.50803.1	A13	610259	613510	+	gene_id	MSTRG.50803	NA	NA	NA	NA	-39442,A13-35836
MSTRG.24132.1	A07	5189664	5192042	+	gene_id	MSTRG.24132	NA	NA	NA	NA	-1108,A07-16673
MSTRG.18515.1	A05	87320135	87322280	-	gene_id	MSTRG.18515	NA	NA	NA	NA	-683,A05-57285
MSTRG.8671.1	A03	92641275	92646353	+	gene_id	MSTRG.8671	NA	NA	NA	NA	-1994,A03-21592
MSTRG.57601.1	D01	41670768	41672646	+	gene_id	MSTRG.57601	NA	NA	NA	NA	65,D01-3614
MSTRG.34246.1	A09	72068320	72075492	+	gene_id	MSTRG.34246	NA	NA	NA	NA	-3049,A09-22505
MSTRG.57520.1	D01	37489041	37492311	+	gene_id	MSTRG.57520	NA	NA	NA	NA	-1067,D01-26551
MSTRG.26460.3	A07	77584131	77587652	+	gene_id	MSTRG.26460	NA	NA	NA	NA	-1333,A07-19194
MSTRG.60713.1	D02	29712641	29718065	-	gene_id	MSTRG.60713	NA	NA	NA	NA	-2301,D02-14327
MSTRG.35728.1	A09	82099739	82109970	+	gene_id	MSTRG.35728	NA	NA	NA	NA	-3082,A09-45499
MSTRG.28754.1	A08	14835467	14836922	-	gene_id	MSTRG.28754	NA	NA	NA	NA	46440,A08-17348
MSTRG.47792.1	A12	79310635	79314113	+	gene_id	MSTRG.47792	NA	NA	NA	NA	3119,A12-17074
MSTRG.69590.1	D05	4353554	4360411	-	gene_id	MSTRG.69590	NA	NA	NA	NA	-2894,D05-34877
MSTRG.32503.1	A09	15117740	15123391	-	gene_id	MSTRG.32503	NA	NA	NA	NA	-2355,A09-18011
MSTRG.14127.1	A05	10883935	10885012	+	gene_id	MSTRG.14127	NA	NA	NA	NA	-1212,A05-34310
MSTRG.3909.1	A02	3060065	3066820	+	gene_id	MSTRG.3909	NA	NA	NA	NA	51560,A02-15512
MSTRG.17486.2	A05	37027581	37030746	+	gene_id	MSTRG.17486	NA	NA	NA	NA	438,A05-71757
MSTRG.27169.2	A07	94744243	94747585	+	gene_id	MSTRG.27169	NA	NA	NA	NA	-1101,A07-13718
MSTRG.67548.1	D04	42499706	42500431	+	gene_id	MSTRG.67548	NA	NA	NA	NA	-253,D04-23071
MSTRG.21688.1	A06	49018230	49020939	+	gene_id	MSTRG.21688	NA	NA	NA	NA	-2088,A06-1646
MSTRG.21527.1	A06	38388480	38391574	+	gene_id	MSTRG.21527	NA	NA	NA	NA	1077,A06-13298
MSTRG.62182.1	D02	67412261	67413432	-	gene_id	MSTRG.62182	NA	NA	NA	NA	3893,D02-34619
MSTRG.81377.1	D08	2176697	2178310	-	gene_id	MSTRG.81377	NA	NA	NA	NA	22125,D08-20935
MSTRG.100878.1	D12	53644219	53646945	-	gene_id	MSTRG.100878	NA	NA	NA	NA	-958,D12-24870
MSTRG.52985.1	A13	89862374	89870376	+	gene_id	MSTRG.52985	NA	NA	NA	NA	-3567,A13-982
MSTRG.52663.1	A13	72668605	72671572	+	gene_id	MSTRG.52663	NA	NA	NA	NA	-849,A13-7212
MSTRG.104184.1	D13	15884880	15890402	+	gene_id	MSTRG.104184	NA	NA	NA	NA	1889,D13-34649
MSTRG.16530.1	A05	26445118	26448340	+	gene_id	MSTRG.16530	NA	NA	NA	NA	-7,A05-50595
MSTRG.40161.2	A10	115919609	115923224	-	gene_id	MSTRG.40161	NA	NA	NA	NA	9814,A10-18056
MSTRG.100238.2	D12	46241597	46244362	-	gene_id	MSTRG.100238	NA	NA	NA	NA	-342,D12-24443
MSTRG.29591.1	A08	93354765	93355424	+	gene_id	MSTRG.29591	NA	NA	NA	NA	-100,A08-37035
MSTRG.16653.2	A05	27402360	27405050	-	gene_id	MSTRG.16653	NA	NA	NA	NA	80,A05-38034
MSTRG.57527.1	D01	37912479	37916751	-	gene_id	MSTRG.57527	NA	NA	NA	NA	-1663,D01-26052
MSTRG.92682.11	D11	9299	22196	+	gene_id	MSTRG.92682	NA	NA	NA	NA	-2862,D11-38470
MSTRG.6622.1	A03	1969716	1972052	+	gene_id	MSTRG.6622	NA	NA	NA	NA	280,A03-15693
MSTRG.87033.2	D09	39373940	39380532	-	gene_id	MSTRG.87033	NA	NA	NA	NA	-2782,D09-21991
MSTRG.106059.1	D13	59432675	59437133	-	gene_id	MSTRG.106059	NA	NA	NA	NA	-1805,D13-11915
MSTRG.21714.2	A06	51348520	51363657	+	gene_id	MSTRG.21714	NA	NA	NA	NA	-7039,A06-5924
MSTRG.6743.5	A03	3453339	3455152	+	gene_id	MSTRG.6743	NA	NA	NA	NA	790,A03-13898
MSTRG.103306.1	D13	2584820	2590159	+	gene_id	MSTRG.103306	NA	NA	NA	NA	-34,D13-17758
MSTRG.53836.1	A13	105184796	105194215	+	gene_id	MSTRG.53836	NA	NA	NA	NA	-4242,A13-23192
MSTRG.51216.1	A13	3961520	3964760	+	gene_id	MSTRG.51216	NA	NA	NA	NA	-713,A13-8646
MSTRG.89211.3	D10	2997160	3001154	-	gene_id	MSTRG.89211	NA	NA	NA	NA	-2423,D10-17819
MSTRG.75028.1	D06	19271575	19278119	+	gene_id	MSTRG.75028	NA	NA	NA	NA	-2723,D06-35881
MSTRG.6082.1	A02	104311060	104314561	+	gene_id	MSTRG.6082	NA	NA	NA	NA	-1623,A02-14142
MSTRG.65292.1	D03	52170589	52190839	+	gene_id	MSTRG.65292	NA	NA	NA	NA	-9829,D03-28511
MSTRG.17364.1	A05	35415442	35416831	+	gene_id	MSTRG.17364	NA	NA	NA	NA	483,A05-49588
MSTRG.18763.1	A05	102137676	102139056	+	gene_id	MSTRG.18763	NA	NA	NA	NA	55,A05-32063
MSTRG.12902.1	A05	3276807	3280599	-	gene_id	MSTRG.12902	NA	NA	NA	NA	-69,A05-62631
MSTRG.60188.1	D02	12218381	12219208	+	gene_id	MSTRG.60188	NA	NA	NA	NA	-6021,D02-14891
MSTRG.50540.1	A12	110675747	110678924	-	gene_id	MSTRG.50540	NA	NA	NA	NA	1014,A12-15252
MSTRG.10030.1	A03	115472056	115476565	+	gene_id	MSTRG.10030	NA	NA	NA	NA	-279,A03-31880
MSTRG.33432.1	A09	62586743	62588535	+	gene_id	MSTRG.33432	NA	NA	NA	NA	224,A09-24780
MSTRG.101988.4	D12	63130421	63131823	-	gene_id	MSTRG.101988	NA	NA	NA	NA	-72,D12-26801
MSTRG.72533.1	D05	34493991	34496571	+	gene_id	MSTRG.72533	NA	NA	NA	NA	159,D05-21441
MSTRG.57432.3	D01	28894134	28895008	-	gene_id	MSTRG.57432	NA	NA	NA	NA	-56,D01-11403
MSTRG.10612.3	A04	5807986	5810241	+	gene_id	MSTRG.10612	NA	NA	NA	NA	-211,A04-4759
MSTRG.92617.4	D10	67677375	67678055	+	gene_id	MSTRG.92617	NA	NA	NA	NA	-79,D10-38882
MSTRG.22893.3	A06	124663803	124668669	-	gene_id	MSTRG.22893	NA	NA	NA	NA	-2175,A06-20695
MSTRG.92303.1	D10	64124504	64126203	+	gene_id	MSTRG.92303	NA	NA	NA	NA	-16526,D10-22857
MSTRG.91147.2	D10	36386792	36394470	+	gene_id	MSTRG.91147	NA	NA	NA	NA	-3284,D10-27403
MSTRG.12415.8	A05	486489	488438	+	gene_id	MSTRG.12415	NA	NA	NA	NA	2097,A05-50031
MSTRG.27896.2	A08	2391834	2395863	-	gene_id	MSTRG.27896	NA	NA	NA	NA	-1569,A08-20299
MSTRG.83458.4	D08	50396958	50406314	-	gene_id	MSTRG.83458	NA	NA	NA	NA	4352,D08-28005
MSTRG.34608.2	A09	74826380	74834352	-	gene_id	MSTRG.34608	NA	NA	NA	NA	1080,A09-22114
MSTRG.56791.3	D01	13558034	13570524	+	gene_id	MSTRG.56791	NA	NA	NA	NA	-5068,D01-25059
MSTRG.23417.1	A07	71302	74139	-	gene_id	MSTRG.23417	NA	NA	NA	NA	-1273,A07-32374
MSTRG.75084.1	D06	20002539	20009093	-	gene_id	MSTRG.75084	NA	NA	NA	NA	-2841,D06-29271
MSTRG.45794.2	A11	123868770	123871850	-	gene_id	MSTRG.45794	NA	NA	NA	NA	1560,A11-4813
MSTRG.11011.1	A04	21384022	21389537	-	gene_id	MSTRG.11011	NA	NA	NA	NA	-2244,A04-8554
MSTRG.101140.2	D12	56191055	56192473	+	gene_id	MSTRG.101140	NA	NA	NA	NA	864,D12-22417
MSTRG.64815.1	D03	46707672	46711086	+	gene_id	MSTRG.64815	NA	NA	NA	NA	-1141,D03-14845
MSTRG.75317.1	D06	25141637	25142376	-	gene_id	MSTRG.75317	NA	NA	NA	NA	-10,D06-13397
MSTRG.9264.1	A03	108326776	108332223	-	gene_id	MSTRG.9264	NA	NA	NA	NA	2184,A03-31228
MSTRG.94550.2	D11	11510703	11518426	+	gene_id	MSTRG.94550	NA	NA	NA	NA	8025,D11-18663
MSTRG.50456.1	A12	110077797	110085759	-	gene_id	MSTRG.50456	NA	NA	NA	NA	-1784,A12-34139
MSTRG.28773.1	A08	15823079	15828812	-	gene_id	MSTRG.28773	NA	NA	NA	NA	-2399,A08-20324
MSTRG.82509.1	D08	23146496	23149693	+	gene_id	MSTRG.82509	NA	NA	NA	NA	-2356,D08-17057
MSTRG.99914.2	D12	37013916	37016156	-	gene_id	MSTRG.99914	NA	NA	NA	NA	-523,D12-42963
MSTRG.78782.1	D07	13407069	13410342	-	gene_id	MSTRG.78782	NA	NA	NA	NA	-1086,D07-30518
MSTRG.40370.2	A10	118830983	118832702	-	gene_id	MSTRG.40370	NA	NA	NA	NA	249,A10-4545
MSTRG.86674.2	D09	35852949	35855020	+	gene_id	MSTRG.86674	NA	NA	NA	NA	529,D09-9106
MSTRG.81513.1	D08	2979572	2981819	-	gene_id	MSTRG.81513	NA	NA	NA	NA	201,D08-9099
MSTRG.65562.1	D03	55036886	55038147	-	gene_id	MSTRG.65562	NA	NA	NA	NA	275,D03-23563
MSTRG.26178.6	A07	47463609	47469518	+	gene_id	MSTRG.26178	NA	NA	NA	NA	2350,A07-32909
MSTRG.101290.2	D12	57611012	57622043	+	gene_id	MSTRG.101290	NA	NA	NA	NA	-92,D12-40790
MSTRG.17675.1	A05	40335460	40342390	+	gene_id	MSTRG.17675	NA	NA	NA	NA	-331,A05-69200
MSTRG.17824.2	A05	43925010	43931569	-	gene_id	MSTRG.17824	NA	NA	NA	NA	-2650,A05-36245
MSTRG.99123.1	D12	12099483	12101879	-	gene_id	MSTRG.99123	NA	NA	NA	NA	-832,D12-45866
MSTRG.86924.1	D09	38396284	38398653	+	gene_id	MSTRG.86924	NA	NA	NA	NA	-3214,D09-23011
MSTRG.71839.1	D05	18875918	18881040	+	gene_id	MSTRG.71839	NA	NA	NA	NA	-2152,D05-18768
MSTRG.5497.2	A02	86303696	86321891	+	gene_id	MSTRG.5497	NA	NA	NA	NA	-8675,A02-2814
MSTRG.71517.1	D05	15939881	15949310	-	gene_id	MSTRG.71517	NA	NA	NA	NA	-10108,D05-20433
MSTRG.101466.1	D12	59141867	59156163	-	gene_id	MSTRG.101466	NA	NA	NA	NA	12234,D12-19650
MSTRG.71421.2	D05	15241252	15250662	-	gene_id	MSTRG.71421	NA	NA	NA	NA	-4187,D05-36587
MSTRG.49277.2	A12	101980992	101985395	+	gene_id	MSTRG.49277	NA	NA	NA	NA	1900,A12-21829
MSTRG.14497.9	A05	13036762	13039697	+	gene_id	MSTRG.14497	NA	NA	NA	NA	-658,A05-43490
MSTRG.76686.2	D06	64777241	64781558	-	gene_id	MSTRG.76686	NA	NA	NA	NA	-1681,D06-17072
MSTRG.28318.1	A08	6229292	6229601	+	gene_id	MSTRG.28318	NA	NA	NA	NA	-4674,A08-22161
MSTRG.103975.15	D13	10369564	10371345	+	gene_id	MSTRG.103975	NA	NA	NA	NA	-3014,D13-28043
MSTRG.103451.3	D13	3725965	3731929	-	gene_id	MSTRG.103451	NA	NA	NA	NA	-2506,D13-18456
MSTRG.36010.1	A09	83839675	83840995	-	gene_id	MSTRG.36010	NA	NA	NA	NA	-1519,A09-13830
MSTRG.25133.1	A07	17356215	17359357	-	gene_id	MSTRG.25133	NA	NA	NA	NA	1003,A07-16453
MSTRG.76578.2	D06	63529448	63532704	+	gene_id	MSTRG.76578	NA	NA	NA	NA	-1133,D06-17544
MSTRG.39740.1	A10	108956599	108957984	+	gene_id	MSTRG.39740	NA	NA	NA	NA	78,A10-29850
MSTRG.8724.1	A03	93466869	93478239	+	gene_id	MSTRG.8724	NA	NA	NA	NA	-5039,A03-23876
MSTRG.100099.1	D12	44216830	44224552	-	gene_id	MSTRG.100099	NA	NA	NA	NA	-3310,D12-25116
MSTRG.59278.5	D02	1691824	1695102	-	gene_id	MSTRG.59278	NA	NA	NA	NA	-3182,D02-34045
MSTRG.41381.1	A11	4233555	4236226	-	gene_id	MSTRG.41381	NA	NA	NA	NA	-22,A11-17057
MSTRG.97344.1	D11	63658968	63668600	+	gene_id	MSTRG.97344	NA	NA	NA	NA	-10814,D11-50434
MSTRG.6496.1	A03	791081	791890	+	gene_id	MSTRG.6496	NA	NA	NA	NA	-2990,A03-23432
MSTRG.54924.1	Contig1164	520	14427	-	gene_id	MSTRG.54924	NA	NA	NA	NA
MSTRG.31521.1	A08	123700717	123703834	+	gene_id	MSTRG.31521	NA	NA	NA	NA	-1990,A08-18724
MSTRG.53903.1	A13	105706936	105708187	-	gene_id	MSTRG.53903	NA	NA	NA	NA	614,A13-21470
MSTRG.72492.1	D05	30043087	30047858	-	gene_id	MSTRG.72492	NA	NA	NA	NA	-1624,D05-53793
MSTRG.28492.1	A08	8403604	8404817	-	gene_id	MSTRG.28492	NA	NA	NA	NA	-299,A08-11826
MSTRG.7756.1	A03	23166729	23170620	-	gene_id	MSTRG.7756	NA	NA	NA	NA	-1238,A03-24950
MSTRG.59895.1	D02	7795259	7805207	+	gene_id	MSTRG.59895	NA	NA	NA	NA	-4482,D02-10566
MSTRG.35136.3	A09	78393497	78395073	-	gene_id	MSTRG.35136	NA	NA	NA	NA	-1395,A09-14031
MSTRG.34768.1	A09	75777769	75798980	+	gene_id	MSTRG.34768	NA	NA	NA	NA	17146,A09-28953
MSTRG.19277.1	A05	110251759	110256736	-	gene_id	MSTRG.19277	NA	NA	NA	NA	-1893,A05-49341
MSTRG.18565.9	A05	88630946	88640058	-	gene_id	MSTRG.18565	NA	NA	NA	NA	176,A05-76767
MSTRG.349.1	A01	1955441	1963047	+	gene_id	MSTRG.349	NA	NA	NA	NA	408,A01-17903
MSTRG.98661.1	D12	4666648	4671586	+	gene_id	MSTRG.98661	NA	NA	NA	NA	-1766,D12-36163
MSTRG.61219.1	D02	49658124	49659094	-	gene_id	MSTRG.61219	NA	NA	NA	NA	-9064,D02-16055
MSTRG.99016.1	D12	9630985	9633603	-	gene_id	MSTRG.99016	NA	NA	NA	NA	-277,D12-38259
MSTRG.16361.1	A05	25230500	25231815	+	gene_id	MSTRG.16361	NA	NA	NA	NA	-312,A05-31169
MSTRG.93815.1	D11	6915052	6916374	+	gene_id	MSTRG.93815	NA	NA	NA	NA	-1184,D11-32590
MSTRG.26511.1	A07	80264593	80267549	+	gene_id	MSTRG.26511	NA	NA	NA	NA	-934,A07-11660
MSTRG.62662.2	D02	70572525	70576350	-	gene_id	MSTRG.62662	NA	NA	NA	NA	-1484,D02-33674
MSTRG.68862.1	D05	571484	573828	+	gene_id	MSTRG.68862	NA	NA	NA	NA	50,D05-50378
MSTRG.103371.1	D13	3121492	3124197	-	gene_id	MSTRG.103371	NA	NA	NA	NA	-1353,D13-22797
MSTRG.46767.1	A12	6663104	6665235	-	gene_id	MSTRG.46767	NA	NA	NA	NA	-1147,A12-14480
MSTRG.43493.1	A11	23790082	23790961	-	gene_id	MSTRG.43493	NA	NA	NA	NA	-41,A11-19289
MSTRG.39381.4	A10	98496628	98504670	-	gene_id	MSTRG.39381	NA	NA	NA	NA	699,A10-24123
MSTRG.78053.1	D07	5997540	5998547	-	gene_id	MSTRG.78053	NA	NA	NA	NA	-52,D07-11139
MSTRG.73545.1	D06	72232	75569	+	gene_id	MSTRG.73545	NA	NA	NA	NA	5638,D06-19795
MSTRG.11201.1	A04	52615835	52618044	-	gene_id	MSTRG.11201	NA	NA	NA	NA	-474,A04-13720
MSTRG.64329.1	D03	37754975	37755927	+	gene_id	MSTRG.64329	NA	NA	NA	NA	282,D03-19435
MSTRG.53139.1	A13	92987362	92993436	-	gene_id	MSTRG.53139	NA	NA	NA	NA	-2576,A13-28485
MSTRG.24518.2	A07	8745389	8750692	-	gene_id	MSTRG.24518	NA	NA	NA	NA	-2246,A07-17868
MSTRG.17322.2	A05	34921530	34926129	-	gene_id	MSTRG.17322	NA	NA	NA	NA	1749,A05-47653
MSTRG.65650.1	D03	55758547	55761349	+	gene_id	MSTRG.65650	NA	NA	NA	NA	-925,D03-12095
MSTRG.1967.1	A01	38630281	38633791	-	gene_id	MSTRG.1967	NA	NA	NA	NA	-1357,A01-10921
MSTRG.53499.2	A13	100115329	100123131	+	gene_id	MSTRG.53499	NA	NA	NA	NA	-3502,A13-18152
MSTRG.28322.1	A08	6294164	6299273	+	gene_id	MSTRG.28322	NA	NA	NA	NA	-1996,A08-20309
MSTRG.76531.1	D06	63119787	63121613	+	gene_id	MSTRG.76531	NA	NA	NA	NA	227,D06-21123
MSTRG.7345.1	A03	10682159	10684433	-	gene_id	MSTRG.7345	NA	NA	NA	NA	-792,A03-17939
MSTRG.64191.2	D03	33729154	33731478	-	gene_id	MSTRG.64191	NA	NA	NA	NA	-754,D03-16128
MSTRG.2817.2	A01	104242697	104244888	+	gene_id	MSTRG.2817	NA	NA	NA	NA	-640,A01-23497
MSTRG.65463.1	D03	53871818	53874224	-	gene_id	MSTRG.65463	NA	NA	NA	NA	-10212,D03-17167
MSTRG.103962.1	D13	10780180	11022861	-	gene_id	MSTRG.103962	NA	NA	NA	NA	201819,D13-12105
MSTRG.23871.4	A07	3022081	3028077	-	gene_id	MSTRG.23871	NA	NA	NA	NA	-3218,A07-18442
MSTRG.23578.2	A07	1223966	1226880	-	gene_id	MSTRG.23578	NA	NA	NA	NA	-2075,A07-30405
MSTRG.105877.1	D13	58060330	58064661	-	gene_id	MSTRG.105877	NA	NA	NA	NA	-1770,D13-30210
MSTRG.51456.2	A13	6396953	6401488	-	gene_id	MSTRG.51456	NA	NA	NA	NA	-2255,A13-17153
MSTRG.77231.2	D07	192129	198369	+	gene_id	MSTRG.77231	NA	NA	NA	NA	-2489,D07-2875
MSTRG.17767.1	A05	42665219	42669524	-	gene_id	MSTRG.17767	NA	NA	NA	NA	1952,A05-42125
MSTRG.88742.1	D10	224659	227681	+	gene_id	MSTRG.88742	NA	NA	NA	NA	-1176,D10-13970
MSTRG.25499.1	A07	23317674	23328405	-	gene_id	MSTRG.25499	NA	NA	NA	NA	-4991,A07-17280
MSTRG.100849.1	D12	53267773	53269397	+	gene_id	MSTRG.100849	NA	NA	NA	NA	2778,D12-42240
MSTRG.60404.1	D02	17563338	17565747	+	gene_id	MSTRG.60404	NA	NA	NA	NA	-838,D02-28904
MSTRG.29721.7	A08	99717219	99719795	-	gene_id	MSTRG.29721	NA	NA	NA	NA	-574,A08-16437
MSTRG.106720.1	D13	64052130	64055206	-	gene_id	MSTRG.106720	NA	NA	NA	NA	-76,D13-15694
MSTRG.53951.1	A13	106328969	106332908	-	gene_id	MSTRG.53951	NA	NA	NA	NA	-1416,A13-20876
MSTRG.37029.2	A10	3686637	3688074	+	gene_id	MSTRG.37029	NA	NA	NA	NA	-2819,A10-12440
MSTRG.20758.1	A06	10756891	10761748	+	gene_id	MSTRG.20758	NA	NA	NA	NA	1481,A06-23734
MSTRG.91806.1	D10	56470760	56472329	+	gene_id	MSTRG.91806	NA	NA	NA	NA	-463,D10-10920
MSTRG.21726.1	A06	50490739	50502917	-	gene_id	MSTRG.21726	NA	NA	NA	NA	-6110,A06-21771
MSTRG.76062.1	D06	55426036	55426713	+	gene_id	MSTRG.76062	NA	NA	NA	NA	88,D06-20698
MSTRG.52259.12	A13	49920279	49932687	-	gene_id	MSTRG.52259	NA	NA	NA	NA	-5803,A13-22114
MSTRG.62589.3	D02	70160319	70164395	+	gene_id	MSTRG.62589	NA	NA	NA	NA	720,D02-22082
MSTRG.60311.1	D02	14743976	14746416	-	gene_id	MSTRG.60311	NA	NA	NA	NA	-311,D02-30982
MSTRG.61078.1	D02	45857941	45861290	-	gene_id	MSTRG.61078	NA	NA	NA	NA	-1643,D02-11894
MSTRG.25951.2	A07	33910709	33914417	+	gene_id	MSTRG.25951	NA	NA	NA	NA	-2456,A07-17535
MSTRG.70979.1	D05	12451512	12455333	-	gene_id	MSTRG.70979	NA	NA	NA	NA	1058,D05-27515
MSTRG.58214.2	D01	56092464	56154254	+	gene_id	MSTRG.58214	NA	NA	NA	NA	9832,D01-30607
MSTRG.95717.3	D11	22632278	22635207	+	gene_id	MSTRG.95717	NA	NA	NA	NA	44,D11-26639
MSTRG.50491.3	A12	110174151	110177748	+	gene_id	MSTRG.50491	NA	NA	NA	NA	1453,A12-35271
MSTRG.38273.6	A10	22751323	22752478	+	gene_id	MSTRG.38273	NA	NA	NA	NA	2826,A10-17137
MSTRG.74708.1	D06	12995726	12997740	+	gene_id	MSTRG.74708	NA	NA	NA	NA	423,D06-17779
MSTRG.47081.2	A12	12923805	12925308	+	gene_id	MSTRG.47081	NA	NA	NA	NA	5589,A12-30054
MSTRG.34488.1	A09	74190048	74190687	-	gene_id	MSTRG.34488	NA	NA	NA	NA	-449,A09-20894
MSTRG.3274.1	A01	109804223	109809261	+	gene_id	MSTRG.3274	NA	NA	NA	NA	-2018,A01-11711
MSTRG.69143.3	D05	2036591	2038449	-	gene_id	MSTRG.69143	NA	NA	NA	NA	2752,D05-34600
MSTRG.54387.1	A13	109344918	109345576	-	gene_id	MSTRG.54387	NA	NA	NA	NA	-6079,A13-25729
MSTRG.19446.2	A05	112319754	112324182	+	gene_id	MSTRG.19446	NA	NA	NA	NA	-4609,A05-27802
MSTRG.5482.2	A02	86341370	86342695	+	gene_id	MSTRG.5482	NA	NA	NA	NA	126,A02-19065
MSTRG.20642.1	A06	8762059	8766345	+	gene_id	MSTRG.20642	NA	NA	NA	NA	-1633,A06-15861
MSTRG.40794.1	A11	802736	807843	-	gene_id	MSTRG.40794	NA	NA	NA	NA	-1982,A11-28851
MSTRG.19234.1	A05	109638770	109642198	+	gene_id	MSTRG.19234	NA	NA	NA	NA	1260,A05-40970
MSTRG.92037.1	D10	60415233	60424812	+	gene_id	MSTRG.92037	NA	NA	NA	NA	-4314,D10-23218
MSTRG.86930.1	D09	38430532	38436208	+	gene_id	MSTRG.86930	NA	NA	NA	NA	-3141,D09-21686
MSTRG.76935.2	D06	67367184	67370641	-	gene_id	MSTRG.76935	NA	NA	NA	NA	-1306,D06-12323
MSTRG.34340.3	A09	73118273	73121706	+	gene_id	MSTRG.34340	NA	NA	NA	NA	-744,A09-6483
MSTRG.46009.1	A11	125351443	125354517	-	gene_id	MSTRG.46009	NA	NA	NA	NA	-2139,A11-34947
MSTRG.15537.1	A05	19333551	19336204	-	gene_id	MSTRG.15537	NA	NA	NA	NA	-912,A05-58928
MSTRG.106414.1	D13	62087846	62089886	+	gene_id	MSTRG.106414	NA	NA	NA	NA	-14947,D13-17121
MSTRG.40160.6	A10	115922414	115923256	+	gene_id	MSTRG.40160	NA	NA	NA	NA	-11233,A10-18056
MSTRG.105486.1	D13	53675894	53680810	-	gene_id	MSTRG.105486	NA	NA	NA	NA	1988,D13-10391
MSTRG.51544.1	A13	10370293	10372344	+	gene_id	MSTRG.51544	NA	NA	NA	NA	-1985,A13-18492
MSTRG.66602.1	D04	10196160	10199422	+	gene_id	MSTRG.66602	NA	NA	NA	NA	-108,D04-19700
MSTRG.18870.1	A05	103990691	103994000	-	gene_id	MSTRG.18870	NA	NA	NA	NA	-2,A05-64579
MSTRG.58082.1	D01	54669788	54671101	+	gene_id	MSTRG.58082	NA	NA	NA	NA	-898,D01-23491
MSTRG.60216.1	D02	12904354	12906252	+	gene_id	MSTRG.60216	NA	NA	NA	NA	66780,D02-38811
MSTRG.77338.1	D07	774745	782839	+	gene_id	MSTRG.77338	NA	NA	NA	NA	-3121,D07-20169
MSTRG.35796.1	A09	82568630	82570370	-	gene_id	MSTRG.35796	NA	NA	NA	NA	-258,A09-27031
MSTRG.50326.1	A12	109456100	109458616	+	gene_id	MSTRG.50326	NA	NA	NA	NA	-695,A12-6240
MSTRG.21916.1	A06	80059742	80068522	+	gene_id	MSTRG.21916	NA	NA	NA	NA	-4026,A06-16389
MSTRG.6015.1	A02	103425602	103428215	+	gene_id	MSTRG.6015	NA	NA	NA	NA	-931,A02-20137
MSTRG.54901.1	Contig11	26696	27518	-	gene_id	MSTRG.54901	NA	NA	NA	NA
MSTRG.18277.2	A05	80053732	80058120	+	gene_id	MSTRG.18277	NA	NA	NA	NA	1704,A05-52836
MSTRG.91994.3	D10	59460497	59471079	-	gene_id	MSTRG.91994	NA	NA	NA	NA	-4821,D10-14656
MSTRG.89239.1	D10	3104779	3108720	-	gene_id	MSTRG.89239	NA	NA	NA	NA	-1699,D10-29071
MSTRG.65522.1	D03	54347166	54348625	-	gene_id	MSTRG.65522	NA	NA	NA	NA	-392,D03-10793
MSTRG.36158.1	A09	84836041	84837696	-	gene_id	MSTRG.36158	NA	NA	NA	NA	-44,A09-43443
MSTRG.84296.1	D08	60269167	60271897	+	gene_id	MSTRG.84296	NA	NA	NA	NA	-5448,D08-14118
MSTRG.66158.3	D04	4574976	4575622	-	gene_id	MSTRG.66158	NA	NA	NA	NA	-22,D04-20357
MSTRG.35925.1	A09	83370432	83377527	-	gene_id	MSTRG.35925	NA	NA	NA	NA	-3149,A09-15933
MSTRG.44377.1	A11	68512686	68514610	-	gene_id	MSTRG.44377	NA	NA	NA	NA	2502,A11-36326
MSTRG.34424.4	A09	73748379	73753417	-	gene_id	MSTRG.34424	NA	NA	NA	NA	2076,A09-22105
MSTRG.13766.1	A05	8797164	8800476	-	gene_id	MSTRG.13766	NA	NA	NA	NA	-452,A05-44838
MSTRG.3809.1	A02	2310668	2311699	-	gene_id	MSTRG.3809	NA	NA	NA	NA	39,A02-6035
MSTRG.66538.1	D04	9532090	9535401	-	gene_id	MSTRG.66538	NA	NA	NA	NA	-1137,D04-8646
MSTRG.5385.1	A02	81302011	81302739	-	gene_id	MSTRG.5385	NA	NA	NA	NA	-365,A02-22900
MSTRG.18098.1	A05	57706576	57710118	+	gene_id	MSTRG.18098	NA	NA	NA	NA	-1556,A05-55525
MSTRG.11960.1	A04	83072102	83074979	-	gene_id	MSTRG.11960	NA	NA	NA	NA	913,A04-15154
MSTRG.59122.1	D02	514772	516097	+	gene_id	MSTRG.59122	NA	NA	NA	NA	-5104,D02-37796
MSTRG.11908.1	A04	82670540	82673256	-	gene_id	MSTRG.11908	NA	NA	NA	NA	-18612,A04-7719
MSTRG.48782.2	A12	95854774	95873326	-	gene_id	MSTRG.48782	NA	NA	NA	NA	12603,A12-31741
MSTRG.42399.1	A11	11009557	11014045	+	gene_id	MSTRG.42399	NA	NA	NA	NA	-2532,A11-50418
MSTRG.45151.2	A11	115599863	115601936	-	gene_id	MSTRG.45151	NA	NA	NA	NA	91,A11-20030
MSTRG.82431.1	D08	18587056	18593124	-	gene_id	MSTRG.82431	NA	NA	NA	NA	-2509,D08-23319
MSTRG.62905.4	D02	71652445	71658098	+	gene_id	MSTRG.62905	NA	NA	NA	NA	542,D02-20049
MSTRG.61299.1	D02	52360903	52361354	-	gene_id	MSTRG.61299	NA	NA	NA	NA	-2297,D02-37192
MSTRG.62573.4	D02	70057709	70062507	-	gene_id	MSTRG.62573	NA	NA	NA	NA	-1790,D02-24060
MSTRG.32693.1	A09	39906266	39907435	+	gene_id	MSTRG.32693	NA	NA	NA	NA	11,A09-42556
MSTRG.23571.1	A07	1191668	1192074	-	gene_id	MSTRG.23571	NA	NA	NA	NA	-1328,A07-23539
MSTRG.22433.13	A06	117676720	117679694	-	gene_id	MSTRG.22433	NA	NA	NA	NA	3058,A06-15209
MSTRG.82639.1	D08	30906725	30913278	-	gene_id	MSTRG.82639	NA	NA	NA	NA	-2975,D08-17877
MSTRG.104512.3	D13	32705334	32710660	+	gene_id	MSTRG.104512	NA	NA	NA	NA	-1367,D13-30997
MSTRG.74892.4	D06	15955322	15963547	+	gene_id	MSTRG.74892	NA	NA	NA	NA	5229,D06-10063
MSTRG.65206.1	D03	51689123	51691526	-	gene_id	MSTRG.65206	NA	NA	NA	NA	-597,D03-27464
MSTRG.45948.1	A11	124945321	124949995	+	gene_id	MSTRG.45948	NA	NA	NA	NA	-1916,A11-48358
MSTRG.103474.12	D13	4013638	4015890	+	gene_id	MSTRG.103474	NA	NA	NA	NA	9506,D13-19462
MSTRG.78412.1	D07	9071112	9074017	-	gene_id	MSTRG.78412	NA	NA	NA	NA	-230,D07-19168
MSTRG.46250.3	A12	432111	441130	+	gene_id	MSTRG.46250	NA	NA	NA	NA	-3757,A12-3263
MSTRG.21138.2	A06	21099971	21101411	+	gene_id	MSTRG.21138	NA	NA	NA	NA	-475,A06-27103
MSTRG.101620.2	D12	60510329	60512812	+	gene_id	MSTRG.101620	NA	NA	NA	NA	-2081,D12-45272
MSTRG.82215.1	D08	12155686	12158363	-	gene_id	MSTRG.82215	NA	NA	NA	NA	-1177,D08-13400
MSTRG.32741.1	A09	44153682	44161809	-	gene_id	MSTRG.32741	NA	NA	NA	NA	-3341,A09-34989
MSTRG.62770.1	D02	71123355	71127008	-	gene_id	MSTRG.62770	NA	NA	NA	NA	-1588,D02-15027
MSTRG.45552.1	A11	120169866	120171825	+	gene_id	MSTRG.45552	NA	NA	NA	NA	608,A11-34710
MSTRG.72000.2	D05	20151637	20156158	+	gene_id	MSTRG.72000	NA	NA	NA	NA	3721,D05-21537
MSTRG.85819.1	D09	12028323	12034735	-	gene_id	MSTRG.85819	NA	NA	NA	NA	2887,D09-12567
MSTRG.80551.1	D07	54263935	54271331	-	gene_id	MSTRG.80551	NA	NA	NA	NA	-925,D07-27316
MSTRG.60942.3	D02	41613626	41620450	+	gene_id	MSTRG.60942	NA	NA	NA	NA	3115,D02-19223
MSTRG.48266.1	A12	87688251	87692862	+	gene_id	MSTRG.48266	NA	NA	NA	NA	-1732,A12-2147
MSTRG.53371.1	A13	97886362	97891964	-	gene_id	MSTRG.53371	NA	NA	NA	NA	-2232,A13-13856
MSTRG.1772.1	A01	26580324	26582530	+	gene_id	MSTRG.1772	NA	NA	NA	NA	-213,A01-14826
MSTRG.66014.9	D04	2426765	2443819	-	gene_id	MSTRG.66014	NA	NA	NA	NA	3777,D04-8538
MSTRG.84430.1	D08	61711093	61715081	+	gene_id	MSTRG.84430	NA	NA	NA	NA	-1324,D08-15455
MSTRG.28989.1	A08	31152200	31155986	+	gene_id	MSTRG.28989	NA	NA	NA	NA	-1408,A08-11540
MSTRG.22296.1	A06	114401210	114401789	+	gene_id	MSTRG.22296	NA	NA	NA	NA	84,A06-12934
MSTRG.13282.2	A05	5889656	5893307	+	gene_id	MSTRG.13282	NA	NA	NA	NA	-3523,A05-71349
MSTRG.83553.1	D08	51526002	51528505	-	gene_id	MSTRG.83553	NA	NA	NA	NA	2962,D08-19939
MSTRG.46527.1	A12	2911185	2913770	+	gene_id	MSTRG.46527	NA	NA	NA	NA	-735,A12-44993
MSTRG.81857.1	D08	5993409	5994079	-	gene_id	MSTRG.81857	NA	NA	NA	NA	89,D08-31420
MSTRG.8719.1	A03	94880263	94881935	-	gene_id	MSTRG.8719	NA	NA	NA	NA	-23,A03-29521
MSTRG.17826.1	A05	43946353	43947853	-	gene_id	MSTRG.17826	NA	NA	NA	NA	279,A05-53570
MSTRG.105186.3	D13	49420474	49423664	-	gene_id	MSTRG.105186	NA	NA	NA	NA	-831,D13-26301
MSTRG.65400.1	D03	53295525	53338409	-	gene_id	MSTRG.65400	NA	NA	NA	NA	1574,D03-26515
MSTRG.85917.1	D09	17361750	17363606	+	gene_id	MSTRG.85917	NA	NA	NA	NA	-253,D09-4852
MSTRG.55638.1	D01	341220	342446	-	gene_id	MSTRG.55638	NA	NA	NA	NA	-5300,D01-19469
MSTRG.75072.1	D06	19735939	19739311	+	gene_id	MSTRG.75072	NA	NA	NA	NA	31036,D06-6140
MSTRG.68608.2	D04	56720666	56725406	+	gene_id	MSTRG.68608	NA	NA	NA	NA	-1975,D04-27444
MSTRG.75913.1	D06	50524866	50528388	+	gene_id	MSTRG.75913	NA	NA	NA	NA	1205,D06-15480
MSTRG.40053.1	A10	114036455	114046056	-	gene_id	MSTRG.40053	NA	NA	NA	NA	-4406,A10-28403
MSTRG.69105.1	D05	1945725	1946255	-	gene_id	MSTRG.69105	NA	NA	NA	NA	-4625,D05-23893
MSTRG.48646.3	A12	94003047	94007664	+	gene_id	MSTRG.48646	NA	NA	NA	NA	-1712,A12-34301
MSTRG.33364.1	A09	61657299	61661659	-	gene_id	MSTRG.33364	NA	NA	NA	NA	-1810,A09-28282
MSTRG.6516.2	A03	843319	847420	-	gene_id	MSTRG.6516	NA	NA	NA	NA	-1441,A03-26811
MSTRG.48443.1	A12	90642812	90643913	-	gene_id	MSTRG.48443	NA	NA	NA	NA	-29,A12-25167
MSTRG.34847.1	A09	76550315	76552698	-	gene_id	MSTRG.34847	NA	NA	NA	NA	431,A09-20690
MSTRG.25636.1	A07	26405487	26410351	-	gene_id	MSTRG.25636	NA	NA	NA	NA	-3425,A07-20089
MSTRG.4850.1	A02	28162901	28165557	-	gene_id	MSTRG.4850	NA	NA	NA	NA	564,A02-2454
MSTRG.55070.1	Contig239	192	4500	-	gene_id	MSTRG.55070	NA	NA	NA	NA	-37479,Contig239-3
MSTRG.48708.1	A12	95141579	95143150	+	gene_id	MSTRG.48708	NA	NA	NA	NA	1943,A12-25630
MSTRG.39085.1	A10	83971149	83973264	+	gene_id	MSTRG.39085	NA	NA	NA	NA	148,A10-24597
MSTRG.16604.1	A05	26950940	26951276	-	gene_id	MSTRG.16604	NA	NA	NA	NA	-3607,A05-38896
MSTRG.102182.3	D12	64457457	64462405	-	gene_id	MSTRG.102182	NA	NA	NA	NA	10513,D12-50219
MSTRG.32719.1	A09	43311739	43316780	+	gene_id	MSTRG.32719	NA	NA	NA	NA	-1771,A09-2136
MSTRG.94441.1	D11	10745499	10747065	-	gene_id	MSTRG.94441	NA	NA	NA	NA	-761,D11-28058
MSTRG.87215.4	D09	40958678	40978623	-	gene_id	MSTRG.87215	NA	NA	NA	NA	6453,D09-30164
MSTRG.75382.2	D06	26483568	26489863	-	gene_id	MSTRG.75382	NA	NA	NA	NA	-2191,D06-24948
MSTRG.26611.2	A07	83919790	83921480	-	gene_id	MSTRG.26611	NA	NA	NA	NA	-6302,A07-16633
MSTRG.54859.1	A13	112630684	112636598	+	gene_id	MSTRG.54859	NA	NA	NA	NA	-1944,A13-15207
MSTRG.99164.1	D12	12511777	12516025	+	gene_id	MSTRG.99164	NA	NA	NA	NA	-1668,D12-11283
MSTRG.45658.1	A11	122019318	122022910	+	gene_id	MSTRG.45658	NA	NA	NA	NA	1372,A11-41670
MSTRG.70199.1	D05	7696763	7697732	-	gene_id	MSTRG.70199	NA	NA	NA	NA	3234,D05-24050
MSTRG.70828.2	D05	11548623	11549226	+	gene_id	MSTRG.70828	NA	NA	NA	NA	439,D05-40577
MSTRG.104852.1	D13	41723807	41726288	+	gene_id	MSTRG.104852	NA	NA	NA	NA	-798,D13-2894
MSTRG.25956.1	A07	33811140	33818681	-	gene_id	MSTRG.25956	NA	NA	NA	NA	2976,A07-11690
MSTRG.20227.1	A06	3545838	3548430	+	gene_id	MSTRG.20227	NA	NA	NA	NA	8601,A06-4812
MSTRG.45737.1	A11	123111883	123118593	-	gene_id	MSTRG.45737	NA	NA	NA	NA	4317,A11-50754
MSTRG.96167.1	D11	33632288	33637295	+	gene_id	MSTRG.96167	NA	NA	NA	NA	-1988,D11-14854
MSTRG.88604.1	D09	49671429	49673505	+	gene_id	MSTRG.88604	NA	NA	NA	NA	876,D09-13684
MSTRG.56890.13	D01	14640488	14698178	-	gene_id	MSTRG.56890	NA	NA	NA	NA	-818,D01-14450
MSTRG.4300.2	A02	7963388	7966772	-	gene_id	MSTRG.4300	NA	NA	NA	NA	-1210,A02-9071
MSTRG.55279.1	Contig408	3830	4162	+	gene_id	MSTRG.55279	NA	NA	NA	NA
MSTRG.6800.1	A03	3791802	3795140	-	gene_id	MSTRG.6800	NA	NA	NA	NA	-1299,A03-14912
MSTRG.44112.1	A11	56115146	56120864	-	gene_id	MSTRG.44112	NA	NA	NA	NA	-2162,A11-39065
MSTRG.16535.1	A05	26427424	26431779	-	gene_id	MSTRG.16535	NA	NA	NA	NA	-1764,A05-35110
MSTRG.67019.2	D04	18221016	18228272	-	gene_id	MSTRG.67019	NA	NA	NA	NA	3325,D04-30156
MSTRG.92744.1	D11	328975	333422	-	gene_id	MSTRG.92744	NA	NA	NA	NA	-1691,D11-44260
MSTRG.104142.3	D13	15372458	15374553	+	gene_id	MSTRG.104142	NA	NA	NA	NA	-2002,D13-5882
MSTRG.77895.1	D07	4751197	4755210	+	gene_id	MSTRG.77895	NA	NA	NA	NA	1652,D07-18758
MSTRG.15813.2	A05	21360219	21363460	-	gene_id	MSTRG.15813	NA	NA	NA	NA	554,A05-33560
MSTRG.52482.1	A13	57555069	57557335	+	gene_id	MSTRG.52482	NA	NA	NA	NA	3586,A13-34553
MSTRG.94622.2	D11	12072234	12076466	+	gene_id	MSTRG.94622	NA	NA	NA	NA	-1546,D11-6483
MSTRG.39228.1	A10	89970322	89988306	+	gene_id	MSTRG.39228	NA	NA	NA	NA	4155,A10-7301
MSTRG.14203.1	A05	11307733	11313615	-	gene_id	MSTRG.14203	NA	NA	NA	NA	2161,A05-72694
MSTRG.102503.2	D12	66381433	66384239	+	gene_id	MSTRG.102503	NA	NA	NA	NA	-161,D12-27152
MSTRG.45935.1	A11	124835993	124838117	+	gene_id	MSTRG.45935	NA	NA	NA	NA	626,A11-37980
MSTRG.69307.8	D05	2869904	2871696	-	gene_id	MSTRG.69307	NA	NA	NA	NA	2561,D05-32294
MSTRG.8553.1	A03	81927612	81929983	+	gene_id	MSTRG.8553	NA	NA	NA	NA	-6187,A03-39519
MSTRG.29136.1	A08	48867703	48871530	+	gene_id	MSTRG.29136	NA	NA	NA	NA	-1450,A08-28513
MSTRG.30546.2	A08	115152928	115154391	+	gene_id	MSTRG.30546	NA	NA	NA	NA	-258,A08-23953
MSTRG.29391.1	A08	78295476	78297444	-	gene_id	MSTRG.29391	NA	NA	NA	NA	175,A08-15848
MSTRG.59016.1	D02	5329	7999	-	gene_id	MSTRG.59016	NA	NA	NA	NA	2728,D02-15329
MSTRG.94002.1	D11	7935041	7937677	-	gene_id	MSTRG.94002	NA	NA	NA	NA	1229,D11-25773
MSTRG.51998.1	A13	30209303	30210496	-	gene_id	MSTRG.51998	NA	NA	NA	NA	-3246,A13-21664
MSTRG.41479.1	A11	4904850	4910120	+	gene_id	MSTRG.41479	NA	NA	NA	NA	-2281,A11-29875
MSTRG.58201.1	D01	56167712	56168472	-	gene_id	MSTRG.58201	NA	NA	NA	NA	-362,D01-18937
MSTRG.34107.2	A09	70566698	70568548	+	gene_id	MSTRG.34107	NA	NA	NA	NA	-106,A09-30754
MSTRG.79765.1	D07	28472288	28479905	-	gene_id	MSTRG.79765	NA	NA	NA	NA	-3330,D07-20754
MSTRG.36675.2	A10	1485725	1491634	+	gene_id	MSTRG.36675	NA	NA	NA	NA	-2619,A10-20404
MSTRG.32984.1	A09	55259843	55260610	+	gene_id	MSTRG.32984	NA	NA	NA	NA	37754,A09-25760
MSTRG.102457.1	D12	66111608	66113646	+	gene_id	MSTRG.102457	NA	NA	NA	NA	516,D12-38796
MSTRG.92174.1	D10	62163380	62165810	+	gene_id	MSTRG.92174	NA	NA	NA	NA	-833,D10-13622
MSTRG.85057.1	D08	65836281	65838980	+	gene_id	MSTRG.85057	NA	NA	NA	NA	98,D08-23569
MSTRG.78746.2	D07	12723505	12726464	-	gene_id	MSTRG.78746	NA	NA	NA	NA	-286,D07-15753
MSTRG.11826.1	A04	82026908	82031141	+	gene_id	MSTRG.11826	NA	NA	NA	NA	-1805,A04-11660
MSTRG.90061.1	D10	10838966	10843479	+	gene_id	MSTRG.90061	NA	NA	NA	NA	-1798,D10-34859
MSTRG.43775.3	A11	28082620	28085591	-	gene_id	MSTRG.43775	NA	NA	NA	NA	-855,A11-30609
MSTRG.39175.1	A10	86886541	86887160	+	gene_id	MSTRG.39175	NA	NA	NA	NA	49,A10-23618
MSTRG.31213.1	A08	121540333	121543248	-	gene_id	MSTRG.31213	NA	NA	NA	NA	-1157,A08-16188
MSTRG.71935.1	D05	19629152	19631587	-	gene_id	MSTRG.71935	NA	NA	NA	NA	-4812,D05-22396
MSTRG.90583.2	D10	19728544	19732042	-	gene_id	MSTRG.90583	NA	NA	NA	NA	1188,D10-28099
MSTRG.87836.1	D09	45592339	45593234	-	gene_id	MSTRG.87836	NA	NA	NA	NA	12617,D09-26290
MSTRG.20145.1	A06	2773025	2775620	+	gene_id	MSTRG.20145	NA	NA	NA	NA	-1069,A06-26123
MSTRG.60172.2	D02	11462886	11468969	-	gene_id	MSTRG.60172	NA	NA	NA	NA	-2794,D02-39264
MSTRG.63758.1	D03	15597721	15602018	+	gene_id	MSTRG.63758	NA	NA	NA	NA	-1448,D03-29784
MSTRG.53550.1	A13	100966716	100968616	+	gene_id	MSTRG.53550	NA	NA	NA	NA	1253,A13-18239
MSTRG.103362.1	D13	3000444	3001021	+	gene_id	MSTRG.103362	NA	NA	NA	NA	5657,D13-11777
MSTRG.35736.1	A09	82143610	82146112	+	gene_id	MSTRG.35736	NA	NA	NA	NA	-1400,A09-20404
MSTRG.17429.1	A05	36447678	36452492	-	gene_id	MSTRG.17429	NA	NA	NA	NA	-1957,A05-26222
MSTRG.75121.1	D06	20871907	20873285	-	gene_id	MSTRG.75121	NA	NA	NA	NA	-7,D06-27188
MSTRG.68128.1	D04	52564306	52566905	-	gene_id	MSTRG.68128	NA	NA	NA	NA	2730,D04-29951
MSTRG.46742.1	A12	6028267	6029208	+	gene_id	MSTRG.46742	NA	NA	NA	NA	1426,A12-33415
MSTRG.71792.1	D05	18446396	18448789	+	gene_id	MSTRG.71792	NA	NA	NA	NA	-141,D05-36080
MSTRG.51405.2	A13	5782532	5787936	+	gene_id	MSTRG.51405	NA	NA	NA	NA	-1818,A13-21790
MSTRG.65134.7	D03	51013078	51014711	+	gene_id	MSTRG.65134	NA	NA	NA	NA	4006,D03-14030
MSTRG.79835.1	D07	30696428	30700933	-	gene_id	MSTRG.79835	NA	NA	NA	NA	-1532,D07-32403
MSTRG.81700.1	D08	4312507	4318407	-	gene_id	MSTRG.81700	NA	NA	NA	NA	1040,D08-38892
MSTRG.26425.2	A07	67556700	67559743	+	gene_id	MSTRG.26425	NA	NA	NA	NA	-2184,A07-32637
MSTRG.95550.1	D11	20576282	20579182	+	gene_id	MSTRG.95550	NA	NA	NA	NA	-1120,D11-17520
MSTRG.94669.1	D11	12359453	12362774	+	gene_id	MSTRG.94669	NA	NA	NA	NA	-902,D11-34247
MSTRG.24571.1	A07	9142801	9148664	+	gene_id	MSTRG.24571	NA	NA	NA	NA	-2562,A07-19966
MSTRG.99852.2	D12	32213577	32289215	-	gene_id	MSTRG.99852	NA	NA	NA	NA	-14469,D12-27728
MSTRG.101403.1	D12	58852708	58856812	-	gene_id	MSTRG.101403	NA	NA	NA	NA	785,D12-17312
MSTRG.7728.2	A03	20207558	20208672	+	gene_id	MSTRG.7728	NA	NA	NA	NA	6,A03-19789
MSTRG.54953.1	Contig1234	61469	71496	-	gene_id	MSTRG.54953	NA	NA	NA	NA
MSTRG.58519.1	D01	59732836	59736079	-	gene_id	MSTRG.58519	NA	NA	NA	NA	95,D01-15013
MSTRG.96991.1	D11	60015532	60016548	-	gene_id	MSTRG.96991	NA	NA	NA	NA	506,D11-22640
MSTRG.85868.2	D09	14020594	14023745	-	gene_id	MSTRG.85868	NA	NA	NA	NA	-1180,D09-12399
MSTRG.45352.1	A11	117533499	117535067	+	gene_id	MSTRG.45352	NA	NA	NA	NA	-643,A11-39411
MSTRG.64697.2	D03	44930911	44936189	+	gene_id	MSTRG.64697	NA	NA	NA	NA	2255,D03-10493
MSTRG.102824.2	D12	68267097	68272378	+	gene_id	MSTRG.102824	NA	NA	NA	NA	244,D12-32286
MSTRG.93976.2	D11	7758189	7770844	-	gene_id	MSTRG.93976	NA	NA	NA	NA	5201,D11-44345
MSTRG.36769.1	A10	1943309	1944012	-	gene_id	MSTRG.36769	NA	NA	NA	NA	27003,A10-25243
MSTRG.27630.2	A08	618402	623286	+	gene_id	MSTRG.27630	NA	NA	NA	NA	80,A08-38006
MSTRG.15710.1	A05	20652708	20657223	+	gene_id	MSTRG.15710	NA	NA	NA	NA	-2006,A05-29020
MSTRG.99862.3	D12	35123278	35130603	+	gene_id	MSTRG.99862	NA	NA	NA	NA	-3347,D12-16418
MSTRG.18590.1	A05	89315597	89319990	-	gene_id	MSTRG.18590	NA	NA	NA	NA	2130,A05-74585
MSTRG.21016.2	A06	17358067	17358951	+	gene_id	MSTRG.21016	NA	NA	NA	NA	2749,A06-19340
MSTRG.6817.1	A03	3844561	3850296	+	gene_id	MSTRG.6817	NA	NA	NA	NA	-2468,A03-11568
MSTRG.83721.4	D08	53966937	53969228	+	gene_id	MSTRG.83721	NA	NA	NA	NA	2527,D08-17326
MSTRG.43619.2	A11	25571727	25574620	-	gene_id	MSTRG.43619	NA	NA	NA	NA	-1064,A11-19137
MSTRG.6598.1	A03	1700090	1704574	+	gene_id	MSTRG.6598	NA	NA	NA	NA	-1929,A03-34509
MSTRG.18312.4	A05	75700237	75847280	+	gene_id	MSTRG.18312	NA	NA	NA	NA	-262908,A05-35707
MSTRG.89320.2	D10	3496180	3501335	-	gene_id	MSTRG.89320	NA	NA	NA	NA	-2114,D10-15831
MSTRG.52864.1	A13	83346885	83350179	-	gene_id	MSTRG.52864	NA	NA	NA	NA	1146,A13-24919
MSTRG.84216.2	D08	59674521	59679435	+	gene_id	MSTRG.84216	NA	NA	NA	NA	-3125,D08-37235
MSTRG.93549.1	D11	5368341	5371389	-	gene_id	MSTRG.93549	NA	NA	NA	NA	1128,D11-45502
MSTRG.43583.2	A11	25088737	25092229	+	gene_id	MSTRG.43583	NA	NA	NA	NA	-1993,A11-28299
MSTRG.29114.1	A08	47032520	47033306	+	gene_id	MSTRG.29114	NA	NA	NA	NA	81643,A08-5019
MSTRG.69327.4	D05	2917075	2918640	+	gene_id	MSTRG.69327	NA	NA	NA	NA	873,D05-24669
MSTRG.30761.1	A08	117630335	117630864	+	gene_id	MSTRG.30761	NA	NA	NA	NA	5310,A08-21977
MSTRG.71469.1	D05	15633288	15634991	+	gene_id	MSTRG.71469	NA	NA	NA	NA	474,D05-21215
MSTRG.100181.3	D12	45383760	45386875	+	gene_id	MSTRG.100181	NA	NA	NA	NA	1718,D12-20944
MSTRG.3861.1	A02	2582944	2583914	-	gene_id	MSTRG.3861	NA	NA	NA	NA	-632,A02-19141
MSTRG.41964.5	A11	7725569	7727266	-	gene_id	MSTRG.41964	NA	NA	NA	NA	-1280,A11-29888
MSTRG.36829.1	A10	2293122	2296310	-	gene_id	MSTRG.36829	NA	NA	NA	NA	-1170,A10-19557
MSTRG.30908.1	A08	119172461	119177471	+	gene_id	MSTRG.30908	NA	NA	NA	NA	-1667,A08-26706
MSTRG.62012.1	D02	65937487	65940571	-	gene_id	MSTRG.62012	NA	NA	NA	NA	-104,D02-22211
MSTRG.50410.1	A12	109816045	109820987	-	gene_id	MSTRG.50410	NA	NA	NA	NA	-1130,A12-43556
MSTRG.28410.1	A08	7074061	7076087	-	gene_id	MSTRG.28410	NA	NA	NA	NA	-440,A08-13320
MSTRG.67576.1	D04	42782694	42784334	+	gene_id	MSTRG.67576	NA	NA	NA	NA	-8502,D04-28517
MSTRG.54143.1	A13	107699910	107701124	+	gene_id	MSTRG.54143	NA	NA	NA	NA	208,A13-15273
MSTRG.21719.1	A06	52834691	52836822	+	gene_id	MSTRG.21719	NA	NA	NA	NA	-12078,A06-15879
MSTRG.59406.1	D02	3107050	3111578	-	gene_id	MSTRG.59406	NA	NA	NA	NA	5166,D02-15394
MSTRG.22411.1	A06	118196332	118197477	+	gene_id	MSTRG.22411	NA	NA	NA	NA	-128,A06-22422
MSTRG.91213.1	D10	42328296	42328703	+	gene_id	MSTRG.91213	NA	NA	NA	NA	-12586,D10-24987
MSTRG.16111.1	A05	23145706	23147167	+	gene_id	MSTRG.16111	NA	NA	NA	NA	111,A05-32311
MSTRG.92813.4	D11	662178	665237	+	gene_id	MSTRG.92813	NA	NA	NA	NA	3450,D11-31876
MSTRG.2103.1	A01	61030759	61034832	-	gene_id	MSTRG.2103	NA	NA	NA	NA	-1464,A01-16844
MSTRG.84757.1	D08	64011439	64015915	-	gene_id	MSTRG.84757	NA	NA	NA	NA	-3921,D08-21544
MSTRG.50761.3	A13	341632	344813	-	gene_id	MSTRG.50761	NA	NA	NA	NA	-1060,A13-28096
MSTRG.58828.1	D01	62408467	62409427	+	gene_id	MSTRG.58828	NA	NA	NA	NA	-7267,D01-21259
MSTRG.48846.1	A12	96752469	96754764	+	gene_id	MSTRG.48846	NA	NA	NA	NA	-709,A12-42502
MSTRG.86690.2	D09	35977502	35979118	+	gene_id	MSTRG.86690	NA	NA	NA	NA	459,D09-20497
MSTRG.67335.10	D04	36415085	36423462	-	gene_id	MSTRG.67335	NA	NA	NA	NA	-3539,D04-20062
MSTRG.52859.1	A13	83303224	83304266	-	gene_id	MSTRG.52859	NA	NA	NA	NA	-39829,A13-20264
MSTRG.9242.1	A03	108119799	108120932	-	gene_id	MSTRG.9242	NA	NA	NA	NA	-232,A03-17697
MSTRG.4525.1	A02	10999433	11007002	-	gene_id	MSTRG.4525	NA	NA	NA	NA	380,A02-7655
MSTRG.88404.1	D09	48717077	48722780	-	gene_id	MSTRG.88404	NA	NA	NA	NA	-2467,D09-31250
MSTRG.50333.2	A12	109447051	109450680	+	gene_id	MSTRG.50333	NA	NA	NA	NA	-1631,A12-23962
MSTRG.45921.2	A11	124724858	124730588	-	gene_id	MSTRG.45921	NA	NA	NA	NA	-2297,A11-31788
MSTRG.39161.2	A10	86399930	86405095	+	gene_id	MSTRG.39161	NA	NA	NA	NA	-2164,A10-26141
MSTRG.14239.1	A05	11532414	11544133	-	gene_id	MSTRG.14239	NA	NA	NA	NA	-5420,A05-52591
MSTRG.8496.2	A03	76332189	76349925	-	gene_id	MSTRG.8496	NA	NA	NA	NA	13837,A03-23186
MSTRG.29741.1	A08	100614331	100615290	-	gene_id	MSTRG.29741	NA	NA	NA	NA	27788,A08-20349
MSTRG.102100.3	D12	63899929	63902910	-	gene_id	MSTRG.102100	NA	NA	NA	NA	-4473,D12-26673
MSTRG.26688.1	A07	88014071	88018868	-	gene_id	MSTRG.26688	NA	NA	NA	NA	1805,A07-1927
MSTRG.92052.1	D10	60480878	60485564	+	gene_id	MSTRG.92052	NA	NA	NA	NA	-1826,D10-12119
MSTRG.58076.1	D01	54560805	54561712	+	gene_id	MSTRG.58076	NA	NA	NA	NA	478,D01-28462
MSTRG.22196.1	A06	110243159	110245726	-	gene_id	MSTRG.22196	NA	NA	NA	NA	576,A06-34075
MSTRG.36528.1	A10	607908	616130	+	gene_id	MSTRG.36528	NA	NA	NA	NA	-11594,A10-20403
MSTRG.30718.1	A08	117305114	117306926	+	gene_id	MSTRG.30718	NA	NA	NA	NA	-228,A08-30812
MSTRG.77622.1	D07	2777752	2780688	-	gene_id	MSTRG.77622	NA	NA	NA	NA	1030,D07-30706
MSTRG.62599.1	D02	70224140	70230118	-	gene_id	MSTRG.62599	NA	NA	NA	NA	-2574,D02-19495
MSTRG.76054.1	D06	55279201	55281528	-	gene_id	MSTRG.76054	NA	NA	NA	NA	248,D06-23035
MSTRG.55236.1	Contig389	24688	25120	-	gene_id	MSTRG.55236	NA	NA	NA	NA
MSTRG.64716.1	D03	45162124	45164745	-	gene_id	MSTRG.64716	NA	NA	NA	NA	-2499,D03-12561
MSTRG.10136.1	A03	116125272	116127925	+	gene_id	MSTRG.10136	NA	NA	NA	NA	-227,A03-18594
MSTRG.82138.1	D08	10664634	10665119	+	gene_id	MSTRG.82138	NA	NA	NA	NA	27,D08-23060
MSTRG.70304.1	D05	8346759	8352544	-	gene_id	MSTRG.70304	NA	NA	NA	NA	1529,D05-47254
MSTRG.102714.1	D12	67616284	67619570	-	gene_id	MSTRG.102714	NA	NA	NA	NA	1306,D12-6690
MSTRG.98933.1	D12	8014971	8015289	+	gene_id	MSTRG.98933	NA	NA	NA	NA	154,D12-32771
MSTRG.501.1	A01	3453712	3454767	-	gene_id	MSTRG.501	NA	NA	NA	NA	-98,A01-15900
MSTRG.45420.1	A11	118165116	118166405	+	gene_id	MSTRG.45420	NA	NA	NA	NA	-260,A11-27575
MSTRG.91003.1	D10	30490861	30496348	+	gene_id	MSTRG.91003	NA	NA	NA	NA	-1301,D10-27396
MSTRG.548.2	A01	4183457	4187152	+	gene_id	MSTRG.548	NA	NA	NA	NA	-2413,A01-13733
MSTRG.103303.1	D13	2535026	2541066	+	gene_id	MSTRG.103303	NA	NA	NA	NA	879,D13-28709
MSTRG.28737.1	A08	13999334	13999648	-	gene_id	MSTRG.28737	NA	NA	NA	NA	4000,A08-15768
MSTRG.95410.1	D11	19329316	19334607	-	gene_id	MSTRG.95410	NA	NA	NA	NA	-837,D11-49763
MSTRG.90017.5	D10	10302071	10316222	+	gene_id	MSTRG.90017	NA	NA	NA	NA	-7577,D10-22470
MSTRG.25165.3	A07	17825210	17827771	-	gene_id	MSTRG.25165	NA	NA	NA	NA	-790,A07-16164
MSTRG.99847.1	D12	31700063	31704251	-	gene_id	MSTRG.99847	NA	NA	NA	NA	-1636,D12-34312
MSTRG.105178.3	D13	49309773	49312910	-	gene_id	MSTRG.105178	NA	NA	NA	NA	-1226,D13-18102
MSTRG.2215.1	A01	77502509	77505529	+	gene_id	MSTRG.2215	NA	NA	NA	NA	280,A01-4792
MSTRG.76109.1	D06	56654587	56656313	-	gene_id	MSTRG.76109	NA	NA	NA	NA	-394,D06-19294
MSTRG.35418.1	A09	80272120	80278488	+	gene_id	MSTRG.35418	NA	NA	NA	NA	-2688,A09-15789
MSTRG.43979.1	A11	39434015	39437742	+	gene_id	MSTRG.43979	NA	NA	NA	NA	-1319,A11-9112
MSTRG.66740.1	D04	12253418	12256104	-	gene_id	MSTRG.66740	NA	NA	NA	NA	-313,D04-25624
MSTRG.90278.1	D10	13516643	13520567	-	gene_id	MSTRG.90278	NA	NA	NA	NA	2475,D10-25344
MSTRG.99556.1	D12	19918966	19919974	+	gene_id	MSTRG.99556	NA	NA	NA	NA	-263,D12-31662
MSTRG.52196.1	A13	49059972	49060481	+	gene_id	MSTRG.52196	NA	NA	NA	NA	1549,A13-7153
MSTRG.39450.1	A10	102331089	102333489	+	gene_id	MSTRG.39450	NA	NA	NA	NA	-562,A10-21870
MSTRG.365.3	A01	2101499	2104495	-	gene_id	MSTRG.365	NA	NA	NA	NA	-1344,A01-28366
MSTRG.21082.1	A06	19551406	19554582	+	gene_id	MSTRG.21082	NA	NA	NA	NA	-1353,A06-13341
MSTRG.65333.1	D03	52691019	52696688	+	gene_id	MSTRG.65333	NA	NA	NA	NA	-1875,D03-3205
MSTRG.106318.2	D13	61141198	61142055	-	gene_id	MSTRG.106318	NA	NA	NA	NA	-118,D13-15235
MSTRG.26101.3	A07	45290058	45293672	+	gene_id	MSTRG.26101	NA	NA	NA	NA	-1527,A07-21827
MSTRG.98865.1	D12	7234658	7239113	-	gene_id	MSTRG.98865	NA	NA	NA	NA	-1563,D12-21697
MSTRG.68348.1	D04	54384676	54392541	-	gene_id	MSTRG.68348	NA	NA	NA	NA	3612,D04-16885
MSTRG.20817.1	A06	11835557	11844061	+	gene_id	MSTRG.20817	NA	NA	NA	NA	-3943,A06-7853
MSTRG.89815.1	D10	8154790	8161075	+	gene_id	MSTRG.89815	NA	NA	NA	NA	-2727,D10-4010
MSTRG.41660.1	A11	6062519	6065057	+	gene_id	MSTRG.41660	NA	NA	NA	NA	-829,A11-32426
MSTRG.94331.2	D11	9874092	9875369	+	gene_id	MSTRG.94331	NA	NA	NA	NA	-119,D11-23494
MSTRG.7031.1	A03	5969710	5973022	+	gene_id	MSTRG.7031	NA	NA	NA	NA	-1472,A03-32242
MSTRG.94219.1	D11	9185306	9186742	+	gene_id	MSTRG.94219	NA	NA	NA	NA	-3435,D11-21935
MSTRG.89309.1	D10	3473622	3477198	-	gene_id	MSTRG.89309	NA	NA	NA	NA	-2376,D10-12644
MSTRG.30109.6	A08	107528956	107536382	-	gene_id	MSTRG.30109	NA	NA	NA	NA	-140,A08-29394
MSTRG.38041.1	A10	18223850	18227970	-	gene_id	MSTRG.38041	NA	NA	NA	NA	1524,A10-4725
MSTRG.3065.1	A01	107386601	107390266	+	gene_id	MSTRG.3065	NA	NA	NA	NA	1559,A01-11557
MSTRG.44326.1	A11	67942407	67948859	-	gene_id	MSTRG.44326	NA	NA	NA	NA	1525,A11-48694
MSTRG.34459.1	A09	74040487	74042824	-	gene_id	MSTRG.34459	NA	NA	NA	NA	-222,A09-21505
MSTRG.68807.1	D05	248719	253655	+	gene_id	MSTRG.68807	NA	NA	NA	NA	-2028,D05-34833
MSTRG.106783.1	D13	64394532	64396804	+	gene_id	MSTRG.106783	NA	NA	NA	NA	9693,D13-29739
MSTRG.43634.2	A11	25807477	25809583	+	gene_id	MSTRG.43634	NA	NA	NA	NA	-801,A11-50037
MSTRG.67563.1	D04	42741710	42745172	-	gene_id	MSTRG.67563	NA	NA	NA	NA	2129,D04-16745
MSTRG.52045.1	A13	32232365	32237635	-	gene_id	MSTRG.52045	NA	NA	NA	NA	1998,A13-20243
MSTRG.30224.1	A08	110339370	110347094	-	gene_id	MSTRG.30224	NA	NA	NA	NA	-2929,A08-26849
MSTRG.11605.1	A04	76289248	76292363	+	gene_id	MSTRG.11605	NA	NA	NA	NA	-825,A04-10546
MSTRG.4191.2	A02	6556395	6561768	+	gene_id	MSTRG.4191	NA	NA	NA	NA	-2271,A02-23882
MSTRG.13520.1	A05	7317665	7318455	+	gene_id	MSTRG.13520	NA	NA	NA	NA	63,A05-5372
MSTRG.42862.1	A11	15831588	15832898	-	gene_id	MSTRG.42862	NA	NA	NA	NA	500,A11-37282
MSTRG.72360.1	D05	25363489	25367800	+	gene_id	MSTRG.72360	NA	NA	NA	NA	-1622,D05-2453
MSTRG.77000.4	D06	67664860	67674832	-	gene_id	MSTRG.77000	NA	NA	NA	NA	-4662,D06-12612
MSTRG.22102.2	A06	100955392	100959882	+	gene_id	MSTRG.22102	NA	NA	NA	NA	4,A06-11828
MSTRG.14379.1	A05	12386498	12389490	+	gene_id	MSTRG.14379	NA	NA	NA	NA	-2203,A05-78629
MSTRG.77733.1	D07	3482084	3486172	+	gene_id	MSTRG.77733	NA	NA	NA	NA	-1533,D07-16569
MSTRG.74405.5	D06	8467203	8471702	-	gene_id	MSTRG.74405	NA	NA	NA	NA	1772,D06-33798
MSTRG.83655.1	D08	53248070	53254478	-	gene_id	MSTRG.83655	NA	NA	NA	NA	-2504,D08-34440
MSTRG.26148.2	A07	46139184	46144267	+	gene_id	MSTRG.26148	NA	NA	NA	NA	-2269,A07-9351
MSTRG.74757.1	D06	13678296	13683909	-	gene_id	MSTRG.74757	NA	NA	NA	NA	1818,D06-18778
MSTRG.23213.6	A06	127435671	127437644	+	gene_id	MSTRG.23213	NA	NA	NA	NA	698,A06-16417
MSTRG.22079.1	A06	99589962	99590828	+	gene_id	MSTRG.22079	NA	NA	NA	NA	-66687,A06-28438
MSTRG.92970.1	D11	1609735	1614177	+	gene_id	MSTRG.92970	NA	NA	NA	NA	-1632,D11-48069
MSTRG.106194.2	D13	60245009	60246934	+	gene_id	MSTRG.106194	NA	NA	NA	NA	899,D13-24047
MSTRG.36241.2	A09	85141534	85151631	-	gene_id	MSTRG.36241	NA	NA	NA	NA	4445,A09-23097
MSTRG.32236.1	A09	6723473	6725855	-	gene_id	MSTRG.32236	NA	NA	NA	NA	614,A09-8337
MSTRG.64441.3	D03	40059496	40061231	-	gene_id	MSTRG.64441	NA	NA	NA	NA	168,D03-9622
MSTRG.10212.2	A04	26552	31242	+	gene_id	MSTRG.10212	NA	NA	NA	NA	-2713,A04-12752
MSTRG.55291.3	Contig441	16728	22898	+	gene_id	MSTRG.55291	NA	NA	NA	NA
MSTRG.14521.2	A05	13208588	13211929	+	gene_id	MSTRG.14521	NA	NA	NA	NA	-83,A05-43757
MSTRG.60195.1	D02	12311902	12315289	-	gene_id	MSTRG.60195	NA	NA	NA	NA	-24296,D02-6405
MSTRG.93777.1	D11	6727720	6733507	+	gene_id	MSTRG.93777	NA	NA	NA	NA	-2643,D11-23734
MSTRG.15680.1	A05	20466656	20467103	+	gene_id	MSTRG.15680	NA	NA	NA	NA	-4210,A05-61310
MSTRG.60241.1	D02	13246395	13250882	-	gene_id	MSTRG.60241	NA	NA	NA	NA	-2046,D02-24126
MSTRG.3412.1	A01	110892052	110896639	+	gene_id	MSTRG.3412	NA	NA	NA	NA	-1679,A01-28657
MSTRG.34561.1	A09	74556630	74561212	+	gene_id	MSTRG.34561	NA	NA	NA	NA	1338,A09-22000
MSTRG.86096.3	D09	26476657	26500108	-	gene_id	MSTRG.86096	NA	NA	NA	NA	-11891,D09-29545
MSTRG.59184.2	D02	667074	737046	+	gene_id	MSTRG.59184	NA	NA	NA	NA	13034,D02-11673
MSTRG.54484.4	A13	110510809	110513915	-	gene_id	MSTRG.54484	NA	NA	NA	NA	1076,A13-15402
MSTRG.38861.3	A10	74968589	74969128	-	gene_id	MSTRG.38861	NA	NA	NA	NA	-2446,A10-21853
MSTRG.25791.3	A07	29539803	29546433	+	gene_id	MSTRG.25791	NA	NA	NA	NA	-2594,A07-35674
MSTRG.85297.5	D09	438464	439996	+	gene_id	MSTRG.85297	NA	NA	NA	NA	3509,D09-23467
MSTRG.36978.1	A10	3460550	3462992	-	gene_id	MSTRG.36978	NA	NA	NA	NA	111,A10-22933
MSTRG.100926.1	D12	54102014	54110365	+	gene_id	MSTRG.100926	NA	NA	NA	NA	-3393,D12-22082
MSTRG.17336.1	A05	35108036	35109502	+	gene_id	MSTRG.17336	NA	NA	NA	NA	-156,A05-58592
MSTRG.15891.1	A05	21771802	21772321	+	gene_id	MSTRG.15891	NA	NA	NA	NA	1465,A05-26707
MSTRG.56258.3	D01	6073132	6078456	+	gene_id	MSTRG.56258	NA	NA	NA	NA	1883,D01-14193
MSTRG.102164.3	D12	64358929	64361227	+	gene_id	MSTRG.102164	NA	NA	NA	NA	2581,D12-17457
MSTRG.97147.2	D11	61738423	61742282	-	gene_id	MSTRG.97147	NA	NA	NA	NA	-1048,D11-33623
MSTRG.64458.1	D03	40432070	40435141	+	gene_id	MSTRG.64458	NA	NA	NA	NA	-801,D03-23727
MSTRG.4812.1	A02	25524100	25524823	+	gene_id	MSTRG.4812	NA	NA	NA	NA	42,A02-9966
MSTRG.766.1	A01	7114034	7117096	+	gene_id	MSTRG.766	NA	NA	NA	NA	1188,A01-32675
MSTRG.43224.1	A11	19406203	19413253	-	gene_id	MSTRG.43224	NA	NA	NA	NA	-389,A11-32089
MSTRG.75332.1	D06	25511273	25515017	-	gene_id	MSTRG.75332	NA	NA	NA	NA	-1298,D06-17921
MSTRG.25942.7	A07	33402984	33409506	-	gene_id	MSTRG.25942	NA	NA	NA	NA	-641,A07-14270
MSTRG.1440.1	A01	18108831	18109088	+	gene_id	MSTRG.1440	NA	NA	NA	NA	-105,A01-11851
MSTRG.38231.1	A10	21647274	21654071	+	gene_id	MSTRG.38231	NA	NA	NA	NA	-2745,A10-15267
MSTRG.54812.1	A13	112381326	112385664	+	gene_id	MSTRG.54812	NA	NA	NA	NA	28043,A13-18262
MSTRG.39193.5	A10	87066885	87080801	+	gene_id	MSTRG.39193	NA	NA	NA	NA	-11197,A10-25949
MSTRG.52526.1	A13	63863515	63864285	-	gene_id	MSTRG.52526	NA	NA	NA	NA	361971,A13-24902
MSTRG.37857.8	A10	13703719	13706700	+	gene_id	MSTRG.37857	NA	NA	NA	NA	897,A10-19280
MSTRG.100091.2	D12	44406308	44410373	+	gene_id	MSTRG.100091	NA	NA	NA	NA	1622,D12-24439
MSTRG.99618.1	D12	21692064	21692927	-	gene_id	MSTRG.99618	NA	NA	NA	NA	-685,D12-17758
MSTRG.95628.1	D11	21567797	21575035	+	gene_id	MSTRG.95628	NA	NA	NA	NA	-3209,D11-35544
MSTRG.61601.1	D02	59751642	59756160	-	gene_id	MSTRG.61601	NA	NA	NA	NA	-1845,D02-13386
MSTRG.34221.1	A09	71787872	71789803	-	gene_id	MSTRG.34221	NA	NA	NA	NA	2374,A09-16053
MSTRG.77332.2	D07	838044	841796	+	gene_id	MSTRG.77332	NA	NA	NA	NA	-1245,D07-22498
MSTRG.3096.1	A01	107681483	107684506	+	gene_id	MSTRG.3096	NA	NA	NA	NA	-1025,A01-21104
MSTRG.52170.1	A13	46276845	46278722	-	gene_id	MSTRG.52170	NA	NA	NA	NA	-798,A13-17340
MSTRG.102833.1	D12	68273601	68282267	-	gene_id	MSTRG.102833	NA	NA	NA	NA	-3895,D12-33464
MSTRG.2213.1	A01	77539786	77542615	-	gene_id	MSTRG.2213	NA	NA	NA	NA	29,A01-18519
MSTRG.97621.1	D11	68321146	68374118	-	gene_id	MSTRG.97621	NA	NA	NA	NA	-30517,D11-40012
MSTRG.85012.3	D08	65559930	65563138	-	gene_id	MSTRG.85012	NA	NA	NA	NA	-447,D08-23410
MSTRG.58480.2	D01	59417937	59420002	-	gene_id	MSTRG.58480	NA	NA	NA	NA	-494,D01-17010
MSTRG.34135.1	A09	70875140	70876537	+	gene_id	MSTRG.34135	NA	NA	NA	NA	140,A09-30755
MSTRG.102511.2	D12	66399340	66400097	+	gene_id	MSTRG.102511	NA	NA	NA	NA	228,D12-21671
MSTRG.9607.4	A03	112573500	112576284	-	gene_id	MSTRG.9607	NA	NA	NA	NA	-1102,A03-15323
MSTRG.85627.1	D09	7570871	7573707	-	gene_id	MSTRG.85627	NA	NA	NA	NA	-1063,D09-22252
MSTRG.49242.1	A12	101750913	101756334	-	gene_id	MSTRG.49242	NA	NA	NA	NA	1735,A12-25336
MSTRG.75534.1	D06	33735501	33738818	-	gene_id	MSTRG.75534	NA	NA	NA	NA	-1351,D06-13189
MSTRG.60626.3	D02	26113120	26118218	-	gene_id	MSTRG.60626	NA	NA	NA	NA	-2288,D02-10938
MSTRG.90329.1	D10	14428501	14429429	+	gene_id	MSTRG.90329	NA	NA	NA	NA	-24961,D10-14806
MSTRG.3565.1	A01	111920130	111922707	+	gene_id	MSTRG.3565	NA	NA	NA	NA	-137,A01-28066
MSTRG.61795.1	D02	62998964	62999608	-	gene_id	MSTRG.61795	NA	NA	NA	NA	1218,D02-23527
MSTRG.70321.1	D05	8532759	8535291	-	gene_id	MSTRG.70321	NA	NA	NA	NA	-714,D05-23352
MSTRG.75564.1	D06	34679623	34685464	+	gene_id	MSTRG.75564	NA	NA	NA	NA	-2463,D06-11635
MSTRG.92698.2	D11	193198	201664	-	gene_id	MSTRG.92698	NA	NA	NA	NA	5497,D11-30443
MSTRG.77526.1	D07	2162393	2165843	-	gene_id	MSTRG.77526	NA	NA	NA	NA	-1174,D07-28564
MSTRG.30475.1	A08	113686370	113688144	-	gene_id	MSTRG.30475	NA	NA	NA	NA	2565,A08-16387
MSTRG.25010.1	A07	15467958	15471501	+	gene_id	MSTRG.25010	NA	NA	NA	NA	11800,A07-15937
MSTRG.39143.9	A10	86020769	86023012	-	gene_id	MSTRG.39143	NA	NA	NA	NA	-483,A10-19514
MSTRG.11723.1	A04	79304787	79306887	+	gene_id	MSTRG.11723	NA	NA	NA	NA	-541,A04-880
MSTRG.84572.1	D08	62594170	62597484	+	gene_id	MSTRG.84572	NA	NA	NA	NA	-1100,D08-6773
MSTRG.70382.1	D05	8937885	8944344	+	gene_id	MSTRG.70382	NA	NA	NA	NA	2759,D05-20490
MSTRG.29645.2	A08	94148815	94154688	-	gene_id	MSTRG.29645	NA	NA	NA	NA	-2751,A08-35984
MSTRG.41950.5	A11	7617747	7625122	-	gene_id	MSTRG.41950	NA	NA	NA	NA	4142,A11-3344
MSTRG.3215.1	A01	109347487	109347879	-	gene_id	MSTRG.3215	NA	NA	NA	NA	1057,A01-4198
MSTRG.17183.1	A05	33194747	33199833	-	gene_id	MSTRG.17183	NA	NA	NA	NA	1837,A05-26217
MSTRG.104188.2	D13	16205843	16209865	-	gene_id	MSTRG.104188	NA	NA	NA	NA	1593,D13-12327
MSTRG.43751.1	A11	27717242	27720035	-	gene_id	MSTRG.43751	NA	NA	NA	NA	-877,A11-27066
MSTRG.33345.1	A09	61506162	61509143	+	gene_id	MSTRG.33345	NA	NA	NA	NA	-1032,A09-39099
MSTRG.27703.1	A08	1063515	1068542	-	gene_id	MSTRG.27703	NA	NA	NA	NA	1764,A08-16271
MSTRG.35151.2	A09	78453900	78455980	+	gene_id	MSTRG.35151	NA	NA	NA	NA	2445,A09-29201
MSTRG.19532.2	A05	113201431	113208241	-	gene_id	MSTRG.19532	NA	NA	NA	NA	-3246,A05-44506
MSTRG.55339.2	Contig477	32048	40012	+	gene_id	MSTRG.55339	NA	NA	NA	NA
MSTRG.33716.1	A09	66441480	66459196	+	gene_id	MSTRG.33716	NA	NA	NA	NA	2813,A09-36325
MSTRG.29190.3	A08	52812488	52818445	-	gene_id	MSTRG.29190	NA	NA	NA	NA	-1667,A08-21919
MSTRG.59348.1	D02	2610781	2616894	-	gene_id	MSTRG.59348	NA	NA	NA	NA	-5350,D02-26728
MSTRG.56721.4	D01	11863911	11866371	+	gene_id	MSTRG.56721	NA	NA	NA	NA	-3149,D01-17062
MSTRG.77750.1	D07	3607951	3609019	+	gene_id	MSTRG.77750	NA	NA	NA	NA	-134,D07-31337
MSTRG.44671.1	A11	100550806	100555737	+	gene_id	MSTRG.44671	NA	NA	NA	NA	1819,A11-33627
MSTRG.78903.1	D07	14810253	14811850	-	gene_id	MSTRG.78903	NA	NA	NA	NA	1124,D07-29671
MSTRG.24008.2	A07	4156074	4157046	-	gene_id	MSTRG.24008	NA	NA	NA	NA	1824,A07-4667
MSTRG.94498.1	D11	11054345	11057102	+	gene_id	MSTRG.94498	NA	NA	NA	NA	-1257,D11-29363
MSTRG.64326.1	D03	37627589	37636532	+	gene_id	MSTRG.64326	NA	NA	NA	NA	-3929,D03-3066
MSTRG.31582.1	A08	124328271	124331722	+	gene_id	MSTRG.31582	NA	NA	NA	NA	1074,A08-20833
MSTRG.55083.4	Contig239	39150	44453	+	gene_id	MSTRG.55083	NA	NA	NA	NA	-1976,Contig239-3
MSTRG.57401.1	D01	28314380	28315184	-	gene_id	MSTRG.57401	NA	NA	NA	NA	137,D01-33541
MSTRG.33115.1	A09	58691741	58693943	-	gene_id	MSTRG.33115	NA	NA	NA	NA	-2725,A09-36931
MSTRG.105341.1	D13	51664790	51665685	+	gene_id	MSTRG.105341	NA	NA	NA	NA	-1843,D13-17708
MSTRG.100944.1	D12	54474717	54475567	+	gene_id	MSTRG.100944	NA	NA	NA	NA	157,D12-23273
MSTRG.25703.1	A07	27611741	27612426	+	gene_id	MSTRG.25703	NA	NA	NA	NA	40877,A07-19792
MSTRG.93870.4	D11	7161039	7164987	+	gene_id	MSTRG.93870	NA	NA	NA	NA	-1526,D11-35985
MSTRG.13771.1	A05	8876407	8878715	+	gene_id	MSTRG.13771	NA	NA	NA	NA	261,A05-4375
MSTRG.27712.1	A08	1081691	1085691	-	gene_id	MSTRG.27712	NA	NA	NA	NA	-1879,A08-24461
MSTRG.69966.4	D05	6322921	6326286	-	gene_id	MSTRG.69966	NA	NA	NA	NA	-1425,D05-40225
MSTRG.81985.1	D08	7527684	7528810	+	gene_id	MSTRG.81985	NA	NA	NA	NA	-12233,D08-37753
MSTRG.91915.2	D10	58708420	58712921	-	gene_id	MSTRG.91915	NA	NA	NA	NA	-1584,D10-17788
MSTRG.57387.1	D01	28006046	28006781	+	gene_id	MSTRG.57387	NA	NA	NA	NA	-5295,D01-11402
MSTRG.95726.1	D11	22681412	22685136	-	gene_id	MSTRG.95726	NA	NA	NA	NA	-19,D11-51291
MSTRG.99606.1	D12	21343638	21347152	-	gene_id	MSTRG.99606	NA	NA	NA	NA	3900,D12-25254
MSTRG.59453.1	D02	3671957	3743038	+	gene_id	MSTRG.59453	NA	NA	NA	NA	22705,D02-25684
MSTRG.105926.1	D13	58518566	58519802	-	gene_id	MSTRG.105926	NA	NA	NA	NA	-1344,D13-26343
MSTRG.100270.1	D12	46495189	46499416	+	gene_id	MSTRG.100270	NA	NA	NA	NA	-1248,D12-39295
MSTRG.7852.1	A03	32934052	32934598	-	gene_id	MSTRG.7852	NA	NA	NA	NA	50769,A03-15495
MSTRG.83825.1	D08	54952292	54956977	-	gene_id	MSTRG.83825	NA	NA	NA	NA	-1850,D08-17905
MSTRG.61350.1	D02	53743268	53761498	-	gene_id	MSTRG.61350	NA	NA	NA	NA	-9035,D02-21484
MSTRG.29626.1	A08	93926268	93929371	-	gene_id	MSTRG.29626	NA	NA	NA	NA	-1153,A08-20454
MSTRG.65847.1	D04	1302882	1305732	+	gene_id	MSTRG.65847	NA	NA	NA	NA	-1062,D04-22958
MSTRG.39821.1	A10	110760995	110763294	-	gene_id	MSTRG.39821	NA	NA	NA	NA	701,A10-12229
MSTRG.93637.1	D11	6038381	6042264	-	gene_id	MSTRG.93637	NA	NA	NA	NA	-1346,D11-32343
MSTRG.10893.1	A04	13192075	13196292	-	gene_id	MSTRG.10893	NA	NA	NA	NA	-1677,A04-9974
MSTRG.96939.1	D11	59532551	59542435	+	gene_id	MSTRG.96939	NA	NA	NA	NA	-222,D11-37250
MSTRG.30029.1	A08	106537549	106539092	-	gene_id	MSTRG.30029	NA	NA	NA	NA	-431,A08-21019
MSTRG.50367.2	A12	109603205	109608499	+	gene_id	MSTRG.50367	NA	NA	NA	NA	-1547,A12-17812
MSTRG.62617.2	D02	70269567	70270363	-	gene_id	MSTRG.62617	NA	NA	NA	NA	-676,D02-30621
MSTRG.59826.1	D02	7065404	7068598	+	gene_id	MSTRG.59826	NA	NA	NA	NA	-2176,D02-16923
MSTRG.23747.1	A07	2291424	2293871	-	gene_id	MSTRG.23747	NA	NA	NA	NA	670,A07-14805
MSTRG.93635.1	D11	6007918	6010258	+	gene_id	MSTRG.93635	NA	NA	NA	NA	-1191,D11-31709
MSTRG.9508.1	A03	111254023	111263432	-	gene_id	MSTRG.9508	NA	NA	NA	NA	962,A03-3804
MSTRG.99652.2	D12	22543934	22546120	+	gene_id	MSTRG.99652	NA	NA	NA	NA	-939,D12-43379
MSTRG.19942.1	A06	924551	926574	+	gene_id	MSTRG.19942	NA	NA	NA	NA	-19,A06-21845
MSTRG.60416.1	D02	18884224	18887964	-	gene_id	MSTRG.60416	NA	NA	NA	NA	-717,D02-21983
MSTRG.57960.1	D01	52179489	52181570	+	gene_id	MSTRG.57960	NA	NA	NA	NA	89,D01-23481
MSTRG.79070.1	D07	17221535	17230208	+	gene_id	MSTRG.79070	NA	NA	NA	NA	-3724,D07-32635
MSTRG.16040.2	A05	22625412	22630375	-	gene_id	MSTRG.16040	NA	NA	NA	NA	1816,A05-40418
MSTRG.27169.4	A07	94744270	94747163	+	gene_id	MSTRG.27169	NA	NA	NA	NA	-903,A07-13718
MSTRG.83631.3	D08	52757898	52762604	+	gene_id	MSTRG.83631	NA	NA	NA	NA	2711,D08-32109
MSTRG.78579.3	D07	10906618	10908209	+	gene_id	MSTRG.78579	NA	NA	NA	NA	-111,D07-20084
MSTRG.88364.3	D09	48513010	48517054	-	gene_id	MSTRG.88364	NA	NA	NA	NA	-1613,D09-22902
MSTRG.55011.8	Contig147	28920	37908	+	gene_id	MSTRG.55011	NA	NA	NA	NA
MSTRG.76911.3	D06	67177919	67178520	+	gene_id	MSTRG.76911	NA	NA	NA	NA	627,D06-22717
MSTRG.83651.3	D08	53026873	53029655	-	gene_id	MSTRG.83651	NA	NA	NA	NA	-3604,D08-14864
MSTRG.81048.3	D08	24711	28160	-	gene_id	MSTRG.81048	NA	NA	NA	NA	1396,D08-25119
MSTRG.13497.3	A05	7108105	7113734	+	gene_id	MSTRG.13497	NA	NA	NA	NA	2230,A05-63657
MSTRG.91296.1	D10	46313863	46317357	+	gene_id	MSTRG.91296	NA	NA	NA	NA	-10431,D10-38705
MSTRG.30571.2	A08	115446002	115449756	-	gene_id	MSTRG.30571	NA	NA	NA	NA	-1680,A08-37883
MSTRG.95720.1	D11	22595866	22602907	+	gene_id	MSTRG.95720	NA	NA	NA	NA	-3242,D11-26225
MSTRG.83870.1	D08	55572765	55574630	-	gene_id	MSTRG.83870	NA	NA	NA	NA	-23,D08-21129
MSTRG.78046.1	D07	5819477	5825497	-	gene_id	MSTRG.78046	NA	NA	NA	NA	-1841,D07-20311
MSTRG.15691.1	A05	20547868	20557312	-	gene_id	MSTRG.15691	NA	NA	NA	NA	3596,A05-32150
MSTRG.102902.2	D12	68604692	68613828	+	gene_id	MSTRG.102902	NA	NA	NA	NA	-3648,D12-25962
MSTRG.92034.1	D10	60405861	60406715	+	gene_id	MSTRG.92034	NA	NA	NA	NA	381,D10-10884
MSTRG.80423.1	D07	52919555	52923312	+	gene_id	MSTRG.80423	NA	NA	NA	NA	-1439,D07-18433
MSTRG.77572.1	D07	2536900	2538302	+	gene_id	MSTRG.77572	NA	NA	NA	NA	-52,D07-16239
MSTRG.100186.3	D12	45459829	45462899	+	gene_id	MSTRG.100186	NA	NA	NA	NA	-508,D12-39605
MSTRG.2512.2	A01	97945194	97947881	-	gene_id	MSTRG.2512	NA	NA	NA	NA	481,A01-20050
MSTRG.25845.1	A07	30399881	30403050	+	gene_id	MSTRG.25845	NA	NA	NA	NA	-1113,A07-1041
MSTRG.96802.1	D11	57323298	57326117	+	gene_id	MSTRG.96802	NA	NA	NA	NA	-941,D11-25316
MSTRG.94625.1	D11	12077466	12082735	+	gene_id	MSTRG.94625	NA	NA	NA	NA	-3113,D11-42174
MSTRG.72366.1	D05	25428927	25431840	+	gene_id	MSTRG.72366	NA	NA	NA	NA	214,D05-33126
MSTRG.86077.2	D09	26141478	26145937	-	gene_id	MSTRG.86077	NA	NA	NA	NA	-1723,D09-19940
MSTRG.18316.2	A05	75645468	75672418	-	gene_id	MSTRG.18316	NA	NA	NA	NA	148093,A05-35707
MSTRG.83650.1	D08	53200241	53200802	+	gene_id	MSTRG.83650	NA	NA	NA	NA	43442,D08-19106
MSTRG.79382.2	D07	21916470	21917621	-	gene_id	MSTRG.79382	NA	NA	NA	NA	-10129,D07-3378
MSTRG.78866.2	D07	14303108	14304749	-	gene_id	MSTRG.78866	NA	NA	NA	NA	153,D07-25131
MSTRG.36105.1	A09	84572758	84575348	-	gene_id	MSTRG.36105	NA	NA	NA	NA	-1674,A09-29017
MSTRG.25631.1	A07	26475242	26477269	-	gene_id	MSTRG.25631	NA	NA	NA	NA	960,A07-25208
MSTRG.35244.1	A09	79075149	79076581	+	gene_id	MSTRG.35244	NA	NA	NA	NA	-22,A09-22409
MSTRG.40328.3	A10	118415546	118417901	+	gene_id	MSTRG.40328	NA	NA	NA	NA	828,A10-14988
MSTRG.18745.2	A05	101824878	101829034	+	gene_id	MSTRG.18745	NA	NA	NA	NA	14108,A05-40958
MSTRG.85107.1	D08	66114385	66123247	-	gene_id	MSTRG.85107	NA	NA	NA	NA	-4158,D08-14329
MSTRG.27745.1	A08	1321420	1323788	+	gene_id	MSTRG.27745	NA	NA	NA	NA	-1013,A08-21666
MSTRG.11691.2	A04	78697590	78699838	+	gene_id	MSTRG.11691	NA	NA	NA	NA	-528,A04-5305
MSTRG.27482.1	A07	97637031	97639289	+	gene_id	MSTRG.27482	NA	NA	NA	NA	-1128,A07-19117
MSTRG.66916.1	D04	15935475	15936696	+	gene_id	MSTRG.66916	NA	NA	NA	NA	515,D04-13208
MSTRG.25607.1	A07	25670559	25670993	+	gene_id	MSTRG.25607	NA	NA	NA	NA	-57,A07-23154
MSTRG.8747.1	A03	95540237	95545458	+	gene_id	MSTRG.8747	NA	NA	NA	NA	-1979,A03-35081
MSTRG.32020.2	A09	1712354	1720245	-	gene_id	MSTRG.32020	NA	NA	NA	NA	3388,A09-31126
MSTRG.16389.1	A05	25356881	25362317	-	gene_id	MSTRG.16389	NA	NA	NA	NA	2087,A05-32641
MSTRG.73942.1	D06	3341326	3344070	+	gene_id	MSTRG.73942	NA	NA	NA	NA	-10158,D06-12068
MSTRG.30896.2	A08	119076815	119079233	-	gene_id	MSTRG.30896	NA	NA	NA	NA	-98,A08-17230
MSTRG.94767.1	D11	13050059	13055395	-	gene_id	MSTRG.94767	NA	NA	NA	NA	-2408,D11-50175
MSTRG.9376.1	A03	109862629	109865394	-	gene_id	MSTRG.9376	NA	NA	NA	NA	35,A03-20905
MSTRG.16456.2	A05	25826857	25828675	-	gene_id	MSTRG.16456	NA	NA	NA	NA	13,A05-51954
MSTRG.55235.1	Contig389	23057	33645	-	gene_id	MSTRG.55235	NA	NA	NA	NA
MSTRG.74525.1	D06	9838183	9846481	-	gene_id	MSTRG.74525	NA	NA	NA	NA	-4963,D06-25780
MSTRG.45669.1	A11	122127373	122130715	-	gene_id	MSTRG.45669	NA	NA	NA	NA	9135,A11-41011
MSTRG.20994.2	A06	17298079	17300057	-	gene_id	MSTRG.20994	NA	NA	NA	NA	-195,A06-23023
MSTRG.63647.1	D03	12686447	12688421	+	gene_id	MSTRG.63647	NA	NA	NA	NA	735,D03-16111
MSTRG.28285.1	A08	6014603	6015406	+	gene_id	MSTRG.28285	NA	NA	NA	NA	51,A08-7224
MSTRG.4532.2	A02	11404783	11408200	+	gene_id	MSTRG.4532	NA	NA	NA	NA	-1303,A02-11682
MSTRG.61413.1	D02	56087014	56090861	+	gene_id	MSTRG.61413	NA	NA	NA	NA	-1173,D02-20816
MSTRG.14202.1	A05	11307732	11313678	+	gene_id	MSTRG.14202	NA	NA	NA	NA	-2192,A05-72694
MSTRG.4918.1	A02	34113677	34115379	+	gene_id	MSTRG.4918	NA	NA	NA	NA	98614,A02-17108
MSTRG.40710.2	A11	385127	393001	-	gene_id	MSTRG.40710	NA	NA	NA	NA	-3497,A11-28042
MSTRG.106772.1	D13	64353407	64357112	+	gene_id	MSTRG.106772	NA	NA	NA	NA	-2352,D13-13493
MSTRG.73693.1	D06	1051341	1054866	+	gene_id	MSTRG.73693	NA	NA	NA	NA	-1136,D06-11653
MSTRG.95511.6	D11	20208078	20208850	-	gene_id	MSTRG.95511	NA	NA	NA	NA	186,D11-56600
MSTRG.86676.1	D09	35873514	35875540	-	gene_id	MSTRG.86676	NA	NA	NA	NA	-699,D09-15765
MSTRG.71775.3	D05	18292132	18296183	+	gene_id	MSTRG.71775	NA	NA	NA	NA	-1351,D05-39113
MSTRG.81815.1	D08	5641056	5645733	-	gene_id	MSTRG.81815	NA	NA	NA	NA	1982,D08-11126
MSTRG.19833.1	A06	145494	148139	-	gene_id	MSTRG.19833	NA	NA	NA	NA	-2327,A06-22310
MSTRG.104957.1	D13	45620898	45625952	+	gene_id	MSTRG.104957	NA	NA	NA	NA	1020,D13-20650
MSTRG.20062.2	A06	1910134	1915455	-	gene_id	MSTRG.20062	NA	NA	NA	NA	-1985,A06-23891
MSTRG.15053.1	A05	16238022	16241357	+	gene_id	MSTRG.15053	NA	NA	NA	NA	1311,A05-41552
MSTRG.45791.1	A11	123856110	123860969	-	gene_id	MSTRG.45791	NA	NA	NA	NA	2685,A11-51252
MSTRG.94992.2	D11	14756059	14757918	+	gene_id	MSTRG.94992	NA	NA	NA	NA	-689,D11-56538
MSTRG.91162.1	D10	36767664	36770129	-	gene_id	MSTRG.91162	NA	NA	NA	NA	-752,D10-19914
MSTRG.88375.1	D09	48618875	48620768	+	gene_id	MSTRG.88375	NA	NA	NA	NA	-243,D09-17897
MSTRG.95545.2	D11	20505358	20510841	+	gene_id	MSTRG.95545	NA	NA	NA	NA	-2113,D11-38352
MSTRG.85579.2	D09	6542227	6544790	+	gene_id	MSTRG.85579	NA	NA	NA	NA	-1783,D09-30665
MSTRG.2510.4	A01	97940538	97942474	+	gene_id	MSTRG.2510	NA	NA	NA	NA	-1010,A01-28256
MSTRG.66334.1	D04	6482637	6488222	-	gene_id	MSTRG.66334	NA	NA	NA	NA	-2349,D04-14216
MSTRG.72744.2	D05	41334310	41336310	+	gene_id	MSTRG.72744	NA	NA	NA	NA	-753,D05-44966
MSTRG.23701.2	A07	1970080	1972748	+	gene_id	MSTRG.23701	NA	NA	NA	NA	833,A07-25128
MSTRG.10880.2	A04	12387715	12394285	-	gene_id	MSTRG.10880	NA	NA	NA	NA	-2952,A04-13075
MSTRG.86644.1	D09	35133871	35134929	-	gene_id	MSTRG.86644	NA	NA	NA	NA	1437,D09-21231
MSTRG.103109.4	D13	1219411	1221751	+	gene_id	MSTRG.103109	NA	NA	NA	NA	-777,D13-28510
MSTRG.71362.1	D05	14946929	14948456	+	gene_id	MSTRG.71362	NA	NA	NA	NA	-1378,D05-36331
MSTRG.49837.4	A12	106498682	106500997	+	gene_id	MSTRG.49837	NA	NA	NA	NA	1336,A12-35816
MSTRG.67811.2	D04	47710645	47713279	+	gene_id	MSTRG.67811	NA	NA	NA	NA	-542,D04-12002
MSTRG.28968.2	A08	29233896	29235038	+	gene_id	MSTRG.28968	NA	NA	NA	NA	-424,A08-15373
MSTRG.61320.1	D02	52997601	52998090	-	gene_id	MSTRG.61320	NA	NA	NA	NA	1609,D02-29711
MSTRG.55716.1	D01	774904	781632	-	gene_id	MSTRG.55716	NA	NA	NA	NA	-2061,D01-29711
MSTRG.36251.3	A09	85238820	85241508	-	gene_id	MSTRG.36251	NA	NA	NA	NA	115,A09-27416
MSTRG.9297.1	A03	109074373	109077007	+	gene_id	MSTRG.9297	NA	NA	NA	NA	-944,A03-19953
MSTRG.46149.1	A11	127114880	127119572	-	gene_id	MSTRG.46149	NA	NA	NA	NA	-1824,A11-24424
MSTRG.105250.1	D13	50595077	50597423	+	gene_id	MSTRG.105250	NA	NA	NA	NA	-1486,D13-14976
MSTRG.20319.4	A06	4297194	4302441	+	gene_id	MSTRG.20319	NA	NA	NA	NA	3602,A06-25677
MSTRG.16172.1	A05	23644423	23653417	+	gene_id	MSTRG.16172	NA	NA	NA	NA	-3998,A05-29538
MSTRG.84588.1	D08	62673463	62680165	-	gene_id	MSTRG.84588	NA	NA	NA	NA	-3002,D08-14767
MSTRG.11688.1	A04	78831290	78833438	-	gene_id	MSTRG.11688	NA	NA	NA	NA	-791,A04-8723
MSTRG.89789.1	D10	7639336	7641050	+	gene_id	MSTRG.89789	NA	NA	NA	NA	2489,D10-16571
MSTRG.47854.3	A12	81268981	81269595	-	gene_id	MSTRG.47854	NA	NA	NA	NA	-1688,A12-26530
MSTRG.46946.2	A12	9088837	9093004	+	gene_id	MSTRG.46946	NA	NA	NA	NA	-1736,A12-18391
MSTRG.104439.2	D13	26017160	26019135	-	gene_id	MSTRG.104439	NA	NA	NA	NA	-1242,D13-12643
MSTRG.69708.2	D05	4946432	4952378	-	gene_id	MSTRG.69708	NA	NA	NA	NA	-1434,D05-33674
MSTRG.74459.1	D06	9102419	9105243	-	gene_id	MSTRG.74459	NA	NA	NA	NA	17518,D06-18110
MSTRG.14872.1	A05	15103880	15105239	-	gene_id	MSTRG.14872	NA	NA	NA	NA	-370,A05-41300
MSTRG.35669.1	A09	81666397	81668580	+	gene_id	MSTRG.35669	NA	NA	NA	NA	-2583,A09-17760
MSTRG.34886.1	A09	76807991	76812300	+	gene_id	MSTRG.34886	NA	NA	NA	NA	-207,A09-32588
MSTRG.51201.1	A13	3840601	3848874	+	gene_id	MSTRG.51201	NA	NA	NA	NA	-3704,A13-17320
MSTRG.101868.1	D12	62379165	62380256	-	gene_id	MSTRG.101868	NA	NA	NA	NA	-4703,D12-22105
MSTRG.72948.1	D05	46020656	46021689	+	gene_id	MSTRG.72948	NA	NA	NA	NA	2379,D05-8994
MSTRG.27055.2	A07	93519730	93521616	-	gene_id	MSTRG.27055	NA	NA	NA	NA	959,A07-24575
MSTRG.63531.2	D03	5805829	5808220	+	gene_id	MSTRG.63531	NA	NA	NA	NA	5811,D03-22528
MSTRG.62971.2	D03	299619	302612	-	gene_id	MSTRG.62971	NA	NA	NA	NA	-1100,D03-14977
MSTRG.31406.1	A08	123191332	123194092	-	gene_id	MSTRG.31406	NA	NA	NA	NA	-1119,A08-22391
MSTRG.52928.1	A13	87072205	87074783	+	gene_id	MSTRG.52928	NA	NA	NA	NA	-462,A13-22126
MSTRG.76183.3	D06	58381118	58384534	-	gene_id	MSTRG.76183	NA	NA	NA	NA	-985,D06-10938
MSTRG.30911.2	A08	119144829	119152853	-	gene_id	MSTRG.30911	NA	NA	NA	NA	-292,A08-40319
MSTRG.16644.1	A05	27254287	27255281	+	gene_id	MSTRG.16644	NA	NA	NA	NA	2717,A05-38898
MSTRG.91569.1	D10	52874775	52876716	-	gene_id	MSTRG.91569	NA	NA	NA	NA	-62,D10-23017
MSTRG.48035.1	A12	84125472	84126194	-	gene_id	MSTRG.48035	NA	NA	NA	NA	-19,A12-30544
MSTRG.28395.1	A08	6740781	6744780	+	gene_id	MSTRG.28395	NA	NA	NA	NA	-1908,A08-23619
MSTRG.95081.2	D11	15578640	15580366	+	gene_id	MSTRG.95081	NA	NA	NA	NA	-2885,D11-15186
MSTRG.6329.1	A02	105790437	105792026	+	gene_id	MSTRG.6329	NA	NA	NA	NA	326,A02-17312
MSTRG.62702.1	D02	70760971	70761721	-	gene_id	MSTRG.62702	NA	NA	NA	NA	-12,D02-31183
MSTRG.12914.4	A05	3320820	3327546	-	gene_id	MSTRG.12914	NA	NA	NA	NA	2132,A05-40999
MSTRG.100731.1	D12	51842795	51843851	+	gene_id	MSTRG.100731	NA	NA	NA	NA	34,D12-46505
MSTRG.29154.1	A08	51297645	51300391	-	gene_id	MSTRG.29154	NA	NA	NA	NA	855,A08-25524
MSTRG.96755.2	D11	56745210	56749374	+	gene_id	MSTRG.96755	NA	NA	NA	NA	-2436,D11-24526
MSTRG.63827.1	D03	17478314	17481879	+	gene_id	MSTRG.63827	NA	NA	NA	NA	-1431,D03-12405
MSTRG.39810.1	A10	110334455	110335353	+	gene_id	MSTRG.39810	NA	NA	NA	NA	-76,A10-34841
MSTRG.26698.2	A07	88067650	88071816	-	gene_id	MSTRG.26698	NA	NA	NA	NA	-1667,A07-15425
MSTRG.33140.1	A09	59035920	59037648	+	gene_id	MSTRG.33140	NA	NA	NA	NA	96,A09-5726
MSTRG.3330.1	A01	110429589	110431659	-	gene_id	MSTRG.3330	NA	NA	NA	NA	-531,A01-31428
MSTRG.22494.1	A06	119232039	119233661	+	gene_id	MSTRG.22494	NA	NA	NA	NA	-122,A06-29019
MSTRG.22418.1	A06	118048288	118053864	-	gene_id	MSTRG.22418	NA	NA	NA	NA	-2360,A06-13309
MSTRG.6355.1	A02	105905715	105911507	+	gene_id	MSTRG.6355	NA	NA	NA	NA	-2245,A02-12610
MSTRG.80572.2	D07	54408730	54413205	-	gene_id	MSTRG.80572	NA	NA	NA	NA	2511,D07-18098
MSTRG.91785.3	D10	56171667	56195652	-	gene_id	MSTRG.91785	NA	NA	NA	NA	-8836,D10-31545
MSTRG.84560.1	D08	62560566	62563006	-	gene_id	MSTRG.84560	NA	NA	NA	NA	1065,D08-28737
MSTRG.14718.1	A05	14113392	14120136	+	gene_id	MSTRG.14718	NA	NA	NA	NA	-2755,A05-38610
MSTRG.50897.1	A13	1484940	1488105	+	gene_id	MSTRG.50897	NA	NA	NA	NA	-3964,A13-24000
MSTRG.31769.1	A08	125348227	125349643	+	gene_id	MSTRG.31769	NA	NA	NA	NA	449,A08-24004
MSTRG.51737.1	A13	14050466	14057913	+	gene_id	MSTRG.51737	NA	NA	NA	NA	-5143,A13-14318
MSTRG.62743.1	D02	70928717	70934789	+	gene_id	MSTRG.62743	NA	NA	NA	NA	2195,D02-25102
MSTRG.50845.1	A13	955259	965017	-	gene_id	MSTRG.50845	NA	NA	NA	NA	-4893,A13-15472
MSTRG.103475.14	D13	4024618	4026312	-	gene_id	MSTRG.103475	NA	NA	NA	NA	1195,D13-19462
MSTRG.50210.2	A12	108716209	108719396	-	gene_id	MSTRG.50210	NA	NA	NA	NA	-782,A12-22548
MSTRG.37130.4	A10	4260415	4263275	-	gene_id	MSTRG.37130	NA	NA	NA	NA	-692,A10-28011
MSTRG.156.4	A01	991325	993607	+	gene_id	MSTRG.156	NA	NA	NA	NA	-610,A01-13495
MSTRG.5296.1	A02	71784353	71788923	+	gene_id	MSTRG.5296	NA	NA	NA	NA	-1779,A02-696
MSTRG.57011.2	D01	17232862	17240920	+	gene_id	MSTRG.57011	NA	NA	NA	NA	-3632,D01-10806
MSTRG.35994.1	A09	83801379	83803629	+	gene_id	MSTRG.35994	NA	NA	NA	NA	-96,A09-24542
MSTRG.20037.1	A06	1679088	1680252	+	gene_id	MSTRG.20037	NA	NA	NA	NA	113,A06-10662
MSTRG.98858.1	D12	7182635	7186557	-	gene_id	MSTRG.98858	NA	NA	NA	NA	-1372,D12-26275
MSTRG.34139.3	A09	70829133	70832926	-	gene_id	MSTRG.34139	NA	NA	NA	NA	-1388,A09-23580
MSTRG.52869.2	A13	83352732	83358345	+	gene_id	MSTRG.52869	NA	NA	NA	NA	-2557,A13-20377
MSTRG.63611.2	D03	9807819	9810555	+	gene_id	MSTRG.63611	NA	NA	NA	NA	-2085,D03-2486
MSTRG.83213.1	D08	46871979	46884151	-	gene_id	MSTRG.83213	NA	NA	NA	NA	-1205,D08-21491
MSTRG.6343.1	A02	105850173	105854255	+	gene_id	MSTRG.6343	NA	NA	NA	NA	2861,A02-12952
MSTRG.106125.1	D13	59857919	59859923	+	gene_id	MSTRG.106125	NA	NA	NA	NA	-735,D13-33067
MSTRG.40353.1	A10	118631859	118633211	+	gene_id	MSTRG.40353	NA	NA	NA	NA	-108,A10-23192
MSTRG.12061.1	A04	83757278	83759238	+	gene_id	MSTRG.12061	NA	NA	NA	NA	648,A04-8040
MSTRG.6211.4	A02	105328715	105331224	+	gene_id	MSTRG.6211	NA	NA	NA	NA	-1700,A02-19276
MSTRG.84728.1	D08	63795478	63801831	-	gene_id	MSTRG.84728	NA	NA	NA	NA	-2870,D08-27233
MSTRG.51613.1	A13	11595002	11605189	-	gene_id	MSTRG.51613	NA	NA	NA	NA	-4369,A13-23554
MSTRG.42836.1	A11	15570504	15578507	-	gene_id	MSTRG.42836	NA	NA	NA	NA	2656,A11-31313
MSTRG.19479.5	A05	112598122	112606622	+	gene_id	MSTRG.19479	NA	NA	NA	NA	-3968,A05-64629
MSTRG.52579.1	A13	68901793	68918486	-	gene_id	MSTRG.52579	NA	NA	NA	NA	7514,A13-4321
MSTRG.34361.1	A09	73379866	73381897	-	gene_id	MSTRG.34361	NA	NA	NA	NA	-1530,A09-19403
MSTRG.49879.1	A12	106870309	106872340	+	gene_id	MSTRG.49879	NA	NA	NA	NA	1545,A12-13973
MSTRG.12766.1	A05	2631036	2633250	+	gene_id	MSTRG.12766	NA	NA	NA	NA	-1679,A05-29328
MSTRG.1756.3	A01	26489896	26494031	-	gene_id	MSTRG.1756	NA	NA	NA	NA	-1721,A01-26482
MSTRG.82810.2	D08	36666719	36670212	-	gene_id	MSTRG.82810	NA	NA	NA	NA	-1050,D08-31473
MSTRG.99216.1	D12	13221829	13225298	+	gene_id	MSTRG.99216	NA	NA	NA	NA	-1654,D12-36458
MSTRG.87116.1	D09	39996618	40008950	+	gene_id	MSTRG.87116	NA	NA	NA	NA	-5578,D09-3775
MSTRG.18007.1	A05	51787581	51791436	+	gene_id	MSTRG.18007	NA	NA	NA	NA	-1174,A05-33452
MSTRG.1096.1	A01	11734897	11738654	-	gene_id	MSTRG.1096	NA	NA	NA	NA	-1442,A01-14622
MSTRG.38062.2	A10	18507236	18524796	-	gene_id	MSTRG.38062	NA	NA	NA	NA	-8351,A10-18111
MSTRG.18847.2	A05	103709203	103712543	+	gene_id	MSTRG.18847	NA	NA	NA	NA	-1316,A05-57299
MSTRG.9310.1	A03	109219579	109222324	-	gene_id	MSTRG.9310	NA	NA	NA	NA	-1073,A03-18159
MSTRG.101748.1	D12	61521854	61525145	-	gene_id	MSTRG.101748	NA	NA	NA	NA	-1503,D12-50163
MSTRG.9151.1	A03	106401024	106406897	-	gene_id	MSTRG.9151	NA	NA	NA	NA	-2831,A03-17448
MSTRG.35097.1	A09	78190507	78192134	-	gene_id	MSTRG.35097	NA	NA	NA	NA	373,A09-15182
MSTRG.36249.1	A09	85234103	85237782	+	gene_id	MSTRG.36249	NA	NA	NA	NA	-1513,A09-33219
MSTRG.20000.1	A06	1490583	1491892	-	gene_id	MSTRG.20000	NA	NA	NA	NA	5426,A06-22322
MSTRG.92544.3	D10	66830846	66832312	-	gene_id	MSTRG.92544	NA	NA	NA	NA	562,D10-30388
MSTRG.46451.1	A12	2213448	2214373	+	gene_id	MSTRG.46451	NA	NA	NA	NA	621,A12-40263
MSTRG.53252.2	A13	95711154	95712951	+	gene_id	MSTRG.53252	NA	NA	NA	NA	-995,A13-5752
MSTRG.49282.1	A12	102067631	102070835	+	gene_id	MSTRG.49282	NA	NA	NA	NA	-1042,A12-9823
MSTRG.37399.1	A10	6319177	6320991	-	gene_id	MSTRG.37399	NA	NA	NA	NA	-4697,A10-17900
MSTRG.85187.1	D08	66450049	66453877	-	gene_id	MSTRG.85187	NA	NA	NA	NA	-1339,D08-30615
MSTRG.39795.1	A10	110041514	110045891	+	gene_id	MSTRG.39795	NA	NA	NA	NA	-1615,A10-1260
MSTRG.21165.3	A06	22815428	22817249	-	gene_id	MSTRG.21165	NA	NA	NA	NA	-1215,A06-13631
MSTRG.7616.1	A03	17564028	17565962	+	gene_id	MSTRG.7616	NA	NA	NA	NA	-45,A03-21816
MSTRG.52435.1	A13	54283773	54287658	+	gene_id	MSTRG.52435	NA	NA	NA	NA	-1247,A13-20956
MSTRG.3377.1	A01	110660426	110666948	-	gene_id	MSTRG.3377	NA	NA	NA	NA	2750,A01-21583
MSTRG.61012.1	D02	43793859	43794486	-	gene_id	MSTRG.61012	NA	NA	NA	NA	-1354,D02-23060
MSTRG.74828.2	D06	14783773	14787273	-	gene_id	MSTRG.74828	NA	NA	NA	NA	1334,D06-9180
MSTRG.33191.5	A09	59627498	59631024	+	gene_id	MSTRG.33191	NA	NA	NA	NA	2137,A09-24133
MSTRG.85569.1	D09	6513610	6516035	+	gene_id	MSTRG.85569	NA	NA	NA	NA	-673,D09-6244
MSTRG.20712.2	A06	9976470	9980292	+	gene_id	MSTRG.20712	NA	NA	NA	NA	1484,A06-6859
MSTRG.77823.1	D07	4240124	4242764	-	gene_id	MSTRG.77823	NA	NA	NA	NA	-986,D07-20437
MSTRG.94461.3	D11	10833413	10887300	+	gene_id	MSTRG.94461	NA	NA	NA	NA	-13238,D11-41827
MSTRG.103543.1	D13	4615386	4617421	+	gene_id	MSTRG.103543	NA	NA	NA	NA	-416,D13-11231
MSTRG.13252.1	A05	5802146	5803053	-	gene_id	MSTRG.13252	NA	NA	NA	NA	12971,A05-50751
MSTRG.56000.1	D01	2489861	2491451	+	gene_id	MSTRG.56000	NA	NA	NA	NA	-94,D01-15040
MSTRG.30911.7	A08	119149355	119154800	-	gene_id	MSTRG.30911	NA	NA	NA	NA	2944,A08-40319
MSTRG.95785.1	D11	23849029	23853561	+	gene_id	MSTRG.95785	NA	NA	NA	NA	-1611,D11-20793
MSTRG.23567.1	A07	1161209	1163442	-	gene_id	MSTRG.23567	NA	NA	NA	NA	1107,A07-30404
MSTRG.18015.1	A05	51957564	51963870	-	gene_id	MSTRG.18015	NA	NA	NA	NA	-2375,A05-36629
MSTRG.16906.2	A05	29892959	29895855	-	gene_id	MSTRG.16906	NA	NA	NA	NA	-950,A05-54298
MSTRG.99947.1	D12	38795294	38799153	+	gene_id	MSTRG.99947	NA	NA	NA	NA	1475,D12-30836
MSTRG.52439.1	A13	54430157	54431167	+	gene_id	MSTRG.52439	NA	NA	NA	NA	41022,A13-30965
MSTRG.85034.2	D08	65698506	65700684	-	gene_id	MSTRG.85034	NA	NA	NA	NA	-2077,D08-25644
MSTRG.8505.1	A03	77127052	77138029	-	gene_id	MSTRG.8505	NA	NA	NA	NA	2624,A03-25541
MSTRG.54795.1	A13	112258521	112261953	-	gene_id	MSTRG.54795	NA	NA	NA	NA	-137,A13-30847
MSTRG.36559.1	A10	859513	862563	-	gene_id	MSTRG.36559	NA	NA	NA	NA	-2953,A10-22919
MSTRG.59055.1	D01	63369044	63373025	-	gene_id	MSTRG.59055	NA	NA	NA	NA	-1376,D01-20642
MSTRG.37515.2	A10	7544602	7550658	+	gene_id	MSTRG.37515	NA	NA	NA	NA	-2377,A10-9839
MSTRG.85361.1	D09	1445877	1457372	+	gene_id	MSTRG.85361	NA	NA	NA	NA	-6179,D09-25055
MSTRG.42189.1	A11	9292514	9295313	-	gene_id	MSTRG.42189	NA	NA	NA	NA	-876,A11-23749
MSTRG.75819.1	D06	47336137	47338202	+	gene_id	MSTRG.75819	NA	NA	NA	NA	-297,D06-21099
MSTRG.92511.1	D10	66633063	66635730	+	gene_id	MSTRG.92511	NA	NA	NA	NA	-590,D10-11140
MSTRG.30354.2	A08	112034508	112035773	+	gene_id	MSTRG.30354	NA	NA	NA	NA	12474,A08-26313
MSTRG.1279.2	A01	14146696	14161498	+	gene_id	MSTRG.1279	NA	NA	NA	NA	-7161,A01-25055
MSTRG.65472.1	D03	53923122	53924878	+	gene_id	MSTRG.65472	NA	NA	NA	NA	10437,D03-28877
MSTRG.16751.2	A05	28299306	28302331	+	gene_id	MSTRG.16751	NA	NA	NA	NA	-1844,A05-39961
MSTRG.39839.2	A10	111428991	111431148	+	gene_id	MSTRG.39839	NA	NA	NA	NA	-824,A10-16680
MSTRG.17185.1	A05	33164766	33167211	+	gene_id	MSTRG.17185	NA	NA	NA	NA	-3049,A05-72342
MSTRG.10211.4	A04	111124	113353	-	gene_id	MSTRG.10211	NA	NA	NA	NA	-624,A04-10860
MSTRG.22861.1	A06	124332450	124336336	-	gene_id	MSTRG.22861	NA	NA	NA	NA	563,A06-13057
MSTRG.8921.2	A03	101411029	101413072	-	gene_id	MSTRG.8921	NA	NA	NA	NA	-1505,A03-18566
MSTRG.91513.1	D10	51501137	51501590	-	gene_id	MSTRG.91513	NA	NA	NA	NA	-18291,D10-20460
MSTRG.14082.4	A05	10586546	10592322	+	gene_id	MSTRG.14082	NA	NA	NA	NA	2900,A05-33523
MSTRG.71405.1	D05	15253249	15255313	-	gene_id	MSTRG.71405	NA	NA	NA	NA	756,D05-24608
MSTRG.105407.1	D13	52557883	52559816	-	gene_id	MSTRG.105407	NA	NA	NA	NA	-649,D13-16284
MSTRG.84639.1	D08	63145636	63148077	+	gene_id	MSTRG.84639	NA	NA	NA	NA	32109,D08-33915
MSTRG.43343.1	A11	21628214	21631155	-	gene_id	MSTRG.43343	NA	NA	NA	NA	-864,A11-26258
MSTRG.105379.3	D13	52230047	52233750	-	gene_id	MSTRG.105379	NA	NA	NA	NA	1930,D13-21447
MSTRG.39078.1	A10	83519712	83521111	-	gene_id	MSTRG.39078	NA	NA	NA	NA	2297,A10-34390
MSTRG.83747.2	D08	54276640	54277212	-	gene_id	MSTRG.83747	NA	NA	NA	NA	360,D08-9247
MSTRG.71987.2	D05	19993721	19998784	+	gene_id	MSTRG.71987	NA	NA	NA	NA	-2152,D05-24251
MSTRG.65275.1	D03	52232318	52232973	+	gene_id	MSTRG.65275	NA	NA	NA	NA	2792,D03-17402
MSTRG.19904.1	A06	506887	509665	-	gene_id	MSTRG.19904	NA	NA	NA	NA	-755,A06-15993
MSTRG.6914.2	A03	4730490	4733968	-	gene_id	MSTRG.6914	NA	NA	NA	NA	1163,A03-36371
MSTRG.74990.2	D06	18489173	18491667	-	gene_id	MSTRG.74990	NA	NA	NA	NA	-23,D06-16383
MSTRG.41151.1	A11	2937702	2939834	-	gene_id	MSTRG.41151	NA	NA	NA	NA	-378,A11-27446
MSTRG.12640.1	A05	2000489	2002222	-	gene_id	MSTRG.12640	NA	NA	NA	NA	-10940,A05-33338
MSTRG.18975.1	A05	105573097	105593373	+	gene_id	MSTRG.18975	NA	NA	NA	NA	-9200,A05-60045
MSTRG.22312.1	A06	115202482	115214071	-	gene_id	MSTRG.22312	NA	NA	NA	NA	-5358,A06-22568
MSTRG.28194.2	A08	4901569	4906573	+	gene_id	MSTRG.28194	NA	NA	NA	NA	-2407,A08-13026
MSTRG.92603.3	D10	67567289	67569988	-	gene_id	MSTRG.92603	NA	NA	NA	NA	11138,D10-13490
MSTRG.57907.1	D01	51070022	51070882	-	gene_id	MSTRG.57907	NA	NA	NA	NA	-532,D01-24721
MSTRG.13561.1	A05	7566095	7567663	+	gene_id	MSTRG.13561	NA	NA	NA	NA	25,A05-69487
MSTRG.9591.1	A03	112105820	112109843	-	gene_id	MSTRG.9591	NA	NA	NA	NA	-532,A03-20212
MSTRG.41767.1	A11	6548212	6557998	-	gene_id	MSTRG.41767	NA	NA	NA	NA	-18,A11-23632
MSTRG.47848.1	A12	81228577	81231884	+	gene_id	MSTRG.47848	NA	NA	NA	NA	-1090,A12-11486
MSTRG.29200.1	A08	53182088	53182612	-	gene_id	MSTRG.29200	NA	NA	NA	NA	76,A08-16832
MSTRG.21891.2	A06	73572054	73573363	+	gene_id	MSTRG.21891	NA	NA	NA	NA	-394,A06-18634
MSTRG.7246.1	A03	8897466	8902684	-	gene_id	MSTRG.7246	NA	NA	NA	NA	2564,A03-20360
MSTRG.6240.1	A02	105419958	105423956	-	gene_id	MSTRG.6240	NA	NA	NA	NA	1448,A02-17708
MSTRG.2950.1	A01	106060655	106062984	-	gene_id	MSTRG.2950	NA	NA	NA	NA	38,A01-18667
MSTRG.88986.1	D10	1640758	1644779	-	gene_id	MSTRG.88986	NA	NA	NA	NA	-1371,D10-15703
MSTRG.88952.2	D10	1446533	1450822	+	gene_id	MSTRG.88952	NA	NA	NA	NA	-1460,D10-35514
MSTRG.84801.2	D08	64319295	64322823	-	gene_id	MSTRG.84801	NA	NA	NA	NA	-1062,D08-27073
MSTRG.78147.1	D07	6726530	6731469	+	gene_id	MSTRG.78147	NA	NA	NA	NA	-1930,D07-2998
MSTRG.40848.2	A11	1329674	1332231	-	gene_id	MSTRG.40848	NA	NA	NA	NA	-865,A11-21472
MSTRG.84626.1	D08	62811331	62813073	+	gene_id	MSTRG.84626	NA	NA	NA	NA	-3062,D08-16572
MSTRG.25790.1	A07	29714746	29716687	-	gene_id	MSTRG.25790	NA	NA	NA	NA	-277,A07-9290
MSTRG.20916.7	A06	15909829	15913251	+	gene_id	MSTRG.20916	NA	NA	NA	NA	1221,A06-22031
MSTRG.23347.1	A06	128167586	128172909	-	gene_id	MSTRG.23347	NA	NA	NA	NA	-2347,A06-16176
MSTRG.7751.1	A03	22502233	22506081	-	gene_id	MSTRG.7751	NA	NA	NA	NA	-1782,A03-22672
MSTRG.7204.1	A03	8613755	8615436	+	gene_id	MSTRG.7204	NA	NA	NA	NA	2306,A03-15628
MSTRG.57815.1	D01	48396405	48399450	-	gene_id	MSTRG.57815	NA	NA	NA	NA	-1224,D01-17206
MSTRG.87181.1	D09	40571894	40573855	+	gene_id	MSTRG.87181	NA	NA	NA	NA	-435,D09-7881
MSTRG.99383.1	D12	16155651	16156893	+	gene_id	MSTRG.99383	NA	NA	NA	NA	-22,D12-20738
MSTRG.100517.1	D12	49358630	49359863	-	gene_id	MSTRG.100517	NA	NA	NA	NA	1773,D12-51125
MSTRG.99897.2	D12	36643759	36648245	-	gene_id	MSTRG.99897	NA	NA	NA	NA	-1972,D12-37707
MSTRG.30504.1	A08	114074493	114076650	+	gene_id	MSTRG.30504	NA	NA	NA	NA	-728,A08-32952
MSTRG.65404.1	D03	53357347	53364278	+	gene_id	MSTRG.65404	NA	NA	NA	NA	-3616,D03-19989
MSTRG.93540.1	D11	5278092	5279722	+	gene_id	MSTRG.93540	NA	NA	NA	NA	-10348,D11-49099
MSTRG.30389.1	A08	112377238	112377960	+	gene_id	MSTRG.30389	NA	NA	NA	NA	-5907,A08-21273
MSTRG.69648.1	D05	4609734	4613143	-	gene_id	MSTRG.69648	NA	NA	NA	NA	-730,D05-18508
MSTRG.93118.1	D11	2301878	2306355	+	gene_id	MSTRG.93118	NA	NA	NA	NA	-2223,D11-25886
MSTRG.96655.1	D11	53867215	53868514	+	gene_id	MSTRG.96655	NA	NA	NA	NA	219,D11-22955
MSTRG.36984.1	A10	3446638	3451116	-	gene_id	MSTRG.36984	NA	NA	NA	NA	27,A10-36085
MSTRG.23866.1	A07	3063969	3067112	-	gene_id	MSTRG.23866	NA	NA	NA	NA	6005,A07-16502
MSTRG.88189.1	D09	47578326	47581335	-	gene_id	MSTRG.88189	NA	NA	NA	NA	-809,D09-20422
MSTRG.30039.1	A08	106613330	106618744	+	gene_id	MSTRG.30039	NA	NA	NA	NA	-2132,A08-33528
MSTRG.70264.1	D05	7969248	7973861	+	gene_id	MSTRG.70264	NA	NA	NA	NA	-2476,D05-17264
MSTRG.67071.1	D04	21961048	21965495	-	gene_id	MSTRG.67071	NA	NA	NA	NA	3698,D04-16829
MSTRG.101010.3	D12	55083659	55097707	-	gene_id	MSTRG.101010	NA	NA	NA	NA	-6724,D12-31081
MSTRG.27138.1	A07	94427112	94429762	-	gene_id	MSTRG.27138	NA	NA	NA	NA	-929,A07-21087
MSTRG.71419.1	D05	15323333	15324863	-	gene_id	MSTRG.71419	NA	NA	NA	NA	-66,D05-27363
MSTRG.78329.7	D07	8227865	8230951	-	gene_id	MSTRG.78329	NA	NA	NA	NA	-1106,D07-17103
MSTRG.89682.4	D10	6481147	6488702	+	gene_id	MSTRG.89682	NA	NA	NA	NA	-3684,D10-429
MSTRG.85816.2	D09	11952286	11955746	+	gene_id	MSTRG.85816	NA	NA	NA	NA	-1162,D09-25074
MSTRG.65990.1	D04	2631174	2632849	+	gene_id	MSTRG.65990	NA	NA	NA	NA	76,D04-13187
MSTRG.36304.1	A09	85632639	85634008	-	gene_id	MSTRG.36304	NA	NA	NA	NA	-673,A09-18619
MSTRG.99596.1	D12	21182972	21183811	-	gene_id	MSTRG.99596	NA	NA	NA	NA	-23,D12-19995
MSTRG.4796.1	A02	24431366	24443247	-	gene_id	MSTRG.4796	NA	NA	NA	NA	34645,A02-21898
MSTRG.74853.2	D06	15090852	15098826	-	gene_id	MSTRG.74853	NA	NA	NA	NA	-3406,D06-28415
MSTRG.50656.1	A12	111400366	111404137	+	gene_id	MSTRG.50656	NA	NA	NA	NA	-1229,A12-23045
MSTRG.20656.3	A06	8772620	8774460	+	gene_id	MSTRG.20656	NA	NA	NA	NA	-3025,A06-25482
MSTRG.102316.1	D12	65327376	65329175	+	gene_id	MSTRG.102316	NA	NA	NA	NA	282,D12-41602
MSTRG.77625.2	D07	2685384	2693750	-	gene_id	MSTRG.77625	NA	NA	NA	NA	-3795,D07-20421
MSTRG.26136.10	A07	45829989	45837629	+	gene_id	MSTRG.26136	NA	NA	NA	NA	4019,A07-25595
MSTRG.104027.1	D13	11813386	11817898	-	gene_id	MSTRG.104027	NA	NA	NA	NA	-1499,D13-20516
MSTRG.60332.1	D02	15758037	15760338	+	gene_id	MSTRG.60332	NA	NA	NA	NA	436,D02-24294
MSTRG.7137.2	A03	7644408	7644762	-	gene_id	MSTRG.7137	NA	NA	NA	NA	-53,A03-29945
MSTRG.79993.1	D07	35991011	35991768	-	gene_id	MSTRG.79993	NA	NA	NA	NA	-63,D07-18609
MSTRG.18315.1	A05	75610400	75683662	+	gene_id	MSTRG.18315	NA	NA	NA	NA	-136181,A05-35707
MSTRG.51981.1	A13	29189844	29193399	+	gene_id	MSTRG.51981	NA	NA	NA	NA	1264,A13-17693
MSTRG.56714.2	D01	11814747	11818126	-	gene_id	MSTRG.56714	NA	NA	NA	NA	1494,D01-17061
MSTRG.9753.2	A03	113667873	113670539	-	gene_id	MSTRG.9753	NA	NA	NA	NA	993,A03-26781
MSTRG.52706.1	A13	76767150	76773336	+	gene_id	MSTRG.52706	NA	NA	NA	NA	-2551,A13-14398
MSTRG.8962.1	A03	101995959	101998236	+	gene_id	MSTRG.8962	NA	NA	NA	NA	-11,A03-27593
MSTRG.89813.2	D10	8096929	8098683	+	gene_id	MSTRG.89813	NA	NA	NA	NA	1180,D10-13065
MSTRG.103116.1	D13	1287265	1297589	+	gene_id	MSTRG.103116	NA	NA	NA	NA	-20687,D13-21376
MSTRG.47194.1	A12	14747520	14749225	-	gene_id	MSTRG.47194	NA	NA	NA	NA	40759,A12-25268
MSTRG.41461.3	A11	4834075	4836233	-	gene_id	MSTRG.41461	NA	NA	NA	NA	-1008,A11-17210
MSTRG.105011.1	D13	46605300	46610768	-	gene_id	MSTRG.105011	NA	NA	NA	NA	2031,D13-227
MSTRG.3116.1	A01	107779733	107783119	-	gene_id	MSTRG.3116	NA	NA	NA	NA	-1187,A01-20362
MSTRG.50036.1	A12	107923195	107929215	+	gene_id	MSTRG.50036	NA	NA	NA	NA	1189,A12-22441
MSTRG.11032.1	A04	27503436	27505393	-	gene_id	MSTRG.11032	NA	NA	NA	NA	62,A04-8975
MSTRG.85000.2	D08	65534599	65538601	-	gene_id	MSTRG.85000	NA	NA	NA	NA	-1495,D08-26890
MSTRG.45578.3	A11	120781246	120785174	+	gene_id	MSTRG.45578	NA	NA	NA	NA	2181,A11-29468
MSTRG.43491.2	A11	23768314	23771117	-	gene_id	MSTRG.43491	NA	NA	NA	NA	-394,A11-38158
MSTRG.43118.3	A11	18449418	18456857	+	gene_id	MSTRG.43118	NA	NA	NA	NA	2580,A11-55343
MSTRG.4069.3	A02	4913427	4916035	+	gene_id	MSTRG.4069	NA	NA	NA	NA	5392,A02-19153
MSTRG.104256.1	D13	18906870	18911064	+	gene_id	MSTRG.104256	NA	NA	NA	NA	-1470,D13-29321
MSTRG.59128.2	D02	536181	539902	+	gene_id	MSTRG.59128	NA	NA	NA	NA	-704,D02-32412
MSTRG.59917.1	D02	8080169	8083340	-	gene_id	MSTRG.59917	NA	NA	NA	NA	657,D02-643
MSTRG.21750.1	A06	54688322	54703696	-	gene_id	MSTRG.21750	NA	NA	NA	NA	815,A06-6560
MSTRG.54935.1	Contig1208	5417	8248	+	gene_id	MSTRG.54935	NA	NA	NA	NA
MSTRG.63366.1	D03	3400259	3403596	+	gene_id	MSTRG.63366	NA	NA	NA	NA	-937,D03-12392
MSTRG.46912.2	A12	8823781	8833641	+	gene_id	MSTRG.46912	NA	NA	NA	NA	-4258,A12-21985
MSTRG.52758.1	A13	78464456	78467697	+	gene_id	MSTRG.52758	NA	NA	NA	NA	-1084,A13-35283
MSTRG.48742.1	A12	95436238	95443021	+	gene_id	MSTRG.48742	NA	NA	NA	NA	-2725,A12-27588
MSTRG.39635.1	A10	106849104	106851541	+	gene_id	MSTRG.39635	NA	NA	NA	NA	241,A10-14096
MSTRG.32741.4	A09	44160750	44161809	-	gene_id	MSTRG.32741	NA	NA	NA	NA	193,A09-34989
MSTRG.27166.3	A07	94639729	94641500	+	gene_id	MSTRG.27166	NA	NA	NA	NA	1796,A07-13990
MSTRG.13133.1	A05	4851729	4853101	-	gene_id	MSTRG.13133	NA	NA	NA	NA	-7708,A05-77754
MSTRG.46991.1	A12	10549923	10550868	+	gene_id	MSTRG.46991	NA	NA	NA	NA	-4924,A12-23583
MSTRG.605.2	A01	4952033	4956742	+	gene_id	MSTRG.605	NA	NA	NA	NA	-14,A01-26403
MSTRG.82811.1	D08	36687455	36690148	+	gene_id	MSTRG.82811	NA	NA	NA	NA	-789,D08-33468
MSTRG.78971.2	D07	15886232	15890353	+	gene_id	MSTRG.78971	NA	NA	NA	NA	-1289,D07-34318
MSTRG.50329.1	A12	109483835	109485453	+	gene_id	MSTRG.50329	NA	NA	NA	NA	43,A12-29563
MSTRG.14563.1	A05	13347551	13348051	+	gene_id	MSTRG.14563	NA	NA	NA	NA	998,A05-36349
MSTRG.88680.1	D09	50044010	50049284	-	gene_id	MSTRG.88680	NA	NA	NA	NA	-2245,D09-16747
MSTRG.53604.1	A13	101985506	101986892	+	gene_id	MSTRG.53604	NA	NA	NA	NA	95,A13-13639
MSTRG.91714.3	D10	54348978	54358106	-	gene_id	MSTRG.91714	NA	NA	NA	NA	18577,D10-13660
MSTRG.72748.2	D05	41508105	41525282	-	gene_id	MSTRG.72748	NA	NA	NA	NA	-7995,D05-35069
MSTRG.35528.1	A09	80914659	80916748	-	gene_id	MSTRG.35528	NA	NA	NA	NA	-612,A09-25010
MSTRG.93891.1	D11	7228298	7237918	+	gene_id	MSTRG.93891	NA	NA	NA	NA	172,D11-26052
MSTRG.52562.1	A13	67803769	67808830	+	gene_id	MSTRG.52562	NA	NA	NA	NA	-2063,A13-36030
MSTRG.13903.1	A05	9613360	9619526	+	gene_id	MSTRG.13903	NA	NA	NA	NA	2625,A05-38156
MSTRG.77667.1	D07	3128514	3130332	+	gene_id	MSTRG.77667	NA	NA	NA	NA	-188,D07-39008
MSTRG.74846.1	D06	14973176	14976078	-	gene_id	MSTRG.74846	NA	NA	NA	NA	-575,D06-21506
MSTRG.74784.1	D06	14048963	14051477	+	gene_id	MSTRG.74784	NA	NA	NA	NA	-810,D06-14365
MSTRG.79157.1	D07	18602566	18604638	+	gene_id	MSTRG.79157	NA	NA	NA	NA	-70,D07-21151
MSTRG.22042.1	A06	96035704	96037888	-	gene_id	MSTRG.22042	NA	NA	NA	NA	104,A06-13876
MSTRG.81853.1	D08	5951630	5956523	+	gene_id	MSTRG.81853	NA	NA	NA	NA	-155,D08-27303
MSTRG.102828.2	D12	68304312	68304901	-	gene_id	MSTRG.102828	NA	NA	NA	NA	535,D12-22358
MSTRG.66173.2	D04	5013186	5014911	-	gene_id	MSTRG.66173	NA	NA	NA	NA	2422,D04-20853
MSTRG.85196.1	D08	66511746	66524193	-	gene_id	MSTRG.85196	NA	NA	NA	NA	-6483,D08-31105
MSTRG.36470.1	A10	89353	89908	+	gene_id	MSTRG.36470	NA	NA	NA	NA	-6558,A10-31602
MSTRG.24123.12	A07	5001633	5005538	-	gene_id	MSTRG.24123	NA	NA	NA	NA	4441,A07-14115
MSTRG.33967.1	A09	69135692	69137273	+	gene_id	MSTRG.33967	NA	NA	NA	NA	33,A09-17635
MSTRG.44499.2	A11	88152140	88156362	+	gene_id	MSTRG.44499	NA	NA	NA	NA	1700,A11-29436
MSTRG.72077.1	D05	21060604	21063965	+	gene_id	MSTRG.72077	NA	NA	NA	NA	-1216,D05-50218
MSTRG.59992.1	D02	8798865	8804513	+	gene_id	MSTRG.59992	NA	NA	NA	NA	2386,D02-14429
MSTRG.53734.2	A13	104392138	104397738	+	gene_id	MSTRG.53734	NA	NA	NA	NA	688,A13-319
MSTRG.57328.1	D01	25607409	25612361	+	gene_id	MSTRG.57328	NA	NA	NA	NA	-1742,D01-11625
MSTRG.47272.3	A12	17576628	17579403	+	gene_id	MSTRG.47272	NA	NA	NA	NA	1331,A12-42804
MSTRG.95872.2	D11	25608395	25611693	-	gene_id	MSTRG.95872	NA	NA	NA	NA	-963,D11-28724
MSTRG.73512.1	D05	54446245	54450219	-	gene_id	MSTRG.73512	NA	NA	NA	NA	239,D05-31615
MSTRG.45275.2	A11	116779904	116782458	-	gene_id	MSTRG.45275	NA	NA	NA	NA	-696,A11-24528
MSTRG.81517.2	D08	3030688	3031102	+	gene_id	MSTRG.81517	NA	NA	NA	NA	-608,D08-28126
MSTRG.26067.1	A07	41195221	41198129	+	gene_id	MSTRG.26067	NA	NA	NA	NA	226,A07-12964
MSTRG.81145.3	D08	598202	600202	-	gene_id	MSTRG.81145	NA	NA	NA	NA	-531,D08-34915
MSTRG.51121.1	A13	3253041	3255143	-	gene_id	MSTRG.51121	NA	NA	NA	NA	-657,A13-12821
MSTRG.34190.2	A09	71406373	71410887	+	gene_id	MSTRG.34190	NA	NA	NA	NA	-2387,A09-14013
MSTRG.32621.1	A09	32118451	32122348	-	gene_id	MSTRG.32621	NA	NA	NA	NA	-937,A09-38641
MSTRG.14607.1	A05	13606803	13608577	+	gene_id	MSTRG.14607	NA	NA	NA	NA	866,A05-47850
MSTRG.14336.1	A05	12114925	12123445	+	gene_id	MSTRG.14336	NA	NA	NA	NA	-4026,A05-59313
MSTRG.6261.7	A02	105523541	105523932	-	gene_id	MSTRG.6261	NA	NA	NA	NA	-475,A02-16629
MSTRG.51843.1	A13	16459431	16460510	+	gene_id	MSTRG.51843	NA	NA	NA	NA	30,A13-12133
MSTRG.86347.1	D09	32010693	32014202	-	gene_id	MSTRG.86347	NA	NA	NA	NA	-1367,D09-14643
MSTRG.84469.1	D08	61973535	61976498	+	gene_id	MSTRG.84469	NA	NA	NA	NA	-587,D08-17275
MSTRG.67765.1	D04	46419247	46422825	-	gene_id	MSTRG.67765	NA	NA	NA	NA	-1417,D04-25729
MSTRG.40357.1	A10	118613426	118616413	-	gene_id	MSTRG.40357	NA	NA	NA	NA	349,A10-24655
MSTRG.55218.1	Contig377	419	10071	+	gene_id	MSTRG.55218	NA	NA	NA	NA
MSTRG.32439.3	A09	14906146	14908844	+	gene_id	MSTRG.32439	NA	NA	NA	NA	-1078,A09-26897
MSTRG.102610.2	D12	66973884	66976314	-	gene_id	MSTRG.102610	NA	NA	NA	NA	-740,D12-33676
MSTRG.17115.1	A05	32488574	32490724	-	gene_id	MSTRG.17115	NA	NA	NA	NA	-735,A05-61941
MSTRG.31609.1	A08	124511167	124515569	+	gene_id	MSTRG.31609	NA	NA	NA	NA	-1683,A08-21200
MSTRG.62679.1	D02	70637421	70638091	+	gene_id	MSTRG.62679	NA	NA	NA	NA	-111,D02-29088
MSTRG.41768.4	A11	6557262	6557950	+	gene_id	MSTRG.41768	NA	NA	NA	NA	198,A11-36224
MSTRG.10508.4	A04	3457287	3461160	-	gene_id	MSTRG.10508	NA	NA	NA	NA	-827,A04-9408
MSTRG.5392.1	A02	81946393	81951365	-	gene_id	MSTRG.5392	NA	NA	NA	NA	1420,A02-5555
MSTRG.81171.1	D08	751749	753351	-	gene_id	MSTRG.81171	NA	NA	NA	NA	-484,D08-16442
MSTRG.47044.1	A12	11311054	11311877	+	gene_id	MSTRG.47044	NA	NA	NA	NA	-560,A12-24140
MSTRG.71382.1	D05	15070349	15074171	+	gene_id	MSTRG.71382	NA	NA	NA	NA	13991,D05-34735
MSTRG.28003.1	A08	3126207	3127665	-	gene_id	MSTRG.28003	NA	NA	NA	NA	162,A08-31418
MSTRG.91109.1	D10	35315477	35318069	-	gene_id	MSTRG.91109	NA	NA	NA	NA	2173,D10-34571
MSTRG.44939.1	A11	111791066	111795647	+	gene_id	MSTRG.44939	NA	NA	NA	NA	-1098,A11-34910
MSTRG.75739.3	D06	44623414	44627342	+	gene_id	MSTRG.75739	NA	NA	NA	NA	-16759,D06-20123
MSTRG.12625.1	A05	1921463	1921926	+	gene_id	MSTRG.12625	NA	NA	NA	NA	4786,A05-43689
MSTRG.88745.4	D10	235202	236058	+	gene_id	MSTRG.88745	NA	NA	NA	NA	26,D10-27724
MSTRG.72944.3	D05	45788735	45791724	-	gene_id	MSTRG.72944	NA	NA	NA	NA	-3277,D05-39489
MSTRG.82461.1	D08	20552978	20555056	-	gene_id	MSTRG.82461	NA	NA	NA	NA	397,D08-314
MSTRG.77506.1	D07	1922475	1935270	-	gene_id	MSTRG.77506	NA	NA	NA	NA	-5894,D07-25258
MSTRG.2959.2	A01	106132628	106134628	-	gene_id	MSTRG.2959	NA	NA	NA	NA	1939,A01-16143
MSTRG.69945.2	D05	6229115	6231904	+	gene_id	MSTRG.69945	NA	NA	NA	NA	814,D05-35407
MSTRG.27491.3	A07	97706848	97711757	+	gene_id	MSTRG.27491	NA	NA	NA	NA	-1882,A07-20719
MSTRG.44288.2	A11	66284425	66289910	-	gene_id	MSTRG.44288	NA	NA	NA	NA	-2313,A11-39963
MSTRG.106189.4	D13	60229694	60233077	-	gene_id	MSTRG.106189	NA	NA	NA	NA	-1343,D13-24043
MSTRG.69629.2	D05	4526427	4527839	-	gene_id	MSTRG.69629	NA	NA	NA	NA	531,D05-29918
MSTRG.63814.1	D03	17421932	17423602	+	gene_id	MSTRG.63814	NA	NA	NA	NA	-505,D03-10512
MSTRG.16531.1	A05	26514958	26516033	-	gene_id	MSTRG.16531	NA	NA	NA	NA	113,A05-54279
MSTRG.9263.1	A03	108326670	108330993	+	gene_id	MSTRG.9263	NA	NA	NA	NA	-1516,A03-31228
MSTRG.38457.2	A10	34024575	34028378	-	gene_id	MSTRG.38457	NA	NA	NA	NA	-1497,A10-36608
MSTRG.5880.2	A02	101935325	101939662	+	gene_id	MSTRG.5880	NA	NA	NA	NA	-1635,A02-6250
MSTRG.64150.1	D03	32754459	32754664	+	gene_id	MSTRG.64150	NA	NA	NA	NA	-74583,D03-16021
MSTRG.62510.5	D02	69680961	69682081	+	gene_id	MSTRG.62510	NA	NA	NA	NA	-2180,D02-21927
MSTRG.52207.2	A13	49571601	49574584	+	gene_id	MSTRG.52207	NA	NA	NA	NA	1132,A13-18506
MSTRG.41387.1	A11	4270951	4271330	-	gene_id	MSTRG.41387	NA	NA	NA	NA	-473,A11-22499
MSTRG.46886.11	A12	8453407	8456168	-	gene_id	MSTRG.46886	NA	NA	NA	NA	-1012,A12-18148
MSTRG.81541.1	D08	3137734	3142435	-	gene_id	MSTRG.81541	NA	NA	NA	NA	-2862,D08-41000
MSTRG.65342.3	D03	52714633	52716044	-	gene_id	MSTRG.65342	NA	NA	NA	NA	869,D03-18958
MSTRG.87660.1	D09	44500817	44502125	-	gene_id	MSTRG.87660	NA	NA	NA	NA	203,D09-10724
MSTRG.24122.6	A07	4993044	4999395	+	gene_id	MSTRG.24122	NA	NA	NA	NA	2925,A07-14115
MSTRG.19136.1	A05	108318389	108320184	+	gene_id	MSTRG.19136	NA	NA	NA	NA	-405,A05-53224
MSTRG.73316.3	D05	52171424	52175776	+	gene_id	MSTRG.73316	NA	NA	NA	NA	2431,D05-35093
MSTRG.79068.1	D07	17197431	17202426	+	gene_id	MSTRG.79068	NA	NA	NA	NA	-427,D07-12489
MSTRG.91231.1	D10	42418343	42428094	-	gene_id	MSTRG.91231	NA	NA	NA	NA	3884,D10-29457
MSTRG.79352.1	D07	21452948	21453923	-	gene_id	MSTRG.79352	NA	NA	NA	NA	-2202,D07-32943
MSTRG.88753.2	D10	277307	280100	-	gene_id	MSTRG.88753	NA	NA	NA	NA	1001,D10-17510
MSTRG.14878.2	A05	15075215	15080741	+	gene_id	MSTRG.14878	NA	NA	NA	NA	-2390,A05-19361
MSTRG.83251.2	D08	47732380	47735989	+	gene_id	MSTRG.83251	NA	NA	NA	NA	-1773,D08-34123
MSTRG.77495.1	D07	2008973	2010094	+	gene_id	MSTRG.77495	NA	NA	NA	NA	-877,D07-17641
MSTRG.83156.1	D08	45358511	45359504	-	gene_id	MSTRG.83156	NA	NA	NA	NA	3940,D08-39432
MSTRG.17862.1	A05	45179619	45181960	-	gene_id	MSTRG.17862	NA	NA	NA	NA	495,A05-60948
MSTRG.3405.5	A01	110825811	110832595	+	gene_id	MSTRG.3405	NA	NA	NA	NA	3760,A01-14862
MSTRG.89381.1	D10	4078086	4085624	+	gene_id	MSTRG.89381	NA	NA	NA	NA	-3286,D10-16953
MSTRG.30993.1	A08	119797006	119802789	-	gene_id	MSTRG.30993	NA	NA	NA	NA	2259,A08-14455
MSTRG.40874.2	A11	1399770	1405601	-	gene_id	MSTRG.40874	NA	NA	NA	NA	5895,A11-23826
MSTRG.63480.3	D03	4970454	4972980	+	gene_id	MSTRG.63480	NA	NA	NA	NA	-153,D03-18127
MSTRG.62418.1	D02	69087808	69090000	+	gene_id	MSTRG.62418	NA	NA	NA	NA	-2545,D02-20855
MSTRG.43039.2	A11	17667657	17674044	-	gene_id	MSTRG.43039	NA	NA	NA	NA	-2227,A11-29934
MSTRG.33759.1	A09	66617814	66627281	-	gene_id	MSTRG.33759	NA	NA	NA	NA	-4359,A09-14742
MSTRG.20129.1	A06	2598448	2600171	-	gene_id	MSTRG.20129	NA	NA	NA	NA	-3768,A06-29709
MSTRG.54064.1	A13	107203937	107206106	-	gene_id	MSTRG.54064	NA	NA	NA	NA	-668,A13-22470
MSTRG.92602.1	D10	67624981	67627611	+	gene_id	MSTRG.92602	NA	NA	NA	NA	584,D10-15392
MSTRG.67268.1	D04	34508846	34517700	-	gene_id	MSTRG.67268	NA	NA	NA	NA	-3839,D04-10934
MSTRG.76575.1	D06	63488491	63504226	-	gene_id	MSTRG.76575	NA	NA	NA	NA	-7174,D06-26817
MSTRG.106461.1	D13	62426805	62430234	-	gene_id	MSTRG.106461	NA	NA	NA	NA	856,D13-19436
MSTRG.67875.1	D04	48889276	48893907	-	gene_id	MSTRG.67875	NA	NA	NA	NA	2310,D04-27071
MSTRG.19548.1	A05	113322526	113322985	+	gene_id	MSTRG.19548	NA	NA	NA	NA	-8,A05-27322
MSTRG.62410.1	D02	69017632	69027556	+	gene_id	MSTRG.62410	NA	NA	NA	NA	-4469,D02-16901
MSTRG.69136.1	D05	2065333	2068865	-	gene_id	MSTRG.69136	NA	NA	NA	NA	5814,D05-25861
MSTRG.96963.3	D11	59625154	59629427	-	gene_id	MSTRG.96963	NA	NA	NA	NA	-1425,D11-16671
MSTRG.73906.1	D06	2749766	2754279	+	gene_id	MSTRG.73906	NA	NA	NA	NA	-1912,D06-5792
MSTRG.38178.1	A10	21165108	21168450	-	gene_id	MSTRG.38178	NA	NA	NA	NA	1170,A10-39529
MSTRG.57834.1	D01	48836700	48846479	-	gene_id	MSTRG.57834	NA	NA	NA	NA	-4667,D01-23091
MSTRG.60431.2	D02	19413878	19418130	-	gene_id	MSTRG.60431	NA	NA	NA	NA	-1273,D02-19968
MSTRG.106120.1	D13	59843551	59845882	+	gene_id	MSTRG.106120	NA	NA	NA	NA	-54,D13-33066
MSTRG.25985.1	A07	34991731	34997787	-	gene_id	MSTRG.25985	NA	NA	NA	NA	-2564,A07-39839
MSTRG.103450.1	D13	3725955	3727941	+	gene_id	MSTRG.103450	NA	NA	NA	NA	4505,D13-18456
MSTRG.30190.1	A08	109916844	109921383	+	gene_id	MSTRG.30190	NA	NA	NA	NA	-1547,A08-10284
MSTRG.30100.2	A08	107749818	107751787	-	gene_id	MSTRG.30100	NA	NA	NA	NA	472,A08-23541
MSTRG.45523.1	A11	119402974	119411062	-	gene_id	MSTRG.45523	NA	NA	NA	NA	-5839,A11-33217
MSTRG.29873.1	A08	102658487	102661218	-	gene_id	MSTRG.29873	NA	NA	NA	NA	-580,A08-33213
MSTRG.50653.1	A12	111404570	111405824	-	gene_id	MSTRG.50653	NA	NA	NA	NA	-1649,A12-25712
MSTRG.98994.4	D12	9053862	9054351	-	gene_id	MSTRG.98994	NA	NA	NA	NA	-263,D12-27039
MSTRG.85355.1	D09	1512682	1520506	-	gene_id	MSTRG.85355	NA	NA	NA	NA	3193,D09-16018
MSTRG.69060.1	D05	1700784	1701794	+	gene_id	MSTRG.69060	NA	NA	NA	NA	-3111,D05-19903
MSTRG.59182.6	D02	660764	686218	-	gene_id	MSTRG.59182	NA	NA	NA	NA	-5396,D02-16591
MSTRG.77609.1	D07	2675769	2682188	-	gene_id	MSTRG.77609	NA	NA	NA	NA	-2009,D07-34168
MSTRG.45621.3	A11	121461092	121463361	+	gene_id	MSTRG.45621	NA	NA	NA	NA	-412,A11-47909
MSTRG.40672.2	A11	151920	155258	+	gene_id	MSTRG.40672	NA	NA	NA	NA	-1558,A11-1328
MSTRG.52582.2	A13	68836567	68841416	-	gene_id	MSTRG.52582	NA	NA	NA	NA	3601,A13-20485
MSTRG.50492.1	A12	110348574	110350628	+	gene_id	MSTRG.50492	NA	NA	NA	NA	436,A12-5455
MSTRG.59644.1	D02	5361507	5362363	+	gene_id	MSTRG.59644	NA	NA	NA	NA	24673,D02-15460
MSTRG.42288.2	A11	9931049	9936663	-	gene_id	MSTRG.42288	NA	NA	NA	NA	-2375,A11-19987
MSTRG.69223.1	D05	2324681	2326911	-	gene_id	MSTRG.69223	NA	NA	NA	NA	-574,D05-18805
MSTRG.35566.2	A09	81096933	81097532	+	gene_id	MSTRG.35566	NA	NA	NA	NA	-1515,A09-16947
MSTRG.9864.1	A03	114502519	114505030	+	gene_id	MSTRG.9864	NA	NA	NA	NA	-1370,A03-17791
MSTRG.49960.2	A12	107413975	107416316	-	gene_id	MSTRG.49960	NA	NA	NA	NA	-671,A12-20259
MSTRG.83122.8	D08	44616642	44622982	-	gene_id	MSTRG.83122	NA	NA	NA	NA	1354,D08-29327
MSTRG.68577.1	D04	56586022	56590456	-	gene_id	MSTRG.68577	NA	NA	NA	NA	1802,D04-24986
MSTRG.39160.2	A10	86396855	86399079	+	gene_id	MSTRG.39160	NA	NA	NA	NA	-246,A10-1760
MSTRG.48397.3	A12	89675717	89676549	+	gene_id	MSTRG.48397	NA	NA	NA	NA	-450,A12-16793
MSTRG.97610.1	D11	67911918	67917907	+	gene_id	MSTRG.97610	NA	NA	NA	NA	4322,D11-34603
MSTRG.20850.1	A06	12379036	12382722	-	gene_id	MSTRG.20850	NA	NA	NA	NA	-1470,A06-34351
MSTRG.14362.2	A05	12273765	12277200	-	gene_id	MSTRG.14362	NA	NA	NA	NA	-1296,A05-30684
MSTRG.101315.1	D12	57872319	57875439	-	gene_id	MSTRG.101315	NA	NA	NA	NA	-1072,D12-44802
MSTRG.89342.1	D10	3694793	3699003	+	gene_id	MSTRG.89342	NA	NA	NA	NA	-1661,D10-23434
MSTRG.12592.1	A05	1514038	1519856	-	gene_id	MSTRG.12592	NA	NA	NA	NA	2639,A05-44781
MSTRG.63014.1	D03	524212	530425	-	gene_id	MSTRG.63014	NA	NA	NA	NA	1410,D03-10309
MSTRG.33634.1	A09	65548603	65549279	+	gene_id	MSTRG.33634	NA	NA	NA	NA	-59563,A09-29111
MSTRG.99518.2	D12	18645961	18649054	-	gene_id	MSTRG.99518	NA	NA	NA	NA	-1063,D12-21835
MSTRG.85639.1	D09	7733859	7741924	-	gene_id	MSTRG.85639	NA	NA	NA	NA	-3384,D09-12170
MSTRG.41876.1	A11	7263995	7265365	-	gene_id	MSTRG.41876	NA	NA	NA	NA	3605,A11-44293
MSTRG.24325.3	A07	6815376	6819547	+	gene_id	MSTRG.24325	NA	NA	NA	NA	744,A07-32132
MSTRG.62128.1	D02	67001610	67004918	+	gene_id	MSTRG.62128	NA	NA	NA	NA	-881,D02-11249
MSTRG.46155.1	A11	127152848	127153617	+	gene_id	MSTRG.46155	NA	NA	NA	NA	-76,A11-39751
MSTRG.72961.1	D05	46111876	46119057	-	gene_id	MSTRG.72961	NA	NA	NA	NA	-3012,D05-38271
MSTRG.70094.1	D05	7153276	7159701	-	gene_id	MSTRG.70094	NA	NA	NA	NA	-2820,D05-23802
MSTRG.101239.1	D12	57357378	57361398	-	gene_id	MSTRG.101239	NA	NA	NA	NA	-1868,D12-6800
MSTRG.75374.1	D06	26474442	26478755	+	gene_id	MSTRG.75374	NA	NA	NA	NA	-1070,D06-6257
MSTRG.60738.1	D02	30577586	30582562	+	gene_id	MSTRG.60738	NA	NA	NA	NA	2922,D02-36311
MSTRG.105998.1	D13	58980240	58984210	-	gene_id	MSTRG.105998	NA	NA	NA	NA	-1440,D13-19308
MSTRG.85657.1	D09	7953860	7957718	-	gene_id	MSTRG.85657	NA	NA	NA	NA	1154,D09-26371
MSTRG.96228.1	D11	35945452	35955537	-	gene_id	MSTRG.96228	NA	NA	NA	NA	-4497,D11-32024
MSTRG.82093.1	D08	9608120	9612877	+	gene_id	MSTRG.82093	NA	NA	NA	NA	-1937,D08-26948
MSTRG.105039.1	D13	46891061	46893509	-	gene_id	MSTRG.105039	NA	NA	NA	NA	-976,D13-22866
MSTRG.61279.1	D02	51921661	51922803	-	gene_id	MSTRG.61279	NA	NA	NA	NA	-2528,D02-25391
MSTRG.26888.1	A07	91952074	91953893	-	gene_id	MSTRG.26888	NA	NA	NA	NA	-14312,A07-23381
MSTRG.62453.2	D02	69281023	69283695	-	gene_id	MSTRG.62453	NA	NA	NA	NA	704,D02-18638
MSTRG.9842.1	A03	114406352	114412578	+	gene_id	MSTRG.9842	NA	NA	NA	NA	2816,A03-13787
MSTRG.20528.1	A06	7546892	7549140	-	gene_id	MSTRG.20528	NA	NA	NA	NA	421,A06-15553
MSTRG.18223.1	A05	72811838	72814636	+	gene_id	MSTRG.18223	NA	NA	NA	NA	-954,A05-7350
MSTRG.81072.1	D08	136550	140178	-	gene_id	MSTRG.81072	NA	NA	NA	NA	-141,D08-16441
MSTRG.73666.1	D06	832525	835231	+	gene_id	MSTRG.73666	NA	NA	NA	NA	-834,D06-16627
MSTRG.22737.1	A06	122754617	122759613	+	gene_id	MSTRG.22737	NA	NA	NA	NA	-1923,A06-2195
MSTRG.16780.1	A05	28498019	28499828	+	gene_id	MSTRG.16780	NA	NA	NA	NA	-223,A05-28930
MSTRG.90449.1	D10	17186884	17187543	+	gene_id	MSTRG.90449	NA	NA	NA	NA	7789,D10-24547
MSTRG.49392.2	A12	103235518	103245841	-	gene_id	MSTRG.49392	NA	NA	NA	NA	-1634,A12-28731
MSTRG.18060.3	A05	53196049	53200245	+	gene_id	MSTRG.18060	NA	NA	NA	NA	2197,A05-32831
MSTRG.15051.2	A05	16219796	16230859	+	gene_id	MSTRG.15051	NA	NA	NA	NA	-5158,A05-26695
MSTRG.101348.1	D12	58145416	58154947	-	gene_id	MSTRG.101348	NA	NA	NA	NA	-4081,D12-26782
MSTRG.41167.1	A11	2983695	2985253	-	gene_id	MSTRG.41167	NA	NA	NA	NA	-1943,A11-52412
MSTRG.36508.1	A10	448865	450708	-	gene_id	MSTRG.36508	NA	NA	NA	NA	24,A10-20868
MSTRG.9922.1	A03	114842553	114845299	-	gene_id	MSTRG.9922	NA	NA	NA	NA	-585,A03-23086
MSTRG.37968.1	A10	15164676	15167048	+	gene_id	MSTRG.37968	NA	NA	NA	NA	-504,A10-5801
MSTRG.96050.1	D11	29997334	29999416	-	gene_id	MSTRG.96050	NA	NA	NA	NA	-338,D11-29961
MSTRG.77434.1	D07	1549802	1555030	-	gene_id	MSTRG.77434	NA	NA	NA	NA	-7748,D07-37630
MSTRG.98206.1	D12	748167	752568	-	gene_id	MSTRG.98206	NA	NA	NA	NA	-1910,D12-21790
MSTRG.99480.1	D12	17822989	17826525	-	gene_id	MSTRG.99480	NA	NA	NA	NA	-1285,D12-38598
MSTRG.9532.1	A03	111584489	111586079	+	gene_id	MSTRG.9532	NA	NA	NA	NA	-498,A03-17103
MSTRG.87981.2	D09	46378111	46388284	+	gene_id	MSTRG.87981	NA	NA	NA	NA	-4336,D09-9590
MSTRG.81235.5	D08	1075095	1076613	-	gene_id	MSTRG.81235	NA	NA	NA	NA	-182,D08-20480
MSTRG.7115.1	A03	6759889	6770119	+	gene_id	MSTRG.7115	NA	NA	NA	NA	-18,A03-15624
MSTRG.84808.1	D08	64333301	64337631	+	gene_id	MSTRG.84808	NA	NA	NA	NA	-1682,D08-11162
MSTRG.32341.2	A09	9592734	9593696	+	gene_id	MSTRG.32341	NA	NA	NA	NA	-130,A09-22188
MSTRG.8294.1	A03	61725507	61729153	+	gene_id	MSTRG.8294	NA	NA	NA	NA	1064,A03-21432
MSTRG.16437.10	A05	25466450	25467593	-	gene_id	MSTRG.16437	NA	NA	NA	NA	-264,A05-61883
MSTRG.7598.1	A03	17005311	17008829	-	gene_id	MSTRG.7598	NA	NA	NA	NA	1387,A03-11204
MSTRG.95236.1	D11	17111439	17115783	+	gene_id	MSTRG.95236	NA	NA	NA	NA	-1885,D11-19865
MSTRG.105979.1	D13	58863515	58866414	+	gene_id	MSTRG.105979	NA	NA	NA	NA	943,D13-17618
MSTRG.20611.1	A06	8415084	8421821	-	gene_id	MSTRG.20611	NA	NA	NA	NA	3134,A06-19226
MSTRG.31172.2	A08	121144202	121149625	-	gene_id	MSTRG.31172	NA	NA	NA	NA	-2347,A08-30840
MSTRG.16961.1	A05	31029787	31036580	+	gene_id	MSTRG.16961	NA	NA	NA	NA	-3148,A05-75097
MSTRG.83450.1	D08	50370984	50373944	+	gene_id	MSTRG.83450	NA	NA	NA	NA	896,D08-20327
MSTRG.42437.1	A11	11492138	11493237	-	gene_id	MSTRG.42437	NA	NA	NA	NA	98,A11-23546
MSTRG.71081.1	D05	13057741	13058542	+	gene_id	MSTRG.71081	NA	NA	NA	NA	17930,D05-27008
MSTRG.27159.3	A07	94670656	94671798	-	gene_id	MSTRG.27159	NA	NA	NA	NA	1486,A07-25268
MSTRG.83934.2	D08	56588201	56590576	-	gene_id	MSTRG.83934	NA	NA	NA	NA	43,D08-10061
MSTRG.102246.1	D12	64978612	64979804	+	gene_id	MSTRG.102246	NA	NA	NA	NA	-228,D12-18534
MSTRG.36358.1	A09	85960331	85966840	-	gene_id	MSTRG.36358	NA	NA	NA	NA	-3055,A09-21171
MSTRG.31968.1	A09	1164860	1168101	+	gene_id	MSTRG.31968	NA	NA	NA	NA	-2609,A09-13461
MSTRG.10523.1	A04	3849876	3850407	+	gene_id	MSTRG.10523	NA	NA	NA	NA	6844,A04-3274
MSTRG.86517.1	D09	34154907	34166023	+	gene_id	MSTRG.86517	NA	NA	NA	NA	1947,D09-18155
MSTRG.30743.2	A08	117381934	117387756	+	gene_id	MSTRG.30743	NA	NA	NA	NA	-2279,A08-19438
MSTRG.21555.1	A06	39624269	39633604	+	gene_id	MSTRG.21555	NA	NA	NA	NA	1988,A06-17870
MSTRG.82919.2	D08	40129742	40158132	+	gene_id	MSTRG.82919	NA	NA	NA	NA	39829,D08-2155
MSTRG.97959.2	D11	71561724	71566007	-	gene_id	MSTRG.97959	NA	NA	NA	NA	1350,D11-34375
MSTRG.64716.3	D03	45164746	45166452	-	gene_id	MSTRG.64716	NA	NA	NA	NA	-334,D03-12561
MSTRG.80815.1	D07	57263257	57264829	+	gene_id	MSTRG.80815	NA	NA	NA	NA	80,D07-23745
MSTRG.72535.1	D05	34483157	34492123	-	gene_id	MSTRG.72535	NA	NA	NA	NA	-3881,D05-37413
MSTRG.68618.1	D04	56855120	56855511	+	gene_id	MSTRG.68618	NA	NA	NA	NA	-300,D04-10961
MSTRG.93473.1	D11	4435803	4436831	-	gene_id	MSTRG.93473	NA	NA	NA	NA	1387,D11-37930
MSTRG.48190.1	A12	86725524	86728438	+	gene_id	MSTRG.48190	NA	NA	NA	NA	-888,A12-30112
MSTRG.26706.2	A07	88298776	88302363	+	gene_id	MSTRG.26706	NA	NA	NA	NA	-1398,A07-25795
MSTRG.35422.1	A09	80324020	80325640	-	gene_id	MSTRG.35422	NA	NA	NA	NA	-393,A09-18971
MSTRG.77398.2	D07	1350597	1351317	+	gene_id	MSTRG.77398	NA	NA	NA	NA	3000,D07-11882
MSTRG.45733.2	A11	123129933	123130274	-	gene_id	MSTRG.45733	NA	NA	NA	NA	-1809,A11-27899
MSTRG.23250.3	A06	127625995	127628288	-	gene_id	MSTRG.23250	NA	NA	NA	NA	1495,A06-29670
MSTRG.16123.1	A05	23202368	23203290	-	gene_id	MSTRG.16123	NA	NA	NA	NA	-710,A05-70960
MSTRG.39857.1	A10	111734625	111736199	+	gene_id	MSTRG.39857	NA	NA	NA	NA	-316,A10-13760
MSTRG.90712.2	D10	22852726	22859728	-	gene_id	MSTRG.90712	NA	NA	NA	NA	-2980,D10-31167
MSTRG.43807.1	A11	29388801	29394638	+	gene_id	MSTRG.43807	NA	NA	NA	NA	52,A11-28646
MSTRG.96929.1	D11	59431306	59433008	+	gene_id	MSTRG.96929	NA	NA	NA	NA	-539,D11-20336
MSTRG.18112.2	A05	58974461	58976077	+	gene_id	MSTRG.18112	NA	NA	NA	NA	20287,A05-35144
MSTRG.41992.1	A11	7930364	7937175	+	gene_id	MSTRG.41992	NA	NA	NA	NA	519,A11-26721
MSTRG.24367.1	A07	7137390	7141542	-	gene_id	MSTRG.24367	NA	NA	NA	NA	154,A07-18244
MSTRG.106439.2	D13	62267889	62274445	+	gene_id	MSTRG.106439	NA	NA	NA	NA	-2891,D13-18429
MSTRG.15822.3	A05	21443125	21448036	-	gene_id	MSTRG.15822	NA	NA	NA	NA	-2706,A05-51255
MSTRG.2015.2	A01	47559936	47564532	-	gene_id	MSTRG.2015	NA	NA	NA	NA	-1729,A01-15424
MSTRG.69298.1	D05	2836149	2838238	+	gene_id	MSTRG.69298	NA	NA	NA	NA	200,D05-17039
MSTRG.1308.1	A01	14476859	14477974	+	gene_id	MSTRG.1308	NA	NA	NA	NA	-1133,A01-12911
MSTRG.88946.1	D10	1284043	1286824	-	gene_id	MSTRG.88946	NA	NA	NA	NA	-1136,D10-31976
MSTRG.85022.4	D08	65607905	65609215	-	gene_id	MSTRG.85022	NA	NA	NA	NA	-1806,D08-17280
MSTRG.30805.1	A08	118214463	118217956	-	gene_id	MSTRG.30805	NA	NA	NA	NA	8662,A08-27977
MSTRG.25067.1	A07	16351362	16352819	+	gene_id	MSTRG.25067	NA	NA	NA	NA	184,A07-22316
MSTRG.21871.1	A06	72494546	72505973	+	gene_id	MSTRG.21871	NA	NA	NA	NA	5045,A06-28965
MSTRG.104902.1	D13	43093899	43095136	-	gene_id	MSTRG.104902	NA	NA	NA	NA	-247,D13-5013
MSTRG.83722.3	D08	53970799	53971943	+	gene_id	MSTRG.83722	NA	NA	NA	NA	-762,D08-17326
MSTRG.63545.2	D03	5679235	5686665	+	gene_id	MSTRG.63545	NA	NA	NA	NA	-2331,D03-651
MSTRG.105721.1	D13	56981546	56982520	+	gene_id	MSTRG.105721	NA	NA	NA	NA	4115,D13-30796
MSTRG.101763.1	D12	61651768	61654126	-	gene_id	MSTRG.101763	NA	NA	NA	NA	-1437,D12-26962
MSTRG.88687.1	D09	50050358	50056574	-	gene_id	MSTRG.88687	NA	NA	NA	NA	-2431,D09-17200
MSTRG.39597.1	A10	106411648	106427353	+	gene_id	MSTRG.39597	NA	NA	NA	NA	-7389,A10-36350
MSTRG.106298.2	D13	60984906	60989194	-	gene_id	MSTRG.106298	NA	NA	NA	NA	565,D13-19998
MSTRG.102851.2	D12	68445784	68453507	+	gene_id	MSTRG.102851	NA	NA	NA	NA	-1503,D12-23330
MSTRG.88379.1	D09	48626744	48628906	+	gene_id	MSTRG.88379	NA	NA	NA	NA	723,D09-24837
MSTRG.77060.2	D06	68151519	68155494	+	gene_id	MSTRG.77060	NA	NA	NA	NA	-1294,D06-11269
MSTRG.55255.1	Contig395	20064	30634	-	gene_id	MSTRG.55255	NA	NA	NA	NA
MSTRG.39219.1	A10	88129289	88144689	-	gene_id	MSTRG.39219	NA	NA	NA	NA	3488,A10-19630
MSTRG.26219.2	A07	50455876	50461230	+	gene_id	MSTRG.26219	NA	NA	NA	NA	-2346,A07-34954
MSTRG.97658.1	D11	68651538	68653639	-	gene_id	MSTRG.97658	NA	NA	NA	NA	-326,D11-23332
MSTRG.25691.1	A07	27383459	27387571	-	gene_id	MSTRG.25691	NA	NA	NA	NA	61,A07-17107
MSTRG.5167.1	A02	51291745	51295498	-	gene_id	MSTRG.5167	NA	NA	NA	NA	1041,A02-9390
MSTRG.65825.2	D04	1100928	1103074	-	gene_id	MSTRG.65825	NA	NA	NA	NA	-624,D04-17234
MSTRG.89383.1	D10	4129510	4132597	+	gene_id	MSTRG.89383	NA	NA	NA	NA	1004,D10-28272
MSTRG.15011.3	A05	15813918	15820272	+	gene_id	MSTRG.15011	NA	NA	NA	NA	4579,A05-51200
MSTRG.62235.1	D02	67812438	67813816	-	gene_id	MSTRG.62235	NA	NA	NA	NA	-979,D02-17140
MSTRG.101112.2	D12	56071397	56073687	+	gene_id	MSTRG.101112	NA	NA	NA	NA	-65,D12-43934
MSTRG.66890.7	D04	15261024	15262144	+	gene_id	MSTRG.66890	NA	NA	NA	NA	171,D04-17769
MSTRG.59949.1	D02	8350591	8355018	-	gene_id	MSTRG.59949	NA	NA	NA	NA	225,D02-28881
MSTRG.41882.1	A11	7203853	7218401	+	gene_id	MSTRG.41882	NA	NA	NA	NA	6780,A11-25283
MSTRG.28841.3	A08	18612936	18615562	+	gene_id	MSTRG.28841	NA	NA	NA	NA	-501,A08-5524
MSTRG.40122.1	A10	115629985	115632993	+	gene_id	MSTRG.40122	NA	NA	NA	NA	-563,A10-38846
MSTRG.75045.2	D06	19508531	19511706	-	gene_id	MSTRG.75045	NA	NA	NA	NA	-1088,D06-11718
MSTRG.91241.2	D10	43272146	43273511	-	gene_id	MSTRG.91241	NA	NA	NA	NA	-990,D10-27897
MSTRG.69173.1	D05	2224331	2230055	-	gene_id	MSTRG.69173	NA	NA	NA	NA	-2472,D05-29715
MSTRG.104176.1	D13	15856761	15859480	-	gene_id	MSTRG.104176	NA	NA	NA	NA	-1829,D13-18925
MSTRG.35349.1	A09	79730098	79735552	+	gene_id	MSTRG.35349	NA	NA	NA	NA	-1868,A09-19711
MSTRG.8205.1	A03	53648214	53651990	+	gene_id	MSTRG.8205	NA	NA	NA	NA	-62,A03-22539
MSTRG.96623.1	D11	53359077	53361509	+	gene_id	MSTRG.96623	NA	NA	NA	NA	840,D11-19502
MSTRG.63734.1	D03	15127972	15134018	-	gene_id	MSTRG.63734	NA	NA	NA	NA	-3589,D03-22080
MSTRG.89313.2	D10	3489897	3492953	-	gene_id	MSTRG.89313	NA	NA	NA	NA	1147,D10-9967
MSTRG.28368.1	A08	6623235	6626177	-	gene_id	MSTRG.28368	NA	NA	NA	NA	1026,A08-19989
MSTRG.58244.1	D01	56543421	56548526	+	gene_id	MSTRG.58244	NA	NA	NA	NA	-471,D01-20325
MSTRG.68333.1	D04	54365629	54368851	-	gene_id	MSTRG.68333	NA	NA	NA	NA	-1165,D04-26565
MSTRG.24797.5	A07	11733815	11738294	-	gene_id	MSTRG.24797	NA	NA	NA	NA	-1770,A07-20885
MSTRG.99895.1	D12	36450519	36454481	-	gene_id	MSTRG.99895	NA	NA	NA	NA	-1642,D12-41789
MSTRG.29737.2	A08	100213730	100220933	-	gene_id	MSTRG.29737	NA	NA	NA	NA	2996,A08-19312
MSTRG.68631.2	D04	56898788	56899804	-	gene_id	MSTRG.68631	NA	NA	NA	NA	-87,D04-17462
MSTRG.28404.1	A08	6943564	6949155	+	gene_id	MSTRG.28404	NA	NA	NA	NA	-2170,A08-97
MSTRG.582.1	A01	4526361	4528386	+	gene_id	MSTRG.582	NA	NA	NA	NA	-1174,A01-15172
MSTRG.57736.1	D01	45683343	45687948	+	gene_id	MSTRG.57736	NA	NA	NA	NA	506,D01-19299
MSTRG.45861.1	A11	124522996	124524658	-	gene_id	MSTRG.45861	NA	NA	NA	NA	5074,A11-17577
MSTRG.20516.2	A06	7364292	7365723	+	gene_id	MSTRG.20516	NA	NA	NA	NA	665,A06-23917
MSTRG.51394.1	A13	5728036	5728825	-	gene_id	MSTRG.51394	NA	NA	NA	NA	242,A13-16253
MSTRG.37996.1	A10	16252858	16253615	+	gene_id	MSTRG.37996	NA	NA	NA	NA	-2311,A10-18806
MSTRG.13090.3	A05	4332009	4353380	+	gene_id	MSTRG.13090	NA	NA	NA	NA	13870,A05-42201
MSTRG.10213.10	A04	39303	43553	-	gene_id	MSTRG.10213	NA	NA	NA	NA	-1742,A04-16834
MSTRG.36233.1	A09	85133588	85137985	-	gene_id	MSTRG.36233	NA	NA	NA	NA	-1229,A09-19538
MSTRG.54261.4	A13	108341093	108346206	-	gene_id	MSTRG.54261	NA	NA	NA	NA	-2788,A13-40099
MSTRG.46769.1	A12	6347438	6355197	-	gene_id	MSTRG.46769	NA	NA	NA	NA	3564,A12-34478
MSTRG.28673.1	A08	12304664	12306662	+	gene_id	MSTRG.28673	NA	NA	NA	NA	934,A08-20197
MSTRG.75544.1	D06	33835898	33838942	-	gene_id	MSTRG.75544	NA	NA	NA	NA	-1427,D06-17925
MSTRG.6875.2	A03	4370186	4381788	+	gene_id	MSTRG.6875	NA	NA	NA	NA	-5621,A03-15207
MSTRG.55651.2	D01	364839	369471	+	gene_id	MSTRG.55651	NA	NA	NA	NA	-1831,D01-13865
MSTRG.2102.1	A01	61067003	61068347	+	gene_id	MSTRG.2102	NA	NA	NA	NA	-364,A01-3381
MSTRG.40305.1	A10	118219485	118221460	+	gene_id	MSTRG.40305	NA	NA	NA	NA	-526,A10-31279
MSTRG.8245.1	A03	56057414	56066378	-	gene_id	MSTRG.8245	NA	NA	NA	NA	1933,A03-20510
MSTRG.101104.2	D12	55970597	55979392	+	gene_id	MSTRG.101104	NA	NA	NA	NA	4063,D12-38114
MSTRG.82726.1	D08	34427803	34430209	-	gene_id	MSTRG.82726	NA	NA	NA	NA	-221,D08-24267
MSTRG.31211.2	A08	121446882	121451033	-	gene_id	MSTRG.31211	NA	NA	NA	NA	-1732,A08-17458
MSTRG.103532.1	D13	4584009	4588668	-	gene_id	MSTRG.103532	NA	NA	NA	NA	688,D13-13652
MSTRG.38487.1	A10	37570476	37577037	-	gene_id	MSTRG.38487	NA	NA	NA	NA	-3791,A10-14076
MSTRG.87861.1	D09	45223530	45227928	+	gene_id	MSTRG.87861	NA	NA	NA	NA	-1822,D09-10526
MSTRG.38516.1	A10	43151373	43156721	+	gene_id	MSTRG.38516	NA	NA	NA	NA	1073,A10-23124
MSTRG.77645.1	D07	2952805	2953244	-	gene_id	MSTRG.77645	NA	NA	NA	NA	29,D07-23283
MSTRG.12775.1	A05	2671727	2672996	-	gene_id	MSTRG.12775	NA	NA	NA	NA	875,A05-57386
MSTRG.8357.1	A03	71061287	71061843	+	gene_id	MSTRG.8357	NA	NA	NA	NA	1175,A03-32354
MSTRG.69933.1	D05	6112634	6113507	-	gene_id	MSTRG.69933	NA	NA	NA	NA	-1748,D05-45505
MSTRG.20717.2	A06	10188959	10193249	-	gene_id	MSTRG.20717	NA	NA	NA	NA	1545,A06-12674
MSTRG.29278.1	A08	66630269	66631790	-	gene_id	MSTRG.29278	NA	NA	NA	NA	1,A08-25703
MSTRG.29555.1	A08	91580340	91581108	-	gene_id	MSTRG.29555	NA	NA	NA	NA	-314,A08-6669
MSTRG.84718.2	D08	63764512	63766838	-	gene_id	MSTRG.84718	NA	NA	NA	NA	406,D08-22312
MSTRG.81314.1	D08	1592316	1596644	+	gene_id	MSTRG.81314	NA	NA	NA	NA	-1740,D08-3215
MSTRG.58270.1	D01	57049679	57054920	-	gene_id	MSTRG.58270	NA	NA	NA	NA	-2353,D01-10946
MSTRG.42641.3	A11	13588212	13592570	-	gene_id	MSTRG.42641	NA	NA	NA	NA	-1937,A11-27037
MSTRG.59351.1	D02	2632487	2640654	+	gene_id	MSTRG.59351	NA	NA	NA	NA	3948,D02-36594
MSTRG.12616.1	A05	1866542	1867846	-	gene_id	MSTRG.12616	NA	NA	NA	NA	-1144,A05-28966
MSTRG.78015.2	D07	5591164	5594315	-	gene_id	MSTRG.78015	NA	NA	NA	NA	1529,D07-38628
MSTRG.66221.1	D04	5470420	5480119	-	gene_id	MSTRG.66221	NA	NA	NA	NA	-4431,D04-16565
MSTRG.33416.7	A09	62326302	62329951	+	gene_id	MSTRG.33416	NA	NA	NA	NA	2192,A09-30487
MSTRG.90781.1	D10	24931353	24934571	-	gene_id	MSTRG.90781	NA	NA	NA	NA	-1122,D10-19298
MSTRG.49132.1	A12	100789068	100793460	-	gene_id	MSTRG.49132	NA	NA	NA	NA	1440,A12-17379
MSTRG.37226.1	A10	4879221	4886951	+	gene_id	MSTRG.37226	NA	NA	NA	NA	-3398,A10-40395
MSTRG.9812.1	A03	114235207	114240129	+	gene_id	MSTRG.9812	NA	NA	NA	NA	-1469,A03-6900
MSTRG.30035.2	A08	106423305	106434837	-	gene_id	MSTRG.30035	NA	NA	NA	NA	-2986,A08-21957
MSTRG.91550.1	D10	52117443	52122538	-	gene_id	MSTRG.91550	NA	NA	NA	NA	-2345,D10-10987
MSTRG.15915.1	A05	21821447	21826434	+	gene_id	MSTRG.15915	NA	NA	NA	NA	-5877,A05-44107
MSTRG.81026.1	D07	58932758	58953263	-	gene_id	MSTRG.81026	NA	NA	NA	NA	-4597,D07-15032
MSTRG.4565.2	A02	12761516	12764007	-	gene_id	MSTRG.4565	NA	NA	NA	NA	930,A02-12409
MSTRG.24690.1	A07	10497477	10498247	-	gene_id	MSTRG.24690	NA	NA	NA	NA	127,A07-32796
MSTRG.20131.2	A06	2691031	2693641	+	gene_id	MSTRG.20131	NA	NA	NA	NA	-328,A06-14876
MSTRG.62869.2	D02	71563135	71564072	-	gene_id	MSTRG.62869	NA	NA	NA	NA	149,D02-18549
MSTRG.6863.1	A03	4289887	4291287	+	gene_id	MSTRG.6863	NA	NA	NA	NA	-184,A03-13295
MSTRG.82285.1	D08	12819157	12819993	-	gene_id	MSTRG.82285	NA	NA	NA	NA	1453,D08-13602
MSTRG.53978.2	A13	106689340	106692595	-	gene_id	MSTRG.53978	NA	NA	NA	NA	-1027,A13-32947
MSTRG.52233.1	A13	49760006	49760981	+	gene_id	MSTRG.52233	NA	NA	NA	NA	-8842,A13-6858
MSTRG.68927.1	D05	1096011	1101672	+	gene_id	MSTRG.68927	NA	NA	NA	NA	-2313,D05-14591
MSTRG.95716.1	D11	22631879	22635181	-	gene_id	MSTRG.95716	NA	NA	NA	NA	-256,D11-26639
MSTRG.73753.1	D06	1566840	1571496	-	gene_id	MSTRG.73753	NA	NA	NA	NA	-1760,D06-14971
MSTRG.91614.1	D10	53619287	53620057	-	gene_id	MSTRG.91614	NA	NA	NA	NA	43,D10-11569
MSTRG.57410.2	D01	28429815	28433572	+	gene_id	MSTRG.57410	NA	NA	NA	NA	-1465,D01-33135
MSTRG.84525.11	D08	62164764	62166459	+	gene_id	MSTRG.84525	NA	NA	NA	NA	-1917,D08-16930
MSTRG.103004.3	D13	422802	425218	-	gene_id	MSTRG.103004	NA	NA	NA	NA	-1329,D13-13866
MSTRG.3307.1	A01	110155790	110158321	-	gene_id	MSTRG.3307	NA	NA	NA	NA	-83,A01-29825
MSTRG.48472.1	A12	91095737	91096598	-	gene_id	MSTRG.48472	NA	NA	NA	NA	-201,A12-22028
MSTRG.22825.2	A06	123666778	123670031	+	gene_id	MSTRG.22825	NA	NA	NA	NA	3069,A06-34983
MSTRG.68724.1	D04	57764100	57766897	-	gene_id	MSTRG.68724	NA	NA	NA	NA	-12962,D04-11652
MSTRG.49092.1	A12	99543311	99610057	-	gene_id	MSTRG.49092	NA	NA	NA	NA	-31103,A12-33540
MSTRG.31319.1	A08	122459317	122486466	-	gene_id	MSTRG.31319	NA	NA	NA	NA	-9847,A08-12099
MSTRG.53274.1	A13	96364219	96365689	+	gene_id	MSTRG.53274	NA	NA	NA	NA	-54098,A13-36877
MSTRG.96869.1	D11	58575560	58576915	+	gene_id	MSTRG.96869	NA	NA	NA	NA	-18128,D11-21377
MSTRG.83942.3	D08	56698597	56702356	-	gene_id	MSTRG.83942	NA	NA	NA	NA	11097,D08-9837
MSTRG.93225.1	D11	2901265	2902700	+	gene_id	MSTRG.93225	NA	NA	NA	NA	-7249,D11-39740
MSTRG.98789.2	D12	6567346	6567918	-	gene_id	MSTRG.98789	NA	NA	NA	NA	147,D12-6542
MSTRG.83094.1	D08	44335067	44341329	+	gene_id	MSTRG.83094	NA	NA	NA	NA	2361,D08-17065
MSTRG.65107.2	D03	50880450	50881315	+	gene_id	MSTRG.65107	NA	NA	NA	NA	213,D03-84
MSTRG.62095.1	D02	66530533	66544996	+	gene_id	MSTRG.62095	NA	NA	NA	NA	-6728,D02-34984
MSTRG.43597.1	A11	25291665	25292991	+	gene_id	MSTRG.43597	NA	NA	NA	NA	98,A11-46435
MSTRG.78069.1	D07	6128883	6132605	-	gene_id	MSTRG.78069	NA	NA	NA	NA	-1450,D07-23984
MSTRG.104758.1	D13	39282331	39286623	-	gene_id	MSTRG.104758	NA	NA	NA	NA	-2490,D13-19277
MSTRG.70600.1	D05	10422060	10426656	-	gene_id	MSTRG.70600	NA	NA	NA	NA	-1,D05-35724
MSTRG.69340.1	D05	2980917	2983075	+	gene_id	MSTRG.69340	NA	NA	NA	NA	-1468,D05-9019
MSTRG.58997.3	D01	63431369	63434263	-	gene_id	MSTRG.58997	NA	NA	NA	NA	3714,D01-6511
MSTRG.42472.1	A11	11833503	11834968	+	gene_id	MSTRG.42472	NA	NA	NA	NA	77,A11-30401
MSTRG.59820.1	D02	7091615	7093799	+	gene_id	MSTRG.59820	NA	NA	NA	NA	-738,D02-8710
MSTRG.95580.1	D11	20835224	20837711	+	gene_id	MSTRG.95580	NA	NA	NA	NA	675,D11-33791
MSTRG.32011.1	A09	1457650	1473135	-	gene_id	MSTRG.32011	NA	NA	NA	NA	-7918,A09-33515
MSTRG.65635.1	D03	55638991	55641225	-	gene_id	MSTRG.65635	NA	NA	NA	NA	-268,D03-16613
MSTRG.45937.1	A11	124840539	124842970	-	gene_id	MSTRG.45937	NA	NA	NA	NA	315,A11-30668
MSTRG.30545.2	A08	115153424	115154298	-	gene_id	MSTRG.30545	NA	NA	NA	NA	460,A08-23953
MSTRG.71801.1	D05	18718267	18720530	-	gene_id	MSTRG.71801	NA	NA	NA	NA	498,D05-34498
MSTRG.63812.1	D03	17292553	17295133	+	gene_id	MSTRG.63812	NA	NA	NA	NA	-2005,D03-21317
MSTRG.69508.1	D05	3755403	3768368	+	gene_id	MSTRG.69508	NA	NA	NA	NA	-5873,D05-22104
MSTRG.25106.1	A07	17079663	17085417	+	gene_id	MSTRG.25106	NA	NA	NA	NA	-2389,A07-34145
MSTRG.59079.4	D02	199818	202333	+	gene_id	MSTRG.59079	NA	NA	NA	NA	-1929,D02-27127
MSTRG.92280.1	D10	63911841	63914029	+	gene_id	MSTRG.92280	NA	NA	NA	NA	8032,D10-963
MSTRG.78319.2	D07	8099860	8103125	-	gene_id	MSTRG.78319	NA	NA	NA	NA	-1438,D07-19166
MSTRG.60647.2	D02	26902798	26913277	-	gene_id	MSTRG.60647	NA	NA	NA	NA	4662,D02-19975
MSTRG.55942.1	D01	2219942	2221857	+	gene_id	MSTRG.55942	NA	NA	NA	NA	193,D01-12655
MSTRG.53123.1	A13	92856299	92856658	+	gene_id	MSTRG.53123	NA	NA	NA	NA	-6791,A13-20042
MSTRG.49279.1	A12	102029672	102034405	+	gene_id	MSTRG.49279	NA	NA	NA	NA	-262,A12-43900
MSTRG.46901.2	A12	8641542	8642831	-	gene_id	MSTRG.46901	NA	NA	NA	NA	-4750,A12-20400
MSTRG.101856.1	D12	62294988	62300715	+	gene_id	MSTRG.101856	NA	NA	NA	NA	6081,D12-19302
MSTRG.56015.2	D01	2593171	2596060	+	gene_id	MSTRG.56015	NA	NA	NA	NA	2238,D01-24397
MSTRG.64831.1	D03	46937721	46943237	+	gene_id	MSTRG.64831	NA	NA	NA	NA	-1763,D03-6955
MSTRG.34154.2	A09	70900267	70903602	-	gene_id	MSTRG.34154	NA	NA	NA	NA	-3814,A09-12735
MSTRG.98957.1	D12	8717658	8722153	+	gene_id	MSTRG.98957	NA	NA	NA	NA	-1773,D12-10422
MSTRG.67415.1	D04	38888244	38891701	-	gene_id	MSTRG.67415	NA	NA	NA	NA	-1207,D04-15928
MSTRG.2639.1	A01	101733256	101740649	+	gene_id	MSTRG.2639	NA	NA	NA	NA	-3156,A01-27016
MSTRG.76462.1	D06	62076665	62080232	-	gene_id	MSTRG.76462	NA	NA	NA	NA	1375,D06-29068
MSTRG.20262.1	A06	3978338	3980915	+	gene_id	MSTRG.20262	NA	NA	NA	NA	651,A06-20998
MSTRG.22635.1	A06	121425346	121425785	-	gene_id	MSTRG.22635	NA	NA	NA	NA	253,A06-17797
MSTRG.51175.1	A13	3623967	3625962	-	gene_id	MSTRG.51175	NA	NA	NA	NA	-779,A13-22218
MSTRG.58551.1	D01	60061961	60062886	-	gene_id	MSTRG.58551	NA	NA	NA	NA	-5515,D01-18202
MSTRG.24078.2	A07	4840377	4844077	-	gene_id	MSTRG.24078	NA	NA	NA	NA	-900,A07-15709
MSTRG.36177.2	A09	84896317	84899582	+	gene_id	MSTRG.36177	NA	NA	NA	NA	1160,A09-15131
MSTRG.89714.3	D10	6797326	6807409	-	gene_id	MSTRG.89714	NA	NA	NA	NA	-3895,D10-31088
MSTRG.69678.2	D05	4705556	4712862	-	gene_id	MSTRG.69678	NA	NA	NA	NA	-2947,D05-43942
MSTRG.63194.1	D03	1595252	1596606	-	gene_id	MSTRG.63194	NA	NA	NA	NA	-1178,D03-26266
MSTRG.105878.1	D13	58060398	58064684	+	gene_id	MSTRG.105878	NA	NA	NA	NA	1724,D13-30210
MSTRG.100035.2	D12	43501741	43502963	-	gene_id	MSTRG.100035	NA	NA	NA	NA	-292,D12-48896
MSTRG.85010.1	D08	65582352	65586123	+	gene_id	MSTRG.85010	NA	NA	NA	NA	-2588,D08-28759
MSTRG.84014.1	D08	57703278	57707466	+	gene_id	MSTRG.84014	NA	NA	NA	NA	1545,D08-39526
MSTRG.56563.1	D01	9913595	9914580	-	gene_id	MSTRG.56563	NA	NA	NA	NA	288,D01-14200
MSTRG.88299.1	D09	48094383	48097322	+	gene_id	MSTRG.88299	NA	NA	NA	NA	-1173,D09-28026
MSTRG.14843.2	A05	14930582	14938587	-	gene_id	MSTRG.14843	NA	NA	NA	NA	-3874,A05-26906
MSTRG.21731.1	A06	53505012	53521517	-	gene_id	MSTRG.21731	NA	NA	NA	NA	-8151,A06-14973
MSTRG.5194.1	A02	58462738	58464106	+	gene_id	MSTRG.5194	NA	NA	NA	NA	-499,A02-10424
MSTRG.102495.1	D12	66285768	66288970	-	gene_id	MSTRG.102495	NA	NA	NA	NA	-43,D12-23318
MSTRG.80167.1	D07	46505084	46508092	+	gene_id	MSTRG.80167	NA	NA	NA	NA	-1250,D07-34756
MSTRG.25407.1	A07	21870109	21874953	-	gene_id	MSTRG.25407	NA	NA	NA	NA	2314,A07-18866
MSTRG.40786.1	A11	726171	738426	+	gene_id	MSTRG.40786	NA	NA	NA	NA	1255,A11-24910
MSTRG.68171.4	D04	52984039	52992587	+	gene_id	MSTRG.68171	NA	NA	NA	NA	4218,D04-30658
MSTRG.57230.1	D01	22260373	22266126	-	gene_id	MSTRG.57230	NA	NA	NA	NA	1210,D01-28977
MSTRG.92281.1	D10	63877773	63881339	-	gene_id	MSTRG.92281	NA	NA	NA	NA	-1379,D10-13095
MSTRG.22270.1	A06	113010484	113014979	-	gene_id	MSTRG.22270	NA	NA	NA	NA	-1611,A06-25574
MSTRG.21287.2	A06	29798578	29801330	-	gene_id	MSTRG.21287	NA	NA	NA	NA	-1105,A06-17223
MSTRG.59918.3	D02	8080216	8083387	+	gene_id	MSTRG.59918	NA	NA	NA	NA	-704,D02-643
MSTRG.40047.1	A10	114322439	114323950	-	gene_id	MSTRG.40047	NA	NA	NA	NA	4608,A10-19132
MSTRG.27052.1	A07	93495938	93498212	-	gene_id	MSTRG.27052	NA	NA	NA	NA	646,A07-23385
MSTRG.20429.3	A06	6068413	6077389	-	gene_id	MSTRG.20429	NA	NA	NA	NA	6312,A06-25683
MSTRG.38401.1	A10	26866661	26870349	-	gene_id	MSTRG.38401	NA	NA	NA	NA	-1521,A10-23276
MSTRG.35633.1	A09	81472625	81478102	-	gene_id	MSTRG.35633	NA	NA	NA	NA	-2809,A09-28997
MSTRG.31121.5	A08	120777857	120779643	-	gene_id	MSTRG.31121	NA	NA	NA	NA	3456,A08-40796
MSTRG.54793.3	A13	112200197	112205875	-	gene_id	MSTRG.54793	NA	NA	NA	NA	-2410,A13-13809
MSTRG.80170.3	D07	46498466	46503788	+	gene_id	MSTRG.80170	NA	NA	NA	NA	-2723,D07-37500
MSTRG.24477.2	A07	8331589	8339591	-	gene_id	MSTRG.24477	NA	NA	NA	NA	-3749,A07-26286
MSTRG.24262.1	A07	6236444	6238208	+	gene_id	MSTRG.24262	NA	NA	NA	NA	30823,A07-14482
MSTRG.44532.1	A11	92335505	92337945	+	gene_id	MSTRG.44532	NA	NA	NA	NA	-141,A11-12991
MSTRG.19166.1	A05	108658191	108667196	+	gene_id	MSTRG.19166	NA	NA	NA	NA	4088,A05-35352
MSTRG.96944.1	D11	59544428	59548062	+	gene_id	MSTRG.96944	NA	NA	NA	NA	-1419,D11-52503
MSTRG.77325.1	D07	722962	725631	-	gene_id	MSTRG.77325	NA	NA	NA	NA	-1760,D07-14383
MSTRG.99310.2	D12	15140100	15145084	+	gene_id	MSTRG.99310	NA	NA	NA	NA	-1735,D12-25241
MSTRG.66337.1	D04	6506877	6508709	+	gene_id	MSTRG.66337	NA	NA	NA	NA	-325,D04-4685
MSTRG.65287.1	D03	52320207	52325927	-	gene_id	MSTRG.65287	NA	NA	NA	NA	2515,D03-18524
MSTRG.5945.1	A02	102726151	102728987	-	gene_id	MSTRG.5945	NA	NA	NA	NA	636,A02-4513
MSTRG.71944.2	D05	19661322	19665077	-	gene_id	MSTRG.71944	NA	NA	NA	NA	3177,D05-25811
MSTRG.84501.1	D08	62004811	62007197	-	gene_id	MSTRG.84501	NA	NA	NA	NA	5716,D08-28945
MSTRG.66396.3	D04	7140598	7143658	+	gene_id	MSTRG.66396	NA	NA	NA	NA	1130,D04-12765
MSTRG.6265.1	A02	105550152	105553357	+	gene_id	MSTRG.6265	NA	NA	NA	NA	2793,A02-18785
MSTRG.654.1	A01	5441556	5445264	+	gene_id	MSTRG.654	NA	NA	NA	NA	-1369,A01-1989
MSTRG.37792.1	A10	13109420	13113120	-	gene_id	MSTRG.37792	NA	NA	NA	NA	601,A10-22969
MSTRG.91586.1	D10	53122752	53124681	-	gene_id	MSTRG.91586	NA	NA	NA	NA	381,D10-20216
MSTRG.83756.4	D08	54304310	54312566	+	gene_id	MSTRG.83756	NA	NA	NA	NA	3195,D08-21025
MSTRG.97061.1	D11	60868079	60870032	+	gene_id	MSTRG.97061	NA	NA	NA	NA	-617,D11-26824
MSTRG.48848.1	A12	96758393	96761079	-	gene_id	MSTRG.48848	NA	NA	NA	NA	96,A12-31502
MSTRG.94815.1	D11	13423740	13429233	-	gene_id	MSTRG.94815	NA	NA	NA	NA	-2404,D11-34252
MSTRG.66913.1	D04	15911008	15911616	-	gene_id	MSTRG.66913	NA	NA	NA	NA	-9822,D04-28774
MSTRG.52462.4	A13	56175013	56179762	+	gene_id	MSTRG.52462	NA	NA	NA	NA	-2061,A13-12940
MSTRG.15426.1	A05	18462228	18471471	-	gene_id	MSTRG.15426	NA	NA	NA	NA	208,A05-30154
MSTRG.13418.2	A05	6707595	6710278	+	gene_id	MSTRG.13418	NA	NA	NA	NA	-1067,A05-56544
MSTRG.102341.1	D12	65410288	65412712	+	gene_id	MSTRG.102341	NA	NA	NA	NA	65,D12-20160
MSTRG.43942.1	A11	36315214	36318373	+	gene_id	MSTRG.43942	NA	NA	NA	NA	-781,A11-28312
MSTRG.88524.1	D09	49258368	49259212	-	gene_id	MSTRG.88524	NA	NA	NA	NA	-597,D09-23259
MSTRG.23127.2	A06	126986053	126990020	-	gene_id	MSTRG.23127	NA	NA	NA	NA	-1617,A06-12952
MSTRG.105457.1	D13	53460099	53461757	-	gene_id	MSTRG.105457	NA	NA	NA	NA	-94,D13-20664
MSTRG.12769.1	A05	2633486	2636534	+	gene_id	MSTRG.12769	NA	NA	NA	NA	-722,A05-73977
MSTRG.56690.1	D01	11105067	11113117	-	gene_id	MSTRG.56690	NA	NA	NA	NA	3396,D01-18135
MSTRG.14144.1	A05	10959580	10961566	+	gene_id	MSTRG.14144	NA	NA	NA	NA	-233,A05-46582
MSTRG.48575.2	A12	92938627	92942731	+	gene_id	MSTRG.48575	NA	NA	NA	NA	-1700,A12-29472
MSTRG.59581.3	D02	4697479	4698288	+	gene_id	MSTRG.59581	NA	NA	NA	NA	1416,D02-15397
MSTRG.72042.1	D05	20749391	20754957	+	gene_id	MSTRG.72042	NA	NA	NA	NA	-2959,D05-2146
MSTRG.18687.1	A05	99385098	99390584	+	gene_id	MSTRG.18687	NA	NA	NA	NA	-2155,A05-5303
MSTRG.79073.1	D07	17271068	17272378	+	gene_id	MSTRG.79073	NA	NA	NA	NA	-14698,D07-16079
MSTRG.63641.8	D03	11772519	11775746	+	gene_id	MSTRG.63641	NA	NA	NA	NA	-667,D03-2401
MSTRG.10510.1	A04	3488632	3496236	-	gene_id	MSTRG.10510	NA	NA	NA	NA	-1165,A04-4882
MSTRG.79692.1	D07	27820625	27823530	-	gene_id	MSTRG.79692	NA	NA	NA	NA	-1748,D07-15934
MSTRG.27053.1	A07	93498822	93500701	-	gene_id	MSTRG.27053	NA	NA	NA	NA	-718,A07-22568
MSTRG.3162.2	A01	108483810	108486428	-	gene_id	MSTRG.3162	NA	NA	NA	NA	1145,A01-16319
MSTRG.102690.1	D12	67428467	67432064	-	gene_id	MSTRG.102690	NA	NA	NA	NA	-1409,D12-17465
MSTRG.99475.1	D12	17686957	17689030	-	gene_id	MSTRG.99475	NA	NA	NA	NA	99,D12-22611
MSTRG.26414.1	A07	67110786	67120192	+	gene_id	MSTRG.26414	NA	NA	NA	NA	-3901,A07-15094
MSTRG.53557.1	A13	101093766	101097711	-	gene_id	MSTRG.53557	NA	NA	NA	NA	970,A13-30508
MSTRG.37947.1	A10	14758438	14766015	+	gene_id	MSTRG.37947	NA	NA	NA	NA	-3285,A10-36930
MSTRG.105707.1	D13	56873150	56875528	-	gene_id	MSTRG.105707	NA	NA	NA	NA	-1834,D13-34434
MSTRG.8564.1	A03	84637092	84638520	+	gene_id	MSTRG.8564	NA	NA	NA	NA	8,A03-28023
MSTRG.83570.1	D08	51587295	51600147	+	gene_id	MSTRG.83570	NA	NA	NA	NA	-6044,D08-8174
MSTRG.44655.1	A11	99983818	99986676	-	gene_id	MSTRG.44655	NA	NA	NA	NA	-3196,A11-35127
MSTRG.7287.1	A03	9513536	9517710	+	gene_id	MSTRG.7287	NA	NA	NA	NA	-2185,A03-20856
MSTRG.32932.1	A09	54571732	54573973	-	gene_id	MSTRG.32932	NA	NA	NA	NA	677,A09-13843
MSTRG.43983.2	A11	39593309	39598439	-	gene_id	MSTRG.43983	NA	NA	NA	NA	-1932,A11-22828
MSTRG.28184.3	A08	4732814	4737292	-	gene_id	MSTRG.28184	NA	NA	NA	NA	-1597,A08-32505
MSTRG.103797.1	D13	8101436	8107556	-	gene_id	MSTRG.103797	NA	NA	NA	NA	2848,D13-15076
MSTRG.87547.1	D09	43794131	43798124	+	gene_id	MSTRG.87547	NA	NA	NA	NA	-191,D09-13988
MSTRG.66873.2	D04	15162028	15168899	-	gene_id	MSTRG.66873	NA	NA	NA	NA	-2889,D04-15686
MSTRG.83613.2	D08	52581749	52584406	-	gene_id	MSTRG.83613	NA	NA	NA	NA	-3081,D08-34778
MSTRG.53820.1	A13	105097363	105099399	+	gene_id	MSTRG.53820	NA	NA	NA	NA	-672,A13-20285
MSTRG.17691.2	A05	40244422	40263492	+	gene_id	MSTRG.17691	NA	NA	NA	NA	-9016,A05-42353
MSTRG.38991.3	A10	78725489	78741275	-	gene_id	MSTRG.38991	NA	NA	NA	NA	-7486,A10-14203
MSTRG.30254.1	A08	110826719	110829275	-	gene_id	MSTRG.30254	NA	NA	NA	NA	-143,A08-1038
MSTRG.95.1	A01	617037	622328	+	gene_id	MSTRG.95	NA	NA	NA	NA	-2239,A01-5231
MSTRG.6413.1	A03	135034	139723	+	gene_id	MSTRG.6413	NA	NA	NA	NA	-2055,A03-31600
MSTRG.36219.1	A09	85088641	85089602	-	gene_id	MSTRG.36219	NA	NA	NA	NA	-191,A09-13624
MSTRG.26750.1	A07	88324297	88325864	+	gene_id	MSTRG.26750	NA	NA	NA	NA	97,A07-13548
MSTRG.15600.2	A05	19923660	19926029	-	gene_id	MSTRG.15600	NA	NA	NA	NA	1282,A05-43538
MSTRG.22797.1	A06	123530496	123533811	-	gene_id	MSTRG.22797	NA	NA	NA	NA	-1218,A06-19289
MSTRG.103038.1	D13	705894	710660	+	gene_id	MSTRG.103038	NA	NA	NA	NA	-1760,D13-739
MSTRG.106222.2	D13	60368829	60374003	-	gene_id	MSTRG.106222	NA	NA	NA	NA	-2077,D13-30237
MSTRG.91411.1	D10	48905243	48911499	-	gene_id	MSTRG.91411	NA	NA	NA	NA	83,D10-19073
MSTRG.61123.1	D02	47081762	47084368	+	gene_id	MSTRG.61123	NA	NA	NA	NA	601,D02-38035
MSTRG.11512.1	A04	73754520	73757781	-	gene_id	MSTRG.11512	NA	NA	NA	NA	-1005,A04-10123
MSTRG.67790.2	D04	46842160	46844324	-	gene_id	MSTRG.67790	NA	NA	NA	NA	-575,D04-11850
MSTRG.98080.2	D11	72108518	72111060	+	gene_id	MSTRG.98080	NA	NA	NA	NA	-1115,D11-20076
MSTRG.29050.2	A08	38388238	38391701	+	gene_id	MSTRG.29050	NA	NA	NA	NA	1204,A08-39740
MSTRG.71235.2	D05	14097524	14098696	+	gene_id	MSTRG.71235	NA	NA	NA	NA	115,D05-16754
MSTRG.44090.1	A11	51383919	51385900	-	gene_id	MSTRG.44090	NA	NA	NA	NA	-858,A11-13798
MSTRG.29690.1	A08	95550158	95553860	+	gene_id	MSTRG.29690	NA	NA	NA	NA	-1356,A08-35021
MSTRG.99679.2	D12	23988340	23990471	+	gene_id	MSTRG.99679	NA	NA	NA	NA	-311,D12-29207
MSTRG.33841.2	A09	67557679	67562312	-	gene_id	MSTRG.33841	NA	NA	NA	NA	-1736,A09-18391
MSTRG.13411.1	A05	6688904	6699027	-	gene_id	MSTRG.13411	NA	NA	NA	NA	3506,A05-24965
MSTRG.87686.1	D09	44568062	44574502	-	gene_id	MSTRG.87686	NA	NA	NA	NA	-2340,D09-15791
MSTRG.5376.2	A02	80387052	80396338	-	gene_id	MSTRG.5376	NA	NA	NA	NA	4065,A02-13941
MSTRG.10509.1	A04	3460434	3460801	+	gene_id	MSTRG.10509	NA	NA	NA	NA	-567,A04-9408
MSTRG.90142.1	D10	11845614	11847885	+	gene_id	MSTRG.90142	NA	NA	NA	NA	-638,D10-36009
MSTRG.38247.1	A10	22516323	22517528	+	gene_id	MSTRG.38247	NA	NA	NA	NA	706,A10-20555
MSTRG.12976.1	A05	3791942	3794182	-	gene_id	MSTRG.12976	NA	NA	NA	NA	-506,A05-70056
MSTRG.4369.1	A02	8901479	8907853	+	gene_id	MSTRG.4369	NA	NA	NA	NA	-2770,A02-3043
MSTRG.106685.1	D13	63908006	63910978	-	gene_id	MSTRG.106685	NA	NA	NA	NA	-750,D13-14850
MSTRG.68170.2	D04	52984054	52991483	-	gene_id	MSTRG.68170	NA	NA	NA	NA	-4763,D04-30658
MSTRG.65350.1	D03	52800212	52803783	-	gene_id	MSTRG.65350	NA	NA	NA	NA	596,D03-5157
MSTRG.52800.1	A13	80615275	80616875	-	gene_id	MSTRG.52800	NA	NA	NA	NA	-723,A13-16380
MSTRG.37214.1	A10	4826525	4828593	+	gene_id	MSTRG.37214	NA	NA	NA	NA	480,A10-21154
MSTRG.34343.1	A09	73123318	73127623	+	gene_id	MSTRG.34343	NA	NA	NA	NA	-1298,A09-27521
MSTRG.32724.1	A09	43609037	43613497	+	gene_id	MSTRG.32724	NA	NA	NA	NA	1803,A09-18832
MSTRG.15643.1	A05	20182780	20187948	+	gene_id	MSTRG.15643	NA	NA	NA	NA	-2058,A05-58938
MSTRG.65687.1	D03	55987075	55988465	-	gene_id	MSTRG.65687	NA	NA	NA	NA	1665,D03-14970
MSTRG.100897.1	D12	53868907	53873491	+	gene_id	MSTRG.100897	NA	NA	NA	NA	-1806,D12-596
MSTRG.89381.4	D10	4080047	4085624	+	gene_id	MSTRG.89381	NA	NA	NA	NA	3911,D10-19875
MSTRG.102477.1	D12	66207295	66211458	+	gene_id	MSTRG.102477	NA	NA	NA	NA	-1014,D12-51338
MSTRG.30014.1	A08	106331193	106331694	-	gene_id	MSTRG.30014	NA	NA	NA	NA	-955,A08-16239
MSTRG.34425.4	A09	73748400	73756242	+	gene_id	MSTRG.34425	NA	NA	NA	NA	-3499,A09-22105
MSTRG.24057.1	A07	4568201	4568982	-	gene_id	MSTRG.24057	NA	NA	NA	NA	12934,A07-14594
MSTRG.87806.2	D09	45349386	45356434	-	gene_id	MSTRG.87806	NA	NA	NA	NA	-2964,D09-18400
MSTRG.77865.1	D07	4580688	4584582	-	gene_id	MSTRG.77865	NA	NA	NA	NA	-8372,D07-26103
MSTRG.44598.1	A11	96918764	96924121	-	gene_id	MSTRG.44598	NA	NA	NA	NA	-2009,A11-42626
MSTRG.38263.1	A10	22812560	22817039	+	gene_id	MSTRG.38263	NA	NA	NA	NA	337,A10-20438
MSTRG.38942.3	A10	78045525	78049814	+	gene_id	MSTRG.38942	NA	NA	NA	NA	900,A10-23141
MSTRG.13517.2	A05	7298001	7301413	+	gene_id	MSTRG.13517	NA	NA	NA	NA	-1215,A05-21129
MSTRG.46443.2	A12	2167902	2173193	+	gene_id	MSTRG.46443	NA	NA	NA	NA	-1904,A12-30022
MSTRG.49690.1	A12	105480305	105486481	+	gene_id	MSTRG.49690	NA	NA	NA	NA	-3727,A12-38730
MSTRG.21742.1	A06	54676341	54677991	-	gene_id	MSTRG.21742	NA	NA	NA	NA	-260,A06-14974
MSTRG.105409.1	D13	52526942	52531444	+	gene_id	MSTRG.105409	NA	NA	NA	NA	-1473,D13-16517
MSTRG.86630.1	D09	35498813	35511110	-	gene_id	MSTRG.86630	NA	NA	NA	NA	-6090,D09-7905
MSTRG.64101.2	D03	29925177	29930302	-	gene_id	MSTRG.64101	NA	NA	NA	NA	-1980,D03-24457
MSTRG.37867.1	A10	13864280	13866665	-	gene_id	MSTRG.37867	NA	NA	NA	NA	-1557,A10-19849
MSTRG.77312.1	D07	657314	660986	+	gene_id	MSTRG.77312	NA	NA	NA	NA	-5486,D07-32493
MSTRG.34096.1	A09	70495531	70499215	+	gene_id	MSTRG.34096	NA	NA	NA	NA	-1655,A09-14444
MSTRG.6476.1	A03	527087	528698	-	gene_id	MSTRG.6476	NA	NA	NA	NA	-11327,A03-29144
MSTRG.3994.1	A02	4064704	4070461	+	gene_id	MSTRG.3994	NA	NA	NA	NA	-2221,A02-13369
MSTRG.91960.3	D10	59345118	59347896	-	gene_id	MSTRG.91960	NA	NA	NA	NA	-718,D10-14159
MSTRG.67846.1	D04	48532867	48536211	+	gene_id	MSTRG.67846	NA	NA	NA	NA	1406,D04-13765
MSTRG.89657.1	D10	6088054	6094123	-	gene_id	MSTRG.89657	NA	NA	NA	NA	-1492,D10-36371
MSTRG.44166.2	A11	58481204	58488219	+	gene_id	MSTRG.44166	NA	NA	NA	NA	-2621,A11-34048
MSTRG.102242.1	D12	64954262	64956975	+	gene_id	MSTRG.102242	NA	NA	NA	NA	-101,D12-43185
MSTRG.52549.1	A13	67694488	67696560	-	gene_id	MSTRG.52549	NA	NA	NA	NA	-66,A13-29919
MSTRG.48282.4	A12	87825571	87826474	+	gene_id	MSTRG.48282	NA	NA	NA	NA	1873,A12-43796
MSTRG.31812.1	A08	125583652	125585810	-	gene_id	MSTRG.31812	NA	NA	NA	NA	-11326,A08-20287
MSTRG.102164.7	D12	64364620	64367236	+	gene_id	MSTRG.102164	NA	NA	NA	NA	-3269,D12-17457
[truncated: 47,360 more rows]

## Sheet: GhH3K27acrun2genic
PeakID (cmd=annotatePeaks.pl longest_WT200G_coxjie-class.gtf.fa.list.gtf Ghirsutum_TM-1_WHU_genome.standard.fa -p GhH3K27acrun2tag/regions.txt)	Chr	Start	End	Strand	Peak Score	Focus Ratio/Region Size	Annotation	Detailed Annotation	Distance to TSS	Nearest PromoterID	GhH3K27acrun2tag/regions.txt Distance to nearest Peak, Peak ID
MSTRG.53225.1	A13	95547697	95549108	+	gene_id	MSTRG.53225	NA	NA	NA	NA	31,A13-25601
MSTRG.39314.1	A10	97063889	97067206	-	gene_id	MSTRG.39314	NA	NA	NA	NA	-1078,A10-14467
MSTRG.1881.1	A01	34461642	34464541	-	gene_id	MSTRG.1881	NA	NA	NA	NA	-991,A01-19475
MSTRG.68150.1	D04	52823089	52827838	-	gene_id	MSTRG.68150	NA	NA	NA	NA	-2068,D04-7190
MSTRG.104865.1	D13	41800426	41814609	+	gene_id	MSTRG.104865	NA	NA	NA	NA	-7127,D13-11437
MSTRG.104512.8	D13	32705383	32710660	+	gene_id	MSTRG.104512	NA	NA	NA	NA	-1502,D13-22998
MSTRG.105261.1	D13	50625330	50629794	-	gene_id	MSTRG.105261	NA	NA	NA	NA	-1582,D13-17199
MSTRG.91891.1	D10	58534348	58536859	+	gene_id	MSTRG.91891	NA	NA	NA	NA	-2242,D10-7239
MSTRG.80639.1	D07	55180129	55182099	-	gene_id	MSTRG.80639	NA	NA	NA	NA	-626,D07-18597
MSTRG.93687.1	D11	6207031	6210470	+	gene_id	MSTRG.93687	NA	NA	NA	NA	-1202,D11-22256
MSTRG.82957.1	D08	41059078	41061215	+	gene_id	MSTRG.82957	NA	NA	NA	NA	261,D08-28108
MSTRG.78748.1	D07	12832482	12834522	+	gene_id	MSTRG.78748	NA	NA	NA	NA	10,D07-14249
MSTRG.34842.2	A09	76440485	76443010	-	gene_id	MSTRG.34842	NA	NA	NA	NA	-1133,A09-10731
MSTRG.20212.4	A06	3172426	3207778	+	gene_id	MSTRG.20212	NA	NA	NA	NA	11129,A06-1986
MSTRG.84055.1	D08	58232785	58233165	-	gene_id	MSTRG.84055	NA	NA	NA	NA	-3106,D08-17729
MSTRG.52137.1	A13	43480331	43480776	-	gene_id	MSTRG.52137	NA	NA	NA	NA	-948,A13-1143
MSTRG.70545.1	D05	10131608	10137264	-	gene_id	MSTRG.70545	NA	NA	NA	NA	2345,D05-5007
MSTRG.62007.1	D02	65789236	65789994	-	gene_id	MSTRG.62007	NA	NA	NA	NA	3144,D02-11834
MSTRG.56713.1	D01	11780978	11781950	-	gene_id	MSTRG.56713	NA	NA	NA	NA	-262,D01-20964
MSTRG.28120.2	A08	4144337	4150983	-	gene_id	MSTRG.28120	NA	NA	NA	NA	-1467,A08-16094
MSTRG.103373.1	D13	3103223	3109120	-	gene_id	MSTRG.103373	NA	NA	NA	NA	8137,D13-3375
MSTRG.2145.1	A01	66608636	66613080	-	gene_id	MSTRG.2145	NA	NA	NA	NA	-2016,A01-23099
MSTRG.30148.2	A08	109129883	109133084	+	gene_id	MSTRG.30148	NA	NA	NA	NA	-1107,A08-12083
MSTRG.6271.1	A02	105446127	105460611	+	gene_id	MSTRG.6271	NA	NA	NA	NA	10291,A02-10821
MSTRG.83489.1	D08	50923172	50924624	-	gene_id	MSTRG.83489	NA	NA	NA	NA	707,D08-10766
MSTRG.78091.1	D07	6297473	6300443	+	gene_id	MSTRG.78091	NA	NA	NA	NA	-1060,D07-10804
MSTRG.48464.2	A12	90929356	90931618	-	gene_id	MSTRG.48464	NA	NA	NA	NA	1159,A12-23353
MSTRG.60609.2	D02	25102814	25107937	+	gene_id	MSTRG.60609	NA	NA	NA	NA	-1710,D02-20202
MSTRG.30124.1	A08	108592736	108601108	+	gene_id	MSTRG.30124	NA	NA	NA	NA	-3760,A08-16323
MSTRG.14773.2	A05	14552115	14559759	-	gene_id	MSTRG.14773	NA	NA	NA	NA	-653,A05-22559
MSTRG.44244.1	A11	64217133	64219223	-	gene_id	MSTRG.44244	NA	NA	NA	NA	564,A11-11011
MSTRG.99992.1	D12	41461649	41464853	-	gene_id	MSTRG.99992	NA	NA	NA	NA	1006,D12-14077
MSTRG.101505.2	D12	59656790	59658530	+	gene_id	MSTRG.101505	NA	NA	NA	NA	93,D12-31214
MSTRG.76754.1	D06	65287236	65297362	+	gene_id	MSTRG.76754	NA	NA	NA	NA	-8960,D06-10461
MSTRG.72087.1	D05	21110343	21114782	-	gene_id	MSTRG.72087	NA	NA	NA	NA	-1829,D05-21629
MSTRG.65205.1	D03	51630043	51633554	-	gene_id	MSTRG.65205	NA	NA	NA	NA	-1168,D03-8792
MSTRG.64134.1	D03	32841499	32841957	+	gene_id	MSTRG.64134	NA	NA	NA	NA	84646,D03-18648
MSTRG.44113.1	A11	56115156	56120959	+	gene_id	MSTRG.44113	NA	NA	NA	NA	2544,A11-25969
MSTRG.2963.1	A01	106139867	106141901	+	gene_id	MSTRG.2963	NA	NA	NA	NA	-793,A01-14322
MSTRG.73781.2	D06	1807790	1809100	-	gene_id	MSTRG.73781	NA	NA	NA	NA	336,D06-19428
MSTRG.72896.1	D05	44857285	44859022	+	gene_id	MSTRG.72896	NA	NA	NA	NA	-8870,D05-4373
MSTRG.26436.2	A07	72282870	72286502	+	gene_id	MSTRG.26436	NA	NA	NA	NA	1292,A07-20446
MSTRG.23026.1	A06	126068998	126071831	-	gene_id	MSTRG.23026	NA	NA	NA	NA	968,A06-7604
MSTRG.14769.1	A05	14425370	14443054	-	gene_id	MSTRG.14769	NA	NA	NA	NA	-8554,A05-28733
MSTRG.11909.1	A04	82667828	82670209	+	gene_id	MSTRG.11909	NA	NA	NA	NA	5287,A04-8785
MSTRG.1843.1	A01	32992439	33001280	+	gene_id	MSTRG.1843	NA	NA	NA	NA	-3921,A01-9453
MSTRG.66997.1	D04	17640431	17642205	+	gene_id	MSTRG.66997	NA	NA	NA	NA	-779,D04-14257
MSTRG.30151.1	A08	109150394	109155966	+	gene_id	MSTRG.30151	NA	NA	NA	NA	-1888,A08-16840
MSTRG.23312.1	A06	127941518	127948064	+	gene_id	MSTRG.23312	NA	NA	NA	NA	-2529,A06-1952
MSTRG.47386.1	A12	26358615	26360474	+	gene_id	MSTRG.47386	NA	NA	NA	NA	-402,A12-8174
MSTRG.714.1	A01	6508002	6509820	+	gene_id	MSTRG.714	NA	NA	NA	NA	-2124,A01-7928
MSTRG.61339.1	D02	53587418	53588717	+	gene_id	MSTRG.61339	NA	NA	NA	NA	-29,D02-13622
MSTRG.104495.1	D13	32249836	32252428	+	gene_id	MSTRG.104495	NA	NA	NA	NA	914,D13-14252
MSTRG.63981.3	D03	22029721	22032361	-	gene_id	MSTRG.63981	NA	NA	NA	NA	2963,D03-12497
MSTRG.41899.3	A11	7292061	7298596	+	gene_id	MSTRG.41899	NA	NA	NA	NA	5299,A11-18341
MSTRG.14733.1	A05	14295716	14302070	+	gene_id	MSTRG.14733	NA	NA	NA	NA	-2427,A05-28007
MSTRG.70511.1	D05	9872082	9874738	+	gene_id	MSTRG.70511	NA	NA	NA	NA	1878,D05-22997
MSTRG.62514.2	D02	69735227	69737233	-	gene_id	MSTRG.62514	NA	NA	NA	NA	-617,D02-13724
MSTRG.2236.1	A01	79048817	79049243	+	gene_id	MSTRG.2236	NA	NA	NA	NA	-897,A01-9748
MSTRG.99765.1	D12	27028689	27038352	-	gene_id	MSTRG.99765	NA	NA	NA	NA	111481,D12-11889
MSTRG.48488.1	A12	91644979	91646130	+	gene_id	MSTRG.48488	NA	NA	NA	NA	-203,A12-21249
MSTRG.1603.1	A01	21701622	21703036	-	gene_id	MSTRG.1603	NA	NA	NA	NA	-2680,A01-24167
MSTRG.99838.1	D12	31535330	31540448	+	gene_id	MSTRG.99838	NA	NA	NA	NA	-1800,D12-9675
MSTRG.78929.2	D07	15031656	15035334	+	gene_id	MSTRG.78929	NA	NA	NA	NA	-1750,D07-13785
MSTRG.86026.1	D09	24811767	24813400	+	gene_id	MSTRG.86026	NA	NA	NA	NA	7502,D09-23750
MSTRG.10512.1	A04	3691004	3694952	+	gene_id	MSTRG.10512	NA	NA	NA	NA	-1565,A04-11875
MSTRG.12447.1	A05	754937	757272	+	gene_id	MSTRG.12447	NA	NA	NA	NA	719,A05-22606
MSTRG.61384.1	D02	54888950	54890116	-	gene_id	MSTRG.61384	NA	NA	NA	NA	-578,D02-20954
MSTRG.43943.2	A11	36315272	36318421	-	gene_id	MSTRG.43943	NA	NA	NA	NA	749,A11-15950
MSTRG.60931.1	D02	41576468	41579195	+	gene_id	MSTRG.60931	NA	NA	NA	NA	-711,D02-2576
MSTRG.103177.1	D13	1610399	1612235	+	gene_id	MSTRG.103177	NA	NA	NA	NA	-362,D13-15771
MSTRG.90094.1	D10	11220178	11221335	-	gene_id	MSTRG.90094	NA	NA	NA	NA	488,D10-3862
MSTRG.7304.1	A03	9902906	9915078	-	gene_id	MSTRG.7304	NA	NA	NA	NA	-5864,A03-13227
MSTRG.90636.2	D10	21042201	21045134	+	gene_id	MSTRG.90636	NA	NA	NA	NA	-1386,D10-8766
MSTRG.52254.3	A13	49967968	49971640	+	gene_id	MSTRG.52254	NA	NA	NA	NA	-1413,A13-1067
MSTRG.12821.1	A05	2923538	2925924	+	gene_id	MSTRG.12821	NA	NA	NA	NA	-736,A05-3973
MSTRG.65609.1	D03	55329343	55332751	-	gene_id	MSTRG.65609	NA	NA	NA	NA	-3144,D03-11433
MSTRG.53339.2	A13	97278406	97280858	+	gene_id	MSTRG.53339	NA	NA	NA	NA	-798,A13-6639
MSTRG.29554.2	A08	89749592	89757958	+	gene_id	MSTRG.29554	NA	NA	NA	NA	3779,A08-16225
MSTRG.99555.1	D12	19918914	19919993	-	gene_id	MSTRG.99555	NA	NA	NA	NA	212,D12-22066
MSTRG.54672.1	A13	111658344	111660785	+	gene_id	MSTRG.54672	NA	NA	NA	NA	117,A13-20131
MSTRG.79088.1	D07	17356977	17357641	+	gene_id	MSTRG.79088	NA	NA	NA	NA	-1917,D07-20696
MSTRG.23593.1	A07	1318442	1319178	-	gene_id	MSTRG.23593	NA	NA	NA	NA	-42,A07-16424
MSTRG.60117.7	D02	10190299	10190937	-	gene_id	MSTRG.60117	NA	NA	NA	NA	211,D02-22850
MSTRG.67888.1	D04	48779348	48788849	-	gene_id	MSTRG.67888	NA	NA	NA	NA	-4289,D04-17158
MSTRG.55873.1	D01	1789966	1795154	+	gene_id	MSTRG.55873	NA	NA	NA	NA	-2011,D01-6719
MSTRG.46546.1	A12	3127173	3127703	-	gene_id	MSTRG.46546	NA	NA	NA	NA	-384,A12-12071
MSTRG.46223.1	A12	344575	346545	-	gene_id	MSTRG.46223	NA	NA	NA	NA	-956,A12-15080
MSTRG.16683.1	A05	27723603	27727116	-	gene_id	MSTRG.16683	NA	NA	NA	NA	750,A05-33848
MSTRG.272.1	A01	2200130	2202642	-	gene_id	MSTRG.272	NA	NA	NA	NA	12577,A01-12981
MSTRG.60100.2	D02	10336634	10338881	-	gene_id	MSTRG.60100	NA	NA	NA	NA	-1500,D02-16937
MSTRG.46331.1	A12	969957	974295	-	gene_id	MSTRG.46331	NA	NA	NA	NA	-1863,A12-12349
MSTRG.36468.1	A10	85553	89192	+	gene_id	MSTRG.36468	NA	NA	NA	NA	-4199,A10-7934
MSTRG.90798.4	D10	25054955	25071249	-	gene_id	MSTRG.90798	NA	NA	NA	NA	-9726,D10-17473
MSTRG.76905.1	D06	67124553	67126091	+	gene_id	MSTRG.76905	NA	NA	NA	NA	-334,D06-15341
MSTRG.21979.1	A06	89156000	89173799	+	gene_id	MSTRG.21979	NA	NA	NA	NA	-8625,A06-7344
MSTRG.54790.1	A13	112207323	112207851	+	gene_id	MSTRG.54790	NA	NA	NA	NA	-14,A13-21179
MSTRG.61288.1	D02	52162509	52164261	+	gene_id	MSTRG.61288	NA	NA	NA	NA	114,D02-11739
MSTRG.38695.1	A10	68742807	68752641	-	gene_id	MSTRG.38695	NA	NA	NA	NA	4300,A10-1280
MSTRG.7731.2	A03	20447480	20451462	+	gene_id	MSTRG.7731	NA	NA	NA	NA	-2221,A03-6166
MSTRG.45228.1	A11	116474700	116475254	-	gene_id	MSTRG.45228	NA	NA	NA	NA	-177,A11-4232
MSTRG.104102.1	D13	14184983	14186916	-	gene_id	MSTRG.104102	NA	NA	NA	NA	-99,D13-8929
MSTRG.20341.1	A06	4538864	4542276	+	gene_id	MSTRG.20341	NA	NA	NA	NA	-1422,A06-20087
MSTRG.50521.1	A12	110558392	110560668	-	gene_id	MSTRG.50521	NA	NA	NA	NA	-219,A12-1750
MSTRG.51364.3	A13	5452459	5455932	+	gene_id	MSTRG.51364	NA	NA	NA	NA	-1414,A13-13102
MSTRG.54114.4	A13	107495127	107500482	-	gene_id	MSTRG.54114	NA	NA	NA	NA	579,A13-13416
MSTRG.83402.1	D08	49624163	49625291	-	gene_id	MSTRG.83402	NA	NA	NA	NA	9,D08-4679
MSTRG.83143.1	D08	45143059	45145674	+	gene_id	MSTRG.83143	NA	NA	NA	NA	-952,D08-19378
MSTRG.7866.2	A03	33919252	33921932	+	gene_id	MSTRG.7866	NA	NA	NA	NA	-687,A03-6812
MSTRG.44422.1	A11	78773485	78775835	+	gene_id	MSTRG.44422	NA	NA	NA	NA	-573,A11-4102
MSTRG.30964.1	A08	119523540	119527418	-	gene_id	MSTRG.30964	NA	NA	NA	NA	-17043,A08-297
MSTRG.19642.1	A05	114504948	114507288	-	gene_id	MSTRG.19642	NA	NA	NA	NA	271,A05-45607
MSTRG.96868.1	D11	58575559	58578529	-	gene_id	MSTRG.96868	NA	NA	NA	NA	17298,D11-22063
MSTRG.80696.1	D07	55766252	55769048	+	gene_id	MSTRG.80696	NA	NA	NA	NA	-1262,D07-21704
MSTRG.62636.1	D02	70381273	70385030	+	gene_id	MSTRG.62636	NA	NA	NA	NA	-1191,D02-11194
MSTRG.60282.1	D02	13752077	13757015	-	gene_id	MSTRG.60282	NA	NA	NA	NA	-1991,D02-17885
MSTRG.35766.2	A09	82232048	82236888	-	gene_id	MSTRG.35766	NA	NA	NA	NA	-1792,A09-30803
MSTRG.72400.2	D05	25867521	25873112	-	gene_id	MSTRG.72400	NA	NA	NA	NA	-4,D05-38953
MSTRG.34485.1	A09	74159805	74162761	-	gene_id	MSTRG.34485	NA	NA	NA	NA	-891,A09-15577
MSTRG.100483.1	D12	49016068	49016776	-	gene_id	MSTRG.100483	NA	NA	NA	NA	-291,D12-1946
MSTRG.73458.5	D05	54079795	54083245	-	gene_id	MSTRG.73458	NA	NA	NA	NA	-620,D05-32172
MSTRG.106378.1	D13	61824209	61835709	+	gene_id	MSTRG.106378	NA	NA	NA	NA	-5379,D13-6348
MSTRG.101701.1	D12	61285783	61286516	-	gene_id	MSTRG.101701	NA	NA	NA	NA	-1507,D12-3857
MSTRG.93610.2	D11	5760735	5768958	-	gene_id	MSTRG.93610	NA	NA	NA	NA	-5145,D11-33908
MSTRG.66877.2	D04	15171162	15173958	-	gene_id	MSTRG.66877	NA	NA	NA	NA	-939,D04-15899
MSTRG.81596.2	D08	3645381	3648081	-	gene_id	MSTRG.81596	NA	NA	NA	NA	-949,D08-18473
MSTRG.49768.1	A12	106029323	106031363	-	gene_id	MSTRG.49768	NA	NA	NA	NA	-229,A12-11446
MSTRG.14154.1	A05	10987423	10992751	-	gene_id	MSTRG.14154	NA	NA	NA	NA	-2364,A05-29682
MSTRG.40103.1	A10	115103455	115105834	+	gene_id	MSTRG.40103	NA	NA	NA	NA	-8686,A10-18030
MSTRG.91226.1	D10	42636711	42639468	-	gene_id	MSTRG.91226	NA	NA	NA	NA	-1103,D10-20795
MSTRG.78479.1	D07	9556962	9561951	+	gene_id	MSTRG.78479	NA	NA	NA	NA	-2311,D07-13518
MSTRG.29570.1	A08	92083959	92085813	+	gene_id	MSTRG.29570	NA	NA	NA	NA	142,A08-14249
MSTRG.14554.1	A05	13306453	13309551	+	gene_id	MSTRG.14554	NA	NA	NA	NA	-2947,A05-57339
MSTRG.84501.3	D08	62004814	62009408	-	gene_id	MSTRG.84501	NA	NA	NA	NA	-5454,D08-15082
MSTRG.85137.4	D08	66269162	66270231	+	gene_id	MSTRG.85137	NA	NA	NA	NA	-1122,D08-1117
MSTRG.368.2	A01	2573614	2577049	-	gene_id	MSTRG.368	NA	NA	NA	NA	-1722,A01-16651
MSTRG.80055.1	D07	38524092	38525736	-	gene_id	MSTRG.80055	NA	NA	NA	NA	-93,D07-21097
MSTRG.75955.1	D06	53203459	53204460	+	gene_id	MSTRG.75955	NA	NA	NA	NA	-566,D06-16230
MSTRG.40949.1	A11	1770177	1773029	+	gene_id	MSTRG.40949	NA	NA	NA	NA	574,A11-9511
MSTRG.38362.1	A10	24981866	24985761	-	gene_id	MSTRG.38362	NA	NA	NA	NA	1362,A10-22865
MSTRG.104654.1	D13	37169147	37172277	+	gene_id	MSTRG.104654	NA	NA	NA	NA	-827,D13-11540
MSTRG.56255.1	D01	6064091	6066703	-	gene_id	MSTRG.56255	NA	NA	NA	NA	-2133,D01-24044
MSTRG.12987.4	A05	3846395	3854640	+	gene_id	MSTRG.12987	NA	NA	NA	NA	4954,A05-49047
MSTRG.74704.1	D06	12812653	12816819	+	gene_id	MSTRG.74704	NA	NA	NA	NA	-1572,D06-5074
MSTRG.16469.1	A05	26034500	26038886	+	gene_id	MSTRG.16469	NA	NA	NA	NA	-2052,A05-49340
MSTRG.40332.1	A10	118424322	118429597	-	gene_id	MSTRG.40332	NA	NA	NA	NA	-1639,A10-16448
MSTRG.55343.1	Contig477	60704	73499	+	gene_id	MSTRG.55343	NA	NA	NA	NA
MSTRG.1531.2	A01	20004853	20009186	+	gene_id	MSTRG.1531	NA	NA	NA	NA	-454,A01-17470
MSTRG.103870.1	D13	8900627	8901186	-	gene_id	MSTRG.103870	NA	NA	NA	NA	14618,D13-27414
MSTRG.29388.11	A08	76930831	76931948	+	gene_id	MSTRG.29388	NA	NA	NA	NA	4952,A08-20812
MSTRG.20867.3	A06	14888065	14890120	-	gene_id	MSTRG.20867	NA	NA	NA	NA	-486,A06-12215
MSTRG.98796.1	D12	6605365	6605902	-	gene_id	MSTRG.98796	NA	NA	NA	NA	-124,D12-13005
MSTRG.83007.1	D08	42187595	42196116	+	gene_id	MSTRG.83007	NA	NA	NA	NA	-3880,D08-6222
MSTRG.10451.2	A04	2553063	2559351	+	gene_id	MSTRG.10451	NA	NA	NA	NA	2737,A04-7417
MSTRG.74210.1	D06	6239332	6242894	+	gene_id	MSTRG.74210	NA	NA	NA	NA	-1305,D06-5057
MSTRG.7896.1	A03	37287407	37302382	+	gene_id	MSTRG.7896	NA	NA	NA	NA	-6980,A03-16569
MSTRG.263.1	A01	1832598	1837566	-	gene_id	MSTRG.263	NA	NA	NA	NA	18628,A01-6055
MSTRG.93898.1	D11	7396224	7397186	-	gene_id	MSTRG.93898	NA	NA	NA	NA	1774,D11-7676
MSTRG.74861.5	D06	15239544	15242648	+	gene_id	MSTRG.74861	NA	NA	NA	NA	-3016,D06-18583
MSTRG.41115.1	A11	2657649	2660477	+	gene_id	MSTRG.41115	NA	NA	NA	NA	-919,A11-29549
MSTRG.210.1	A01	1326466	1332328	+	gene_id	MSTRG.210	NA	NA	NA	NA	-2642,A01-2273
MSTRG.92503.1	D10	66716641	66719599	+	gene_id	MSTRG.92503	NA	NA	NA	NA	-651,D10-13632
MSTRG.35986.2	A09	83737450	83738900	+	gene_id	MSTRG.35986	NA	NA	NA	NA	309,A09-16476
MSTRG.95016.2	D11	14833379	14839859	-	gene_id	MSTRG.95016	NA	NA	NA	NA	4234,D11-16326
MSTRG.53879.1	A13	105578014	105579013	-	gene_id	MSTRG.53879	NA	NA	NA	NA	-210,A13-19178
MSTRG.61017.1	D02	43815255	43822586	+	gene_id	MSTRG.61017	NA	NA	NA	NA	-3239,D02-1147
MSTRG.32482.1	A09	12828512	12853040	-	gene_id	MSTRG.32482	NA	NA	NA	NA	60618,A09-20923
MSTRG.97704.1	D11	68958220	68963711	+	gene_id	MSTRG.97704	NA	NA	NA	NA	7496,D11-20263
MSTRG.7432.1	A03	12625467	12627038	+	gene_id	MSTRG.7432	NA	NA	NA	NA	508,A03-25882
MSTRG.2696.1	A01	102321522	102322804	+	gene_id	MSTRG.2696	NA	NA	NA	NA	-177,A01-2750
MSTRG.58459.2	D01	59225104	59225531	-	gene_id	MSTRG.58459	NA	NA	NA	NA	-735,D01-10542
MSTRG.41239.4	A11	3441924	3442477	+	gene_id	MSTRG.41239	NA	NA	NA	NA	-1945,A11-32152
MSTRG.4840.1	A02	27617947	27618840	-	gene_id	MSTRG.4840	NA	NA	NA	NA	-148,A02-10254
MSTRG.43358.2	A11	21729564	21730800	-	gene_id	MSTRG.43358	NA	NA	NA	NA	-1681,A11-19568
MSTRG.80943.1	D07	58226117	58228813	-	gene_id	MSTRG.80943	NA	NA	NA	NA	-2397,D07-9420
MSTRG.74244.1	D06	6578485	6583228	-	gene_id	MSTRG.74244	NA	NA	NA	NA	-1868,D06-17126
MSTRG.101603.2	D12	60417554	60418295	+	gene_id	MSTRG.101603	NA	NA	NA	NA	1858,D12-13823
MSTRG.105751.1	D13	57221881	57226112	+	gene_id	MSTRG.105751	NA	NA	NA	NA	-1538,D13-10188
MSTRG.39891.9	A10	111957536	111958951	-	gene_id	MSTRG.39891	NA	NA	NA	NA	-2964,A10-16124
MSTRG.67102.2	D04	23329020	23330166	+	gene_id	MSTRG.67102	NA	NA	NA	NA	-4,D04-19938
MSTRG.10213.4	A04	26545	43553	-	gene_id	MSTRG.10213	NA	NA	NA	NA	-8268,A04-10993
MSTRG.15357.1	A05	18068283	18071407	-	gene_id	MSTRG.15357	NA	NA	NA	NA	-1306,A05-24829
MSTRG.106778.1	D13	64377393	64379231	-	gene_id	MSTRG.106778	NA	NA	NA	NA	2171,D13-20497
MSTRG.97446.1	D11	65595574	65742821	-	gene_id	MSTRG.97446	NA	NA	NA	NA	3584,D11-26006
MSTRG.54822.2	A13	112425964	112429290	+	gene_id	MSTRG.54822	NA	NA	NA	NA	1324,A13-14666
MSTRG.60513.5	D02	22330355	22332189	+	gene_id	MSTRG.60513	NA	NA	NA	NA	581,D02-15087
MSTRG.42503.1	A11	12223232	12224282	-	gene_id	MSTRG.42503	NA	NA	NA	NA	-54,A11-15761
MSTRG.85534.1	D09	5548320	5552202	+	gene_id	MSTRG.85534	NA	NA	NA	NA	1578,D09-11640
MSTRG.2242.1	A01	80124138	80130287	+	gene_id	MSTRG.2242	NA	NA	NA	NA	-2552,A01-2103
MSTRG.76280.1	D06	59552717	59555701	+	gene_id	MSTRG.76280	NA	NA	NA	NA	-1023,D06-3499
MSTRG.56558.1	D01	9890373	9893402	+	gene_id	MSTRG.56558	NA	NA	NA	NA	-958,D01-1954
MSTRG.36781.1	A10	2077959	2084667	+	gene_id	MSTRG.36781	NA	NA	NA	NA	2928,A10-13122
MSTRG.103637.1	D13	5585183	5589268	+	gene_id	MSTRG.103637	NA	NA	NA	NA	-1599,D13-23697
MSTRG.67674.3	D04	44346033	44347088	-	gene_id	MSTRG.67674	NA	NA	NA	NA	1341,D04-13138
MSTRG.33815.2	A09	67297817	67300543	+	gene_id	MSTRG.33815	NA	NA	NA	NA	883,A09-21269
MSTRG.70313.1	D05	8389693	8393262	+	gene_id	MSTRG.70313	NA	NA	NA	NA	-1281,D05-12056
MSTRG.64137.3	D03	32842668	32860538	+	gene_id	MSTRG.64137	NA	NA	NA	NA	74771,D03-18648
MSTRG.48818.1	A12	96539290	96543764	-	gene_id	MSTRG.48818	NA	NA	NA	NA	-1312,A12-18212
MSTRG.6333.3	A02	105780990	105781492	-	gene_id	MSTRG.6333	NA	NA	NA	NA	-1567,A02-12204
MSTRG.49480.1	A12	104058473	104059778	+	gene_id	MSTRG.49480	NA	NA	NA	NA	2053,A12-19753
MSTRG.15842.1	A05	21555155	21556386	-	gene_id	MSTRG.15842	NA	NA	NA	NA	-219,A05-7836
MSTRG.102805.1	D12	68150531	68152496	-	gene_id	MSTRG.102805	NA	NA	NA	NA	-52,D12-3811
MSTRG.60323.3	D02	15007002	15015934	+	gene_id	MSTRG.60323	NA	NA	NA	NA	-4148,D02-14914
MSTRG.10666.1	A04	4940026	4940897	+	gene_id	MSTRG.10666	NA	NA	NA	NA	-408,A04-7091
MSTRG.79225.1	D07	19603717	19605622	-	gene_id	MSTRG.79225	NA	NA	NA	NA	-159,D07-29407
MSTRG.32317.1	A09	8723382	8727414	-	gene_id	MSTRG.32317	NA	NA	NA	NA	1650,A09-21225
MSTRG.13859.1	A05	9372137	9373558	+	gene_id	MSTRG.13859	NA	NA	NA	NA	-35,A05-42400
MSTRG.70856.1	D05	11756932	11758453	+	gene_id	MSTRG.70856	NA	NA	NA	NA	-2020,D05-40682
MSTRG.47776.1	A12	79210581	79214045	-	gene_id	MSTRG.47776	NA	NA	NA	NA	-1221,A12-12489
MSTRG.29369.1	A08	76654911	76655595	+	gene_id	MSTRG.29369	NA	NA	NA	NA	-26,A08-13338
MSTRG.29214.3	A08	54888785	54894237	+	gene_id	MSTRG.29214	NA	NA	NA	NA	-2140,A08-6129
MSTRG.56165.1	D01	4340060	4358321	-	gene_id	MSTRG.56165	NA	NA	NA	NA	-1423,D01-12595
MSTRG.58443.1	D01	59143682	59144522	-	gene_id	MSTRG.58443	NA	NA	NA	NA	145,D01-5554
MSTRG.4115.2	A02	5602973	5606010	-	gene_id	MSTRG.4115	NA	NA	NA	NA	-1001,A02-9489
MSTRG.36094.1	A09	84426690	84448847	+	gene_id	MSTRG.36094	NA	NA	NA	NA	-11258,A09-30529
MSTRG.74474.1	D06	9269902	9274019	-	gene_id	MSTRG.74474	NA	NA	NA	NA	-1669,D06-8839
MSTRG.72180.1	D05	22219513	22222616	-	gene_id	MSTRG.72180	NA	NA	NA	NA	-1103,D05-27735
MSTRG.93943.1	D11	7614681	7617734	-	gene_id	MSTRG.93943	NA	NA	NA	NA	-1987,D11-28832
MSTRG.19936.1	A06	912845	915493	+	gene_id	MSTRG.19936	NA	NA	NA	NA	-945,A06-15135
MSTRG.5662.2	A02	97467267	97470996	-	gene_id	MSTRG.5662	NA	NA	NA	NA	-1434,A02-12268
MSTRG.47343.1	A12	23157402	23158177	+	gene_id	MSTRG.47343	NA	NA	NA	NA	51,A12-3337
MSTRG.58737.1	D01	61832585	61836260	-	gene_id	MSTRG.58737	NA	NA	NA	NA	-1496,D01-8222
MSTRG.44970.1	A11	112818188	112818770	-	gene_id	MSTRG.44970	NA	NA	NA	NA	-2561,A11-35972
MSTRG.61598.2	D02	59690353	59692760	+	gene_id	MSTRG.61598	NA	NA	NA	NA	-789,D02-8877
MSTRG.45565.1	A11	120211667	120215495	+	gene_id	MSTRG.45565	NA	NA	NA	NA	-1442,A11-18074
MSTRG.1078.2	A01	11636715	11639811	-	gene_id	MSTRG.1078	NA	NA	NA	NA	-234,A01-3304
MSTRG.24425.2	A07	7703875	7705105	+	gene_id	MSTRG.24425	NA	NA	NA	NA	521,A07-11527
MSTRG.19270.1	A05	110102307	110107464	-	gene_id	MSTRG.19270	NA	NA	NA	NA	-2284,A05-11544
MSTRG.15502.2	A05	19104124	19109696	+	gene_id	MSTRG.15502	NA	NA	NA	NA	-2229,A05-1217
MSTRG.76767.1	D06	65678706	65683705	+	gene_id	MSTRG.76767	NA	NA	NA	NA	1688,D06-13744
MSTRG.49722.3	A12	105734271	105734771	+	gene_id	MSTRG.49722	NA	NA	NA	NA	-336,A12-17940
MSTRG.103231.2	D13	2090649	2094178	+	gene_id	MSTRG.103231	NA	NA	NA	NA	-1374,D13-14058
MSTRG.74944.2	D06	17845071	17848298	+	gene_id	MSTRG.74944	NA	NA	NA	NA	-1122,D06-2191
MSTRG.70503.1	D05	9822386	9826490	-	gene_id	MSTRG.70503	NA	NA	NA	NA	-864,D05-22854
MSTRG.63158.1	D03	1235959	1238114	-	gene_id	MSTRG.63158	NA	NA	NA	NA	-904,D03-8632
MSTRG.57080.1	D01	18365663	18368413	-	gene_id	MSTRG.57080	NA	NA	NA	NA	-1012,D01-11786
MSTRG.23589.1	A07	1267282	1272277	-	gene_id	MSTRG.23589	NA	NA	NA	NA	-2928,A07-19837
MSTRG.40639.1	A10	121867727	121869844	+	gene_id	MSTRG.40639	NA	NA	NA	NA	-777,A10-20711
MSTRG.103124.3	D13	1314439	1319078	-	gene_id	MSTRG.103124	NA	NA	NA	NA	-3719,D13-14654
MSTRG.50771.4	A13	11384	15506	-	gene_id	MSTRG.50771	NA	NA	NA	NA	-1799,A13-11757
MSTRG.78956.1	D07	15208034	15220749	-	gene_id	MSTRG.78956	NA	NA	NA	NA	6235,D07-17506
MSTRG.60704.1	D02	29468790	29472896	+	gene_id	MSTRG.60704	NA	NA	NA	NA	-1693,D02-12653
MSTRG.40107.1	A10	115384890	115388449	+	gene_id	MSTRG.40107	NA	NA	NA	NA	-52,A10-23156
MSTRG.89533.2	D10	5162010	5169686	+	gene_id	MSTRG.89533	NA	NA	NA	NA	-3468,D10-27308
MSTRG.65637.1	D03	55650798	55653228	+	gene_id	MSTRG.65637	NA	NA	NA	NA	-984,D03-10361
MSTRG.10352.1	A04	1469234	1470420	+	gene_id	MSTRG.10352	NA	NA	NA	NA	2902,A04-9036
MSTRG.77249.1	D07	316937	322477	+	gene_id	MSTRG.77249	NA	NA	NA	NA	6722,D07-18914
MSTRG.36498.1	A10	344861	351223	-	gene_id	MSTRG.36498	NA	NA	NA	NA	-4590,A10-27127
MSTRG.36026.1	A09	83980965	83982059	-	gene_id	MSTRG.36026	NA	NA	NA	NA	110,A09-10625
MSTRG.63201.2	D03	1917925	1920028	-	gene_id	MSTRG.63201	NA	NA	NA	NA	-1764,D03-9782
MSTRG.4961.1	A02	39244877	39248447	-	gene_id	MSTRG.4961	NA	NA	NA	NA	1295,A02-3507
MSTRG.86391.2	D09	32637196	32640378	+	gene_id	MSTRG.86391	NA	NA	NA	NA	-1329,D09-2236
MSTRG.53065.1	A13	91879494	91892407	+	gene_id	MSTRG.53065	NA	NA	NA	NA	6009,A13-10499
MSTRG.32661.1	A09	36267804	36270289	+	gene_id	MSTRG.32661	NA	NA	NA	NA	71,A09-10317
MSTRG.69926.1	D05	6082419	6084348	-	gene_id	MSTRG.69926	NA	NA	NA	NA	2242,D05-22113
MSTRG.41466.2	A11	4840433	4843807	+	gene_id	MSTRG.41466	NA	NA	NA	NA	-1098,A11-30268
MSTRG.35927.1	A09	83449716	83451115	+	gene_id	MSTRG.35927	NA	NA	NA	NA	-2051,A09-9966
MSTRG.85163.1	D08	66373734	66374128	+	gene_id	MSTRG.85163	NA	NA	NA	NA	-2013,D08-15332
MSTRG.96377.3	D11	46221520	46230305	-	gene_id	MSTRG.96377	NA	NA	NA	NA	-4056,D11-40363
MSTRG.94807.2	D11	13358527	13363889	+	gene_id	MSTRG.94807	NA	NA	NA	NA	2038,D11-29342
MSTRG.82883.4	D08	39118938	39123329	-	gene_id	MSTRG.82883	NA	NA	NA	NA	-1915,D08-5739
MSTRG.73359.3	D05	52538537	52541425	-	gene_id	MSTRG.73359	NA	NA	NA	NA	-2087,D05-23751
MSTRG.84771.1	D08	64136453	64140093	+	gene_id	MSTRG.84771	NA	NA	NA	NA	-1415,D08-20591
MSTRG.64718.1	D03	45176152	45180021	+	gene_id	MSTRG.64718	NA	NA	NA	NA	-2247,D03-5020
MSTRG.19463.1	A05	112489314	112492199	-	gene_id	MSTRG.19463	NA	NA	NA	NA	15192,A05-25561
MSTRG.73189.1	D05	50509100	50509522	+	gene_id	MSTRG.73189	NA	NA	NA	NA	4443,D05-15195
MSTRG.29683.2	A08	95250577	95253928	+	gene_id	MSTRG.29683	NA	NA	NA	NA	-1089,A08-17673
MSTRG.12458.1	A05	705520	721160	-	gene_id	MSTRG.12458	NA	NA	NA	NA	-7457,A05-31001
MSTRG.6926.2	A03	4800200	4807448	-	gene_id	MSTRG.6926	NA	NA	NA	NA	2116,A03-20414
MSTRG.89659.5	D10	6091591	6094111	+	gene_id	MSTRG.89659	NA	NA	NA	NA	280,D10-15351
MSTRG.31675.1	A08	124834574	124836201	+	gene_id	MSTRG.31675	NA	NA	NA	NA	-1851,A08-20435
MSTRG.97309.1	D11	63066138	63068077	+	gene_id	MSTRG.97309	NA	NA	NA	NA	574,D11-24068
MSTRG.57698.1	D01	44029489	44030459	-	gene_id	MSTRG.57698	NA	NA	NA	NA	118,D01-18684
MSTRG.45826.1	A11	124307423	124308927	+	gene_id	MSTRG.45826	NA	NA	NA	NA	-3945,A11-16348
MSTRG.96036.1	D11	29575966	29581343	+	gene_id	MSTRG.96036	NA	NA	NA	NA	-2111,D11-1181
MSTRG.71515.1	D05	15904569	15910824	-	gene_id	MSTRG.71515	NA	NA	NA	NA	2009,D05-25174
MSTRG.67354.1	D04	36541975	36544440	+	gene_id	MSTRG.67354	NA	NA	NA	NA	-1142,D04-12368
MSTRG.29523.2	A08	88811301	88817475	-	gene_id	MSTRG.29523	NA	NA	NA	NA	-2717,A08-12568
MSTRG.40011.1	A10	113787440	113818171	-	gene_id	MSTRG.40011	NA	NA	NA	NA	-412,A10-10968
MSTRG.34591.1	A09	74753248	74754953	-	gene_id	MSTRG.34591	NA	NA	NA	NA	-669,A09-30398
MSTRG.59230.2	D02	1329149	1332566	+	gene_id	MSTRG.59230	NA	NA	NA	NA	-1333,D02-21025
MSTRG.26473.2	A07	78028454	78032369	-	gene_id	MSTRG.26473	NA	NA	NA	NA	-1496,A07-19066
MSTRG.63877.1	D03	19065925	19066932	-	gene_id	MSTRG.63877	NA	NA	NA	NA	879,D03-14681
MSTRG.35899.1	A09	83266325	83269056	-	gene_id	MSTRG.35899	NA	NA	NA	NA	-1022,A09-6507
MSTRG.31671.1	A08	124805142	124808044	-	gene_id	MSTRG.31671	NA	NA	NA	NA	-1115,A08-14844
MSTRG.61606.5	D02	59831089	59835965	-	gene_id	MSTRG.61606	NA	NA	NA	NA	-1919,D02-21868
MSTRG.68176.1	D04	53025746	53029340	+	gene_id	MSTRG.68176	NA	NA	NA	NA	-1236,D04-268
MSTRG.106241.2	D13	60607737	60610615	+	gene_id	MSTRG.106241	NA	NA	NA	NA	-1020,D13-9350
MSTRG.95330.1	D11	18204208	18207765	-	gene_id	MSTRG.95330	NA	NA	NA	NA	-1558,D11-8797
MSTRG.28917.3	A08	23286428	23287218	-	gene_id	MSTRG.28917	NA	NA	NA	NA	10754,A08-20347
MSTRG.10237.1	A04	267823	268480	-	gene_id	MSTRG.10237	NA	NA	NA	NA	-61,A04-961
MSTRG.67822.1	D04	47966303	47967772	-	gene_id	MSTRG.67822	NA	NA	NA	NA	-1815,D04-21493
MSTRG.57725.1	D01	45326916	45327695	+	gene_id	MSTRG.57725	NA	NA	NA	NA	-1610,D01-16505
MSTRG.96532.2	D11	51307941	51310237	-	gene_id	MSTRG.96532	NA	NA	NA	NA	503,D11-24873
MSTRG.90831.2	D10	25936768	25939596	-	gene_id	MSTRG.90831	NA	NA	NA	NA	1072,D10-6839
MSTRG.47052.1	A12	11444972	11450079	+	gene_id	MSTRG.47052	NA	NA	NA	NA	-850,A12-14006
MSTRG.34683.2	A09	75393971	75395967	+	gene_id	MSTRG.34683	NA	NA	NA	NA	-154,A09-28658
MSTRG.105162.1	D13	49262568	49265640	+	gene_id	MSTRG.105162	NA	NA	NA	NA	-1158,D13-16714
MSTRG.23495.1	A07	544340	548353	-	gene_id	MSTRG.23495	NA	NA	NA	NA	-1713,A07-8073
MSTRG.94936.1	D11	14353376	14358287	+	gene_id	MSTRG.94936	NA	NA	NA	NA	-1916,D11-24819
MSTRG.89511.5	D10	4976773	4987747	+	gene_id	MSTRG.89511	NA	NA	NA	NA	-5381,D10-5296
MSTRG.42963.1	A11	16820517	16825214	+	gene_id	MSTRG.42963	NA	NA	NA	NA	-1971,A11-7419
MSTRG.105733.1	D13	56985633	56990056	+	gene_id	MSTRG.105733	NA	NA	NA	NA	-1676,D13-6382
MSTRG.50989.2	A13	2009026	2011504	-	gene_id	MSTRG.50989	NA	NA	NA	NA	-789,A13-17390
MSTRG.87291.1	D09	41508924	41511772	+	gene_id	MSTRG.87291	NA	NA	NA	NA	-1137,D09-10280
MSTRG.103404.1	D13	3411775	3415929	+	gene_id	MSTRG.103404	NA	NA	NA	NA	-1490,D13-4975
MSTRG.59625.4	D02	5037285	5038008	+	gene_id	MSTRG.59625	NA	NA	NA	NA	-79,D02-14112
MSTRG.29993.1	A08	105754329	105757157	+	gene_id	MSTRG.29993	NA	NA	NA	NA	-906,A08-26757
MSTRG.14864.3	A05	15026817	15032056	+	gene_id	MSTRG.14864	NA	NA	NA	NA	-2116,A05-17159
MSTRG.82429.1	D08	18687731	18688906	+	gene_id	MSTRG.82429	NA	NA	NA	NA	18245,D08-14114
MSTRG.10516.1	A04	3752099	3754714	-	gene_id	MSTRG.10516	NA	NA	NA	NA	-6158,A04-13343
MSTRG.58856.1	D01	62608303	62610853	-	gene_id	MSTRG.58856	NA	NA	NA	NA	-1989,D01-4076
MSTRG.89431.4	D10	4413934	4414965	+	gene_id	MSTRG.89431	NA	NA	NA	NA	280,D10-2421
MSTRG.28537.1	A08	9389361	9391205	+	gene_id	MSTRG.28537	NA	NA	NA	NA	-32,A08-5148
MSTRG.64034.1	D03	24193061	24201296	+	gene_id	MSTRG.64034	NA	NA	NA	NA	-3231,D03-19054
MSTRG.62919.2	D03	61146	62851	+	gene_id	MSTRG.62919	NA	NA	NA	NA	-1914,D03-6394
MSTRG.95718.2	D11	22619673	22620532	-	gene_id	MSTRG.95718	NA	NA	NA	NA	-872,D11-34045
MSTRG.97955.3	D11	71500522	71503721	-	gene_id	MSTRG.97955	NA	NA	NA	NA	-1059,D11-16359
MSTRG.68587.1	D04	56600398	56608787	+	gene_id	MSTRG.68587	NA	NA	NA	NA	668,D04-17711
MSTRG.53079.1	A13	92126562	92132988	-	gene_id	MSTRG.53079	NA	NA	NA	NA	-2636,A13-14218
MSTRG.18516.2	A05	87572510	87574546	+	gene_id	MSTRG.18516	NA	NA	NA	NA	128,A05-47171
MSTRG.81074.1	D08	156974	162315	-	gene_id	MSTRG.81074	NA	NA	NA	NA	1925,D08-6072
MSTRG.104432.1	D13	26006814	26010218	+	gene_id	MSTRG.104432	NA	NA	NA	NA	-325,D13-5608
MSTRG.11770.2	A04	79872595	79874368	-	gene_id	MSTRG.11770	NA	NA	NA	NA	144,A04-13105
MSTRG.5538.1	A02	92436014	92439068	-	gene_id	MSTRG.5538	NA	NA	NA	NA	-1038,A02-14037
MSTRG.71261.3	D05	14134176	14137445	-	gene_id	MSTRG.71261	NA	NA	NA	NA	-2020,D05-18822
MSTRG.59006.2	D01	63479965	63486238	+	gene_id	MSTRG.59006	NA	NA	NA	NA	-2729,D01-10548
MSTRG.1081.2	A01	11646055	11647476	+	gene_id	MSTRG.1081	NA	NA	NA	NA	-335,A01-16039
MSTRG.32262.2	A09	7061219	7065665	-	gene_id	MSTRG.32262	NA	NA	NA	NA	-1909,A09-17815
MSTRG.79350.1	D07	21450972	21452709	-	gene_id	MSTRG.79350	NA	NA	NA	NA	-7028,D07-20713
MSTRG.97904.1	D11	71198002	71198706	+	gene_id	MSTRG.97904	NA	NA	NA	NA	-145,D11-13149
MSTRG.98685.2	D12	4934896	4941189	-	gene_id	MSTRG.98685	NA	NA	NA	NA	-2697,D12-35860
MSTRG.30640.1	A08	116446039	116449105	-	gene_id	MSTRG.30640	NA	NA	NA	NA	-1324,A08-27362
MSTRG.93052.1	D11	1931621	1934316	+	gene_id	MSTRG.93052	NA	NA	NA	NA	-876,D11-8996
MSTRG.22190.1	A06	108967060	108974718	+	gene_id	MSTRG.22190	NA	NA	NA	NA	-2970,A06-3809
MSTRG.12716.2	A05	2397030	2399448	+	gene_id	MSTRG.12716	NA	NA	NA	NA	142,A05-36459
MSTRG.17254.3	A05	34151957	34155936	+	gene_id	MSTRG.17254	NA	NA	NA	NA	-1238,A05-2021
MSTRG.39505.1	A10	104198515	104199205	-	gene_id	MSTRG.39505	NA	NA	NA	NA	-86205,A10-15616
MSTRG.4132.2	A02	5778351	5783359	+	gene_id	MSTRG.4132	NA	NA	NA	NA	-2003,A02-13769
MSTRG.17755.1	A05	42336178	42336650	+	gene_id	MSTRG.17755	NA	NA	NA	NA	312,A05-3567
MSTRG.50609.1	A12	111071124	111079102	-	gene_id	MSTRG.50609	NA	NA	NA	NA	-3579,A12-16794
MSTRG.103760.2	D13	7446296	7448627	+	gene_id	MSTRG.103760	NA	NA	NA	NA	-1504,D13-19532
MSTRG.95012.2	D11	15006145	15008602	-	gene_id	MSTRG.95012	NA	NA	NA	NA	566,D11-28421
MSTRG.27601.1	A08	387993	390020	+	gene_id	MSTRG.27601	NA	NA	NA	NA	-517,A08-13375
MSTRG.60615.2	D02	25278851	25282897	+	gene_id	MSTRG.60615	NA	NA	NA	NA	1506,D02-9961
MSTRG.77075.1	D06	68237188	68242005	+	gene_id	MSTRG.77075	NA	NA	NA	NA	-830,D06-2509
MSTRG.104248.2	D13	18515928	18518414	-	gene_id	MSTRG.104248	NA	NA	NA	NA	-734,D13-19563
MSTRG.80244.1	D07	48726998	48918287	-	gene_id	MSTRG.80244	NA	NA	NA	NA	57501,D07-20747
MSTRG.21186.12	A06	24613459	24614790	+	gene_id	MSTRG.21186	NA	NA	NA	NA	-2683,A06-22529
MSTRG.20142.1	A06	2682784	2685493	-	gene_id	MSTRG.20142	NA	NA	NA	NA	-2228,A06-9892
MSTRG.90336.1	D10	14605480	14613172	-	gene_id	MSTRG.90336	NA	NA	NA	NA	-2867,D10-14240
MSTRG.80390.1	D07	51786532	51792047	-	gene_id	MSTRG.80390	NA	NA	NA	NA	-2574,D07-7719
MSTRG.59514.1	D02	4192702	4243911	-	gene_id	MSTRG.59514	NA	NA	NA	NA	22807,D02-12751
MSTRG.44371.1	A11	69015522	69019446	+	gene_id	MSTRG.44371	NA	NA	NA	NA	-1339,A11-11221
MSTRG.31741.1	A08	125181461	125185154	-	gene_id	MSTRG.31741	NA	NA	NA	NA	-1781,A08-21909
MSTRG.73201.1	D05	50312245	50312773	-	gene_id	MSTRG.73201	NA	NA	NA	NA	4188,D05-33433
MSTRG.71033.3	D05	12753715	12758337	+	gene_id	MSTRG.71033	NA	NA	NA	NA	674,D05-25538
MSTRG.41517.3	A11	5216830	5219371	-	gene_id	MSTRG.41517	NA	NA	NA	NA	-2999,A11-33988
MSTRG.74153.2	D06	5550484	5553037	+	gene_id	MSTRG.74153	NA	NA	NA	NA	-889,D06-8587
MSTRG.104692.2	D13	37963160	37964737	+	gene_id	MSTRG.104692	NA	NA	NA	NA	1197,D13-13860
MSTRG.46565.1	A12	3160488	3165958	-	gene_id	MSTRG.46565	NA	NA	NA	NA	-2896,A12-22422
MSTRG.41886.1	A11	7306246	7307506	-	gene_id	MSTRG.41886	NA	NA	NA	NA	97,A11-8728
MSTRG.1995.2	A01	45321342	45324225	-	gene_id	MSTRG.1995	NA	NA	NA	NA	1512,A01-3288
MSTRG.2515.1	A01	98640625	98645785	+	gene_id	MSTRG.2515	NA	NA	NA	NA	-1891,A01-6275
MSTRG.106799.1	D13	64445593	64449200	-	gene_id	MSTRG.106799	NA	NA	NA	NA	-1122,D13-14377
MSTRG.14535.1	A05	13247368	13252414	-	gene_id	MSTRG.14535	NA	NA	NA	NA	-1799,A05-20777
MSTRG.52078.1	A13	37374268	37379299	+	gene_id	MSTRG.52078	NA	NA	NA	NA	-1923,A13-5911
MSTRG.42638.1	A11	13648129	13648508	-	gene_id	MSTRG.42638	NA	NA	NA	NA	3538,A11-19559
MSTRG.96949.1	D11	59584377	59584751	+	gene_id	MSTRG.96949	NA	NA	NA	NA	2861,D11-9655
MSTRG.12674.1	A05	2152466	2172044	-	gene_id	MSTRG.12674	NA	NA	NA	NA	-858,A05-31370
MSTRG.49544.1	A12	104429622	104433990	-	gene_id	MSTRG.49544	NA	NA	NA	NA	2552,A12-28092
MSTRG.43348.1	A11	21726071	21726661	+	gene_id	MSTRG.43348	NA	NA	NA	NA	-924,A11-27609
MSTRG.33309.1	A09	61156403	61160091	+	gene_id	MSTRG.33309	NA	NA	NA	NA	-1299,A09-18608
MSTRG.106803.1	D13	64485118	64486025	+	gene_id	MSTRG.106803	NA	NA	NA	NA	1790,D13-11468
MSTRG.80193.1	D07	46979378	46985008	+	gene_id	MSTRG.80193	NA	NA	NA	NA	1267,D07-11639
MSTRG.78794.1	D07	13473415	13475807	+	gene_id	MSTRG.78794	NA	NA	NA	NA	2656,D07-12951
MSTRG.1644.1	A01	22903242	22905032	-	gene_id	MSTRG.1644	NA	NA	NA	NA	-444,A01-15126
MSTRG.100431.1	D12	48505053	48507046	+	gene_id	MSTRG.100431	NA	NA	NA	NA	-1234,D12-18129
MSTRG.39114.1	A10	85487786	85489608	-	gene_id	MSTRG.39114	NA	NA	NA	NA	-2129,A10-15444
MSTRG.3982.1	A02	3797215	3800723	+	gene_id	MSTRG.3982	NA	NA	NA	NA	-1244,A02-4369
MSTRG.31531.4	A08	123876618	123879811	+	gene_id	MSTRG.31531	NA	NA	NA	NA	-2384,A08-9170
MSTRG.83913.1	D08	56030455	56033226	+	gene_id	MSTRG.83913	NA	NA	NA	NA	346,D08-14019
MSTRG.66304.1	D04	6204323	6209627	+	gene_id	MSTRG.66304	NA	NA	NA	NA	-2081,D04-124
MSTRG.50598.1	A12	111096855	111097581	+	gene_id	MSTRG.50598	NA	NA	NA	NA	-49,A12-17205
MSTRG.83065.1	D08	43796626	43798062	+	gene_id	MSTRG.83065	NA	NA	NA	NA	-224,D08-989
MSTRG.25216.1	A07	18814958	18818537	-	gene_id	MSTRG.25216	NA	NA	NA	NA	831,A07-12645
MSTRG.19216.1	A05	109129453	109134841	-	gene_id	MSTRG.19216	NA	NA	NA	NA	-2330,A05-18313
MSTRG.26388.2	A07	59472177	59478765	-	gene_id	MSTRG.26388	NA	NA	NA	NA	-2702,A07-8148
MSTRG.8915.1	A03	101240660	101248891	-	gene_id	MSTRG.8915	NA	NA	NA	NA	2645,A03-18973
MSTRG.50465.1	A12	110222490	110224720	+	gene_id	MSTRG.50465	NA	NA	NA	NA	-313,A12-26681
MSTRG.77567.1	D07	2427260	2434011	+	gene_id	MSTRG.77567	NA	NA	NA	NA	2675,D07-26723
MSTRG.51118.1	A13	3244819	3249983	+	gene_id	MSTRG.51118	NA	NA	NA	NA	2,A13-1093
MSTRG.17365.1	A05	35415463	35416836	-	gene_id	MSTRG.17365	NA	NA	NA	NA	-470,A05-26025
MSTRG.101799.1	D12	61837470	61841768	+	gene_id	MSTRG.101799	NA	NA	NA	NA	-1202,D12-27830
MSTRG.45845.1	A11	124443984	124446456	-	gene_id	MSTRG.45845	NA	NA	NA	NA	-922,A11-21494
MSTRG.37172.4	A10	4455427	4476737	-	gene_id	MSTRG.37172	NA	NA	NA	NA	107,A10-14270
MSTRG.99153.1	D12	12359428	12373848	-	gene_id	MSTRG.99153	NA	NA	NA	NA	-6379,D12-31056
MSTRG.29244.2	A08	61730138	61735294	-	gene_id	MSTRG.29244	NA	NA	NA	NA	-2385,A08-7522
MSTRG.85570.1	D09	6513645	6516047	-	gene_id	MSTRG.85570	NA	NA	NA	NA	668,D09-4947
MSTRG.94986.1	D11	14714306	14717190	+	gene_id	MSTRG.94986	NA	NA	NA	NA	5286,D11-16619
MSTRG.51769.1	A13	14682431	14685380	-	gene_id	MSTRG.51769	NA	NA	NA	NA	-1027,A13-18129
MSTRG.66176.1	D04	5064689	5069914	-	gene_id	MSTRG.66176	NA	NA	NA	NA	-2101,D04-7697
MSTRG.84147.1	D08	59000637	59008507	-	gene_id	MSTRG.84147	NA	NA	NA	NA	-1110,D08-23465
MSTRG.81979.1	D08	7495285	7497821	-	gene_id	MSTRG.81979	NA	NA	NA	NA	848,D08-10953
MSTRG.79463.1	D07	23265959	23266610	+	gene_id	MSTRG.79463	NA	NA	NA	NA	1560,D07-19855
MSTRG.24524.1	A07	8817774	8821225	+	gene_id	MSTRG.24524	NA	NA	NA	NA	-6601,A07-3243
MSTRG.16532.2	A05	26418780	26422206	-	gene_id	MSTRG.16532	NA	NA	NA	NA	-1311,A05-21235
MSTRG.73662.3	D06	788390	792910	+	gene_id	MSTRG.73662	NA	NA	NA	NA	-3304,D06-2297
MSTRG.65358.1	D03	52835916	52836871	+	gene_id	MSTRG.65358	NA	NA	NA	NA	4764,D03-18727
MSTRG.37316.1	A10	5616859	5620531	+	gene_id	MSTRG.37316	NA	NA	NA	NA	-1469,A10-7366
MSTRG.33297.1	A09	61081641	61081870	-	gene_id	MSTRG.33297	NA	NA	NA	NA	859,A09-19608
MSTRG.9939.1	A03	114900470	114910723	-	gene_id	MSTRG.9939	NA	NA	NA	NA	-4381,A03-13204
MSTRG.51693.3	A13	13461775	13467582	-	gene_id	MSTRG.51693	NA	NA	NA	NA	2407,A13-16197
MSTRG.57380.1	D01	27899250	27899581	+	gene_id	MSTRG.57380	NA	NA	NA	NA	205,D01-12965
MSTRG.6034.1	A02	103571665	103572610	-	gene_id	MSTRG.6034	NA	NA	NA	NA	-235,A02-2490
MSTRG.21147.11	A06	21407530	21414312	+	gene_id	MSTRG.21147	NA	NA	NA	NA	-22,A06-11678
MSTRG.7146.3	A03	7558760	7572514	-	gene_id	MSTRG.7146	NA	NA	NA	NA	1323,A03-8241
MSTRG.51709.1	A13	13724201	13726476	+	gene_id	MSTRG.51709	NA	NA	NA	NA	4439,A13-11774
MSTRG.17919.1	A05	47448018	47449949	+	gene_id	MSTRG.17919	NA	NA	NA	NA	1438,A05-31879
MSTRG.81895.1	D08	6448764	6450764	-	gene_id	MSTRG.81895	NA	NA	NA	NA	-1207,D08-11048
MSTRG.87315.1	D09	41685187	41691582	-	gene_id	MSTRG.87315	NA	NA	NA	NA	-1619,D09-13689
MSTRG.102197.1	D12	64518516	64521853	-	gene_id	MSTRG.102197	NA	NA	NA	NA	-1130,D12-18374
MSTRG.82513.3	D08	23306259	23310095	-	gene_id	MSTRG.82513	NA	NA	NA	NA	2254,D08-4019
MSTRG.106207.2	D13	60356112	60359842	+	gene_id	MSTRG.106207	NA	NA	NA	NA	-1478,D13-8262
MSTRG.39143.3	A10	86017746	86023012	-	gene_id	MSTRG.39143	NA	NA	NA	NA	-2076,A10-13822
MSTRG.13357.1	A05	6394385	6399376	-	gene_id	MSTRG.13357	NA	NA	NA	NA	-1974,A05-33728
MSTRG.2518.1	A01	98907752	98909837	-	gene_id	MSTRG.2518	NA	NA	NA	NA	-267,A01-5082
MSTRG.68627.3	D04	56775868	56778930	-	gene_id	MSTRG.68627	NA	NA	NA	NA	-1231,D04-8042
MSTRG.23990.2	A07	3971838	3972545	-	gene_id	MSTRG.23990	NA	NA	NA	NA	-5168,A07-221
MSTRG.98151.1	D12	417725	420587	-	gene_id	MSTRG.98151	NA	NA	NA	NA	-451,D12-27208
MSTRG.41526.1	A11	5277901	5280612	+	gene_id	MSTRG.41526	NA	NA	NA	NA	961,A11-20910
MSTRG.15729.2	A05	20827113	20830185	+	gene_id	MSTRG.15729	NA	NA	NA	NA	-274,A05-27037
MSTRG.18595.1	A05	89533644	89534580	-	gene_id	MSTRG.18595	NA	NA	NA	NA	-1614,A05-21341
MSTRG.85766.1	D09	11150955	11154442	-	gene_id	MSTRG.85766	NA	NA	NA	NA	-936,D09-11123
MSTRG.8070.1	A03	49880394	49886643	+	gene_id	MSTRG.8070	NA	NA	NA	NA	-2501,A03-19799
MSTRG.50803.1	A13	610259	613510	+	gene_id	MSTRG.50803	NA	NA	NA	NA	-1400,A13-9523
MSTRG.24132.1	A07	5189664	5192042	+	gene_id	MSTRG.24132	NA	NA	NA	NA	-9789,A07-10157
MSTRG.18515.1	A05	87320135	87322280	-	gene_id	MSTRG.18515	NA	NA	NA	NA	-288,A05-16676
MSTRG.8671.1	A03	92641275	92646353	+	gene_id	MSTRG.8671	NA	NA	NA	NA	-2053,A03-19821
MSTRG.57601.1	D01	41670768	41672646	+	gene_id	MSTRG.57601	NA	NA	NA	NA	4,D01-11266
MSTRG.34246.1	A09	72068320	72075492	+	gene_id	MSTRG.34246	NA	NA	NA	NA	-3008,A09-7931
MSTRG.57520.1	D01	37489041	37492311	+	gene_id	MSTRG.57520	NA	NA	NA	NA	-1152,D01-10296
MSTRG.26460.3	A07	77584131	77587652	+	gene_id	MSTRG.26460	NA	NA	NA	NA	-1244,A07-10696
MSTRG.60713.1	D02	29712641	29718065	-	gene_id	MSTRG.60713	NA	NA	NA	NA	-2367,D02-13993
MSTRG.35728.1	A09	82099739	82109970	+	gene_id	MSTRG.35728	NA	NA	NA	NA	-2993,A09-11489
MSTRG.28754.1	A08	14835467	14836922	-	gene_id	MSTRG.28754	NA	NA	NA	NA	46880,A08-22910
MSTRG.47792.1	A12	79310635	79314113	+	gene_id	MSTRG.47792	NA	NA	NA	NA	3078,A12-13346
MSTRG.69590.1	D05	4353554	4360411	-	gene_id	MSTRG.69590	NA	NA	NA	NA	-2838,D05-36668
MSTRG.32503.1	A09	15117740	15123391	-	gene_id	MSTRG.32503	NA	NA	NA	NA	-2372,A09-16397
MSTRG.14127.1	A05	10883935	10885012	+	gene_id	MSTRG.14127	NA	NA	NA	NA	-1213,A05-24579
MSTRG.3909.1	A02	3060065	3066820	+	gene_id	MSTRG.3909	NA	NA	NA	NA	13606,A02-11860
MSTRG.17486.2	A05	37027581	37030746	+	gene_id	MSTRG.17486	NA	NA	NA	NA	-6430,A05-17692
MSTRG.27169.2	A07	94744243	94747585	+	gene_id	MSTRG.27169	NA	NA	NA	NA	-1063,A07-1787
MSTRG.67548.1	D04	42499706	42500431	+	gene_id	MSTRG.67548	NA	NA	NA	NA	-58,D04-20688
MSTRG.21688.1	A06	49018230	49020939	+	gene_id	MSTRG.21688	NA	NA	NA	NA	-2312,A06-1208
MSTRG.21527.1	A06	38388480	38391574	+	gene_id	MSTRG.21527	NA	NA	NA	NA	1116,A06-10928
MSTRG.62182.1	D02	67412261	67413432	-	gene_id	MSTRG.62182	NA	NA	NA	NA	3795,D02-28400
MSTRG.81377.1	D08	2176697	2178310	-	gene_id	MSTRG.81377	NA	NA	NA	NA	22036,D08-19467
MSTRG.100878.1	D12	53644219	53646945	-	gene_id	MSTRG.100878	NA	NA	NA	NA	-999,D12-22527
MSTRG.52985.1	A13	89862374	89870376	+	gene_id	MSTRG.52985	NA	NA	NA	NA	3557,A13-18291
MSTRG.52663.1	A13	72668605	72671572	+	gene_id	MSTRG.52663	NA	NA	NA	NA	-65,A13-8243
MSTRG.104184.1	D13	15884880	15890402	+	gene_id	MSTRG.104184	NA	NA	NA	NA	-2294,D13-17038
MSTRG.16530.1	A05	26445118	26448340	+	gene_id	MSTRG.16530	NA	NA	NA	NA	177,A05-36591
MSTRG.40161.2	A10	115919609	115923224	-	gene_id	MSTRG.40161	NA	NA	NA	NA	20984,A10-11473
MSTRG.100238.2	D12	46241597	46244362	-	gene_id	MSTRG.100238	NA	NA	NA	NA	1049,D12-23902
MSTRG.29591.1	A08	93354765	93355424	+	gene_id	MSTRG.29591	NA	NA	NA	NA	-40,A08-31322
MSTRG.16653.2	A05	27402360	27405050	-	gene_id	MSTRG.16653	NA	NA	NA	NA	823,A05-32587
MSTRG.57527.1	D01	37912479	37916751	-	gene_id	MSTRG.57527	NA	NA	NA	NA	-1682,D01-15304
MSTRG.92682.11	D11	9299	22196	+	gene_id	MSTRG.92682	NA	NA	NA	NA	-2834,D11-30526
MSTRG.6622.1	A03	1969716	1972052	+	gene_id	MSTRG.6622	NA	NA	NA	NA	364,A03-16427
MSTRG.87033.2	D09	39373940	39380532	-	gene_id	MSTRG.87033	NA	NA	NA	NA	-2675,D09-15575
MSTRG.106059.1	D13	59432675	59437133	-	gene_id	MSTRG.106059	NA	NA	NA	NA	-5030,D13-3358
MSTRG.21714.2	A06	51348520	51363657	+	gene_id	MSTRG.21714	NA	NA	NA	NA	-7087,A06-5849
MSTRG.6743.5	A03	3453339	3455152	+	gene_id	MSTRG.6743	NA	NA	NA	NA	519,A03-14631
MSTRG.103306.1	D13	2584820	2590159	+	gene_id	MSTRG.103306	NA	NA	NA	NA	1357,D13-14384
MSTRG.53836.1	A13	105184796	105194215	+	gene_id	MSTRG.53836	NA	NA	NA	NA	-4130,A13-4240
MSTRG.51216.1	A13	3961520	3964760	+	gene_id	MSTRG.51216	NA	NA	NA	NA	-827,A13-8615
MSTRG.89211.3	D10	2997160	3001154	-	gene_id	MSTRG.89211	NA	NA	NA	NA	-2413,D10-15517
MSTRG.75028.1	D06	19271575	19278119	+	gene_id	MSTRG.75028	NA	NA	NA	NA	-2772,D06-19840
MSTRG.6082.1	A02	104311060	104314561	+	gene_id	MSTRG.6082	NA	NA	NA	NA	-1519,A02-3904
MSTRG.65292.1	D03	52170589	52190839	+	gene_id	MSTRG.65292	NA	NA	NA	NA	-9801,D03-12623
MSTRG.17364.1	A05	35415442	35416831	+	gene_id	MSTRG.17364	NA	NA	NA	NA	483,A05-26025
MSTRG.18763.1	A05	102137676	102139056	+	gene_id	MSTRG.18763	NA	NA	NA	NA	26,A05-30433
MSTRG.12902.1	A05	3276807	3280599	-	gene_id	MSTRG.12902	NA	NA	NA	NA	-34,A05-36195
MSTRG.60188.1	D02	12218381	12219208	+	gene_id	MSTRG.60188	NA	NA	NA	NA	-5984,D02-12494
MSTRG.50540.1	A12	110675747	110678924	-	gene_id	MSTRG.50540	NA	NA	NA	NA	1108,A12-17589
MSTRG.10030.1	A03	115472056	115476565	+	gene_id	MSTRG.10030	NA	NA	NA	NA	-251,A03-1439
MSTRG.33432.1	A09	62586743	62588535	+	gene_id	MSTRG.33432	NA	NA	NA	NA	272,A09-19871
MSTRG.101988.4	D12	63130421	63131823	-	gene_id	MSTRG.101988	NA	NA	NA	NA	1090,D12-26506
MSTRG.72533.1	D05	34493991	34496571	+	gene_id	MSTRG.72533	NA	NA	NA	NA	795,D05-19045
MSTRG.57432.3	D01	28894134	28895008	-	gene_id	MSTRG.57432	NA	NA	NA	NA	117,D01-15400
MSTRG.10612.3	A04	5807986	5810241	+	gene_id	MSTRG.10612	NA	NA	NA	NA	-295,A04-955
MSTRG.92617.4	D10	67677375	67678055	+	gene_id	MSTRG.92617	NA	NA	NA	NA	-409,D10-2679
MSTRG.22893.3	A06	124663803	124668669	-	gene_id	MSTRG.22893	NA	NA	NA	NA	-2100,A06-14907
MSTRG.92303.1	D10	64124504	64126203	+	gene_id	MSTRG.92303	NA	NA	NA	NA	50,D10-17897
MSTRG.91147.2	D10	36386792	36394470	+	gene_id	MSTRG.91147	NA	NA	NA	NA	-3360,D10-12752
MSTRG.12415.8	A05	486489	488438	+	gene_id	MSTRG.12415	NA	NA	NA	NA	2192,A05-36952
MSTRG.27896.2	A08	2391834	2395863	-	gene_id	MSTRG.27896	NA	NA	NA	NA	-1513,A08-25847
MSTRG.83458.4	D08	50396958	50406314	-	gene_id	MSTRG.83458	NA	NA	NA	NA	4281,D08-15697
MSTRG.34608.2	A09	74826380	74834352	-	gene_id	MSTRG.34608	NA	NA	NA	NA	1171,A09-15434
MSTRG.56791.3	D01	13558034	13570524	+	gene_id	MSTRG.56791	NA	NA	NA	NA	-5577,D01-18113
MSTRG.23417.1	A07	71302	74139	-	gene_id	MSTRG.23417	NA	NA	NA	NA	-1130,A07-26417
MSTRG.75084.1	D06	20002539	20009093	-	gene_id	MSTRG.75084	NA	NA	NA	NA	-2947,D06-21498
MSTRG.45794.2	A11	123868770	123871850	-	gene_id	MSTRG.45794	NA	NA	NA	NA	1691,A11-5987
MSTRG.11011.1	A04	21384022	21389537	-	gene_id	MSTRG.11011	NA	NA	NA	NA	-2287,A04-2320
MSTRG.101140.2	D12	56191055	56192473	+	gene_id	MSTRG.101140	NA	NA	NA	NA	908,D12-26673
MSTRG.64815.1	D03	46707672	46711086	+	gene_id	MSTRG.64815	NA	NA	NA	NA	-1147,D03-11704
MSTRG.75317.1	D06	25141637	25142376	-	gene_id	MSTRG.75317	NA	NA	NA	NA	-46,D06-10772
MSTRG.9264.1	A03	108326776	108332223	-	gene_id	MSTRG.9264	NA	NA	NA	NA	2157,A03-14378
MSTRG.94550.2	D11	11510703	11518426	+	gene_id	MSTRG.94550	NA	NA	NA	NA	7150,D11-25369
MSTRG.50456.1	A12	110077797	110085759	-	gene_id	MSTRG.50456	NA	NA	NA	NA	-1826,A12-22246
MSTRG.28773.1	A08	15823079	15828812	-	gene_id	MSTRG.28773	NA	NA	NA	NA	-2314,A08-28810
MSTRG.82509.1	D08	23146496	23149693	+	gene_id	MSTRG.82509	NA	NA	NA	NA	-2486,D08-13866
MSTRG.99914.2	D12	37013916	37016156	-	gene_id	MSTRG.99914	NA	NA	NA	NA	-662,D12-31398
MSTRG.78782.1	D07	13407069	13410342	-	gene_id	MSTRG.78782	NA	NA	NA	NA	-1032,D07-19230
MSTRG.40370.2	A10	118830983	118832702	-	gene_id	MSTRG.40370	NA	NA	NA	NA	272,A10-3718
MSTRG.86674.2	D09	35852949	35855020	+	gene_id	MSTRG.86674	NA	NA	NA	NA	455,D09-12199
MSTRG.81513.1	D08	2979572	2981819	-	gene_id	MSTRG.81513	NA	NA	NA	NA	609,D08-3070
MSTRG.65562.1	D03	55036886	55038147	-	gene_id	MSTRG.65562	NA	NA	NA	NA	221,D03-4196
MSTRG.26178.6	A07	47463609	47469518	+	gene_id	MSTRG.26178	NA	NA	NA	NA	-8685,A07-13645
MSTRG.101290.2	D12	57611012	57622043	+	gene_id	MSTRG.101290	NA	NA	NA	NA	-6002,D12-19796
MSTRG.17675.1	A05	40335460	40342390	+	gene_id	MSTRG.17675	NA	NA	NA	NA	-279,A05-31470
MSTRG.17824.2	A05	43925010	43931569	-	gene_id	MSTRG.17824	NA	NA	NA	NA	-2675,A05-33051
MSTRG.99123.1	D12	12099483	12101879	-	gene_id	MSTRG.99123	NA	NA	NA	NA	-830,D12-25269
MSTRG.86924.1	D09	38396284	38398653	+	gene_id	MSTRG.86924	NA	NA	NA	NA	-3269,D09-9007
MSTRG.71839.1	D05	18875918	18881040	+	gene_id	MSTRG.71839	NA	NA	NA	NA	-2159,D05-21366
MSTRG.5497.2	A02	86303696	86321891	+	gene_id	MSTRG.5497	NA	NA	NA	NA	-8790,A02-6905
MSTRG.71517.1	D05	15939881	15949310	-	gene_id	MSTRG.71517	NA	NA	NA	NA	-10250,D05-23041
MSTRG.101466.1	D12	59141867	59156163	-	gene_id	MSTRG.101466	NA	NA	NA	NA	12101,D12-1
MSTRG.71421.2	D05	15241252	15250662	-	gene_id	MSTRG.71421	NA	NA	NA	NA	-4191,D05-29318
MSTRG.49277.2	A12	101980992	101985395	+	gene_id	MSTRG.49277	NA	NA	NA	NA	-1725,A12-16672
MSTRG.14497.9	A05	13036762	13039697	+	gene_id	MSTRG.14497	NA	NA	NA	NA	810,A05-37302
MSTRG.76686.2	D06	64777241	64781558	-	gene_id	MSTRG.76686	NA	NA	NA	NA	-1733,D06-13906
MSTRG.28318.1	A08	6229292	6229601	+	gene_id	MSTRG.28318	NA	NA	NA	NA	-4643,A08-23512
MSTRG.103975.15	D13	10369564	10371345	+	gene_id	MSTRG.103975	NA	NA	NA	NA	1479,D13-27099
MSTRG.103451.3	D13	3725965	3731929	-	gene_id	MSTRG.103451	NA	NA	NA	NA	-2433,D13-13377
MSTRG.36010.1	A09	83839675	83840995	-	gene_id	MSTRG.36010	NA	NA	NA	NA	-1718,A09-18929
MSTRG.25133.1	A07	17356215	17359357	-	gene_id	MSTRG.25133	NA	NA	NA	NA	817,A07-6172
MSTRG.76578.2	D06	63529448	63532704	+	gene_id	MSTRG.76578	NA	NA	NA	NA	-1263,D06-14498
MSTRG.39740.1	A10	108956599	108957984	+	gene_id	MSTRG.39740	NA	NA	NA	NA	97,A10-17024
MSTRG.8724.1	A03	93466869	93478239	+	gene_id	MSTRG.8724	NA	NA	NA	NA	-5088,A03-8727
MSTRG.100099.1	D12	44216830	44224552	-	gene_id	MSTRG.100099	NA	NA	NA	NA	-3177,D12-18422
MSTRG.59278.5	D02	1691824	1695102	-	gene_id	MSTRG.59278	NA	NA	NA	NA	7350,D02-6510
MSTRG.41381.1	A11	4233555	4236226	-	gene_id	MSTRG.41381	NA	NA	NA	NA	284,A11-11822
MSTRG.97344.1	D11	63658968	63668600	+	gene_id	MSTRG.97344	NA	NA	NA	NA	-10918,D11-23723
MSTRG.6496.1	A03	791081	791890	+	gene_id	MSTRG.6496	NA	NA	NA	NA	-2991,A03-20844
MSTRG.54924.1	Contig1164	520	14427	-	gene_id	MSTRG.54924	NA	NA	NA	NA
MSTRG.31521.1	A08	123700717	123703834	+	gene_id	MSTRG.31521	NA	NA	NA	NA	-1819,A08-17500
MSTRG.53903.1	A13	105706936	105708187	-	gene_id	MSTRG.53903	NA	NA	NA	NA	-345,A13-19490
MSTRG.72492.1	D05	30043087	30047858	-	gene_id	MSTRG.72492	NA	NA	NA	NA	1696,D05-17315
MSTRG.28492.1	A08	8403604	8404817	-	gene_id	MSTRG.28492	NA	NA	NA	NA	-376,A08-9726
MSTRG.7756.1	A03	23166729	23170620	-	gene_id	MSTRG.7756	NA	NA	NA	NA	-1278,A03-19510
MSTRG.59895.1	D02	7795259	7805207	+	gene_id	MSTRG.59895	NA	NA	NA	NA	-4541,D02-11200
MSTRG.35136.3	A09	78393497	78395073	-	gene_id	MSTRG.35136	NA	NA	NA	NA	-1386,A09-12942
MSTRG.34768.1	A09	75777769	75798980	+	gene_id	MSTRG.34768	NA	NA	NA	NA	15939,A09-22908
MSTRG.19277.1	A05	110251759	110256736	-	gene_id	MSTRG.19277	NA	NA	NA	NA	1810,A05-44450
MSTRG.18565.9	A05	88630946	88640058	-	gene_id	MSTRG.18565	NA	NA	NA	NA	-143,A05-40359
MSTRG.349.1	A01	1955441	1963047	+	gene_id	MSTRG.349	NA	NA	NA	NA	771,A01-12928
MSTRG.98661.1	D12	4666648	4671586	+	gene_id	MSTRG.98661	NA	NA	NA	NA	-1969,D12-38449
MSTRG.61219.1	D02	49658124	49659094	-	gene_id	MSTRG.61219	NA	NA	NA	NA	26616,D02-14080
MSTRG.99016.1	D12	9630985	9633603	-	gene_id	MSTRG.99016	NA	NA	NA	NA	-262,D12-21352
MSTRG.16361.1	A05	25230500	25231815	+	gene_id	MSTRG.16361	NA	NA	NA	NA	-291,A05-26403
MSTRG.93815.1	D11	6915052	6916374	+	gene_id	MSTRG.93815	NA	NA	NA	NA	-152,D11-23446
MSTRG.26511.1	A07	80264593	80267549	+	gene_id	MSTRG.26511	NA	NA	NA	NA	-1128,A07-19794
MSTRG.62662.2	D02	70572525	70576350	-	gene_id	MSTRG.62662	NA	NA	NA	NA	-1548,D02-13950
MSTRG.68862.1	D05	571484	573828	+	gene_id	MSTRG.68862	NA	NA	NA	NA	80,D05-29934
MSTRG.103371.1	D13	3121492	3124197	-	gene_id	MSTRG.103371	NA	NA	NA	NA	-1323,D13-16570
MSTRG.46767.1	A12	6663104	6665235	-	gene_id	MSTRG.46767	NA	NA	NA	NA	-5676,A12-11464
MSTRG.43493.1	A11	23790082	23790961	-	gene_id	MSTRG.43493	NA	NA	NA	NA	10720,A11-28943
MSTRG.39381.4	A10	98496628	98504670	-	gene_id	MSTRG.39381	NA	NA	NA	NA	591,A10-8729
MSTRG.78053.1	D07	5997540	5998547	-	gene_id	MSTRG.78053	NA	NA	NA	NA	-53,D07-4849
MSTRG.73545.1	D06	72232	75569	+	gene_id	MSTRG.73545	NA	NA	NA	NA	5640,D06-15048
MSTRG.11201.1	A04	52615835	52618044	-	gene_id	MSTRG.11201	NA	NA	NA	NA	-600,A04-13893
MSTRG.64329.1	D03	37754975	37755927	+	gene_id	MSTRG.64329	NA	NA	NA	NA	-8287,D03-13422
MSTRG.53139.1	A13	92987362	92993436	-	gene_id	MSTRG.53139	NA	NA	NA	NA	-2663,A13-15060
MSTRG.24518.2	A07	8745389	8750692	-	gene_id	MSTRG.24518	NA	NA	NA	NA	-2364,A07-7061
MSTRG.17322.2	A05	34921530	34926129	-	gene_id	MSTRG.17322	NA	NA	NA	NA	1867,A05-23335
MSTRG.65650.1	D03	55758547	55761349	+	gene_id	MSTRG.65650	NA	NA	NA	NA	-954,D03-5296
MSTRG.1967.1	A01	38630281	38633791	-	gene_id	MSTRG.1967	NA	NA	NA	NA	-1314,A01-12410
MSTRG.53499.2	A13	100115329	100123131	+	gene_id	MSTRG.53499	NA	NA	NA	NA	-3456,A13-7860
MSTRG.28322.1	A08	6294164	6299273	+	gene_id	MSTRG.28322	NA	NA	NA	NA	-2019,A08-16896
MSTRG.76531.1	D06	63119787	63121613	+	gene_id	MSTRG.76531	NA	NA	NA	NA	487,D06-11841
MSTRG.7345.1	A03	10682159	10684433	-	gene_id	MSTRG.7345	NA	NA	NA	NA	-716,A03-22377
MSTRG.64191.2	D03	33729154	33731478	-	gene_id	MSTRG.64191	NA	NA	NA	NA	-849,D03-11455
MSTRG.2817.2	A01	104242697	104244888	+	gene_id	MSTRG.2817	NA	NA	NA	NA	-572,A01-6587
MSTRG.65463.1	D03	53871818	53874224	-	gene_id	MSTRG.65463	NA	NA	NA	NA	-11678,D03-15029
MSTRG.103962.1	D13	10780180	11022861	-	gene_id	MSTRG.103962	NA	NA	NA	NA	201852,D13-13684
MSTRG.23871.4	A07	3022081	3028077	-	gene_id	MSTRG.23871	NA	NA	NA	NA	-2509,A07-24323
MSTRG.23578.2	A07	1223966	1226880	-	gene_id	MSTRG.23578	NA	NA	NA	NA	-1222,A07-15091
MSTRG.105877.1	D13	58060330	58064661	-	gene_id	MSTRG.105877	NA	NA	NA	NA	-1762,D13-17477
MSTRG.51456.2	A13	6396953	6401488	-	gene_id	MSTRG.51456	NA	NA	NA	NA	2279,A13-15442
MSTRG.77231.2	D07	192129	198369	+	gene_id	MSTRG.77231	NA	NA	NA	NA	-2608,D07-5350
MSTRG.17767.1	A05	42665219	42669524	-	gene_id	MSTRG.17767	NA	NA	NA	NA	2014,A05-24186
MSTRG.88742.1	D10	224659	227681	+	gene_id	MSTRG.88742	NA	NA	NA	NA	-1146,D10-12354
MSTRG.25499.1	A07	23317674	23328405	-	gene_id	MSTRG.25499	NA	NA	NA	NA	-4939,A07-22633
MSTRG.100849.1	D12	53267773	53269397	+	gene_id	MSTRG.100849	NA	NA	NA	NA	2972,D12-33392
MSTRG.60404.1	D02	17563338	17565747	+	gene_id	MSTRG.60404	NA	NA	NA	NA	-630,D02-15823
MSTRG.29721.7	A08	99717219	99719795	-	gene_id	MSTRG.29721	NA	NA	NA	NA	-946,A08-13978
MSTRG.106720.1	D13	64052130	64055206	-	gene_id	MSTRG.106720	NA	NA	NA	NA	-848,D13-13092
MSTRG.53951.1	A13	106328969	106332908	-	gene_id	MSTRG.53951	NA	NA	NA	NA	-1427,A13-20959
MSTRG.37029.2	A10	3686637	3688074	+	gene_id	MSTRG.37029	NA	NA	NA	NA	-2814,A10-7461
MSTRG.20758.1	A06	10756891	10761748	+	gene_id	MSTRG.20758	NA	NA	NA	NA	1362,A06-18336
MSTRG.91806.1	D10	56470760	56472329	+	gene_id	MSTRG.91806	NA	NA	NA	NA	-602,D10-16152
MSTRG.21726.1	A06	50490739	50502917	-	gene_id	MSTRG.21726	NA	NA	NA	NA	-5725,A06-7914
MSTRG.76062.1	D06	55426036	55426713	+	gene_id	MSTRG.76062	NA	NA	NA	NA	90,D06-16002
MSTRG.52259.12	A13	49920279	49932687	-	gene_id	MSTRG.52259	NA	NA	NA	NA	6389,A13-19272
MSTRG.62589.3	D02	70160319	70164395	+	gene_id	MSTRG.62589	NA	NA	NA	NA	-5809,D02-19144
MSTRG.60311.1	D02	14743976	14746416	-	gene_id	MSTRG.60311	NA	NA	NA	NA	-907,D02-12705
MSTRG.61078.1	D02	45857941	45861290	-	gene_id	MSTRG.61078	NA	NA	NA	NA	-1202,D02-8194
MSTRG.25951.2	A07	33910709	33914417	+	gene_id	MSTRG.25951	NA	NA	NA	NA	-2392,A07-13131
MSTRG.70979.1	D05	12451512	12455333	-	gene_id	MSTRG.70979	NA	NA	NA	NA	1064,D05-29290
MSTRG.58214.2	D01	56092464	56154254	+	gene_id	MSTRG.58214	NA	NA	NA	NA	9294,D01-15423
MSTRG.95717.3	D11	22632278	22635207	+	gene_id	MSTRG.95717	NA	NA	NA	NA	-999,D11-34425
MSTRG.50491.3	A12	110174151	110177748	+	gene_id	MSTRG.50491	NA	NA	NA	NA	2187,A12-25574
MSTRG.38273.6	A10	22751323	22752478	+	gene_id	MSTRG.38273	NA	NA	NA	NA	1244,A10-14818
MSTRG.74708.1	D06	12995726	12997740	+	gene_id	MSTRG.74708	NA	NA	NA	NA	887,D06-8373
MSTRG.47081.2	A12	12923805	12925308	+	gene_id	MSTRG.47081	NA	NA	NA	NA	5570,A12-31821
MSTRG.34488.1	A09	74190048	74190687	-	gene_id	MSTRG.34488	NA	NA	NA	NA	-2,A09-28988
MSTRG.3274.1	A01	109804223	109809261	+	gene_id	MSTRG.3274	NA	NA	NA	NA	-1981,A01-7297
MSTRG.69143.3	D05	2036591	2038449	-	gene_id	MSTRG.69143	NA	NA	NA	NA	2571,D05-15429
MSTRG.54387.1	A13	109344918	109345576	-	gene_id	MSTRG.54387	NA	NA	NA	NA	-6082,A13-9679
MSTRG.19446.2	A05	112319754	112324182	+	gene_id	MSTRG.19446	NA	NA	NA	NA	-4587,A05-17915
MSTRG.5482.2	A02	86341370	86342695	+	gene_id	MSTRG.5482	NA	NA	NA	NA	236,A02-5479
MSTRG.20642.1	A06	8762059	8766345	+	gene_id	MSTRG.20642	NA	NA	NA	NA	-1625,A06-9085
MSTRG.40794.1	A11	802736	807843	-	gene_id	MSTRG.40794	NA	NA	NA	NA	-1869,A11-41611
MSTRG.19234.1	A05	109638770	109642198	+	gene_id	MSTRG.19234	NA	NA	NA	NA	1262,A05-30984
MSTRG.92037.1	D10	60415233	60424812	+	gene_id	MSTRG.92037	NA	NA	NA	NA	-4469,D10-27165
MSTRG.86930.1	D09	38430532	38436208	+	gene_id	MSTRG.86930	NA	NA	NA	NA	-3248,D09-19060
MSTRG.76935.2	D06	67367184	67370641	-	gene_id	MSTRG.76935	NA	NA	NA	NA	-1293,D06-16031
MSTRG.34340.3	A09	73118273	73121706	+	gene_id	MSTRG.34340	NA	NA	NA	NA	-826,A09-4746
MSTRG.46009.1	A11	125351443	125354517	-	gene_id	MSTRG.46009	NA	NA	NA	NA	-2059,A11-24219
MSTRG.15537.1	A05	19333551	19336204	-	gene_id	MSTRG.15537	NA	NA	NA	NA	-921,A05-17565
MSTRG.106414.1	D13	62087846	62089886	+	gene_id	MSTRG.106414	NA	NA	NA	NA	-14581,D13-19800
MSTRG.40160.6	A10	115922414	115923256	+	gene_id	MSTRG.40160	NA	NA	NA	NA	-22403,A10-11473
MSTRG.105486.1	D13	53675894	53680810	-	gene_id	MSTRG.105486	NA	NA	NA	NA	2013,D13-18773
MSTRG.51544.1	A13	10370293	10372344	+	gene_id	MSTRG.51544	NA	NA	NA	NA	-2075,A13-12851
MSTRG.66602.1	D04	10196160	10199422	+	gene_id	MSTRG.66602	NA	NA	NA	NA	-903,D04-16753
MSTRG.18870.1	A05	103990691	103994000	-	gene_id	MSTRG.18870	NA	NA	NA	NA	-1176,A05-26301
MSTRG.58082.1	D01	54669788	54671101	+	gene_id	MSTRG.58082	NA	NA	NA	NA	-922,D01-20168
MSTRG.60216.1	D02	12904354	12906252	+	gene_id	MSTRG.60216	NA	NA	NA	NA	66886,D02-7247
MSTRG.77338.1	D07	774745	782839	+	gene_id	MSTRG.77338	NA	NA	NA	NA	-2676,D07-5293
MSTRG.35796.1	A09	82568630	82570370	-	gene_id	MSTRG.35796	NA	NA	NA	NA	-214,A09-23298
MSTRG.50326.1	A12	109456100	109458616	+	gene_id	MSTRG.50326	NA	NA	NA	NA	-987,A12-24322
MSTRG.21916.1	A06	80059742	80068522	+	gene_id	MSTRG.21916	NA	NA	NA	NA	-4124,A06-18860
MSTRG.6015.1	A02	103425602	103428215	+	gene_id	MSTRG.6015	NA	NA	NA	NA	-698,A02-11618
MSTRG.54901.1	Contig11	26696	27518	-	gene_id	MSTRG.54901	NA	NA	NA	NA
MSTRG.18277.2	A05	80053732	80058120	+	gene_id	MSTRG.18277	NA	NA	NA	NA	-2176,A05-38278
MSTRG.91994.3	D10	59460497	59471079	-	gene_id	MSTRG.91994	NA	NA	NA	NA	-4701,D10-28914
MSTRG.89239.1	D10	3104779	3108720	-	gene_id	MSTRG.89239	NA	NA	NA	NA	-1604,D10-10496
MSTRG.65522.1	D03	54347166	54348625	-	gene_id	MSTRG.65522	NA	NA	NA	NA	-345,D03-12229
MSTRG.36158.1	A09	84836041	84837696	-	gene_id	MSTRG.36158	NA	NA	NA	NA	-126,A09-1193
MSTRG.84296.1	D08	60269167	60271897	+	gene_id	MSTRG.84296	NA	NA	NA	NA	-7594,D08-13344
MSTRG.66158.3	D04	4574976	4575622	-	gene_id	MSTRG.66158	NA	NA	NA	NA	-141,D04-3019
MSTRG.35925.1	A09	83370432	83377527	-	gene_id	MSTRG.35925	NA	NA	NA	NA	-3162,A09-13667
MSTRG.44377.1	A11	68512686	68514610	-	gene_id	MSTRG.44377	NA	NA	NA	NA	2513,A11-27668
MSTRG.34424.4	A09	73748379	73753417	-	gene_id	MSTRG.34424	NA	NA	NA	NA	2125,A09-18876
MSTRG.13766.1	A05	8797164	8800476	-	gene_id	MSTRG.13766	NA	NA	NA	NA	2976,A05-39499
MSTRG.3809.1	A02	2310668	2311699	-	gene_id	MSTRG.3809	NA	NA	NA	NA	233,A02-12883
MSTRG.66538.1	D04	9532090	9535401	-	gene_id	MSTRG.66538	NA	NA	NA	NA	-1094,D04-10926
MSTRG.5385.1	A02	81302011	81302739	-	gene_id	MSTRG.5385	NA	NA	NA	NA	-674,A02-7862
MSTRG.18098.1	A05	57706576	57710118	+	gene_id	MSTRG.18098	NA	NA	NA	NA	-1588,A05-38553
MSTRG.11960.1	A04	83072102	83074979	-	gene_id	MSTRG.11960	NA	NA	NA	NA	945,A04-4121
MSTRG.59122.1	D02	514772	516097	+	gene_id	MSTRG.59122	NA	NA	NA	NA	-5321,D02-19635
MSTRG.11908.1	A04	82670540	82673256	-	gene_id	MSTRG.11908	NA	NA	NA	NA	-2407,A04-8785
MSTRG.48782.2	A12	95854774	95873326	-	gene_id	MSTRG.48782	NA	NA	NA	NA	12579,A12-9233
MSTRG.42399.1	A11	11009557	11014045	+	gene_id	MSTRG.42399	NA	NA	NA	NA	-2444,A11-43477
MSTRG.45151.2	A11	115599863	115601936	-	gene_id	MSTRG.45151	NA	NA	NA	NA	-41,A11-16026
MSTRG.82431.1	D08	18587056	18593124	-	gene_id	MSTRG.82431	NA	NA	NA	NA	-2709,D08-21160
MSTRG.62905.4	D02	71652445	71658098	+	gene_id	MSTRG.62905	NA	NA	NA	NA	-7,D02-17857
MSTRG.61299.1	D02	52360903	52361354	-	gene_id	MSTRG.61299	NA	NA	NA	NA	-2292,D02-28293
MSTRG.62573.4	D02	70057709	70062507	-	gene_id	MSTRG.62573	NA	NA	NA	NA	-2023,D02-11958
MSTRG.32693.1	A09	39906266	39907435	+	gene_id	MSTRG.32693	NA	NA	NA	NA	15,A09-13678
MSTRG.23571.1	A07	1191668	1192074	-	gene_id	MSTRG.23571	NA	NA	NA	NA	-1354,A07-18962
MSTRG.22433.13	A06	117676720	117679694	-	gene_id	MSTRG.22433	NA	NA	NA	NA	-3699,A06-18565
MSTRG.82639.1	D08	30906725	30913278	-	gene_id	MSTRG.82639	NA	NA	NA	NA	-2981,D08-22423
MSTRG.104512.3	D13	32705334	32710660	+	gene_id	MSTRG.104512	NA	NA	NA	NA	-1478,D13-22998
MSTRG.74892.4	D06	15955322	15963547	+	gene_id	MSTRG.74892	NA	NA	NA	NA	-6784,D06-7477
MSTRG.65206.1	D03	51689123	51691526	-	gene_id	MSTRG.65206	NA	NA	NA	NA	406,D03-20238
MSTRG.45948.1	A11	124945321	124949995	+	gene_id	MSTRG.45948	NA	NA	NA	NA	-1826,A11-7817
MSTRG.103474.12	D13	4013638	4015890	+	gene_id	MSTRG.103474	NA	NA	NA	NA	-1078,D13-23678
MSTRG.78412.1	D07	9071112	9074017	-	gene_id	MSTRG.78412	NA	NA	NA	NA	802,D07-21794
MSTRG.46250.3	A12	432111	441130	+	gene_id	MSTRG.46250	NA	NA	NA	NA	-3809,A12-1917
MSTRG.21138.2	A06	21099971	21101411	+	gene_id	MSTRG.21138	NA	NA	NA	NA	-893,A06-16269
MSTRG.101620.2	D12	60510329	60512812	+	gene_id	MSTRG.101620	NA	NA	NA	NA	2091,D12-22669
MSTRG.82215.1	D08	12155686	12158363	-	gene_id	MSTRG.82215	NA	NA	NA	NA	-780,D08-15440
MSTRG.32741.1	A09	44153682	44161809	-	gene_id	MSTRG.32741	NA	NA	NA	NA	-3519,A09-12229
MSTRG.62770.1	D02	71123355	71127008	-	gene_id	MSTRG.62770	NA	NA	NA	NA	-1286,D02-13224
MSTRG.45552.1	A11	120169866	120171825	+	gene_id	MSTRG.45552	NA	NA	NA	NA	713,A11-32673
MSTRG.72000.2	D05	20151637	20156158	+	gene_id	MSTRG.72000	NA	NA	NA	NA	-1394,D05-21916
MSTRG.85819.1	D09	12028323	12034735	-	gene_id	MSTRG.85819	NA	NA	NA	NA	2935,D09-12969
MSTRG.80551.1	D07	54263935	54271331	-	gene_id	MSTRG.80551	NA	NA	NA	NA	-3235,D07-18450
MSTRG.60942.3	D02	41613626	41620450	+	gene_id	MSTRG.60942	NA	NA	NA	NA	3119,D02-14761
MSTRG.48266.1	A12	87688251	87692862	+	gene_id	MSTRG.48266	NA	NA	NA	NA	-1663,A12-1416
MSTRG.53371.1	A13	97886362	97891964	-	gene_id	MSTRG.53371	NA	NA	NA	NA	-2230,A13-11736
MSTRG.1772.1	A01	26580324	26582530	+	gene_id	MSTRG.1772	NA	NA	NA	NA	-140,A01-6148
MSTRG.66014.9	D04	2426765	2443819	-	gene_id	MSTRG.66014	NA	NA	NA	NA	3757,D04-7917
MSTRG.84430.1	D08	61711093	61715081	+	gene_id	MSTRG.84430	NA	NA	NA	NA	-1303,D08-5827
MSTRG.28989.1	A08	31152200	31155986	+	gene_id	MSTRG.28989	NA	NA	NA	NA	-1601,A08-23742
MSTRG.22296.1	A06	114401210	114401789	+	gene_id	MSTRG.22296	NA	NA	NA	NA	-69540,A06-15093
MSTRG.13282.2	A05	5889656	5893307	+	gene_id	MSTRG.13282	NA	NA	NA	NA	-2628,A05-11353
MSTRG.83553.1	D08	51526002	51528505	-	gene_id	MSTRG.83553	NA	NA	NA	NA	2927,D08-10140
MSTRG.46527.1	A12	2911185	2913770	+	gene_id	MSTRG.46527	NA	NA	NA	NA	-770,A12-29849
MSTRG.81857.1	D08	5993409	5994079	-	gene_id	MSTRG.81857	NA	NA	NA	NA	-40,D08-13549
MSTRG.8719.1	A03	94880263	94881935	-	gene_id	MSTRG.8719	NA	NA	NA	NA	145,A03-24575
MSTRG.17826.1	A05	43946353	43947853	-	gene_id	MSTRG.17826	NA	NA	NA	NA	335,A05-33241
MSTRG.105186.3	D13	49420474	49423664	-	gene_id	MSTRG.105186	NA	NA	NA	NA	-839,D13-17066
MSTRG.65400.1	D03	53295525	53338409	-	gene_id	MSTRG.65400	NA	NA	NA	NA	1598,D03-10797
MSTRG.85917.1	D09	17361750	17363606	+	gene_id	MSTRG.85917	NA	NA	NA	NA	-330,D09-14027
MSTRG.55638.1	D01	341220	342446	-	gene_id	MSTRG.55638	NA	NA	NA	NA	-5262,D01-14131
MSTRG.75072.1	D06	19735939	19739311	+	gene_id	MSTRG.75072	NA	NA	NA	NA	31024,D06-5266
MSTRG.68608.2	D04	56720666	56725406	+	gene_id	MSTRG.68608	NA	NA	NA	NA	-1822,D04-808
MSTRG.75913.1	D06	50524866	50528388	+	gene_id	MSTRG.75913	NA	NA	NA	NA	1176,D06-15118
MSTRG.40053.1	A10	114036455	114046056	-	gene_id	MSTRG.40053	NA	NA	NA	NA	3526,A10-29049
MSTRG.69105.1	D05	1945725	1946255	-	gene_id	MSTRG.69105	NA	NA	NA	NA	-805,D05-29171
MSTRG.48646.3	A12	94003047	94007664	+	gene_id	MSTRG.48646	NA	NA	NA	NA	-1794,A12-3271
MSTRG.33364.1	A09	61657299	61661659	-	gene_id	MSTRG.33364	NA	NA	NA	NA	-1871,A09-14818
MSTRG.6516.2	A03	843319	847420	-	gene_id	MSTRG.6516	NA	NA	NA	NA	-1478,A03-25538
MSTRG.48443.1	A12	90642812	90643913	-	gene_id	MSTRG.48443	NA	NA	NA	NA	287,A12-24627
MSTRG.34847.1	A09	76550315	76552698	-	gene_id	MSTRG.34847	NA	NA	NA	NA	90,A09-20288
MSTRG.25636.1	A07	26405487	26410351	-	gene_id	MSTRG.25636	NA	NA	NA	NA	-3268,A07-19459
MSTRG.4850.1	A02	28162901	28165557	-	gene_id	MSTRG.4850	NA	NA	NA	NA	555,A02-3349
MSTRG.55070.1	Contig239	192	4500	-	gene_id	MSTRG.55070	NA	NA	NA	NA	-37415,Contig239-3
MSTRG.48708.1	A12	95141579	95143150	+	gene_id	MSTRG.48708	NA	NA	NA	NA	4308,A12-1691
MSTRG.39085.1	A10	83971149	83973264	+	gene_id	MSTRG.39085	NA	NA	NA	NA	-1,A10-25531
MSTRG.16604.1	A05	26950940	26951276	-	gene_id	MSTRG.16604	NA	NA	NA	NA	-39,A05-51247
MSTRG.102182.3	D12	64457457	64462405	-	gene_id	MSTRG.102182	NA	NA	NA	NA	10619,D12-34669
MSTRG.32719.1	A09	43311739	43316780	+	gene_id	MSTRG.32719	NA	NA	NA	NA	-1734,A09-699
MSTRG.94441.1	D11	10745499	10747065	-	gene_id	MSTRG.94441	NA	NA	NA	NA	-1084,D11-40125
MSTRG.87215.4	D09	40958678	40978623	-	gene_id	MSTRG.87215	NA	NA	NA	NA	6553,D09-20769
MSTRG.75382.2	D06	26483568	26489863	-	gene_id	MSTRG.75382	NA	NA	NA	NA	-2089,D06-24282
MSTRG.26611.2	A07	83919790	83921480	-	gene_id	MSTRG.26611	NA	NA	NA	NA	-6130,A07-11141
MSTRG.54859.1	A13	112630684	112636598	+	gene_id	MSTRG.54859	NA	NA	NA	NA	-2703,A13-24554
MSTRG.99164.1	D12	12511777	12516025	+	gene_id	MSTRG.99164	NA	NA	NA	NA	-1718,D12-9342
MSTRG.45658.1	A11	122019318	122022910	+	gene_id	MSTRG.45658	NA	NA	NA	NA	-1550,A11-27719
MSTRG.70199.1	D05	7696763	7697732	-	gene_id	MSTRG.70199	NA	NA	NA	NA	3097,D05-20587
MSTRG.70828.2	D05	11548623	11549226	+	gene_id	MSTRG.70828	NA	NA	NA	NA	1226,D05-17831
MSTRG.104852.1	D13	41723807	41726288	+	gene_id	MSTRG.104852	NA	NA	NA	NA	-836,D13-4030
MSTRG.25956.1	A07	33811140	33818681	-	gene_id	MSTRG.25956	NA	NA	NA	NA	3094,A07-6357
MSTRG.20227.1	A06	3545838	3548430	+	gene_id	MSTRG.20227	NA	NA	NA	NA	8140,A06-24680
MSTRG.45737.1	A11	123111883	123118593	-	gene_id	MSTRG.45737	NA	NA	NA	NA	-2906,A11-24692
MSTRG.96167.1	D11	33632288	33637295	+	gene_id	MSTRG.96167	NA	NA	NA	NA	-2018,D11-30200
MSTRG.88604.1	D09	49671429	49673505	+	gene_id	MSTRG.88604	NA	NA	NA	NA	-5676,D09-12876
MSTRG.56890.13	D01	14640488	14698178	-	gene_id	MSTRG.56890	NA	NA	NA	NA	-882,D01-14081
MSTRG.4300.2	A02	7963388	7966772	-	gene_id	MSTRG.4300	NA	NA	NA	NA	-1246,A02-8082
MSTRG.55279.1	Contig408	3830	4162	+	gene_id	MSTRG.55279	NA	NA	NA	NA
MSTRG.6800.1	A03	3791802	3795140	-	gene_id	MSTRG.6800	NA	NA	NA	NA	-1439,A03-13565
MSTRG.44112.1	A11	56115146	56120864	-	gene_id	MSTRG.44112	NA	NA	NA	NA	-2596,A11-25969
MSTRG.16535.1	A05	26427424	26431779	-	gene_id	MSTRG.16535	NA	NA	NA	NA	-1908,A05-30929
MSTRG.67019.2	D04	18221016	18228272	-	gene_id	MSTRG.67019	NA	NA	NA	NA	3110,D04-5953
MSTRG.92744.1	D11	328975	333422	-	gene_id	MSTRG.92744	NA	NA	NA	NA	-1770,D11-21037
MSTRG.104142.3	D13	15372458	15374553	+	gene_id	MSTRG.104142	NA	NA	NA	NA	-2024,D13-625
MSTRG.77895.1	D07	4751197	4755210	+	gene_id	MSTRG.77895	NA	NA	NA	NA	1700,D07-13449
MSTRG.15813.2	A05	21360219	21363460	-	gene_id	MSTRG.15813	NA	NA	NA	NA	-1896,A05-28615
MSTRG.52482.1	A13	57555069	57557335	+	gene_id	MSTRG.52482	NA	NA	NA	NA	119221,A13-12866
MSTRG.94622.2	D11	12072234	12076466	+	gene_id	MSTRG.94622	NA	NA	NA	NA	-1717,D11-8226
MSTRG.39228.1	A10	89970322	89988306	+	gene_id	MSTRG.39228	NA	NA	NA	NA	4079,A10-12905
MSTRG.14203.1	A05	11307733	11313615	-	gene_id	MSTRG.14203	NA	NA	NA	NA	-1528,A05-40169
MSTRG.102503.2	D12	66381433	66384239	+	gene_id	MSTRG.102503	NA	NA	NA	NA	45,D12-4856
MSTRG.45935.1	A11	124835993	124838117	+	gene_id	MSTRG.45935	NA	NA	NA	NA	714,A11-22937
MSTRG.69307.8	D05	2869904	2871696	-	gene_id	MSTRG.69307	NA	NA	NA	NA	1379,D05-16826
MSTRG.8553.1	A03	81927612	81929983	+	gene_id	MSTRG.8553	NA	NA	NA	NA	-6286,A03-13608
MSTRG.29136.1	A08	48867703	48871530	+	gene_id	MSTRG.29136	NA	NA	NA	NA	-1386,A08-5959
MSTRG.30546.2	A08	115152928	115154391	+	gene_id	MSTRG.30546	NA	NA	NA	NA	-311,A08-24748
MSTRG.29391.1	A08	78295476	78297444	-	gene_id	MSTRG.29391	NA	NA	NA	NA	205,A08-10069
MSTRG.59016.1	D02	5329	7999	-	gene_id	MSTRG.59016	NA	NA	NA	NA	3227,D02-28477
MSTRG.94002.1	D11	7935041	7937677	-	gene_id	MSTRG.94002	NA	NA	NA	NA	1118,D11-20608
MSTRG.51998.1	A13	30209303	30210496	-	gene_id	MSTRG.51998	NA	NA	NA	NA	222,A13-18653
MSTRG.41479.1	A11	4904850	4910120	+	gene_id	MSTRG.41479	NA	NA	NA	NA	-2293,A11-8792
MSTRG.58201.1	D01	56167712	56168472	-	gene_id	MSTRG.58201	NA	NA	NA	NA	-137,D01-11383
MSTRG.34107.2	A09	70566698	70568548	+	gene_id	MSTRG.34107	NA	NA	NA	NA	-713,A09-20533
MSTRG.79765.1	D07	28472288	28479905	-	gene_id	MSTRG.79765	NA	NA	NA	NA	-3431,D07-8844
MSTRG.36675.2	A10	1485725	1491634	+	gene_id	MSTRG.36675	NA	NA	NA	NA	-2726,A10-26745
MSTRG.32984.1	A09	55259843	55260610	+	gene_id	MSTRG.32984	NA	NA	NA	NA	37722,A09-18594
MSTRG.102457.1	D12	66111608	66113646	+	gene_id	MSTRG.102457	NA	NA	NA	NA	316,D12-25761
MSTRG.92174.1	D10	62163380	62165810	+	gene_id	MSTRG.92174	NA	NA	NA	NA	-920,D10-13561
MSTRG.85057.1	D08	65836281	65838980	+	gene_id	MSTRG.85057	NA	NA	NA	NA	917,D08-18324
MSTRG.78746.2	D07	12723505	12726464	-	gene_id	MSTRG.78746	NA	NA	NA	NA	-228,D07-18276
MSTRG.11826.1	A04	82026908	82031141	+	gene_id	MSTRG.11826	NA	NA	NA	NA	-1983,A04-13744
MSTRG.90061.1	D10	10838966	10843479	+	gene_id	MSTRG.90061	NA	NA	NA	NA	-1721,D10-7732
MSTRG.43775.3	A11	28082620	28085591	-	gene_id	MSTRG.43775	NA	NA	NA	NA	-934,A11-20420
MSTRG.39175.1	A10	86886541	86887160	+	gene_id	MSTRG.39175	NA	NA	NA	NA	94,A10-9653
MSTRG.31213.1	A08	121540333	121543248	-	gene_id	MSTRG.31213	NA	NA	NA	NA	-1279,A08-12149
MSTRG.71935.1	D05	19629152	19631587	-	gene_id	MSTRG.71935	NA	NA	NA	NA	-1258,D05-21234
MSTRG.90583.2	D10	19728544	19732042	-	gene_id	MSTRG.90583	NA	NA	NA	NA	-1230,D10-16418
MSTRG.87836.1	D09	45592339	45593234	-	gene_id	MSTRG.87836	NA	NA	NA	NA	12570,D09-13805
MSTRG.20145.1	A06	2773025	2775620	+	gene_id	MSTRG.20145	NA	NA	NA	NA	-1025,A06-11832
MSTRG.60172.2	D02	11462886	11468969	-	gene_id	MSTRG.60172	NA	NA	NA	NA	-2719,D02-13388
MSTRG.63758.1	D03	15597721	15602018	+	gene_id	MSTRG.63758	NA	NA	NA	NA	-1266,D03-10420
MSTRG.53550.1	A13	100966716	100968616	+	gene_id	MSTRG.53550	NA	NA	NA	NA	1131,A13-19019
MSTRG.103362.1	D13	3000444	3001021	+	gene_id	MSTRG.103362	NA	NA	NA	NA	5719,D13-9289
MSTRG.35736.1	A09	82143610	82146112	+	gene_id	MSTRG.35736	NA	NA	NA	NA	-960,A09-5968
MSTRG.17429.1	A05	36447678	36452492	-	gene_id	MSTRG.17429	NA	NA	NA	NA	-1944,A05-23749
MSTRG.75121.1	D06	20871907	20873285	-	gene_id	MSTRG.75121	NA	NA	NA	NA	-37,D06-14461
MSTRG.68128.1	D04	52564306	52566905	-	gene_id	MSTRG.68128	NA	NA	NA	NA	2716,D04-13980
MSTRG.46742.1	A12	6028267	6029208	+	gene_id	MSTRG.46742	NA	NA	NA	NA	7586,A12-24021
MSTRG.71792.1	D05	18446396	18448789	+	gene_id	MSTRG.71792	NA	NA	NA	NA	-759,D05-12176
MSTRG.51405.2	A13	5782532	5787936	+	gene_id	MSTRG.51405	NA	NA	NA	NA	-2120,A13-10091
MSTRG.65134.7	D03	51013078	51014711	+	gene_id	MSTRG.65134	NA	NA	NA	NA	15604,D03-20719
MSTRG.79835.1	D07	30696428	30700933	-	gene_id	MSTRG.79835	NA	NA	NA	NA	1518,D07-18853
MSTRG.81700.1	D08	4312507	4318407	-	gene_id	MSTRG.81700	NA	NA	NA	NA	-2421,D08-12914
MSTRG.26425.2	A07	67556700	67559743	+	gene_id	MSTRG.26425	NA	NA	NA	NA	-32672,A07-29818
MSTRG.95550.1	D11	20576282	20579182	+	gene_id	MSTRG.95550	NA	NA	NA	NA	1985,D11-20875
MSTRG.94669.1	D11	12359453	12362774	+	gene_id	MSTRG.94669	NA	NA	NA	NA	-946,D11-8337
MSTRG.24571.1	A07	9142801	9148664	+	gene_id	MSTRG.24571	NA	NA	NA	NA	-2069,A07-8501
MSTRG.99852.2	D12	32213577	32289215	-	gene_id	MSTRG.99852	NA	NA	NA	NA	-9095,D12-26055
MSTRG.101403.1	D12	58852708	58856812	-	gene_id	MSTRG.101403	NA	NA	NA	NA	796,D12-7773
MSTRG.7728.2	A03	20207558	20208672	+	gene_id	MSTRG.7728	NA	NA	NA	NA	-541,A03-27452
MSTRG.54953.1	Contig1234	61469	71496	-	gene_id	MSTRG.54953	NA	NA	NA	NA
MSTRG.58519.1	D01	59732836	59736079	-	gene_id	MSTRG.58519	NA	NA	NA	NA	115,D01-8448
MSTRG.96991.1	D11	60015532	60016548	-	gene_id	MSTRG.96991	NA	NA	NA	NA	116,D11-17789
MSTRG.85868.2	D09	14020594	14023745	-	gene_id	MSTRG.85868	NA	NA	NA	NA	-1197,D09-11004
MSTRG.45352.1	A11	117533499	117535067	+	gene_id	MSTRG.45352	NA	NA	NA	NA	-620,A11-27707
MSTRG.64697.2	D03	44930911	44936189	+	gene_id	MSTRG.64697	NA	NA	NA	NA	927,D03-19090
MSTRG.102824.2	D12	68267097	68272378	+	gene_id	MSTRG.102824	NA	NA	NA	NA	646,D12-27880
MSTRG.93976.2	D11	7758189	7770844	-	gene_id	MSTRG.93976	NA	NA	NA	NA	5240,D11-7973
MSTRG.36769.1	A10	1943309	1944012	-	gene_id	MSTRG.36769	NA	NA	NA	NA	27000,A10-15384
MSTRG.27630.2	A08	618402	623286	+	gene_id	MSTRG.27630	NA	NA	NA	NA	1327,A08-10889
MSTRG.15710.1	A05	20652708	20657223	+	gene_id	MSTRG.15710	NA	NA	NA	NA	-2056,A05-25377
MSTRG.99862.3	D12	35123278	35130603	+	gene_id	MSTRG.99862	NA	NA	NA	NA	-3329,D12-11384
MSTRG.18590.1	A05	89315597	89319990	-	gene_id	MSTRG.18590	NA	NA	NA	NA	1793,A05-23971
MSTRG.21016.2	A06	17358067	17358951	+	gene_id	MSTRG.21016	NA	NA	NA	NA	2487,A06-15805
MSTRG.6817.1	A03	3844561	3850296	+	gene_id	MSTRG.6817	NA	NA	NA	NA	-2494,A03-12510
MSTRG.83721.4	D08	53966937	53969228	+	gene_id	MSTRG.83721	NA	NA	NA	NA	4232,D08-15377
MSTRG.43619.2	A11	25571727	25574620	-	gene_id	MSTRG.43619	NA	NA	NA	NA	-998,A11-24168
MSTRG.6598.1	A03	1700090	1704574	+	gene_id	MSTRG.6598	NA	NA	NA	NA	-1940,A03-10400
MSTRG.18312.4	A05	75700237	75847280	+	gene_id	MSTRG.18312	NA	NA	NA	NA	132758,A05-59714
MSTRG.89320.2	D10	3496180	3501335	-	gene_id	MSTRG.89320	NA	NA	NA	NA	-2269,D10-17061
MSTRG.52864.1	A13	83346885	83350179	-	gene_id	MSTRG.52864	NA	NA	NA	NA	949,A13-3423
MSTRG.84216.2	D08	59674521	59679435	+	gene_id	MSTRG.84216	NA	NA	NA	NA	-3012,D08-13403
MSTRG.93549.1	D11	5368341	5371389	-	gene_id	MSTRG.93549	NA	NA	NA	NA	1463,D11-24598
MSTRG.43583.2	A11	25088737	25092229	+	gene_id	MSTRG.43583	NA	NA	NA	NA	-2044,A11-29403
MSTRG.29114.1	A08	47032520	47033306	+	gene_id	MSTRG.29114	NA	NA	NA	NA	79261,A08-17658
MSTRG.69327.4	D05	2917075	2918640	+	gene_id	MSTRG.69327	NA	NA	NA	NA	934,D05-22248
MSTRG.30761.1	A08	117630335	117630864	+	gene_id	MSTRG.30761	NA	NA	NA	NA	4278,A08-19144
MSTRG.71469.1	D05	15633288	15634991	+	gene_id	MSTRG.71469	NA	NA	NA	NA	504,D05-19534
MSTRG.100181.3	D12	45383760	45386875	+	gene_id	MSTRG.100181	NA	NA	NA	NA	1378,D12-15128
MSTRG.3861.1	A02	2582944	2583914	-	gene_id	MSTRG.3861	NA	NA	NA	NA	-498,A02-15694
MSTRG.41964.5	A11	7725569	7727266	-	gene_id	MSTRG.41964	NA	NA	NA	NA	-1197,A11-42348
MSTRG.36829.1	A10	2293122	2296310	-	gene_id	MSTRG.36829	NA	NA	NA	NA	-575,A10-12561
MSTRG.30908.1	A08	119172461	119177471	+	gene_id	MSTRG.30908	NA	NA	NA	NA	-1671,A08-14345
MSTRG.62012.1	D02	65937487	65940571	-	gene_id	MSTRG.62012	NA	NA	NA	NA	-391,D02-20092
MSTRG.50410.1	A12	109816045	109820987	-	gene_id	MSTRG.50410	NA	NA	NA	NA	-1642,A12-11861
MSTRG.28410.1	A08	7074061	7076087	-	gene_id	MSTRG.28410	NA	NA	NA	NA	-492,A08-9105
MSTRG.67576.1	D04	42782694	42784334	+	gene_id	MSTRG.67576	NA	NA	NA	NA	-8458,D04-319
MSTRG.54143.1	A13	107699910	107701124	+	gene_id	MSTRG.54143	NA	NA	NA	NA	240,A13-13345
MSTRG.21719.1	A06	52834691	52836822	+	gene_id	MSTRG.21719	NA	NA	NA	NA	-12088,A06-11157
MSTRG.59406.1	D02	3107050	3111578	-	gene_id	MSTRG.59406	NA	NA	NA	NA	5159,D02-15884
MSTRG.22411.1	A06	118196332	118197477	+	gene_id	MSTRG.22411	NA	NA	NA	NA	92,A06-8950
MSTRG.91213.1	D10	42328296	42328703	+	gene_id	MSTRG.91213	NA	NA	NA	NA	-12386,D10-600
MSTRG.16111.1	A05	23145706	23147167	+	gene_id	MSTRG.16111	NA	NA	NA	NA	207,A05-22482
MSTRG.92813.4	D11	662178	665237	+	gene_id	MSTRG.92813	NA	NA	NA	NA	3572,D11-33466
MSTRG.2103.1	A01	61030759	61034832	-	gene_id	MSTRG.2103	NA	NA	NA	NA	-1587,A01-17490
MSTRG.84757.1	D08	64011439	64015915	-	gene_id	MSTRG.84757	NA	NA	NA	NA	-3905,D08-14153
MSTRG.50761.3	A13	341632	344813	-	gene_id	MSTRG.50761	NA	NA	NA	NA	-1084,A13-21738
MSTRG.58828.1	D01	62408467	62409427	+	gene_id	MSTRG.58828	NA	NA	NA	NA	190,D01-11117
MSTRG.48846.1	A12	96752469	96754764	+	gene_id	MSTRG.48846	NA	NA	NA	NA	-645,A12-10556
MSTRG.86690.2	D09	35977502	35979118	+	gene_id	MSTRG.86690	NA	NA	NA	NA	650,D09-17639
MSTRG.67335.10	D04	36415085	36423462	-	gene_id	MSTRG.67335	NA	NA	NA	NA	3333,D04-13581
MSTRG.52859.1	A13	83303224	83304266	-	gene_id	MSTRG.52859	NA	NA	NA	NA	-317,A13-12939
MSTRG.9242.1	A03	108119799	108120932	-	gene_id	MSTRG.9242	NA	NA	NA	NA	-219,A03-15639
MSTRG.4525.1	A02	10999433	11007002	-	gene_id	MSTRG.4525	NA	NA	NA	NA	-6975,A02-13410
MSTRG.88404.1	D09	48717077	48722780	-	gene_id	MSTRG.88404	NA	NA	NA	NA	-2484,D09-25734
MSTRG.50333.2	A12	109447051	109450680	+	gene_id	MSTRG.50333	NA	NA	NA	NA	-1469,A12-18872
MSTRG.45921.2	A11	124724858	124730588	-	gene_id	MSTRG.45921	NA	NA	NA	NA	-2393,A11-18249
MSTRG.39161.2	A10	86399930	86405095	+	gene_id	MSTRG.39161	NA	NA	NA	NA	-2235,A10-11325
MSTRG.14239.1	A05	11532414	11544133	-	gene_id	MSTRG.14239	NA	NA	NA	NA	-5534,A05-48712
MSTRG.8496.2	A03	76332189	76349925	-	gene_id	MSTRG.8496	NA	NA	NA	NA	13738,A03-13316
MSTRG.29741.1	A08	100614331	100615290	-	gene_id	MSTRG.29741	NA	NA	NA	NA	28339,A08-19638
MSTRG.102100.3	D12	63899929	63902910	-	gene_id	MSTRG.102100	NA	NA	NA	NA	-4530,D12-28797
MSTRG.26688.1	A07	88014071	88018868	-	gene_id	MSTRG.26688	NA	NA	NA	NA	1782,A07-1279
MSTRG.92052.1	D10	60480878	60485564	+	gene_id	MSTRG.92052	NA	NA	NA	NA	-1947,D10-26124
MSTRG.58076.1	D01	54560805	54561712	+	gene_id	MSTRG.58076	NA	NA	NA	NA	571,D01-6694
MSTRG.22196.1	A06	110243159	110245726	-	gene_id	MSTRG.22196	NA	NA	NA	NA	197,A06-5948
MSTRG.36528.1	A10	607908	616130	+	gene_id	MSTRG.36528	NA	NA	NA	NA	2586,A10-16757
MSTRG.30718.1	A08	117305114	117306926	+	gene_id	MSTRG.30718	NA	NA	NA	NA	-80,A08-11928
MSTRG.77622.1	D07	2777752	2780688	-	gene_id	MSTRG.77622	NA	NA	NA	NA	1006,D07-16885
MSTRG.62599.1	D02	70224140	70230118	-	gene_id	MSTRG.62599	NA	NA	NA	NA	-2586,D02-11352
MSTRG.76054.1	D06	55279201	55281528	-	gene_id	MSTRG.76054	NA	NA	NA	NA	476,D06-8460
MSTRG.55236.1	Contig389	24688	25120	-	gene_id	MSTRG.55236	NA	NA	NA	NA
MSTRG.64716.1	D03	45162124	45164745	-	gene_id	MSTRG.64716	NA	NA	NA	NA	758,D03-13976
MSTRG.10136.1	A03	116125272	116127925	+	gene_id	MSTRG.10136	NA	NA	NA	NA	-505,A03-9685
MSTRG.82138.1	D08	10664634	10665119	+	gene_id	MSTRG.82138	NA	NA	NA	NA	446,D08-27172
MSTRG.70304.1	D05	8346759	8352544	-	gene_id	MSTRG.70304	NA	NA	NA	NA	-2650,D05-26432
MSTRG.102714.1	D12	67616284	67619570	-	gene_id	MSTRG.102714	NA	NA	NA	NA	1341,D12-7587
MSTRG.98933.1	D12	8014971	8015289	+	gene_id	MSTRG.98933	NA	NA	NA	NA	2380,D12-13292
MSTRG.501.1	A01	3453712	3454767	-	gene_id	MSTRG.501	NA	NA	NA	NA	-152,A01-11626
MSTRG.45420.1	A11	118165116	118166405	+	gene_id	MSTRG.45420	NA	NA	NA	NA	-483,A11-21488
MSTRG.91003.1	D10	30490861	30496348	+	gene_id	MSTRG.91003	NA	NA	NA	NA	-1508,D10-19490
MSTRG.548.2	A01	4183457	4187152	+	gene_id	MSTRG.548	NA	NA	NA	NA	-2253,A01-5232
MSTRG.103303.1	D13	2535026	2541066	+	gene_id	MSTRG.103303	NA	NA	NA	NA	-2474,D13-12777
MSTRG.28737.1	A08	13999334	13999648	-	gene_id	MSTRG.28737	NA	NA	NA	NA	2788,A08-17650
MSTRG.95410.1	D11	19329316	19334607	-	gene_id	MSTRG.95410	NA	NA	NA	NA	609,D11-37030
MSTRG.90017.5	D10	10302071	10316222	+	gene_id	MSTRG.90017	NA	NA	NA	NA	-7455,D10-2216
MSTRG.25165.3	A07	17825210	17827771	-	gene_id	MSTRG.25165	NA	NA	NA	NA	-869,A07-14675
MSTRG.99847.1	D12	31700063	31704251	-	gene_id	MSTRG.99847	NA	NA	NA	NA	-1636,D12-35615
MSTRG.105178.3	D13	49309773	49312910	-	gene_id	MSTRG.105178	NA	NA	NA	NA	-1241,D13-18469
MSTRG.2215.1	A01	77502509	77505529	+	gene_id	MSTRG.2215	NA	NA	NA	NA	281,A01-8848
MSTRG.76109.1	D06	56654587	56656313	-	gene_id	MSTRG.76109	NA	NA	NA	NA	55067,D06-13023
MSTRG.35418.1	A09	80272120	80278488	+	gene_id	MSTRG.35418	NA	NA	NA	NA	-2637,A09-3557
MSTRG.43979.1	A11	39434015	39437742	+	gene_id	MSTRG.43979	NA	NA	NA	NA	-1311,A11-8998
MSTRG.66740.1	D04	12253418	12256104	-	gene_id	MSTRG.66740	NA	NA	NA	NA	-10,D04-13834
MSTRG.90278.1	D10	13516643	13520567	-	gene_id	MSTRG.90278	NA	NA	NA	NA	2334,D10-1015
MSTRG.99556.1	D12	19918966	19919974	+	gene_id	MSTRG.99556	NA	NA	NA	NA	-229,D12-22066
MSTRG.52196.1	A13	49059972	49060481	+	gene_id	MSTRG.52196	NA	NA	NA	NA	907,A13-8621
MSTRG.39450.1	A10	102331089	102333489	+	gene_id	MSTRG.39450	NA	NA	NA	NA	-793,A10-18797
MSTRG.365.3	A01	2101499	2104495	-	gene_id	MSTRG.365	NA	NA	NA	NA	-1437,A01-17710
MSTRG.21082.1	A06	19551406	19554582	+	gene_id	MSTRG.21082	NA	NA	NA	NA	-854,A06-14154
MSTRG.65333.1	D03	52691019	52696688	+	gene_id	MSTRG.65333	NA	NA	NA	NA	-2283,D03-4829
MSTRG.106318.2	D13	61141198	61142055	-	gene_id	MSTRG.106318	NA	NA	NA	NA	-179,D13-10974
MSTRG.26101.3	A07	45290058	45293672	+	gene_id	MSTRG.26101	NA	NA	NA	NA	-1404,A07-951
MSTRG.98865.1	D12	7234658	7239113	-	gene_id	MSTRG.98865	NA	NA	NA	NA	-1609,D12-11730
MSTRG.68348.1	D04	54384676	54392541	-	gene_id	MSTRG.68348	NA	NA	NA	NA	-4132,D04-11786
MSTRG.20817.1	A06	11835557	11844061	+	gene_id	MSTRG.20817	NA	NA	NA	NA	-4036,A06-8291
MSTRG.89815.1	D10	8154790	8161075	+	gene_id	MSTRG.89815	NA	NA	NA	NA	-2768,D10-8876
MSTRG.41660.1	A11	6062519	6065057	+	gene_id	MSTRG.41660	NA	NA	NA	NA	-811,A11-8120
MSTRG.94331.2	D11	9874092	9875369	+	gene_id	MSTRG.94331	NA	NA	NA	NA	-170,D11-24462
MSTRG.7031.1	A03	5969710	5973022	+	gene_id	MSTRG.7031	NA	NA	NA	NA	-1055,A03-20878
MSTRG.94219.1	D11	9185306	9186742	+	gene_id	MSTRG.94219	NA	NA	NA	NA	-1254,D11-4956
MSTRG.89309.1	D10	3473622	3477198	-	gene_id	MSTRG.89309	NA	NA	NA	NA	-5023,D10-15520
MSTRG.30109.6	A08	107528956	107536382	-	gene_id	MSTRG.30109	NA	NA	NA	NA	-167,A08-29919
MSTRG.38041.1	A10	18223850	18227970	-	gene_id	MSTRG.38041	NA	NA	NA	NA	1592,A10-2392
MSTRG.3065.1	A01	107386601	107390266	+	gene_id	MSTRG.3065	NA	NA	NA	NA	-2270,A01-16372
MSTRG.44326.1	A11	67942407	67948859	-	gene_id	MSTRG.44326	NA	NA	NA	NA	-2864,A11-25974
MSTRG.34459.1	A09	74040487	74042824	-	gene_id	MSTRG.34459	NA	NA	NA	NA	-661,A09-24280
MSTRG.68807.1	D05	248719	253655	+	gene_id	MSTRG.68807	NA	NA	NA	NA	-2077,D05-27176
MSTRG.106783.1	D13	64394532	64396804	+	gene_id	MSTRG.106783	NA	NA	NA	NA	-910,D13-22629
MSTRG.43634.2	A11	25807477	25809583	+	gene_id	MSTRG.43634	NA	NA	NA	NA	-827,A11-22219
MSTRG.67563.1	D04	42741710	42745172	-	gene_id	MSTRG.67563	NA	NA	NA	NA	-1384,D04-12729
MSTRG.52045.1	A13	32232365	32237635	-	gene_id	MSTRG.52045	NA	NA	NA	NA	-2065,A13-11255
MSTRG.30224.1	A08	110339370	110347094	-	gene_id	MSTRG.30224	NA	NA	NA	NA	-3374,A08-7470
MSTRG.11605.1	A04	76289248	76292363	+	gene_id	MSTRG.11605	NA	NA	NA	NA	-1192,A04-11622
MSTRG.4191.2	A02	6556395	6561768	+	gene_id	MSTRG.4191	NA	NA	NA	NA	-2361,A02-17983
MSTRG.13520.1	A05	7317665	7318455	+	gene_id	MSTRG.13520	NA	NA	NA	NA	15,A05-1398
MSTRG.42862.1	A11	15831588	15832898	-	gene_id	MSTRG.42862	NA	NA	NA	NA	239,A11-32507
MSTRG.72360.1	D05	25363489	25367800	+	gene_id	MSTRG.72360	NA	NA	NA	NA	1815,D05-22060
MSTRG.77000.4	D06	67664860	67674832	-	gene_id	MSTRG.77000	NA	NA	NA	NA	4621,D06-4473
MSTRG.22102.2	A06	100955392	100959882	+	gene_id	MSTRG.22102	NA	NA	NA	NA	90,A06-2076
MSTRG.14379.1	A05	12386498	12389490	+	gene_id	MSTRG.14379	NA	NA	NA	NA	-106,A05-38940
MSTRG.77733.1	D07	3482084	3486172	+	gene_id	MSTRG.77733	NA	NA	NA	NA	-1275,D07-3577
MSTRG.74405.5	D06	8467203	8471702	-	gene_id	MSTRG.74405	NA	NA	NA	NA	1899,D06-15067
MSTRG.83655.1	D08	53248070	53254478	-	gene_id	MSTRG.83655	NA	NA	NA	NA	2752,D08-21547
MSTRG.26148.2	A07	46139184	46144267	+	gene_id	MSTRG.26148	NA	NA	NA	NA	-2293,A07-7298
MSTRG.74757.1	D06	13678296	13683909	-	gene_id	MSTRG.74757	NA	NA	NA	NA	1705,D06-11636
MSTRG.23213.6	A06	127435671	127437644	+	gene_id	MSTRG.23213	NA	NA	NA	NA	616,A06-15761
MSTRG.22079.1	A06	99589962	99590828	+	gene_id	MSTRG.22079	NA	NA	NA	NA	-1287,A06-10883
MSTRG.92970.1	D11	1609735	1614177	+	gene_id	MSTRG.92970	NA	NA	NA	NA	-1578,D11-23578
MSTRG.106194.2	D13	60245009	60246934	+	gene_id	MSTRG.106194	NA	NA	NA	NA	685,D13-23898
MSTRG.36241.2	A09	85141534	85151631	-	gene_id	MSTRG.36241	NA	NA	NA	NA	-4688,A09-15841
MSTRG.32236.1	A09	6723473	6725855	-	gene_id	MSTRG.32236	NA	NA	NA	NA	661,A09-10389
MSTRG.64441.3	D03	40059496	40061231	-	gene_id	MSTRG.64441	NA	NA	NA	NA	-40,D03-2777
MSTRG.10212.2	A04	26552	31242	+	gene_id	MSTRG.10212	NA	NA	NA	NA	-2533,A04-11982
MSTRG.55291.3	Contig441	16728	22898	+	gene_id	MSTRG.55291	NA	NA	NA	NA
MSTRG.14521.2	A05	13208588	13211929	+	gene_id	MSTRG.14521	NA	NA	NA	NA	183,A05-22340
MSTRG.60195.1	D02	12311902	12315289	-	gene_id	MSTRG.60195	NA	NA	NA	NA	-24178,D02-8208
MSTRG.93777.1	D11	6727720	6733507	+	gene_id	MSTRG.93777	NA	NA	NA	NA	-2594,D11-24446
MSTRG.15680.1	A05	20466656	20467103	+	gene_id	MSTRG.15680	NA	NA	NA	NA	764,A05-49258
MSTRG.60241.1	D02	13246395	13250882	-	gene_id	MSTRG.60241	NA	NA	NA	NA	1156,D02-11022
MSTRG.3412.1	A01	110892052	110896639	+	gene_id	MSTRG.3412	NA	NA	NA	NA	-1607,A01-8994
MSTRG.34561.1	A09	74556630	74561212	+	gene_id	MSTRG.34561	NA	NA	NA	NA	663,A09-17640
MSTRG.86096.3	D09	26476657	26500108	-	gene_id	MSTRG.86096	NA	NA	NA	NA	-11431,D09-18516
MSTRG.59184.2	D02	667074	737046	+	gene_id	MSTRG.59184	NA	NA	NA	NA	31896,D02-9454
MSTRG.54484.4	A13	110510809	110513915	-	gene_id	MSTRG.54484	NA	NA	NA	NA	-1656,A13-13977
MSTRG.38861.3	A10	74968589	74969128	-	gene_id	MSTRG.38861	NA	NA	NA	NA	-2514,A10-11509
MSTRG.25791.3	A07	29539803	29546433	+	gene_id	MSTRG.25791	NA	NA	NA	NA	-2593,A07-23968
MSTRG.85297.5	D09	438464	439996	+	gene_id	MSTRG.85297	NA	NA	NA	NA	3532,D09-13352
MSTRG.36978.1	A10	3460550	3462992	-	gene_id	MSTRG.36978	NA	NA	NA	NA	34,A10-15107
MSTRG.100926.1	D12	54102014	54110365	+	gene_id	MSTRG.100926	NA	NA	NA	NA	-3308,D12-9680
MSTRG.17336.1	A05	35108036	35109502	+	gene_id	MSTRG.17336	NA	NA	NA	NA	-186,A05-58260
MSTRG.15891.1	A05	21771802	21772321	+	gene_id	MSTRG.15891	NA	NA	NA	NA	1294,A05-32023
MSTRG.56258.3	D01	6073132	6078456	+	gene_id	MSTRG.56258	NA	NA	NA	NA	2013,D01-9703
MSTRG.102164.3	D12	64358929	64361227	+	gene_id	MSTRG.102164	NA	NA	NA	NA	2576,D12-20496
MSTRG.97147.2	D11	61738423	61742282	-	gene_id	MSTRG.97147	NA	NA	NA	NA	-1020,D11-29960
MSTRG.64458.1	D03	40432070	40435141	+	gene_id	MSTRG.64458	NA	NA	NA	NA	-17329,D03-9847
MSTRG.4812.1	A02	25524100	25524823	+	gene_id	MSTRG.4812	NA	NA	NA	NA	7,A02-6108
MSTRG.766.1	A01	7114034	7117096	+	gene_id	MSTRG.766	NA	NA	NA	NA	-220,A01-19612
MSTRG.43224.1	A11	19406203	19413253	-	gene_id	MSTRG.43224	NA	NA	NA	NA	3050,A11-30113
MSTRG.75332.1	D06	25511273	25515017	-	gene_id	MSTRG.75332	NA	NA	NA	NA	-1357,D06-17045
MSTRG.25942.7	A07	33402984	33409506	-	gene_id	MSTRG.25942	NA	NA	NA	NA	-616,A07-18913
MSTRG.1440.1	A01	18108831	18109088	+	gene_id	MSTRG.1440	NA	NA	NA	NA	-19,A01-5323
MSTRG.38231.1	A10	21647274	21654071	+	gene_id	MSTRG.38231	NA	NA	NA	NA	-2949,A10-10094
MSTRG.54812.1	A13	112381326	112385664	+	gene_id	MSTRG.54812	NA	NA	NA	NA	36331,A13-17272
MSTRG.39193.5	A10	87066885	87080801	+	gene_id	MSTRG.39193	NA	NA	NA	NA	-11176,A10-17015
MSTRG.52526.1	A13	63863515	63864285	-	gene_id	MSTRG.52526	NA	NA	NA	NA	361910,A13-16326
MSTRG.37857.8	A10	13703719	13706700	+	gene_id	MSTRG.37857	NA	NA	NA	NA	845,A10-23051
MSTRG.100091.2	D12	44406308	44410373	+	gene_id	MSTRG.100091	NA	NA	NA	NA	1596,D12-16936
MSTRG.99618.1	D12	21692064	21692927	-	gene_id	MSTRG.99618	NA	NA	NA	NA	-460,D12-13253
MSTRG.95628.1	D11	21567797	21575035	+	gene_id	MSTRG.95628	NA	NA	NA	NA	-3159,D11-8506
MSTRG.61601.1	D02	59751642	59756160	-	gene_id	MSTRG.61601	NA	NA	NA	NA	6955,D02-14777
MSTRG.34221.1	A09	71787872	71789803	-	gene_id	MSTRG.34221	NA	NA	NA	NA	2648,A09-18415
MSTRG.77332.2	D07	838044	841796	+	gene_id	MSTRG.77332	NA	NA	NA	NA	1532,D07-12071
MSTRG.3096.1	A01	107681483	107684506	+	gene_id	MSTRG.3096	NA	NA	NA	NA	-1300,A01-20327
MSTRG.52170.1	A13	46276845	46278722	-	gene_id	MSTRG.52170	NA	NA	NA	NA	-813,A13-14952
MSTRG.102833.1	D12	68273601	68282267	-	gene_id	MSTRG.102833	NA	NA	NA	NA	-4114,D12-22146
MSTRG.2213.1	A01	77539786	77542615	-	gene_id	MSTRG.2213	NA	NA	NA	NA	27,A01-13099
MSTRG.97621.1	D11	68321146	68374118	-	gene_id	MSTRG.97621	NA	NA	NA	NA	-36764,D11-17385
MSTRG.85012.3	D08	65559930	65563138	-	gene_id	MSTRG.85012	NA	NA	NA	NA	-845,D08-18938
MSTRG.58480.2	D01	59417937	59420002	-	gene_id	MSTRG.58480	NA	NA	NA	NA	-574,D01-5601
MSTRG.34135.1	A09	70875140	70876537	+	gene_id	MSTRG.34135	NA	NA	NA	NA	2784,A09-20405
MSTRG.102511.2	D12	66399340	66400097	+	gene_id	MSTRG.102511	NA	NA	NA	NA	122,D12-16109
MSTRG.9607.4	A03	112573500	112576284	-	gene_id	MSTRG.9607	NA	NA	NA	NA	-1091,A03-9545
MSTRG.85627.1	D09	7570871	7573707	-	gene_id	MSTRG.85627	NA	NA	NA	NA	-1101,D09-11985
MSTRG.49242.1	A12	101750913	101756334	-	gene_id	MSTRG.49242	NA	NA	NA	NA	1975,A12-13192
MSTRG.75534.1	D06	33735501	33738818	-	gene_id	MSTRG.75534	NA	NA	NA	NA	-1368,D06-11648
MSTRG.60626.3	D02	26113120	26118218	-	gene_id	MSTRG.60626	NA	NA	NA	NA	-2112,D02-25385
MSTRG.90329.1	D10	14428501	14429429	+	gene_id	MSTRG.90329	NA	NA	NA	NA	-25037,D10-10368
MSTRG.3565.1	A01	111920130	111922707	+	gene_id	MSTRG.3565	NA	NA	NA	NA	63,A01-823
MSTRG.61795.1	D02	62998964	62999608	-	gene_id	MSTRG.61795	NA	NA	NA	NA	75801,D02-12331
MSTRG.70321.1	D05	8532759	8535291	-	gene_id	MSTRG.70321	NA	NA	NA	NA	-736,D05-20708
MSTRG.75564.1	D06	34679623	34685464	+	gene_id	MSTRG.75564	NA	NA	NA	NA	-2532,D06-1690
MSTRG.92698.2	D11	193198	201664	-	gene_id	MSTRG.92698	NA	NA	NA	NA	5391,D11-35649
MSTRG.77526.1	D07	2162393	2165843	-	gene_id	MSTRG.77526	NA	NA	NA	NA	-1102,D07-22118
MSTRG.30475.1	A08	113686370	113688144	-	gene_id	MSTRG.30475	NA	NA	NA	NA	-178,A08-15462
MSTRG.25010.1	A07	15467958	15471501	+	gene_id	MSTRG.25010	NA	NA	NA	NA	1177,A07-15280
MSTRG.39143.9	A10	86020769	86023012	-	gene_id	MSTRG.39143	NA	NA	NA	NA	-565,A10-13822
MSTRG.11723.1	A04	79304787	79306887	+	gene_id	MSTRG.11723	NA	NA	NA	NA	-769,A04-11407
MSTRG.84572.1	D08	62594170	62597484	+	gene_id	MSTRG.84572	NA	NA	NA	NA	-1093,D08-6135
MSTRG.70382.1	D05	8937885	8944344	+	gene_id	MSTRG.70382	NA	NA	NA	NA	2832,D05-13170
MSTRG.29645.2	A08	94148815	94154688	-	gene_id	MSTRG.29645	NA	NA	NA	NA	-2720,A08-24418
MSTRG.41950.5	A11	7617747	7625122	-	gene_id	MSTRG.41950	NA	NA	NA	NA	-1532,A11-15191
MSTRG.3215.1	A01	109347487	109347879	-	gene_id	MSTRG.3215	NA	NA	NA	NA	1126,A01-4650
MSTRG.17183.1	A05	33194747	33199833	-	gene_id	MSTRG.17183	NA	NA	NA	NA	1782,A05-15676
MSTRG.104188.2	D13	16205843	16209865	-	gene_id	MSTRG.104188	NA	NA	NA	NA	1476,D13-10575
MSTRG.43751.1	A11	27717242	27720035	-	gene_id	MSTRG.43751	NA	NA	NA	NA	-912,A11-17810
MSTRG.33345.1	A09	61506162	61509143	+	gene_id	MSTRG.33345	NA	NA	NA	NA	-1059,A09-22464
MSTRG.27703.1	A08	1063515	1068542	-	gene_id	MSTRG.27703	NA	NA	NA	NA	1779,A08-29407
MSTRG.35151.2	A09	78453900	78455980	+	gene_id	MSTRG.35151	NA	NA	NA	NA	2433,A09-27779
MSTRG.19532.2	A05	113201431	113208241	-	gene_id	MSTRG.19532	NA	NA	NA	NA	-3201,A05-44081
MSTRG.55339.2	Contig477	32048	40012	+	gene_id	MSTRG.55339	NA	NA	NA	NA
MSTRG.33716.1	A09	66441480	66459196	+	gene_id	MSTRG.33716	NA	NA	NA	NA	2550,A09-12433
MSTRG.29190.3	A08	52812488	52818445	-	gene_id	MSTRG.29190	NA	NA	NA	NA	-889,A08-12613
MSTRG.59348.1	D02	2610781	2616894	-	gene_id	MSTRG.59348	NA	NA	NA	NA	-2866,D02-18093
MSTRG.56721.4	D01	11863911	11866371	+	gene_id	MSTRG.56721	NA	NA	NA	NA	-3154,D01-1893
MSTRG.77750.1	D07	3607951	3609019	+	gene_id	MSTRG.77750	NA	NA	NA	NA	-1,D07-6111
MSTRG.44671.1	A11	100550806	100555737	+	gene_id	MSTRG.44671	NA	NA	NA	NA	1981,A11-38673
MSTRG.78903.1	D07	14810253	14811850	-	gene_id	MSTRG.78903	NA	NA	NA	NA	1724,D07-11566
MSTRG.24008.2	A07	4156074	4157046	-	gene_id	MSTRG.24008	NA	NA	NA	NA	1916,A07-3840
MSTRG.94498.1	D11	11054345	11057102	+	gene_id	MSTRG.94498	NA	NA	NA	NA	-1161,D11-9571
MSTRG.64326.1	D03	37627589	37636532	+	gene_id	MSTRG.64326	NA	NA	NA	NA	-3969,D03-1848
MSTRG.31582.1	A08	124328271	124331722	+	gene_id	MSTRG.31582	NA	NA	NA	NA	1183,A08-14772
MSTRG.55083.4	Contig239	39150	44453	+	gene_id	MSTRG.55083	NA	NA	NA	NA	-2040,Contig239-3
MSTRG.57401.1	D01	28314380	28315184	-	gene_id	MSTRG.57401	NA	NA	NA	NA	4,D01-16741
MSTRG.33115.1	A09	58691741	58693943	-	gene_id	MSTRG.33115	NA	NA	NA	NA	19118,A09-24437
MSTRG.105341.1	D13	51664790	51665685	+	gene_id	MSTRG.105341	NA	NA	NA	NA	-1799,D13-16301
MSTRG.100944.1	D12	54474717	54475567	+	gene_id	MSTRG.100944	NA	NA	NA	NA	183,D12-30895
MSTRG.25703.1	A07	27611741	27612426	+	gene_id	MSTRG.25703	NA	NA	NA	NA	40815,A07-7130
MSTRG.93870.4	D11	7161039	7164987	+	gene_id	MSTRG.93870	NA	NA	NA	NA	-1607,D11-34663
MSTRG.13771.1	A05	8876407	8878715	+	gene_id	MSTRG.13771	NA	NA	NA	NA	-703,A05-18269
MSTRG.27712.1	A08	1081691	1085691	-	gene_id	MSTRG.27712	NA	NA	NA	NA	-2088,A08-9501
MSTRG.69966.4	D05	6322921	6326286	-	gene_id	MSTRG.69966	NA	NA	NA	NA	-1312,D05-30544
MSTRG.81985.1	D08	7527684	7528810	+	gene_id	MSTRG.81985	NA	NA	NA	NA	-329,D08-13612
MSTRG.91915.2	D10	58708420	58712921	-	gene_id	MSTRG.91915	NA	NA	NA	NA	-1810,D10-11730
MSTRG.57387.1	D01	28006046	28006781	+	gene_id	MSTRG.57387	NA	NA	NA	NA	-5335,D01-11743
MSTRG.95726.1	D11	22681412	22685136	-	gene_id	MSTRG.95726	NA	NA	NA	NA	-158,D11-40780
MSTRG.99606.1	D12	21343638	21347152	-	gene_id	MSTRG.99606	NA	NA	NA	NA	17825,D12-27470
MSTRG.59453.1	D02	3671957	3743038	+	gene_id	MSTRG.59453	NA	NA	NA	NA	2686,D02-17268
MSTRG.105926.1	D13	58518566	58519802	-	gene_id	MSTRG.105926	NA	NA	NA	NA	-1288,D13-22385
MSTRG.100270.1	D12	46495189	46499416	+	gene_id	MSTRG.100270	NA	NA	NA	NA	-1139,D12-6921
MSTRG.7852.1	A03	32934052	32934598	-	gene_id	MSTRG.7852	NA	NA	NA	NA	50828,A03-14795
MSTRG.83825.1	D08	54952292	54956977	-	gene_id	MSTRG.83825	NA	NA	NA	NA	-1869,D08-20866
MSTRG.61350.1	D02	53743268	53761498	-	gene_id	MSTRG.61350	NA	NA	NA	NA	-8965,D02-16110
MSTRG.29626.1	A08	93926268	93929371	-	gene_id	MSTRG.29626	NA	NA	NA	NA	-1206,A08-12326
MSTRG.65847.1	D04	1302882	1305732	+	gene_id	MSTRG.65847	NA	NA	NA	NA	-1149,D04-7914
MSTRG.39821.1	A10	110760995	110763294	-	gene_id	MSTRG.39821	NA	NA	NA	NA	-590,A10-12361
MSTRG.93637.1	D11	6038381	6042264	-	gene_id	MSTRG.93637	NA	NA	NA	NA	-3100,D11-2053
MSTRG.10893.1	A04	13192075	13196292	-	gene_id	MSTRG.10893	NA	NA	NA	NA	-1821,A04-1849
MSTRG.96939.1	D11	59532551	59542435	+	gene_id	MSTRG.96939	NA	NA	NA	NA	-254,D11-36304
MSTRG.30029.1	A08	106537549	106539092	-	gene_id	MSTRG.30029	NA	NA	NA	NA	287,A08-14748
MSTRG.50367.2	A12	109603205	109608499	+	gene_id	MSTRG.50367	NA	NA	NA	NA	-2041,A12-21617
MSTRG.62617.2	D02	70269567	70270363	-	gene_id	MSTRG.62617	NA	NA	NA	NA	-705,D02-20487
MSTRG.59826.1	D02	7065404	7068598	+	gene_id	MSTRG.59826	NA	NA	NA	NA	-2172,D02-16172
MSTRG.23747.1	A07	2291424	2293871	-	gene_id	MSTRG.23747	NA	NA	NA	NA	723,A07-26434
MSTRG.93635.1	D11	6007918	6010258	+	gene_id	MSTRG.93635	NA	NA	NA	NA	-1225,D11-27704
MSTRG.9508.1	A03	111254023	111263432	-	gene_id	MSTRG.9508	NA	NA	NA	NA	1236,A03-14892
MSTRG.99652.2	D12	22543934	22546120	+	gene_id	MSTRG.99652	NA	NA	NA	NA	-877,D12-38153
MSTRG.19942.1	A06	924551	926574	+	gene_id	MSTRG.19942	NA	NA	NA	NA	689,A06-23797
MSTRG.60416.1	D02	18884224	18887964	-	gene_id	MSTRG.60416	NA	NA	NA	NA	-366,D02-15824
MSTRG.57960.1	D01	52179489	52181570	+	gene_id	MSTRG.57960	NA	NA	NA	NA	68,D01-21707
MSTRG.79070.1	D07	17221535	17230208	+	gene_id	MSTRG.79070	NA	NA	NA	NA	-3661,D07-19844
MSTRG.16040.2	A05	22625412	22630375	-	gene_id	MSTRG.16040	NA	NA	NA	NA	-2097,A05-23933
MSTRG.27169.4	A07	94744270	94747163	+	gene_id	MSTRG.27169	NA	NA	NA	NA	-865,A07-1787
MSTRG.83631.3	D08	52757898	52762604	+	gene_id	MSTRG.83631	NA	NA	NA	NA	2660,D08-30217
MSTRG.78579.3	D07	10906618	10908209	+	gene_id	MSTRG.78579	NA	NA	NA	NA	-107,D07-21604
MSTRG.88364.3	D09	48513010	48517054	-	gene_id	MSTRG.88364	NA	NA	NA	NA	-1606,D09-18149
MSTRG.55011.8	Contig147	28920	37908	+	gene_id	MSTRG.55011	NA	NA	NA	NA
MSTRG.76911.3	D06	67177919	67178520	+	gene_id	MSTRG.76911	NA	NA	NA	NA	571,D06-22476
MSTRG.83651.3	D08	53026873	53029655	-	gene_id	MSTRG.83651	NA	NA	NA	NA	-3553,D08-19149
MSTRG.81048.3	D08	24711	28160	-	gene_id	MSTRG.81048	NA	NA	NA	NA	1403,D08-16555
MSTRG.13497.3	A05	7108105	7113734	+	gene_id	MSTRG.13497	NA	NA	NA	NA	-2368,A05-10520
MSTRG.91296.1	D10	46313863	46317357	+	gene_id	MSTRG.91296	NA	NA	NA	NA	552,D10-13767
MSTRG.30571.2	A08	115446002	115449756	-	gene_id	MSTRG.30571	NA	NA	NA	NA	24537,A08-15543
MSTRG.95720.1	D11	22595866	22602907	+	gene_id	MSTRG.95720	NA	NA	NA	NA	-3238,D11-28228
MSTRG.83870.1	D08	55572765	55574630	-	gene_id	MSTRG.83870	NA	NA	NA	NA	-156,D08-15634
MSTRG.78046.1	D07	5819477	5825497	-	gene_id	MSTRG.78046	NA	NA	NA	NA	-1860,D07-15186
MSTRG.15691.1	A05	20547868	20557312	-	gene_id	MSTRG.15691	NA	NA	NA	NA	-4193,A05-59430
MSTRG.102902.2	D12	68604692	68613828	+	gene_id	MSTRG.102902	NA	NA	NA	NA	-3657,D12-14115
MSTRG.92034.1	D10	60405861	60406715	+	gene_id	MSTRG.92034	NA	NA	NA	NA	425,D10-13137
MSTRG.80423.1	D07	52919555	52923312	+	gene_id	MSTRG.80423	NA	NA	NA	NA	-1474,D07-3566
MSTRG.77572.1	D07	2536900	2538302	+	gene_id	MSTRG.77572	NA	NA	NA	NA	-4,D07-14070
MSTRG.100186.3	D12	45459829	45462899	+	gene_id	MSTRG.100186	NA	NA	NA	NA	-836,D12-26075
MSTRG.2512.2	A01	97945194	97947881	-	gene_id	MSTRG.2512	NA	NA	NA	NA	1460,A01-8446
MSTRG.25845.1	A07	30399881	30403050	+	gene_id	MSTRG.25845	NA	NA	NA	NA	-1246,A07-1059
MSTRG.96802.1	D11	57323298	57326117	+	gene_id	MSTRG.96802	NA	NA	NA	NA	-1211,D11-30474
MSTRG.94625.1	D11	12077466	12082735	+	gene_id	MSTRG.94625	NA	NA	NA	NA	2493,D11-23632
MSTRG.72366.1	D05	25428927	25431840	+	gene_id	MSTRG.72366	NA	NA	NA	NA	283,D05-12908
MSTRG.86077.2	D09	26141478	26145937	-	gene_id	MSTRG.86077	NA	NA	NA	NA	-1643,D09-18057
MSTRG.18316.2	A05	75645468	75672418	-	gene_id	MSTRG.18316	NA	NA	NA	NA	-247573,A05-59714
MSTRG.83650.1	D08	53200241	53200802	+	gene_id	MSTRG.83650	NA	NA	NA	NA	94,D08-23435
MSTRG.79382.2	D07	21916470	21917621	-	gene_id	MSTRG.79382	NA	NA	NA	NA	-10099,D07-1608
MSTRG.78866.2	D07	14303108	14304749	-	gene_id	MSTRG.78866	NA	NA	NA	NA	14,D07-10071
MSTRG.36105.1	A09	84572758	84575348	-	gene_id	MSTRG.36105	NA	NA	NA	NA	-1656,A09-26259
MSTRG.25631.1	A07	26475242	26477269	-	gene_id	MSTRG.25631	NA	NA	NA	NA	823,A07-10012
MSTRG.35244.1	A09	79075149	79076581	+	gene_id	MSTRG.35244	NA	NA	NA	NA	16,A09-14648
MSTRG.40328.3	A10	118415546	118417901	+	gene_id	MSTRG.40328	NA	NA	NA	NA	-2010,A10-23868
MSTRG.18745.2	A05	101824878	101829034	+	gene_id	MSTRG.18745	NA	NA	NA	NA	15708,A05-42615
MSTRG.85107.1	D08	66114385	66123247	-	gene_id	MSTRG.85107	NA	NA	NA	NA	-4077,D08-12351
MSTRG.27745.1	A08	1321420	1323788	+	gene_id	MSTRG.27745	NA	NA	NA	NA	-1094,A08-20447
MSTRG.11691.2	A04	78697590	78699838	+	gene_id	MSTRG.11691	NA	NA	NA	NA	-416,A04-1608
MSTRG.27482.1	A07	97637031	97639289	+	gene_id	MSTRG.27482	NA	NA	NA	NA	-1211,A07-17417
MSTRG.66916.1	D04	15935475	15936696	+	gene_id	MSTRG.66916	NA	NA	NA	NA	435,D04-10614
MSTRG.25607.1	A07	25670559	25670993	+	gene_id	MSTRG.25607	NA	NA	NA	NA	-68,A07-19932
MSTRG.8747.1	A03	95540237	95545458	+	gene_id	MSTRG.8747	NA	NA	NA	NA	-1961,A03-7636
MSTRG.32020.2	A09	1712354	1720245	-	gene_id	MSTRG.32020	NA	NA	NA	NA	3168,A09-16646
MSTRG.16389.1	A05	25356881	25362317	-	gene_id	MSTRG.16389	NA	NA	NA	NA	2094,A05-33618
MSTRG.73942.1	D06	3341326	3344070	+	gene_id	MSTRG.73942	NA	NA	NA	NA	-1672,D06-25092
MSTRG.30896.2	A08	119076815	119079233	-	gene_id	MSTRG.30896	NA	NA	NA	NA	-34,A08-21351
MSTRG.94767.1	D11	13050059	13055395	-	gene_id	MSTRG.94767	NA	NA	NA	NA	-1954,D11-26303
MSTRG.9376.1	A03	109862629	109865394	-	gene_id	MSTRG.9376	NA	NA	NA	NA	886,A03-12379
MSTRG.16456.2	A05	25826857	25828675	-	gene_id	MSTRG.16456	NA	NA	NA	NA	44,A05-44679
MSTRG.55235.1	Contig389	23057	33645	-	gene_id	MSTRG.55235	NA	NA	NA	NA
MSTRG.74525.1	D06	9838183	9846481	-	gene_id	MSTRG.74525	NA	NA	NA	NA	-5013,D06-6845
MSTRG.45669.1	A11	122127373	122130715	-	gene_id	MSTRG.45669	NA	NA	NA	NA	9046,A11-24686
MSTRG.20994.2	A06	17298079	17300057	-	gene_id	MSTRG.20994	NA	NA	NA	NA	-688,A06-12598
MSTRG.63647.1	D03	12686447	12688421	+	gene_id	MSTRG.63647	NA	NA	NA	NA	757,D03-13200
MSTRG.28285.1	A08	6014603	6015406	+	gene_id	MSTRG.28285	NA	NA	NA	NA	-45,A08-7627
MSTRG.4532.2	A02	11404783	11408200	+	gene_id	MSTRG.4532	NA	NA	NA	NA	-1223,A02-3035
MSTRG.61413.1	D02	56087014	56090861	+	gene_id	MSTRG.61413	NA	NA	NA	NA	-1534,D02-8123
MSTRG.14202.1	A05	11307732	11313678	+	gene_id	MSTRG.14202	NA	NA	NA	NA	1497,A05-40169
MSTRG.4918.1	A02	34113677	34115379	+	gene_id	MSTRG.4918	NA	NA	NA	NA	-237305,A02-14844
MSTRG.40710.2	A11	385127	393001	-	gene_id	MSTRG.40710	NA	NA	NA	NA	-3689,A11-21263
MSTRG.106772.1	D13	64353407	64357112	+	gene_id	MSTRG.106772	NA	NA	NA	NA	-5120,D13-12373
MSTRG.73693.1	D06	1051341	1054866	+	gene_id	MSTRG.73693	NA	NA	NA	NA	-1177,D06-25718
MSTRG.95511.6	D11	20208078	20208850	-	gene_id	MSTRG.95511	NA	NA	NA	NA	73,D11-34761
MSTRG.86676.1	D09	35873514	35875540	-	gene_id	MSTRG.86676	NA	NA	NA	NA	-1148,D09-12632
MSTRG.71775.3	D05	18292132	18296183	+	gene_id	MSTRG.71775	NA	NA	NA	NA	-1350,D05-18827
MSTRG.81815.1	D08	5641056	5645733	-	gene_id	MSTRG.81815	NA	NA	NA	NA	-1585,D08-23339
MSTRG.19833.1	A06	145494	148139	-	gene_id	MSTRG.19833	NA	NA	NA	NA	-1021,A06-16800
MSTRG.104957.1	D13	45620898	45625952	+	gene_id	MSTRG.104957	NA	NA	NA	NA	1565,D13-13617
MSTRG.20062.2	A06	1910134	1915455	-	gene_id	MSTRG.20062	NA	NA	NA	NA	-2186,A06-15019
MSTRG.15053.1	A05	16238022	16241357	+	gene_id	MSTRG.15053	NA	NA	NA	NA	-1491,A05-24702
MSTRG.45791.1	A11	123856110	123860969	-	gene_id	MSTRG.45791	NA	NA	NA	NA	2663,A11-28806
MSTRG.94992.2	D11	14756059	14757918	+	gene_id	MSTRG.94992	NA	NA	NA	NA	-610,D11-30390
MSTRG.91162.1	D10	36767664	36770129	-	gene_id	MSTRG.91162	NA	NA	NA	NA	-913,D10-14760
MSTRG.88375.1	D09	48618875	48620768	+	gene_id	MSTRG.88375	NA	NA	NA	NA	-411,D09-21471
MSTRG.95545.2	D11	20505358	20510841	+	gene_id	MSTRG.95545	NA	NA	NA	NA	-2209,D11-33680
MSTRG.85579.2	D09	6542227	6544790	+	gene_id	MSTRG.85579	NA	NA	NA	NA	1281,D09-16870
MSTRG.2510.4	A01	97940538	97942474	+	gene_id	MSTRG.2510	NA	NA	NA	NA	-1002,A01-4322
MSTRG.66334.1	D04	6482637	6488222	-	gene_id	MSTRG.66334	NA	NA	NA	NA	-2448,D04-7794
MSTRG.72744.2	D05	41334310	41336310	+	gene_id	MSTRG.72744	NA	NA	NA	NA	-858,D05-22918
MSTRG.23701.2	A07	1970080	1972748	+	gene_id	MSTRG.23701	NA	NA	NA	NA	-379,A07-25345
MSTRG.10880.2	A04	12387715	12394285	-	gene_id	MSTRG.10880	NA	NA	NA	NA	-2889,A04-7261
MSTRG.86644.1	D09	35133871	35134929	-	gene_id	MSTRG.86644	NA	NA	NA	NA	-3648,D09-578
MSTRG.103109.4	D13	1219411	1221751	+	gene_id	MSTRG.103109	NA	NA	NA	NA	-887,D13-13585
MSTRG.71362.1	D05	14946929	14948456	+	gene_id	MSTRG.71362	NA	NA	NA	NA	-1373,D05-19946
MSTRG.49837.4	A12	106498682	106500997	+	gene_id	MSTRG.49837	NA	NA	NA	NA	3585,A12-31360
MSTRG.67811.2	D04	47710645	47713279	+	gene_id	MSTRG.67811	NA	NA	NA	NA	-1032,D04-13593
MSTRG.28968.2	A08	29233896	29235038	+	gene_id	MSTRG.28968	NA	NA	NA	NA	-399,A08-4899
MSTRG.61320.1	D02	52997601	52998090	-	gene_id	MSTRG.61320	NA	NA	NA	NA	927,D02-13472
MSTRG.55716.1	D01	774904	781632	-	gene_id	MSTRG.55716	NA	NA	NA	NA	-1954,D01-20225
MSTRG.36251.3	A09	85238820	85241508	-	gene_id	MSTRG.36251	NA	NA	NA	NA	42,A09-16299
MSTRG.9297.1	A03	109074373	109077007	+	gene_id	MSTRG.9297	NA	NA	NA	NA	-1059,A03-19852
MSTRG.46149.1	A11	127114880	127119572	-	gene_id	MSTRG.46149	NA	NA	NA	NA	1777,A11-10773
MSTRG.105250.1	D13	50595077	50597423	+	gene_id	MSTRG.105250	NA	NA	NA	NA	-1605,D13-16945
MSTRG.20319.4	A06	4297194	4302441	+	gene_id	MSTRG.20319	NA	NA	NA	NA	-3600,A06-7837
MSTRG.16172.1	A05	23644423	23653417	+	gene_id	MSTRG.16172	NA	NA	NA	NA	-4230,A05-62322
MSTRG.84588.1	D08	62673463	62680165	-	gene_id	MSTRG.84588	NA	NA	NA	NA	-2919,D08-14335
MSTRG.11688.1	A04	78831290	78833438	-	gene_id	MSTRG.11688	NA	NA	NA	NA	-865,A04-9006
MSTRG.89789.1	D10	7639336	7641050	+	gene_id	MSTRG.89789	NA	NA	NA	NA	2197,D10-24068
MSTRG.47854.3	A12	81268981	81269595	-	gene_id	MSTRG.47854	NA	NA	NA	NA	-1733,A12-18394
MSTRG.46946.2	A12	9088837	9093004	+	gene_id	MSTRG.46946	NA	NA	NA	NA	-1806,A12-14532
MSTRG.104439.2	D13	26017160	26019135	-	gene_id	MSTRG.104439	NA	NA	NA	NA	-1210,D13-12182
MSTRG.69708.2	D05	4946432	4952378	-	gene_id	MSTRG.69708	NA	NA	NA	NA	-1143,D05-33817
MSTRG.74459.1	D06	9102419	9105243	-	gene_id	MSTRG.74459	NA	NA	NA	NA	17628,D06-13841
MSTRG.14872.1	A05	15103880	15105239	-	gene_id	MSTRG.14872	NA	NA	NA	NA	-1437,A05-18610
MSTRG.35669.1	A09	81666397	81668580	+	gene_id	MSTRG.35669	NA	NA	NA	NA	-1970,A09-17575
MSTRG.34886.1	A09	76807991	76812300	+	gene_id	MSTRG.34886	NA	NA	NA	NA	-848,A09-25189
MSTRG.51201.1	A13	3840601	3848874	+	gene_id	MSTRG.51201	NA	NA	NA	NA	-3586,A13-15171
MSTRG.101868.1	D12	62379165	62380256	-	gene_id	MSTRG.101868	NA	NA	NA	NA	8172,D12-15947
MSTRG.72948.1	D05	46020656	46021689	+	gene_id	MSTRG.72948	NA	NA	NA	NA	2392,D05-9055
MSTRG.27055.2	A07	93519730	93521616	-	gene_id	MSTRG.27055	NA	NA	NA	NA	5009,A07-11549
MSTRG.63531.2	D03	5805829	5808220	+	gene_id	MSTRG.63531	NA	NA	NA	NA	5910,D03-19429
MSTRG.62971.2	D03	299619	302612	-	gene_id	MSTRG.62971	NA	NA	NA	NA	-1169,D03-14401
MSTRG.31406.1	A08	123191332	123194092	-	gene_id	MSTRG.31406	NA	NA	NA	NA	-1254,A08-15070
MSTRG.52928.1	A13	87072205	87074783	+	gene_id	MSTRG.52928	NA	NA	NA	NA	-765,A13-15057
MSTRG.76183.3	D06	58381118	58384534	-	gene_id	MSTRG.76183	NA	NA	NA	NA	-1068,D06-9629
MSTRG.30911.2	A08	119144829	119152853	-	gene_id	MSTRG.30911	NA	NA	NA	NA	-682,A08-17803
MSTRG.16644.1	A05	27254287	27255281	+	gene_id	MSTRG.16644	NA	NA	NA	NA	-5253,A05-41563
MSTRG.91569.1	D10	52874775	52876716	-	gene_id	MSTRG.91569	NA	NA	NA	NA	688,D10-15859
MSTRG.48035.1	A12	84125472	84126194	-	gene_id	MSTRG.48035	NA	NA	NA	NA	-309,A12-2498
MSTRG.28395.1	A08	6740781	6744780	+	gene_id	MSTRG.28395	NA	NA	NA	NA	-2022,A08-29446
MSTRG.95081.2	D11	15578640	15580366	+	gene_id	MSTRG.95081	NA	NA	NA	NA	-150,D11-28649
MSTRG.6329.1	A02	105790437	105792026	+	gene_id	MSTRG.6329	NA	NA	NA	NA	486,A02-7231
MSTRG.62702.1	D02	70760971	70761721	-	gene_id	MSTRG.62702	NA	NA	NA	NA	70,D02-24427
MSTRG.12914.4	A05	3320820	3327546	-	gene_id	MSTRG.12914	NA	NA	NA	NA	2129,A05-23879
MSTRG.100731.1	D12	51842795	51843851	+	gene_id	MSTRG.100731	NA	NA	NA	NA	210,D12-6420
MSTRG.29154.1	A08	51297645	51300391	-	gene_id	MSTRG.29154	NA	NA	NA	NA	2015,A08-30529
MSTRG.96755.2	D11	56745210	56749374	+	gene_id	MSTRG.96755	NA	NA	NA	NA	-2300,D11-25597
MSTRG.63827.1	D03	17478314	17481879	+	gene_id	MSTRG.63827	NA	NA	NA	NA	-1466,D03-9699
MSTRG.39810.1	A10	110334455	110335353	+	gene_id	MSTRG.39810	NA	NA	NA	NA	78,A10-1457
MSTRG.26698.2	A07	88067650	88071816	-	gene_id	MSTRG.26698	NA	NA	NA	NA	-1716,A07-13932
MSTRG.33140.1	A09	59035920	59037648	+	gene_id	MSTRG.33140	NA	NA	NA	NA	49,A09-16404
MSTRG.3330.1	A01	110429589	110431659	-	gene_id	MSTRG.3330	NA	NA	NA	NA	-491,A01-21705
MSTRG.22494.1	A06	119232039	119233661	+	gene_id	MSTRG.22494	NA	NA	NA	NA	27,A06-9496
MSTRG.22418.1	A06	118048288	118053864	-	gene_id	MSTRG.22418	NA	NA	NA	NA	-2487,A06-6377
MSTRG.6355.1	A02	105905715	105911507	+	gene_id	MSTRG.6355	NA	NA	NA	NA	-2250,A02-9689
MSTRG.80572.2	D07	54408730	54413205	-	gene_id	MSTRG.80572	NA	NA	NA	NA	-6758,D07-24177
MSTRG.91785.3	D10	56171667	56195652	-	gene_id	MSTRG.91785	NA	NA	NA	NA	9867,D10-27872
MSTRG.84560.1	D08	62560566	62563006	-	gene_id	MSTRG.84560	NA	NA	NA	NA	1007,D08-19567
MSTRG.14718.1	A05	14113392	14120136	+	gene_id	MSTRG.14718	NA	NA	NA	NA	-2670,A05-36523
MSTRG.50897.1	A13	1484940	1488105	+	gene_id	MSTRG.50897	NA	NA	NA	NA	5772,A13-2634
MSTRG.31769.1	A08	125348227	125349643	+	gene_id	MSTRG.31769	NA	NA	NA	NA	509,A08-19036
MSTRG.51737.1	A13	14050466	14057913	+	gene_id	MSTRG.51737	NA	NA	NA	NA	-5162,A13-16201
MSTRG.62743.1	D02	70928717	70934789	+	gene_id	MSTRG.62743	NA	NA	NA	NA	2095,D02-26074
MSTRG.50845.1	A13	955259	965017	-	gene_id	MSTRG.50845	NA	NA	NA	NA	-5086,A13-16274
MSTRG.103475.14	D13	4024618	4026312	-	gene_id	MSTRG.103475	NA	NA	NA	NA	1196,D13-10683
MSTRG.50210.2	A12	108716209	108719396	-	gene_id	MSTRG.50210	NA	NA	NA	NA	-1574,A12-16469
MSTRG.37130.4	A10	4260415	4263275	-	gene_id	MSTRG.37130	NA	NA	NA	NA	-755,A10-15203
MSTRG.156.4	A01	991325	993607	+	gene_id	MSTRG.156	NA	NA	NA	NA	-654,A01-18012
MSTRG.5296.1	A02	71784353	71788923	+	gene_id	MSTRG.5296	NA	NA	NA	NA	-1854,A02-763
MSTRG.57011.2	D01	17232862	17240920	+	gene_id	MSTRG.57011	NA	NA	NA	NA	-3683,D01-12956
MSTRG.35994.1	A09	83801379	83803629	+	gene_id	MSTRG.35994	NA	NA	NA	NA	-509,A09-20597
MSTRG.20037.1	A06	1679088	1680252	+	gene_id	MSTRG.20037	NA	NA	NA	NA	17,A06-13165
MSTRG.98858.1	D12	7182635	7186557	-	gene_id	MSTRG.98858	NA	NA	NA	NA	-1509,D12-11455
MSTRG.34139.3	A09	70829133	70832926	-	gene_id	MSTRG.34139	NA	NA	NA	NA	-1585,A09-10487
MSTRG.52869.2	A13	83352732	83358345	+	gene_id	MSTRG.52869	NA	NA	NA	NA	-2390,A13-9415
MSTRG.63611.2	D03	9807819	9810555	+	gene_id	MSTRG.63611	NA	NA	NA	NA	-2141,D03-3587
MSTRG.83213.1	D08	46871979	46884151	-	gene_id	MSTRG.83213	NA	NA	NA	NA	4109,D08-27831
MSTRG.6343.1	A02	105850173	105854255	+	gene_id	MSTRG.6343	NA	NA	NA	NA	1381,A02-14524
MSTRG.106125.1	D13	59857919	59859923	+	gene_id	MSTRG.106125	NA	NA	NA	NA	4928,D13-13353
MSTRG.40353.1	A10	118631859	118633211	+	gene_id	MSTRG.40353	NA	NA	NA	NA	-81,A10-20017
MSTRG.12061.1	A04	83757278	83759238	+	gene_id	MSTRG.12061	NA	NA	NA	NA	661,A04-7868
MSTRG.6211.4	A02	105328715	105331224	+	gene_id	MSTRG.6211	NA	NA	NA	NA	-1737,A02-14645
MSTRG.84728.1	D08	63795478	63801831	-	gene_id	MSTRG.84728	NA	NA	NA	NA	-2945,D08-17329
MSTRG.51613.1	A13	11595002	11605189	-	gene_id	MSTRG.51613	NA	NA	NA	NA	-4529,A13-18636
MSTRG.42836.1	A11	15570504	15578507	-	gene_id	MSTRG.42836	NA	NA	NA	NA	2655,A11-30344
MSTRG.19479.5	A05	112598122	112606622	+	gene_id	MSTRG.19479	NA	NA	NA	NA	-3698,A05-25314
MSTRG.52579.1	A13	68901793	68918486	-	gene_id	MSTRG.52579	NA	NA	NA	NA	7518,A13-6080
MSTRG.34361.1	A09	73379866	73381897	-	gene_id	MSTRG.34361	NA	NA	NA	NA	-1452,A09-18421
MSTRG.49879.1	A12	106870309	106872340	+	gene_id	MSTRG.49879	NA	NA	NA	NA	1169,A12-6159
MSTRG.12766.1	A05	2631036	2633250	+	gene_id	MSTRG.12766	NA	NA	NA	NA	-1992,A05-33716
MSTRG.1756.3	A01	26489896	26494031	-	gene_id	MSTRG.1756	NA	NA	NA	NA	-1742,A01-15543
MSTRG.82810.2	D08	36666719	36670212	-	gene_id	MSTRG.82810	NA	NA	NA	NA	-1168,D08-23807
MSTRG.99216.1	D12	13221829	13225298	+	gene_id	MSTRG.99216	NA	NA	NA	NA	12655,D12-838
MSTRG.87116.1	D09	39996618	40008950	+	gene_id	MSTRG.87116	NA	NA	NA	NA	-5705,D09-6948
MSTRG.18007.1	A05	51787581	51791436	+	gene_id	MSTRG.18007	NA	NA	NA	NA	-1134,A05-41618
MSTRG.1096.1	A01	11734897	11738654	-	gene_id	MSTRG.1096	NA	NA	NA	NA	-1513,A01-13387
MSTRG.38062.2	A10	18507236	18524796	-	gene_id	MSTRG.38062	NA	NA	NA	NA	-8426,A10-12951
MSTRG.18847.2	A05	103709203	103712543	+	gene_id	MSTRG.18847	NA	NA	NA	NA	-1498,A05-42293
MSTRG.9310.1	A03	109219579	109222324	-	gene_id	MSTRG.9310	NA	NA	NA	NA	-1161,A03-17360
MSTRG.101748.1	D12	61521854	61525145	-	gene_id	MSTRG.101748	NA	NA	NA	NA	-1657,D12-26493
MSTRG.9151.1	A03	106401024	106406897	-	gene_id	MSTRG.9151	NA	NA	NA	NA	-2823,A03-21530
MSTRG.35097.1	A09	78190507	78192134	-	gene_id	MSTRG.35097	NA	NA	NA	NA	-9249,A09-16269
MSTRG.36249.1	A09	85234103	85237782	+	gene_id	MSTRG.36249	NA	NA	NA	NA	-1478,A09-23951
MSTRG.20000.1	A06	1490583	1491892	-	gene_id	MSTRG.20000	NA	NA	NA	NA	4821,A06-14389
MSTRG.92544.3	D10	66830846	66832312	-	gene_id	MSTRG.92544	NA	NA	NA	NA	781,D10-22783
MSTRG.46451.1	A12	2213448	2214373	+	gene_id	MSTRG.46451	NA	NA	NA	NA	-11516,A12-13206
MSTRG.53252.2	A13	95711154	95712951	+	gene_id	MSTRG.53252	NA	NA	NA	NA	-1016,A13-2969
MSTRG.49282.1	A12	102067631	102070835	+	gene_id	MSTRG.49282	NA	NA	NA	NA	-1002,A12-8986
MSTRG.37399.1	A10	6319177	6320991	-	gene_id	MSTRG.37399	NA	NA	NA	NA	-8005,A10-25662
MSTRG.85187.1	D08	66450049	66453877	-	gene_id	MSTRG.85187	NA	NA	NA	NA	-1365,D08-28001
MSTRG.39795.1	A10	110041514	110045891	+	gene_id	MSTRG.39795	NA	NA	NA	NA	-1623,A10-732
MSTRG.21165.3	A06	22815428	22817249	-	gene_id	MSTRG.21165	NA	NA	NA	NA	-842,A06-16390
MSTRG.7616.1	A03	17564028	17565962	+	gene_id	MSTRG.7616	NA	NA	NA	NA	139,A03-16666
MSTRG.52435.1	A13	54283773	54287658	+	gene_id	MSTRG.52435	NA	NA	NA	NA	-1277,A13-24384
MSTRG.3377.1	A01	110660426	110666948	-	gene_id	MSTRG.3377	NA	NA	NA	NA	2800,A01-22174
MSTRG.61012.1	D02	43793859	43794486	-	gene_id	MSTRG.61012	NA	NA	NA	NA	1100,D02-17787
MSTRG.74828.2	D06	14783773	14787273	-	gene_id	MSTRG.74828	NA	NA	NA	NA	1466,D06-3900
MSTRG.33191.5	A09	59627498	59631024	+	gene_id	MSTRG.33191	NA	NA	NA	NA	6937,A09-9246
MSTRG.85569.1	D09	6513610	6516035	+	gene_id	MSTRG.85569	NA	NA	NA	NA	-644,D09-4947
MSTRG.20712.2	A06	9976470	9980292	+	gene_id	MSTRG.20712	NA	NA	NA	NA	1424,A06-17489
MSTRG.77823.1	D07	4240124	4242764	-	gene_id	MSTRG.77823	NA	NA	NA	NA	-830,D07-12479
MSTRG.94461.3	D11	10833413	10887300	+	gene_id	MSTRG.94461	NA	NA	NA	NA	15971,D11-16954
MSTRG.103543.1	D13	4615386	4617421	+	gene_id	MSTRG.103543	NA	NA	NA	NA	-496,D13-23151
MSTRG.13252.1	A05	5802146	5803053	-	gene_id	MSTRG.13252	NA	NA	NA	NA	-3542,A05-53653
MSTRG.56000.1	D01	2489861	2491451	+	gene_id	MSTRG.56000	NA	NA	NA	NA	-78,D01-9106
MSTRG.30911.7	A08	119149355	119154800	-	gene_id	MSTRG.30911	NA	NA	NA	NA	2554,A08-17803
MSTRG.95785.1	D11	23849029	23853561	+	gene_id	MSTRG.95785	NA	NA	NA	NA	1781,D11-39284
MSTRG.23567.1	A07	1161209	1163442	-	gene_id	MSTRG.23567	NA	NA	NA	NA	1113,A07-13293
MSTRG.18015.1	A05	51957564	51963870	-	gene_id	MSTRG.18015	NA	NA	NA	NA	-2266,A05-26817
MSTRG.16906.2	A05	29892959	29895855	-	gene_id	MSTRG.16906	NA	NA	NA	NA	-784,A05-40611
MSTRG.99947.1	D12	38795294	38799153	+	gene_id	MSTRG.99947	NA	NA	NA	NA	1388,D12-32972
MSTRG.52439.1	A13	54430157	54431167	+	gene_id	MSTRG.52439	NA	NA	NA	NA	41150,A13-18976
MSTRG.85034.2	D08	65698506	65700684	-	gene_id	MSTRG.85034	NA	NA	NA	NA	-2020,D08-20135
MSTRG.8505.1	A03	77127052	77138029	-	gene_id	MSTRG.8505	NA	NA	NA	NA	2234,A03-19678
MSTRG.54795.1	A13	112258521	112261953	-	gene_id	MSTRG.54795	NA	NA	NA	NA	-110,A13-15581
MSTRG.36559.1	A10	859513	862563	-	gene_id	MSTRG.36559	NA	NA	NA	NA	-3067,A10-18049
MSTRG.59055.1	D01	63369044	63373025	-	gene_id	MSTRG.59055	NA	NA	NA	NA	-1459,D01-13064
MSTRG.37515.2	A10	7544602	7550658	+	gene_id	MSTRG.37515	NA	NA	NA	NA	-2459,A10-14352
MSTRG.85361.1	D09	1445877	1457372	+	gene_id	MSTRG.85361	NA	NA	NA	NA	-23557,D09-11048
MSTRG.42189.1	A11	9292514	9295313	-	gene_id	MSTRG.42189	NA	NA	NA	NA	-930,A11-30546
MSTRG.75819.1	D06	47336137	47338202	+	gene_id	MSTRG.75819	NA	NA	NA	NA	-545,D06-478
MSTRG.92511.1	D10	66633063	66635730	+	gene_id	MSTRG.92511	NA	NA	NA	NA	-648,D10-1764
MSTRG.30354.2	A08	112034508	112035773	+	gene_id	MSTRG.30354	NA	NA	NA	NA	-332,A08-24736
MSTRG.1279.2	A01	14146696	14161498	+	gene_id	MSTRG.1279	NA	NA	NA	NA	-7121,A01-10405
MSTRG.65472.1	D03	53923122	53924878	+	gene_id	MSTRG.65472	NA	NA	NA	NA	2260,D03-22135
MSTRG.16751.2	A05	28299306	28302331	+	gene_id	MSTRG.16751	NA	NA	NA	NA	-1565,A05-28640
MSTRG.39839.2	A10	111428991	111431148	+	gene_id	MSTRG.39839	NA	NA	NA	NA	-749,A10-4072
MSTRG.17185.1	A05	33164766	33167211	+	gene_id	MSTRG.17185	NA	NA	NA	NA	-2907,A05-9151
MSTRG.10211.4	A04	111124	113353	-	gene_id	MSTRG.10211	NA	NA	NA	NA	-767,A04-3418
MSTRG.22861.1	A06	124332450	124336336	-	gene_id	MSTRG.22861	NA	NA	NA	NA	-993,A06-18274
MSTRG.8921.2	A03	101411029	101413072	-	gene_id	MSTRG.8921	NA	NA	NA	NA	-1491,A03-16597
MSTRG.91513.1	D10	51501137	51501590	-	gene_id	MSTRG.91513	NA	NA	NA	NA	-17831,D10-29298
MSTRG.14082.4	A05	10586546	10592322	+	gene_id	MSTRG.14082	NA	NA	NA	NA	-5064,A05-36501
MSTRG.71405.1	D05	15253249	15255313	-	gene_id	MSTRG.71405	NA	NA	NA	NA	803,D05-36107
MSTRG.105407.1	D13	52557883	52559816	-	gene_id	MSTRG.105407	NA	NA	NA	NA	-655,D13-7456
MSTRG.84639.1	D08	63145636	63148077	+	gene_id	MSTRG.84639	NA	NA	NA	NA	32115,D08-17623
MSTRG.43343.1	A11	21628214	21631155	-	gene_id	MSTRG.43343	NA	NA	NA	NA	-341,A11-15213
MSTRG.105379.3	D13	52230047	52233750	-	gene_id	MSTRG.105379	NA	NA	NA	NA	1510,D13-7244
MSTRG.39078.1	A10	83519712	83521111	-	gene_id	MSTRG.39078	NA	NA	NA	NA	2174,A10-18930
MSTRG.83747.2	D08	54276640	54277212	-	gene_id	MSTRG.83747	NA	NA	NA	NA	162,D08-1816
MSTRG.71987.2	D05	19993721	19998784	+	gene_id	MSTRG.71987	NA	NA	NA	NA	-2211,D05-20155
MSTRG.65275.1	D03	52232318	52232973	+	gene_id	MSTRG.65275	NA	NA	NA	NA	14748,D03-5440
MSTRG.19904.1	A06	506887	509665	-	gene_id	MSTRG.19904	NA	NA	NA	NA	-575,A06-19670
MSTRG.6914.2	A03	4730490	4733968	-	gene_id	MSTRG.6914	NA	NA	NA	NA	1217,A03-11723
MSTRG.74990.2	D06	18489173	18491667	-	gene_id	MSTRG.74990	NA	NA	NA	NA	-25,D06-16568
MSTRG.41151.1	A11	2937702	2939834	-	gene_id	MSTRG.41151	NA	NA	NA	NA	-399,A11-21271
MSTRG.12640.1	A05	2000489	2002222	-	gene_id	MSTRG.12640	NA	NA	NA	NA	-10882,A05-16231
MSTRG.18975.1	A05	105573097	105593373	+	gene_id	MSTRG.18975	NA	NA	NA	NA	-9363,A05-679
MSTRG.22312.1	A06	115202482	115214071	-	gene_id	MSTRG.22312	NA	NA	NA	NA	-5383,A06-25604
MSTRG.28194.2	A08	4901569	4906573	+	gene_id	MSTRG.28194	NA	NA	NA	NA	-1837,A08-12603
MSTRG.92603.3	D10	67567289	67569988	-	gene_id	MSTRG.92603	NA	NA	NA	NA	11114,D10-11894
MSTRG.57907.1	D01	51070022	51070882	-	gene_id	MSTRG.57907	NA	NA	NA	NA	-466,D01-14990
MSTRG.13561.1	A05	7566095	7567663	+	gene_id	MSTRG.13561	NA	NA	NA	NA	-91,A05-41731
MSTRG.9591.1	A03	112105820	112109843	-	gene_id	MSTRG.9591	NA	NA	NA	NA	1388,A03-12780
MSTRG.41767.1	A11	6548212	6557998	-	gene_id	MSTRG.41767	NA	NA	NA	NA	33,A11-21394
MSTRG.47848.1	A12	81228577	81231884	+	gene_id	MSTRG.47848	NA	NA	NA	NA	-1080,A12-9813
MSTRG.29200.1	A08	53182088	53182612	-	gene_id	MSTRG.29200	NA	NA	NA	NA	127,A08-25125
MSTRG.21891.2	A06	73572054	73573363	+	gene_id	MSTRG.21891	NA	NA	NA	NA	103,A06-18226
MSTRG.7246.1	A03	8897466	8902684	-	gene_id	MSTRG.7246	NA	NA	NA	NA	-2446,A03-7671
MSTRG.6240.1	A02	105419958	105423956	-	gene_id	MSTRG.6240	NA	NA	NA	NA	-1630,A02-6889
MSTRG.2950.1	A01	106060655	106062984	-	gene_id	MSTRG.2950	NA	NA	NA	NA	-28,A01-6105
MSTRG.88986.1	D10	1640758	1644779	-	gene_id	MSTRG.88986	NA	NA	NA	NA	-1407,D10-13209
MSTRG.88952.2	D10	1446533	1450822	+	gene_id	MSTRG.88952	NA	NA	NA	NA	-874,D10-13208
MSTRG.84801.2	D08	64319295	64322823	-	gene_id	MSTRG.84801	NA	NA	NA	NA	-1390,D08-16634
MSTRG.78147.1	D07	6726530	6731469	+	gene_id	MSTRG.78147	NA	NA	NA	NA	-2024,D07-5321
MSTRG.40848.2	A11	1329674	1332231	-	gene_id	MSTRG.40848	NA	NA	NA	NA	-794,A11-22565
MSTRG.84626.1	D08	62811331	62813073	+	gene_id	MSTRG.84626	NA	NA	NA	NA	-3132,D08-17038
MSTRG.25790.1	A07	29714746	29716687	-	gene_id	MSTRG.25790	NA	NA	NA	NA	-15,A07-5725
MSTRG.20916.7	A06	15909829	15913251	+	gene_id	MSTRG.20916	NA	NA	NA	NA	-4033,A06-6610
MSTRG.23347.1	A06	128167586	128172909	-	gene_id	MSTRG.23347	NA	NA	NA	NA	-2342,A06-9855
MSTRG.7751.1	A03	22502233	22506081	-	gene_id	MSTRG.7751	NA	NA	NA	NA	-1468,A03-22214
MSTRG.7204.1	A03	8613755	8615436	+	gene_id	MSTRG.7204	NA	NA	NA	NA	-402,A03-6600
MSTRG.57815.1	D01	48396405	48399450	-	gene_id	MSTRG.57815	NA	NA	NA	NA	-1155,D01-16002
MSTRG.87181.1	D09	40571894	40573855	+	gene_id	MSTRG.87181	NA	NA	NA	NA	-604,D09-22061
MSTRG.99383.1	D12	16155651	16156893	+	gene_id	MSTRG.99383	NA	NA	NA	NA	106,D12-5792
MSTRG.100517.1	D12	49358630	49359863	-	gene_id	MSTRG.100517	NA	NA	NA	NA	1117,D12-10189
MSTRG.99897.2	D12	36643759	36648245	-	gene_id	MSTRG.99897	NA	NA	NA	NA	-1875,D12-25850
MSTRG.30504.1	A08	114074493	114076650	+	gene_id	MSTRG.30504	NA	NA	NA	NA	-1175,A08-19668
MSTRG.65404.1	D03	53357347	53364278	+	gene_id	MSTRG.65404	NA	NA	NA	NA	-3703,D03-14771
MSTRG.93540.1	D11	5278092	5279722	+	gene_id	MSTRG.93540	NA	NA	NA	NA	-4785,D11-15256
MSTRG.30389.1	A08	112377238	112377960	+	gene_id	MSTRG.30389	NA	NA	NA	NA	-5918,A08-23402
MSTRG.69648.1	D05	4609734	4613143	-	gene_id	MSTRG.69648	NA	NA	NA	NA	578,D05-17971
MSTRG.93118.1	D11	2301878	2306355	+	gene_id	MSTRG.93118	NA	NA	NA	NA	-1895,D11-17716
MSTRG.96655.1	D11	53867215	53868514	+	gene_id	MSTRG.96655	NA	NA	NA	NA	161,D11-15792
MSTRG.36984.1	A10	3446638	3451116	-	gene_id	MSTRG.36984	NA	NA	NA	NA	-40,A10-226
MSTRG.23866.1	A07	3063969	3067112	-	gene_id	MSTRG.23866	NA	NA	NA	NA	1628,A07-25053
MSTRG.88189.1	D09	47578326	47581335	-	gene_id	MSTRG.88189	NA	NA	NA	NA	-834,D09-21021
MSTRG.30039.1	A08	106613330	106618744	+	gene_id	MSTRG.30039	NA	NA	NA	NA	-2204,A08-12381
MSTRG.70264.1	D05	7969248	7973861	+	gene_id	MSTRG.70264	NA	NA	NA	NA	-1743,D05-200
MSTRG.67071.1	D04	21961048	21965495	-	gene_id	MSTRG.67071	NA	NA	NA	NA	3492,D04-8912
MSTRG.101010.3	D12	55083659	55097707	-	gene_id	MSTRG.101010	NA	NA	NA	NA	-6808,D12-11973
MSTRG.27138.1	A07	94427112	94429762	-	gene_id	MSTRG.27138	NA	NA	NA	NA	-838,A07-17541
MSTRG.71419.1	D05	15323333	15324863	-	gene_id	MSTRG.71419	NA	NA	NA	NA	-199,D05-19240
MSTRG.78329.7	D07	8227865	8230951	-	gene_id	MSTRG.78329	NA	NA	NA	NA	-1115,D07-17986
MSTRG.89682.4	D10	6481147	6488702	+	gene_id	MSTRG.89682	NA	NA	NA	NA	-3453,D10-239
MSTRG.85816.2	D09	11952286	11955746	+	gene_id	MSTRG.85816	NA	NA	NA	NA	1214,D09-11934
MSTRG.65990.1	D04	2631174	2632849	+	gene_id	MSTRG.65990	NA	NA	NA	NA	125,D04-8580
MSTRG.36304.1	A09	85632639	85634008	-	gene_id	MSTRG.36304	NA	NA	NA	NA	-819,A09-18360
MSTRG.99596.1	D12	21182972	21183811	-	gene_id	MSTRG.99596	NA	NA	NA	NA	-60,D12-15055
MSTRG.4796.1	A02	24431366	24443247	-	gene_id	MSTRG.4796	NA	NA	NA	NA	34618,A02-8411
MSTRG.74853.2	D06	15090852	15098826	-	gene_id	MSTRG.74853	NA	NA	NA	NA	2053,D06-20214
MSTRG.50656.1	A12	111400366	111404137	+	gene_id	MSTRG.50656	NA	NA	NA	NA	-1689,A12-34843
MSTRG.20656.3	A06	8772620	8774460	+	gene_id	MSTRG.20656	NA	NA	NA	NA	-4911,A06-25107
MSTRG.102316.1	D12	65327376	65329175	+	gene_id	MSTRG.102316	NA	NA	NA	NA	77,D12-24131
MSTRG.77625.2	D07	2685384	2693750	-	gene_id	MSTRG.77625	NA	NA	NA	NA	-3853,D07-6023
MSTRG.26136.10	A07	45829989	45837629	+	gene_id	MSTRG.26136	NA	NA	NA	NA	4192,A07-28994
MSTRG.104027.1	D13	11813386	11817898	-	gene_id	MSTRG.104027	NA	NA	NA	NA	-1567,D13-11934
MSTRG.60332.1	D02	15758037	15760338	+	gene_id	MSTRG.60332	NA	NA	NA	NA	669,D02-29372
MSTRG.7137.2	A03	7644408	7644762	-	gene_id	MSTRG.7137	NA	NA	NA	NA	401,A03-15358
MSTRG.79993.1	D07	35991011	35991768	-	gene_id	MSTRG.79993	NA	NA	NA	NA	-185,D07-9356
MSTRG.18315.1	A05	75610400	75683662	+	gene_id	MSTRG.18315	NA	NA	NA	NA	-240723,A05-23348
MSTRG.51981.1	A13	29189844	29193399	+	gene_id	MSTRG.51981	NA	NA	NA	NA	1191,A13-14070
MSTRG.56714.2	D01	11814747	11818126	-	gene_id	MSTRG.56714	NA	NA	NA	NA	1491,D01-15279
MSTRG.9753.2	A03	113667873	113670539	-	gene_id	MSTRG.9753	NA	NA	NA	NA	935,A03-19433
MSTRG.52706.1	A13	76767150	76773336	+	gene_id	MSTRG.52706	NA	NA	NA	NA	-2459,A13-26502
MSTRG.8962.1	A03	101995959	101998236	+	gene_id	MSTRG.8962	NA	NA	NA	NA	50,A03-20325
MSTRG.89813.2	D10	8096929	8098683	+	gene_id	MSTRG.89813	NA	NA	NA	NA	-3450,D10-5401
MSTRG.103116.1	D13	1287265	1297589	+	gene_id	MSTRG.103116	NA	NA	NA	NA	-13143,D13-20728
MSTRG.47194.1	A12	14747520	14749225	-	gene_id	MSTRG.47194	NA	NA	NA	NA	39334,A12-15163
MSTRG.41461.3	A11	4834075	4836233	-	gene_id	MSTRG.41461	NA	NA	NA	NA	-1050,A11-18091
MSTRG.105011.1	D13	46605300	46610768	-	gene_id	MSTRG.105011	NA	NA	NA	NA	2034,D13-311
MSTRG.3116.1	A01	107779733	107783119	-	gene_id	MSTRG.3116	NA	NA	NA	NA	-1347,A01-9547
MSTRG.50036.1	A12	107923195	107929215	+	gene_id	MSTRG.50036	NA	NA	NA	NA	1182,A12-21171
MSTRG.11032.1	A04	27503436	27505393	-	gene_id	MSTRG.11032	NA	NA	NA	NA	12,A04-3291
MSTRG.85000.2	D08	65534599	65538601	-	gene_id	MSTRG.85000	NA	NA	NA	NA	-1183,D08-19317
MSTRG.45578.3	A11	120781246	120785174	+	gene_id	MSTRG.45578	NA	NA	NA	NA	2133,A11-25313
MSTRG.43491.2	A11	23768314	23771117	-	gene_id	MSTRG.43491	NA	NA	NA	NA	-289,A11-36580
MSTRG.43118.3	A11	18449418	18456857	+	gene_id	MSTRG.43118	NA	NA	NA	NA	2569,A11-38147
MSTRG.4069.3	A02	4913427	4916035	+	gene_id	MSTRG.4069	NA	NA	NA	NA	5504,A02-5690
MSTRG.104256.1	D13	18906870	18911064	+	gene_id	MSTRG.104256	NA	NA	NA	NA	-1393,D13-21620
MSTRG.59128.2	D02	536181	539902	+	gene_id	MSTRG.59128	NA	NA	NA	NA	-924,D02-7967
MSTRG.59917.1	D02	8080169	8083340	-	gene_id	MSTRG.59917	NA	NA	NA	NA	751,D02-962
MSTRG.21750.1	A06	54688322	54703696	-	gene_id	MSTRG.21750	NA	NA	NA	NA	-67,A06-13901
MSTRG.54935.1	Contig1208	5417	8248	+	gene_id	MSTRG.54935	NA	NA	NA	NA
MSTRG.63366.1	D03	3400259	3403596	+	gene_id	MSTRG.63366	NA	NA	NA	NA	-1134,D03-20335
MSTRG.46912.2	A12	8823781	8833641	+	gene_id	MSTRG.46912	NA	NA	NA	NA	-14572,A12-35815
MSTRG.52758.1	A13	78464456	78467697	+	gene_id	MSTRG.52758	NA	NA	NA	NA	-1219,A13-25562
MSTRG.48742.1	A12	95436238	95443021	+	gene_id	MSTRG.48742	NA	NA	NA	NA	-2667,A12-3525
MSTRG.39635.1	A10	106849104	106851541	+	gene_id	MSTRG.39635	NA	NA	NA	NA	-386,A10-9351
MSTRG.32741.4	A09	44160750	44161809	-	gene_id	MSTRG.32741	NA	NA	NA	NA	15,A09-12229
MSTRG.27166.3	A07	94639729	94641500	+	gene_id	MSTRG.27166	NA	NA	NA	NA	1858,A07-14562
MSTRG.13133.1	A05	4851729	4853101	-	gene_id	MSTRG.13133	NA	NA	NA	NA	24572,A05-23691
MSTRG.46991.1	A12	10549923	10550868	+	gene_id	MSTRG.46991	NA	NA	NA	NA	-4892,A12-21946
MSTRG.605.2	A01	4952033	4956742	+	gene_id	MSTRG.605	NA	NA	NA	NA	524,A01-15505
MSTRG.82811.1	D08	36687455	36690148	+	gene_id	MSTRG.82811	NA	NA	NA	NA	-897,D08-27216
MSTRG.78971.2	D07	15886232	15890353	+	gene_id	MSTRG.78971	NA	NA	NA	NA	-1251,D07-4433
MSTRG.50329.1	A12	109483835	109485453	+	gene_id	MSTRG.50329	NA	NA	NA	NA	119,A12-35682
MSTRG.14563.1	A05	13347551	13348051	+	gene_id	MSTRG.14563	NA	NA	NA	NA	577,A05-46537
MSTRG.88680.1	D09	50044010	50049284	-	gene_id	MSTRG.88680	NA	NA	NA	NA	-2297,D09-11457
MSTRG.53604.1	A13	101985506	101986892	+	gene_id	MSTRG.53604	NA	NA	NA	NA	-411,A13-17927
MSTRG.91714.3	D10	54348978	54358106	-	gene_id	MSTRG.91714	NA	NA	NA	NA	-20900,D10-4201
MSTRG.72748.2	D05	41508105	41525282	-	gene_id	MSTRG.72748	NA	NA	NA	NA	-8038,D05-26134
MSTRG.35528.1	A09	80914659	80916748	-	gene_id	MSTRG.35528	NA	NA	NA	NA	-671,A09-12894
MSTRG.93891.1	D11	7228298	7237918	+	gene_id	MSTRG.93891	NA	NA	NA	NA	4532,D11-17102
MSTRG.52562.1	A13	67803769	67808830	+	gene_id	MSTRG.52562	NA	NA	NA	NA	2278,A13-16740
MSTRG.13903.1	A05	9613360	9619526	+	gene_id	MSTRG.13903	NA	NA	NA	NA	-2770,A05-38105
MSTRG.77667.1	D07	3128514	3130332	+	gene_id	MSTRG.77667	NA	NA	NA	NA	-27,D07-25873
MSTRG.74846.1	D06	14973176	14976078	-	gene_id	MSTRG.74846	NA	NA	NA	NA	-526,D06-10620
MSTRG.74784.1	D06	14048963	14051477	+	gene_id	MSTRG.74784	NA	NA	NA	NA	-956,D06-12992
MSTRG.79157.1	D07	18602566	18604638	+	gene_id	MSTRG.79157	NA	NA	NA	NA	-15,D07-17276
MSTRG.22042.1	A06	96035704	96037888	-	gene_id	MSTRG.22042	NA	NA	NA	NA	-3,A06-6124
MSTRG.81853.1	D08	5951630	5956523	+	gene_id	MSTRG.81853	NA	NA	NA	NA	-38,D08-4604
MSTRG.102828.2	D12	68304312	68304901	-	gene_id	MSTRG.102828	NA	NA	NA	NA	-67,D12-3671
MSTRG.66173.2	D04	5013186	5014911	-	gene_id	MSTRG.66173	NA	NA	NA	NA	2222,D04-16432
MSTRG.85196.1	D08	66511746	66524193	-	gene_id	MSTRG.85196	NA	NA	NA	NA	-6470,D08-21617
MSTRG.36470.1	A10	89353	89908	+	gene_id	MSTRG.36470	NA	NA	NA	NA	-6457,A10-7934
MSTRG.24123.12	A07	5001633	5005538	-	gene_id	MSTRG.24123	NA	NA	NA	NA	4426,A07-18183
MSTRG.33967.1	A09	69135692	69137273	+	gene_id	MSTRG.33967	NA	NA	NA	NA	-522,A09-10720
MSTRG.44499.2	A11	88152140	88156362	+	gene_id	MSTRG.44499	NA	NA	NA	NA	1747,A11-39165
MSTRG.72077.1	D05	21060604	21063965	+	gene_id	MSTRG.72077	NA	NA	NA	NA	-1235,D05-40819
MSTRG.59992.1	D02	8798865	8804513	+	gene_id	MSTRG.59992	NA	NA	NA	NA	2389,D02-25057
MSTRG.53734.2	A13	104392138	104397738	+	gene_id	MSTRG.53734	NA	NA	NA	NA	503,A13-523
MSTRG.57328.1	D01	25607409	25612361	+	gene_id	MSTRG.57328	NA	NA	NA	NA	-1709,D01-1848
MSTRG.47272.3	A12	17576628	17579403	+	gene_id	MSTRG.47272	NA	NA	NA	NA	-556,A12-13070
MSTRG.95872.2	D11	25608395	25611693	-	gene_id	MSTRG.95872	NA	NA	NA	NA	-634,D11-25055
MSTRG.73512.1	D05	54446245	54450219	-	gene_id	MSTRG.73512	NA	NA	NA	NA	338,D05-17955
MSTRG.45275.2	A11	116779904	116782458	-	gene_id	MSTRG.45275	NA	NA	NA	NA	-844,A11-14729
MSTRG.81517.2	D08	3030688	3031102	+	gene_id	MSTRG.81517	NA	NA	NA	NA	-304,D08-16292
MSTRG.26067.1	A07	41195221	41198129	+	gene_id	MSTRG.26067	NA	NA	NA	NA	-680,A07-4618
MSTRG.81145.3	D08	598202	600202	-	gene_id	MSTRG.81145	NA	NA	NA	NA	-441,D08-27102
MSTRG.51121.1	A13	3253041	3255143	-	gene_id	MSTRG.51121	NA	NA	NA	NA	-742,A13-11008
MSTRG.34190.2	A09	71406373	71410887	+	gene_id	MSTRG.34190	NA	NA	NA	NA	-2357,A09-15979
MSTRG.32621.1	A09	32118451	32122348	-	gene_id	MSTRG.32621	NA	NA	NA	NA	-1412,A09-13142
MSTRG.14607.1	A05	13606803	13608577	+	gene_id	MSTRG.14607	NA	NA	NA	NA	802,A05-34889
MSTRG.14336.1	A05	12114925	12123445	+	gene_id	MSTRG.14336	NA	NA	NA	NA	-3970,A05-57922
MSTRG.6261.7	A02	105523541	105523932	-	gene_id	MSTRG.6261	NA	NA	NA	NA	-447,A02-11547
MSTRG.51843.1	A13	16459431	16460510	+	gene_id	MSTRG.51843	NA	NA	NA	NA	53,A13-11347
MSTRG.86347.1	D09	32010693	32014202	-	gene_id	MSTRG.86347	NA	NA	NA	NA	-1469,D09-12003
MSTRG.84469.1	D08	61973535	61976498	+	gene_id	MSTRG.84469	NA	NA	NA	NA	-604,D08-9390
MSTRG.67765.1	D04	46419247	46422825	-	gene_id	MSTRG.67765	NA	NA	NA	NA	1085,D04-19780
MSTRG.40357.1	A10	118613426	118616413	-	gene_id	MSTRG.40357	NA	NA	NA	NA	835,A10-14848
MSTRG.55218.1	Contig377	419	10071	+	gene_id	MSTRG.55218	NA	NA	NA	NA
MSTRG.32439.3	A09	14906146	14908844	+	gene_id	MSTRG.32439	NA	NA	NA	NA	-384,A09-28542
MSTRG.102610.2	D12	66973884	66976314	-	gene_id	MSTRG.102610	NA	NA	NA	NA	-725,D12-30726
MSTRG.17115.1	A05	32488574	32490724	-	gene_id	MSTRG.17115	NA	NA	NA	NA	-698,A05-56933
MSTRG.31609.1	A08	124511167	124515569	+	gene_id	MSTRG.31609	NA	NA	NA	NA	-1773,A08-24518
MSTRG.62679.1	D02	70637421	70638091	+	gene_id	MSTRG.62679	NA	NA	NA	NA	-108,D02-22786
MSTRG.41768.4	A11	6557262	6557950	+	gene_id	MSTRG.41768	NA	NA	NA	NA	219,A11-37226
MSTRG.10508.4	A04	3457287	3461160	-	gene_id	MSTRG.10508	NA	NA	NA	NA	-820,A04-8115
MSTRG.5392.1	A02	81946393	81951365	-	gene_id	MSTRG.5392	NA	NA	NA	NA	-2051,A02-13692
MSTRG.81171.1	D08	751749	753351	-	gene_id	MSTRG.81171	NA	NA	NA	NA	-558,D08-8352
MSTRG.47044.1	A12	11311054	11311877	+	gene_id	MSTRG.47044	NA	NA	NA	NA	77,A12-20395
MSTRG.71382.1	D05	15070349	15074171	+	gene_id	MSTRG.71382	NA	NA	NA	NA	14036,D05-20050
MSTRG.28003.1	A08	3126207	3127665	-	gene_id	MSTRG.28003	NA	NA	NA	NA	167,A08-16370
MSTRG.91109.1	D10	35315477	35318069	-	gene_id	MSTRG.91109	NA	NA	NA	NA	-4357,D10-27784
MSTRG.44939.1	A11	111791066	111795647	+	gene_id	MSTRG.44939	NA	NA	NA	NA	-1184,A11-25833
MSTRG.75739.3	D06	44623414	44627342	+	gene_id	MSTRG.75739	NA	NA	NA	NA	-16652,D06-1938
MSTRG.12625.1	A05	1921463	1921926	+	gene_id	MSTRG.12625	NA	NA	NA	NA	3962,A05-45255
MSTRG.88745.4	D10	235202	236058	+	gene_id	MSTRG.88745	NA	NA	NA	NA	-1357,D10-12771
MSTRG.72944.3	D05	45788735	45791724	-	gene_id	MSTRG.72944	NA	NA	NA	NA	3607,D05-27347
MSTRG.82461.1	D08	20552978	20555056	-	gene_id	MSTRG.82461	NA	NA	NA	NA	466,D08-677
MSTRG.77506.1	D07	1922475	1935270	-	gene_id	MSTRG.77506	NA	NA	NA	NA	-5799,D07-17209
MSTRG.2959.2	A01	106132628	106134628	-	gene_id	MSTRG.2959	NA	NA	NA	NA	-585,A01-15877
MSTRG.69945.2	D05	6229115	6231904	+	gene_id	MSTRG.69945	NA	NA	NA	NA	747,D05-36349
MSTRG.27491.3	A07	97706848	97711757	+	gene_id	MSTRG.27491	NA	NA	NA	NA	-1860,A07-7784
MSTRG.44288.2	A11	66284425	66289910	-	gene_id	MSTRG.44288	NA	NA	NA	NA	-2355,A11-32283
MSTRG.106189.4	D13	60229694	60233077	-	gene_id	MSTRG.106189	NA	NA	NA	NA	-1495,D13-15644
MSTRG.69629.2	D05	4526427	4527839	-	gene_id	MSTRG.69629	NA	NA	NA	NA	619,D05-29974
MSTRG.63814.1	D03	17421932	17423602	+	gene_id	MSTRG.63814	NA	NA	NA	NA	-332,D03-7967
MSTRG.16531.1	A05	26514958	26516033	-	gene_id	MSTRG.16531	NA	NA	NA	NA	-25,A05-10051
MSTRG.9263.1	A03	108326670	108330993	+	gene_id	MSTRG.9263	NA	NA	NA	NA	-1489,A03-14378
MSTRG.38457.2	A10	34024575	34028378	-	gene_id	MSTRG.38457	NA	NA	NA	NA	-1577,A10-10767
MSTRG.5880.2	A02	101935325	101939662	+	gene_id	MSTRG.5880	NA	NA	NA	NA	-1680,A02-8383
MSTRG.64150.1	D03	32754459	32754664	+	gene_id	MSTRG.64150	NA	NA	NA	NA	171813,D03-18648
MSTRG.62510.5	D02	69680961	69682081	+	gene_id	MSTRG.62510	NA	NA	NA	NA	-2213,D02-19472
MSTRG.52207.2	A13	49571601	49574584	+	gene_id	MSTRG.52207	NA	NA	NA	NA	1836,A13-13390
MSTRG.41387.1	A11	4270951	4271330	-	gene_id	MSTRG.41387	NA	NA	NA	NA	-535,A11-5821
MSTRG.46886.11	A12	8453407	8456168	-	gene_id	MSTRG.46886	NA	NA	NA	NA	-1037,A12-17697
MSTRG.81541.1	D08	3137734	3142435	-	gene_id	MSTRG.81541	NA	NA	NA	NA	1686,D08-19873
MSTRG.65342.3	D03	52714633	52716044	-	gene_id	MSTRG.65342	NA	NA	NA	NA	767,D03-19806
MSTRG.87660.1	D09	44500817	44502125	-	gene_id	MSTRG.87660	NA	NA	NA	NA	162,D09-13242
MSTRG.24122.6	A07	4993044	4999395	+	gene_id	MSTRG.24122	NA	NA	NA	NA	2940,A07-18183
MSTRG.19136.1	A05	108318389	108320184	+	gene_id	MSTRG.19136	NA	NA	NA	NA	-471,A05-49474
MSTRG.73316.3	D05	52171424	52175776	+	gene_id	MSTRG.73316	NA	NA	NA	NA	2510,D05-18567
MSTRG.79068.1	D07	17197431	17202426	+	gene_id	MSTRG.79068	NA	NA	NA	NA	-581,D07-16016
MSTRG.91231.1	D10	42418343	42428094	-	gene_id	MSTRG.91231	NA	NA	NA	NA	3759,D10-22224
MSTRG.79352.1	D07	21452948	21453923	-	gene_id	MSTRG.79352	NA	NA	NA	NA	-5433,D07-20713
MSTRG.88753.2	D10	277307	280100	-	gene_id	MSTRG.88753	NA	NA	NA	NA	1045,D10-16279
MSTRG.14878.2	A05	15075215	15080741	+	gene_id	MSTRG.14878	NA	NA	NA	NA	-2547,A05-21215
MSTRG.83251.2	D08	47732380	47735989	+	gene_id	MSTRG.83251	NA	NA	NA	NA	1505,D08-17907
MSTRG.77495.1	D07	2008973	2010094	+	gene_id	MSTRG.77495	NA	NA	NA	NA	10717,D07-6128
MSTRG.83156.1	D08	45358511	45359504	-	gene_id	MSTRG.83156	NA	NA	NA	NA	2721,D08-14005
MSTRG.17862.1	A05	45179619	45181960	-	gene_id	MSTRG.17862	NA	NA	NA	NA	68,A05-32835
MSTRG.3405.5	A01	110825811	110832595	+	gene_id	MSTRG.3405	NA	NA	NA	NA	3094,A01-13125
MSTRG.89381.1	D10	4078086	4085624	+	gene_id	MSTRG.89381	NA	NA	NA	NA	-3266,D10-8675
MSTRG.30993.1	A08	119797006	119802789	-	gene_id	MSTRG.30993	NA	NA	NA	NA	-414,A08-22636
MSTRG.40874.2	A11	1399770	1405601	-	gene_id	MSTRG.40874	NA	NA	NA	NA	-2584,A11-32719
MSTRG.63480.3	D03	4970454	4972980	+	gene_id	MSTRG.63480	NA	NA	NA	NA	-828,D03-17455
MSTRG.62418.1	D02	69087808	69090000	+	gene_id	MSTRG.62418	NA	NA	NA	NA	518,D02-9658
MSTRG.43039.2	A11	17667657	17674044	-	gene_id	MSTRG.43039	NA	NA	NA	NA	-2472,A11-21957
MSTRG.33759.1	A09	66617814	66627281	-	gene_id	MSTRG.33759	NA	NA	NA	NA	-4384,A09-10716
MSTRG.20129.1	A06	2598448	2600171	-	gene_id	MSTRG.20129	NA	NA	NA	NA	-3688,A06-22456
MSTRG.54064.1	A13	107203937	107206106	-	gene_id	MSTRG.54064	NA	NA	NA	NA	-763,A13-14655
MSTRG.92602.1	D10	67624981	67627611	+	gene_id	MSTRG.92602	NA	NA	NA	NA	604,D10-16084
MSTRG.67268.1	D04	34508846	34517700	-	gene_id	MSTRG.67268	NA	NA	NA	NA	-3893,D04-11132
MSTRG.76575.1	D06	63488491	63504226	-	gene_id	MSTRG.76575	NA	NA	NA	NA	-7399,D06-21091
MSTRG.106461.1	D13	62426805	62430234	-	gene_id	MSTRG.106461	NA	NA	NA	NA	-1341,D13-11661
MSTRG.67875.1	D04	48889276	48893907	-	gene_id	MSTRG.67875	NA	NA	NA	NA	2067,D04-13041
MSTRG.19548.1	A05	113322526	113322985	+	gene_id	MSTRG.19548	NA	NA	NA	NA	12820,A05-30993
MSTRG.62410.1	D02	69017632	69027556	+	gene_id	MSTRG.62410	NA	NA	NA	NA	-4579,D02-10630
MSTRG.69136.1	D05	2065333	2068865	-	gene_id	MSTRG.69136	NA	NA	NA	NA	3658,D05-27198
MSTRG.96963.3	D11	59625154	59629427	-	gene_id	MSTRG.96963	NA	NA	NA	NA	-1635,D11-15177
MSTRG.73906.1	D06	2749766	2754279	+	gene_id	MSTRG.73906	NA	NA	NA	NA	-1868,D06-3152
MSTRG.38178.1	A10	21165108	21168450	-	gene_id	MSTRG.38178	NA	NA	NA	NA	1294,A10-25476
MSTRG.57834.1	D01	48836700	48846479	-	gene_id	MSTRG.57834	NA	NA	NA	NA	4093,D01-17289
MSTRG.60431.2	D02	19413878	19418130	-	gene_id	MSTRG.60431	NA	NA	NA	NA	-1495,D02-17404
MSTRG.106120.1	D13	59843551	59845882	+	gene_id	MSTRG.106120	NA	NA	NA	NA	277,D13-12479
MSTRG.25985.1	A07	34991731	34997787	-	gene_id	MSTRG.25985	NA	NA	NA	NA	-2611,A07-24424
MSTRG.103450.1	D13	3725955	3727941	+	gene_id	MSTRG.103450	NA	NA	NA	NA	4432,D13-13377
MSTRG.30190.1	A08	109916844	109921383	+	gene_id	MSTRG.30190	NA	NA	NA	NA	-1564,A08-11075
MSTRG.30100.2	A08	107749818	107751787	-	gene_id	MSTRG.30100	NA	NA	NA	NA	880,A08-20538
MSTRG.45523.1	A11	119402974	119411062	-	gene_id	MSTRG.45523	NA	NA	NA	NA	-5668,A11-24082
MSTRG.29873.1	A08	102658487	102661218	-	gene_id	MSTRG.29873	NA	NA	NA	NA	879,A08-2948
MSTRG.50653.1	A12	111404570	111405824	-	gene_id	MSTRG.50653	NA	NA	NA	NA	4635,A12-34843
MSTRG.98994.4	D12	9053862	9054351	-	gene_id	MSTRG.98994	NA	NA	NA	NA	-444,D12-10687
MSTRG.85355.1	D09	1512682	1520506	-	gene_id	MSTRG.85355	NA	NA	NA	NA	3035,D09-12098
MSTRG.69060.1	D05	1700784	1701794	+	gene_id	MSTRG.69060	NA	NA	NA	NA	-3125,D05-24078
MSTRG.59182.6	D02	660764	686218	-	gene_id	MSTRG.59182	NA	NA	NA	NA	9631,D02-18218
MSTRG.77609.1	D07	2675769	2682188	-	gene_id	MSTRG.77609	NA	NA	NA	NA	1194,D07-21552
MSTRG.45621.3	A11	121461092	121463361	+	gene_id	MSTRG.45621	NA	NA	NA	NA	3810,A11-18950
MSTRG.40672.2	A11	151920	155258	+	gene_id	MSTRG.40672	NA	NA	NA	NA	-1618,A11-3660
MSTRG.52582.2	A13	68836567	68841416	-	gene_id	MSTRG.52582	NA	NA	NA	NA	2320,A13-20402
MSTRG.50492.1	A12	110348574	110350628	+	gene_id	MSTRG.50492	NA	NA	NA	NA	-205,A12-1171
MSTRG.59644.1	D02	5361507	5362363	+	gene_id	MSTRG.59644	NA	NA	NA	NA	24466,D02-6581
MSTRG.42288.2	A11	9931049	9936663	-	gene_id	MSTRG.42288	NA	NA	NA	NA	-2332,A11-18021
MSTRG.69223.1	D05	2324681	2326911	-	gene_id	MSTRG.69223	NA	NA	NA	NA	-504,D05-22804
MSTRG.35566.2	A09	81096933	81097532	+	gene_id	MSTRG.35566	NA	NA	NA	NA	-1380,A09-12693
MSTRG.9864.1	A03	114502519	114505030	+	gene_id	MSTRG.9864	NA	NA	NA	NA	-1377,A03-16920
MSTRG.49960.2	A12	107413975	107416316	-	gene_id	MSTRG.49960	NA	NA	NA	NA	-544,A12-31022
MSTRG.83122.8	D08	44616642	44622982	-	gene_id	MSTRG.83122	NA	NA	NA	NA	1544,D08-22041
MSTRG.68577.1	D04	56586022	56590456	-	gene_id	MSTRG.68577	NA	NA	NA	NA	1815,D04-15468
MSTRG.39160.2	A10	86396855	86399079	+	gene_id	MSTRG.39160	NA	NA	NA	NA	-398,A10-4518
MSTRG.48397.3	A12	89675717	89676549	+	gene_id	MSTRG.48397	NA	NA	NA	NA	-251,A12-22655
MSTRG.97610.1	D11	67911918	67917907	+	gene_id	MSTRG.97610	NA	NA	NA	NA	-1833,D11-29455
MSTRG.20850.1	A06	12379036	12382722	-	gene_id	MSTRG.20850	NA	NA	NA	NA	-1457,A06-12863
MSTRG.14362.2	A05	12273765	12277200	-	gene_id	MSTRG.14362	NA	NA	NA	NA	-1308,A05-30165
MSTRG.101315.1	D12	57872319	57875439	-	gene_id	MSTRG.101315	NA	NA	NA	NA	-1220,D12-16086
MSTRG.89342.1	D10	3694793	3699003	+	gene_id	MSTRG.89342	NA	NA	NA	NA	-1719,D10-19729
MSTRG.12592.1	A05	1514038	1519856	-	gene_id	MSTRG.12592	NA	NA	NA	NA	-4271,A05-1025
MSTRG.63014.1	D03	524212	530425	-	gene_id	MSTRG.63014	NA	NA	NA	NA	1548,D03-9928
MSTRG.33634.1	A09	65548603	65549279	+	gene_id	MSTRG.33634	NA	NA	NA	NA	-59578,A09-30660
MSTRG.99518.2	D12	18645961	18649054	-	gene_id	MSTRG.99518	NA	NA	NA	NA	-1032,D12-17247
MSTRG.85639.1	D09	7733859	7741924	-	gene_id	MSTRG.85639	NA	NA	NA	NA	-2758,D09-19877
MSTRG.41876.1	A11	7263995	7265365	-	gene_id	MSTRG.41876	NA	NA	NA	NA	234,A11-29793
MSTRG.24325.3	A07	6815376	6819547	+	gene_id	MSTRG.24325	NA	NA	NA	NA	-1659,A07-12224
MSTRG.62128.1	D02	67001610	67004918	+	gene_id	MSTRG.62128	NA	NA	NA	NA	-877,D02-9977
MSTRG.46155.1	A11	127152848	127153617	+	gene_id	MSTRG.46155	NA	NA	NA	NA	83,A11-31578
MSTRG.72961.1	D05	46111876	46119057	-	gene_id	MSTRG.72961	NA	NA	NA	NA	-3379,D05-15883
MSTRG.70094.1	D05	7153276	7159701	-	gene_id	MSTRG.70094	NA	NA	NA	NA	-2799,D05-25490
MSTRG.101239.1	D12	57357378	57361398	-	gene_id	MSTRG.101239	NA	NA	NA	NA	-1826,D12-9769
MSTRG.75374.1	D06	26474442	26478755	+	gene_id	MSTRG.75374	NA	NA	NA	NA	-1172,D06-24575
MSTRG.60738.1	D02	30577586	30582562	+	gene_id	MSTRG.60738	NA	NA	NA	NA	2531,D02-23529
MSTRG.105998.1	D13	58980240	58984210	-	gene_id	MSTRG.105998	NA	NA	NA	NA	-1447,D13-24423
MSTRG.85657.1	D09	7953860	7957718	-	gene_id	MSTRG.85657	NA	NA	NA	NA	1398,D09-12963
MSTRG.96228.1	D11	35945452	35955537	-	gene_id	MSTRG.96228	NA	NA	NA	NA	2300,D11-16012
MSTRG.82093.1	D08	9608120	9612877	+	gene_id	MSTRG.82093	NA	NA	NA	NA	1145,D08-16863
MSTRG.105039.1	D13	46891061	46893509	-	gene_id	MSTRG.105039	NA	NA	NA	NA	-947,D13-13773
MSTRG.61279.1	D02	51921661	51922803	-	gene_id	MSTRG.61279	NA	NA	NA	NA	-2567,D02-17904
MSTRG.26888.1	A07	91952074	91953893	-	gene_id	MSTRG.26888	NA	NA	NA	NA	-14231,A07-22098
MSTRG.62453.2	D02	69281023	69283695	-	gene_id	MSTRG.62453	NA	NA	NA	NA	-743,D02-14341
MSTRG.9842.1	A03	114406352	114412578	+	gene_id	MSTRG.9842	NA	NA	NA	NA	2675,A03-14320
MSTRG.20528.1	A06	7546892	7549140	-	gene_id	MSTRG.20528	NA	NA	NA	NA	-938,A06-12719
MSTRG.18223.1	A05	72811838	72814636	+	gene_id	MSTRG.18223	NA	NA	NA	NA	-983,A05-14147
MSTRG.81072.1	D08	136550	140178	-	gene_id	MSTRG.81072	NA	NA	NA	NA	-269,D08-11441
MSTRG.73666.1	D06	832525	835231	+	gene_id	MSTRG.73666	NA	NA	NA	NA	-831,D06-8147
MSTRG.22737.1	A06	122754617	122759613	+	gene_id	MSTRG.22737	NA	NA	NA	NA	-1982,A06-2575
MSTRG.16780.1	A05	28498019	28499828	+	gene_id	MSTRG.16780	NA	NA	NA	NA	-411,A05-31653
MSTRG.90449.1	D10	17186884	17187543	+	gene_id	MSTRG.90449	NA	NA	NA	NA	7917,D10-24358
MSTRG.49392.2	A12	103235518	103245841	-	gene_id	MSTRG.49392	NA	NA	NA	NA	-493,A12-21426
MSTRG.18060.3	A05	53196049	53200245	+	gene_id	MSTRG.18060	NA	NA	NA	NA	-2325,A05-20895
MSTRG.15051.2	A05	16219796	16230859	+	gene_id	MSTRG.15051	NA	NA	NA	NA	-5254,A05-12030
MSTRG.101348.1	D12	58145416	58154947	-	gene_id	MSTRG.101348	NA	NA	NA	NA	-4139,D12-27803
MSTRG.41167.1	A11	2983695	2985253	-	gene_id	MSTRG.41167	NA	NA	NA	NA	2023,A11-22428
MSTRG.36508.1	A10	448865	450708	-	gene_id	MSTRG.36508	NA	NA	NA	NA	687,A10-13716
MSTRG.9922.1	A03	114842553	114845299	-	gene_id	MSTRG.9922	NA	NA	NA	NA	-648,A03-18075
MSTRG.37968.1	A10	15164676	15167048	+	gene_id	MSTRG.37968	NA	NA	NA	NA	-801,A10-4124
MSTRG.96050.1	D11	29997334	29999416	-	gene_id	MSTRG.96050	NA	NA	NA	NA	-293,D11-27362
MSTRG.77434.1	D07	1549802	1555030	-	gene_id	MSTRG.77434	NA	NA	NA	NA	-7815,D07-10842
MSTRG.98206.1	D12	748167	752568	-	gene_id	MSTRG.98206	NA	NA	NA	NA	923,D12-17729
MSTRG.99480.1	D12	17822989	17826525	-	gene_id	MSTRG.99480	NA	NA	NA	NA	-1374,D12-7555
MSTRG.9532.1	A03	111584489	111586079	+	gene_id	MSTRG.9532	NA	NA	NA	NA	458,A03-15066
MSTRG.87981.2	D09	46378111	46388284	+	gene_id	MSTRG.87981	NA	NA	NA	NA	-4615,D09-5036
MSTRG.81235.5	D08	1075095	1076613	-	gene_id	MSTRG.81235	NA	NA	NA	NA	-253,D08-16203
MSTRG.7115.1	A03	6759889	6770119	+	gene_id	MSTRG.7115	NA	NA	NA	NA	-3844,A03-12864
MSTRG.84808.1	D08	64333301	64337631	+	gene_id	MSTRG.84808	NA	NA	NA	NA	-1731,D08-6716
MSTRG.32341.2	A09	9592734	9593696	+	gene_id	MSTRG.32341	NA	NA	NA	NA	-186,A09-12174
MSTRG.8294.1	A03	61725507	61729153	+	gene_id	MSTRG.8294	NA	NA	NA	NA	1199,A03-11632
MSTRG.16437.10	A05	25466450	25467593	-	gene_id	MSTRG.16437	NA	NA	NA	NA	-320,A05-8556
MSTRG.7598.1	A03	17005311	17008829	-	gene_id	MSTRG.7598	NA	NA	NA	NA	1419,A03-4367
MSTRG.95236.1	D11	17111439	17115783	+	gene_id	MSTRG.95236	NA	NA	NA	NA	-1718,D11-18017
MSTRG.105979.1	D13	58863515	58866414	+	gene_id	MSTRG.105979	NA	NA	NA	NA	1182,D13-10924
MSTRG.20611.1	A06	8415084	8421821	-	gene_id	MSTRG.20611	NA	NA	NA	NA	-3488,A06-11783
MSTRG.31172.2	A08	121144202	121149625	-	gene_id	MSTRG.31172	NA	NA	NA	NA	-2493,A08-9400
MSTRG.16961.1	A05	31029787	31036580	+	gene_id	MSTRG.16961	NA	NA	NA	NA	-3153,A05-38514
MSTRG.83450.1	D08	50370984	50373944	+	gene_id	MSTRG.83450	NA	NA	NA	NA	-695,D08-22474
MSTRG.42437.1	A11	11492138	11493237	-	gene_id	MSTRG.42437	NA	NA	NA	NA	-642,A11-18024
MSTRG.71081.1	D05	13057741	13058542	+	gene_id	MSTRG.71081	NA	NA	NA	NA	17902,D05-19230
MSTRG.27159.3	A07	94670656	94671798	-	gene_id	MSTRG.27159	NA	NA	NA	NA	1474,A07-29897
MSTRG.83934.2	D08	56588201	56590576	-	gene_id	MSTRG.83934	NA	NA	NA	NA	160,D08-15475
MSTRG.102246.1	D12	64978612	64979804	+	gene_id	MSTRG.102246	NA	NA	NA	NA	-303,D12-20137
MSTRG.36358.1	A09	85960331	85966840	-	gene_id	MSTRG.36358	NA	NA	NA	NA	-3027,A09-10465
MSTRG.31968.1	A09	1164860	1168101	+	gene_id	MSTRG.31968	NA	NA	NA	NA	-2731,A09-23960
MSTRG.10523.1	A04	3849876	3850407	+	gene_id	MSTRG.10523	NA	NA	NA	NA	6888,A04-647
MSTRG.86517.1	D09	34154907	34166023	+	gene_id	MSTRG.86517	NA	NA	NA	NA	1935,D09-13517
MSTRG.30743.2	A08	117381934	117387756	+	gene_id	MSTRG.30743	NA	NA	NA	NA	-721,A08-14977
MSTRG.21555.1	A06	39624269	39633604	+	gene_id	MSTRG.21555	NA	NA	NA	NA	2001,A06-17520
MSTRG.82919.2	D08	40129742	40158132	+	gene_id	MSTRG.82919	NA	NA	NA	NA	39888,D08-1054
MSTRG.97959.2	D11	71561724	71566007	-	gene_id	MSTRG.97959	NA	NA	NA	NA	1610,D11-40543
MSTRG.64716.3	D03	45164746	45166452	-	gene_id	MSTRG.64716	NA	NA	NA	NA	-344,D03-9666
MSTRG.80815.1	D07	57263257	57264829	+	gene_id	MSTRG.80815	NA	NA	NA	NA	150,D07-16642
MSTRG.72535.1	D05	34483157	34492123	-	gene_id	MSTRG.72535	NA	NA	NA	NA	-4046,D05-10410
MSTRG.68618.1	D04	56855120	56855511	+	gene_id	MSTRG.68618	NA	NA	NA	NA	107,D04-8972
MSTRG.93473.1	D11	4435803	4436831	-	gene_id	MSTRG.93473	NA	NA	NA	NA	1363,D11-20821
MSTRG.48190.1	A12	86725524	86728438	+	gene_id	MSTRG.48190	NA	NA	NA	NA	-874,A12-1165
MSTRG.26706.2	A07	88298776	88302363	+	gene_id	MSTRG.26706	NA	NA	NA	NA	-1390,A07-2546
MSTRG.35422.1	A09	80324020	80325640	-	gene_id	MSTRG.35422	NA	NA	NA	NA	-408,A09-26951
MSTRG.77398.2	D07	1350597	1351317	+	gene_id	MSTRG.77398	NA	NA	NA	NA	3058,D07-15698
MSTRG.45733.2	A11	123129933	123130274	-	gene_id	MSTRG.45733	NA	NA	NA	NA	-1941,A11-20457
MSTRG.23250.3	A06	127625995	127628288	-	gene_id	MSTRG.23250	NA	NA	NA	NA	1519,A06-21465
MSTRG.16123.1	A05	23202368	23203290	-	gene_id	MSTRG.16123	NA	NA	NA	NA	3115,A05-37093
MSTRG.39857.1	A10	111734625	111736199	+	gene_id	MSTRG.39857	NA	NA	NA	NA	-412,A10-18809
MSTRG.90712.2	D10	22852726	22859728	-	gene_id	MSTRG.90712	NA	NA	NA	NA	-3117,D10-6816
MSTRG.43807.1	A11	29388801	29394638	+	gene_id	MSTRG.43807	NA	NA	NA	NA	-1505,A11-28259
MSTRG.96929.1	D11	59431306	59433008	+	gene_id	MSTRG.96929	NA	NA	NA	NA	3657,D11-5160
MSTRG.18112.2	A05	58974461	58976077	+	gene_id	MSTRG.18112	NA	NA	NA	NA	20375,A05-26818
MSTRG.41992.1	A11	7930364	7937175	+	gene_id	MSTRG.41992	NA	NA	NA	NA	462,A11-22443
MSTRG.24367.1	A07	7137390	7141542	-	gene_id	MSTRG.24367	NA	NA	NA	NA	-169,A07-13432
MSTRG.106439.2	D13	62267889	62274445	+	gene_id	MSTRG.106439	NA	NA	NA	NA	-2651,D13-7201
MSTRG.15822.3	A05	21443125	21448036	-	gene_id	MSTRG.15822	NA	NA	NA	NA	-2433,A05-35816
MSTRG.2015.2	A01	47559936	47564532	-	gene_id	MSTRG.2015	NA	NA	NA	NA	-1813,A01-10500
MSTRG.69298.1	D05	2836149	2838238	+	gene_id	MSTRG.69298	NA	NA	NA	NA	328,D05-28495
MSTRG.1308.1	A01	14476859	14477974	+	gene_id	MSTRG.1308	NA	NA	NA	NA	-1140,A01-16822
MSTRG.88946.1	D10	1284043	1286824	-	gene_id	MSTRG.88946	NA	NA	NA	NA	-1248,D10-12776
MSTRG.85022.4	D08	65607905	65609215	-	gene_id	MSTRG.85022	NA	NA	NA	NA	6990,D08-1524
MSTRG.30805.1	A08	118214463	118217956	-	gene_id	MSTRG.30805	NA	NA	NA	NA	-1618,A08-15632
MSTRG.25067.1	A07	16351362	16352819	+	gene_id	MSTRG.25067	NA	NA	NA	NA	-158,A07-2540
MSTRG.21871.1	A06	72494546	72505973	+	gene_id	MSTRG.21871	NA	NA	NA	NA	-5486,A06-13678
MSTRG.104902.1	D13	43093899	43095136	-	gene_id	MSTRG.104902	NA	NA	NA	NA	-237,D13-5430
MSTRG.83722.3	D08	53970799	53971943	+	gene_id	MSTRG.83722	NA	NA	NA	NA	943,D08-15377
MSTRG.63545.2	D03	5679235	5686665	+	gene_id	MSTRG.63545	NA	NA	NA	NA	-2355,D03-810
MSTRG.105721.1	D13	56981546	56982520	+	gene_id	MSTRG.105721	NA	NA	NA	NA	4135,D13-6382
MSTRG.101763.1	D12	61651768	61654126	-	gene_id	MSTRG.101763	NA	NA	NA	NA	-1131,D12-33119
MSTRG.88687.1	D09	50050358	50056574	-	gene_id	MSTRG.88687	NA	NA	NA	NA	-2339,D09-24505
MSTRG.39597.1	A10	106411648	106427353	+	gene_id	MSTRG.39597	NA	NA	NA	NA	-7267,A10-1734
MSTRG.106298.2	D13	60984906	60989194	-	gene_id	MSTRG.106298	NA	NA	NA	NA	578,D13-21282
MSTRG.102851.2	D12	68445784	68453507	+	gene_id	MSTRG.102851	NA	NA	NA	NA	-1450,D12-24680
MSTRG.88379.1	D09	48626744	48628906	+	gene_id	MSTRG.88379	NA	NA	NA	NA	-919,D09-12168
MSTRG.77060.2	D06	68151519	68155494	+	gene_id	MSTRG.77060	NA	NA	NA	NA	-1294,D06-2553
MSTRG.55255.1	Contig395	20064	30634	-	gene_id	MSTRG.55255	NA	NA	NA	NA
MSTRG.39219.1	A10	88129289	88144689	-	gene_id	MSTRG.39219	NA	NA	NA	NA	3610,A10-28620
MSTRG.26219.2	A07	50455876	50461230	+	gene_id	MSTRG.26219	NA	NA	NA	NA	-2335,A07-5905
MSTRG.97658.1	D11	68651538	68653639	-	gene_id	MSTRG.97658	NA	NA	NA	NA	-344,D11-19403
MSTRG.25691.1	A07	27383459	27387571	-	gene_id	MSTRG.25691	NA	NA	NA	NA	-1299,A07-13787
MSTRG.5167.1	A02	51291745	51295498	-	gene_id	MSTRG.5167	NA	NA	NA	NA	1085,A02-2644
MSTRG.65825.2	D04	1100928	1103074	-	gene_id	MSTRG.65825	NA	NA	NA	NA	-730,D04-10703
MSTRG.89383.1	D10	4129510	4132597	+	gene_id	MSTRG.89383	NA	NA	NA	NA	-1859,D10-21917
MSTRG.15011.3	A05	15813918	15820272	+	gene_id	MSTRG.15011	NA	NA	NA	NA	4604,A05-37039
MSTRG.62235.1	D02	67812438	67813816	-	gene_id	MSTRG.62235	NA	NA	NA	NA	-886,D02-15944
MSTRG.101112.2	D12	56071397	56073687	+	gene_id	MSTRG.101112	NA	NA	NA	NA	-296,D12-12925
MSTRG.66890.7	D04	15261024	15262144	+	gene_id	MSTRG.66890	NA	NA	NA	NA	333,D04-8401
MSTRG.59949.1	D02	8350591	8355018	-	gene_id	MSTRG.59949	NA	NA	NA	NA	-1792,D02-15184
MSTRG.41882.1	A11	7203853	7218401	+	gene_id	MSTRG.41882	NA	NA	NA	NA	6728,A11-24257
MSTRG.28841.3	A08	18612936	18615562	+	gene_id	MSTRG.28841	NA	NA	NA	NA	-491,A08-7105
MSTRG.40122.1	A10	115629985	115632993	+	gene_id	MSTRG.40122	NA	NA	NA	NA	-130,A10-16543
MSTRG.75045.2	D06	19508531	19511706	-	gene_id	MSTRG.75045	NA	NA	NA	NA	-1005,D06-12433
MSTRG.91241.2	D10	43272146	43273511	-	gene_id	MSTRG.91241	NA	NA	NA	NA	-830,D10-17634
MSTRG.69173.1	D05	2224331	2230055	-	gene_id	MSTRG.69173	NA	NA	NA	NA	-2505,D05-26170
MSTRG.104176.1	D13	15856761	15859480	-	gene_id	MSTRG.104176	NA	NA	NA	NA	-1735,D13-11840
MSTRG.35349.1	A09	79730098	79735552	+	gene_id	MSTRG.35349	NA	NA	NA	NA	-2536,A09-15669
MSTRG.8205.1	A03	53648214	53651990	+	gene_id	MSTRG.8205	NA	NA	NA	NA	-377,A03-12422
MSTRG.96623.1	D11	53359077	53361509	+	gene_id	MSTRG.96623	NA	NA	NA	NA	928,D11-7864
MSTRG.63734.1	D03	15127972	15134018	-	gene_id	MSTRG.63734	NA	NA	NA	NA	-3025,D03-16017
MSTRG.89313.2	D10	3489897	3492953	-	gene_id	MSTRG.89313	NA	NA	NA	NA	1196,D10-13084
MSTRG.28368.1	A08	6623235	6626177	-	gene_id	MSTRG.28368	NA	NA	NA	NA	1173,A08-8856
MSTRG.58244.1	D01	56543421	56548526	+	gene_id	MSTRG.58244	NA	NA	NA	NA	-2031,D01-15531
MSTRG.68333.1	D04	54365629	54368851	-	gene_id	MSTRG.68333	NA	NA	NA	NA	-1154,D04-16685
MSTRG.24797.5	A07	11733815	11738294	-	gene_id	MSTRG.24797	NA	NA	NA	NA	-852,A07-24869
MSTRG.99895.1	D12	36450519	36454481	-	gene_id	MSTRG.99895	NA	NA	NA	NA	-1669,D12-38171
MSTRG.29737.2	A08	100213730	100220933	-	gene_id	MSTRG.29737	NA	NA	NA	NA	2923,A08-8670
MSTRG.68631.2	D04	56898788	56899804	-	gene_id	MSTRG.68631	NA	NA	NA	NA	-229,D04-2754
MSTRG.28404.1	A08	6943564	6949155	+	gene_id	MSTRG.28404	NA	NA	NA	NA	-2171,A08-165
MSTRG.582.1	A01	4526361	4528386	+	gene_id	MSTRG.582	NA	NA	NA	NA	-438,A01-2364
MSTRG.57736.1	D01	45683343	45687948	+	gene_id	MSTRG.57736	NA	NA	NA	NA	249,D01-7592
MSTRG.45861.1	A11	124522996	124524658	-	gene_id	MSTRG.45861	NA	NA	NA	NA	2396,A11-18581
MSTRG.20516.2	A06	7364292	7365723	+	gene_id	MSTRG.20516	NA	NA	NA	NA	1,A06-23842
MSTRG.51394.1	A13	5728036	5728825	-	gene_id	MSTRG.51394	NA	NA	NA	NA	23,A13-19235
MSTRG.37996.1	A10	16252858	16253615	+	gene_id	MSTRG.37996	NA	NA	NA	NA	-2349,A10-13268
MSTRG.13090.3	A05	4332009	4353380	+	gene_id	MSTRG.13090	NA	NA	NA	NA	11880,A05-53004
MSTRG.10213.10	A04	39303	43553	-	gene_id	MSTRG.10213	NA	NA	NA	NA	-1889,A04-10993
MSTRG.36233.1	A09	85133588	85137985	-	gene_id	MSTRG.36233	NA	NA	NA	NA	-1437,A09-14174
MSTRG.54261.4	A13	108341093	108346206	-	gene_id	MSTRG.54261	NA	NA	NA	NA	-3037,A13-12191
MSTRG.46769.1	A12	6347438	6355197	-	gene_id	MSTRG.46769	NA	NA	NA	NA	3575,A12-21204
MSTRG.28673.1	A08	12304664	12306662	+	gene_id	MSTRG.28673	NA	NA	NA	NA	906,A08-14164
MSTRG.75544.1	D06	33835898	33838942	-	gene_id	MSTRG.75544	NA	NA	NA	NA	-1605,D06-11935
MSTRG.6875.2	A03	4370186	4381788	+	gene_id	MSTRG.6875	NA	NA	NA	NA	-5451,A03-10555
MSTRG.55651.2	D01	364839	369471	+	gene_id	MSTRG.55651	NA	NA	NA	NA	-1955,D01-7012
MSTRG.2102.1	A01	61067003	61068347	+	gene_id	MSTRG.2102	NA	NA	NA	NA	-441,A01-3348
MSTRG.40305.1	A10	118219485	118221460	+	gene_id	MSTRG.40305	NA	NA	NA	NA	-508,A10-6077
MSTRG.8245.1	A03	56057414	56066378	-	gene_id	MSTRG.8245	NA	NA	NA	NA	1818,A03-8247
MSTRG.101104.2	D12	55970597	55979392	+	gene_id	MSTRG.101104	NA	NA	NA	NA	4135,D12-32391
MSTRG.82726.1	D08	34427803	34430209	-	gene_id	MSTRG.82726	NA	NA	NA	NA	-181,D08-17090
MSTRG.31211.2	A08	121446882	121451033	-	gene_id	MSTRG.31211	NA	NA	NA	NA	-1804,A08-11993
MSTRG.103532.1	D13	4584009	4588668	-	gene_id	MSTRG.103532	NA	NA	NA	NA	1087,D13-14665
MSTRG.38487.1	A10	37570476	37577037	-	gene_id	MSTRG.38487	NA	NA	NA	NA	-2980,A10-8002
MSTRG.87861.1	D09	45223530	45227928	+	gene_id	MSTRG.87861	NA	NA	NA	NA	-1787,D09-10046
MSTRG.38516.1	A10	43151373	43156721	+	gene_id	MSTRG.38516	NA	NA	NA	NA	941,A10-22875
MSTRG.77645.1	D07	2952805	2953244	-	gene_id	MSTRG.77645	NA	NA	NA	NA	-9,D07-19793
MSTRG.12775.1	A05	2671727	2672996	-	gene_id	MSTRG.12775	NA	NA	NA	NA	-353,A05-20302
MSTRG.8357.1	A03	71061287	71061843	+	gene_id	MSTRG.8357	NA	NA	NA	NA	7318,A03-14940
MSTRG.69933.1	D05	6112634	6113507	-	gene_id	MSTRG.69933	NA	NA	NA	NA	4334,D05-29218
MSTRG.20717.2	A06	10188959	10193249	-	gene_id	MSTRG.20717	NA	NA	NA	NA	1478,A06-7169
MSTRG.29278.1	A08	66630269	66631790	-	gene_id	MSTRG.29278	NA	NA	NA	NA	162,A08-21605
MSTRG.29555.1	A08	91580340	91581108	-	gene_id	MSTRG.29555	NA	NA	NA	NA	-222,A08-4189
MSTRG.84718.2	D08	63764512	63766838	-	gene_id	MSTRG.84718	NA	NA	NA	NA	367,D08-7589
MSTRG.81314.1	D08	1592316	1596644	+	gene_id	MSTRG.81314	NA	NA	NA	NA	-1766,D08-2720
MSTRG.58270.1	D01	57049679	57054920	-	gene_id	MSTRG.58270	NA	NA	NA	NA	-2232,D01-10439
MSTRG.42641.3	A11	13588212	13592570	-	gene_id	MSTRG.42641	NA	NA	NA	NA	-2040,A11-7799
MSTRG.59351.1	D02	2632487	2640654	+	gene_id	MSTRG.59351	NA	NA	NA	NA	-2785,D02-17025
MSTRG.12616.1	A05	1866542	1867846	-	gene_id	MSTRG.12616	NA	NA	NA	NA	-1077,A05-22712
MSTRG.78015.2	D07	5591164	5594315	-	gene_id	MSTRG.78015	NA	NA	NA	NA	1484,D07-15535
MSTRG.66221.1	D04	5470420	5480119	-	gene_id	MSTRG.66221	NA	NA	NA	NA	-4475,D04-15365
MSTRG.33416.7	A09	62326302	62329951	+	gene_id	MSTRG.33416	NA	NA	NA	NA	-469,A09-29534
MSTRG.90781.1	D10	24931353	24934571	-	gene_id	MSTRG.90781	NA	NA	NA	NA	-1117,D10-16138
MSTRG.49132.1	A12	100789068	100793460	-	gene_id	MSTRG.49132	NA	NA	NA	NA	1589,A12-1900
MSTRG.37226.1	A10	4879221	4886951	+	gene_id	MSTRG.37226	NA	NA	NA	NA	-3355,A10-7752
MSTRG.9812.1	A03	114235207	114240129	+	gene_id	MSTRG.9812	NA	NA	NA	NA	-1578,A03-7139
MSTRG.30035.2	A08	106423305	106434837	-	gene_id	MSTRG.30035	NA	NA	NA	NA	-3111,A08-22360
MSTRG.91550.1	D10	52117443	52122538	-	gene_id	MSTRG.91550	NA	NA	NA	NA	-2297,D10-14353
MSTRG.15915.1	A05	21821447	21826434	+	gene_id	MSTRG.15915	NA	NA	NA	NA	-5879,A05-39032
MSTRG.81026.1	D07	58932758	58953263	-	gene_id	MSTRG.81026	NA	NA	NA	NA	-4545,D07-14062
MSTRG.4565.2	A02	12761516	12764007	-	gene_id	MSTRG.4565	NA	NA	NA	NA	-553,A02-11730
MSTRG.24690.1	A07	10497477	10498247	-	gene_id	MSTRG.24690	NA	NA	NA	NA	372,A07-15702
MSTRG.20131.2	A06	2691031	2693641	+	gene_id	MSTRG.20131	NA	NA	NA	NA	-729,A06-14560
MSTRG.62869.2	D02	71563135	71564072	-	gene_id	MSTRG.62869	NA	NA	NA	NA	153,D02-12914
MSTRG.6863.1	A03	4289887	4291287	+	gene_id	MSTRG.6863	NA	NA	NA	NA	226,A03-25825
MSTRG.82285.1	D08	12819157	12819993	-	gene_id	MSTRG.82285	NA	NA	NA	NA	-135,D08-16129
MSTRG.53978.2	A13	106689340	106692595	-	gene_id	MSTRG.53978	NA	NA	NA	NA	7458,A13-20290
MSTRG.52233.1	A13	49760006	49760981	+	gene_id	MSTRG.52233	NA	NA	NA	NA	-8828,A13-4372
MSTRG.68927.1	D05	1096011	1101672	+	gene_id	MSTRG.68927	NA	NA	NA	NA	-2398,D05-22527
MSTRG.95716.1	D11	22631879	22635181	-	gene_id	MSTRG.95716	NA	NA	NA	NA	787,D11-34425
MSTRG.73753.1	D06	1566840	1571496	-	gene_id	MSTRG.73753	NA	NA	NA	NA	-1743,D06-15365
MSTRG.91614.1	D10	53619287	53620057	-	gene_id	MSTRG.91614	NA	NA	NA	NA	117,D10-18725
MSTRG.57410.2	D01	28429815	28433572	+	gene_id	MSTRG.57410	NA	NA	NA	NA	-1470,D01-12423
MSTRG.84525.11	D08	62164764	62166459	+	gene_id	MSTRG.84525	NA	NA	NA	NA	-2278,D08-13057
MSTRG.103004.3	D13	422802	425218	-	gene_id	MSTRG.103004	NA	NA	NA	NA	-1408,D13-13027
MSTRG.3307.1	A01	110155790	110158321	-	gene_id	MSTRG.3307	NA	NA	NA	NA	-653,A01-13516
MSTRG.48472.1	A12	91095737	91096598	-	gene_id	MSTRG.48472	NA	NA	NA	NA	117649,A12-23554
MSTRG.22825.2	A06	123666778	123670031	+	gene_id	MSTRG.22825	NA	NA	NA	NA	3058,A06-16448
MSTRG.68724.1	D04	57764100	57766897	-	gene_id	MSTRG.68724	NA	NA	NA	NA	5952,D04-10422
MSTRG.49092.1	A12	99543311	99610057	-	gene_id	MSTRG.49092	NA	NA	NA	NA	-31079,A12-9494
MSTRG.31319.1	A08	122459317	122486466	-	gene_id	MSTRG.31319	NA	NA	NA	NA	-9767,A08-14482
MSTRG.53274.1	A13	96364219	96365689	+	gene_id	MSTRG.53274	NA	NA	NA	NA	-74883,A13-14391
MSTRG.96869.1	D11	58575560	58576915	+	gene_id	MSTRG.96869	NA	NA	NA	NA	-16491,D11-22063
MSTRG.83942.3	D08	56698597	56702356	-	gene_id	MSTRG.83942	NA	NA	NA	NA	8888,D08-11969
MSTRG.93225.1	D11	2901265	2902700	+	gene_id	MSTRG.93225	NA	NA	NA	NA	-5319,D11-30564
MSTRG.98789.2	D12	6567346	6567918	-	gene_id	MSTRG.98789	NA	NA	NA	NA	132,D12-873
MSTRG.83094.1	D08	44335067	44341329	+	gene_id	MSTRG.83094	NA	NA	NA	NA	2415,D08-16139
MSTRG.65107.2	D03	50880450	50881315	+	gene_id	MSTRG.65107	NA	NA	NA	NA	147,D03-181
MSTRG.62095.1	D02	66530533	66544996	+	gene_id	MSTRG.62095	NA	NA	NA	NA	-6582,D02-784
MSTRG.43597.1	A11	25291665	25292991	+	gene_id	MSTRG.43597	NA	NA	NA	NA	54,A11-28491
MSTRG.78069.1	D07	6128883	6132605	-	gene_id	MSTRG.78069	NA	NA	NA	NA	-1896,D07-25904
MSTRG.104758.1	D13	39282331	39286623	-	gene_id	MSTRG.104758	NA	NA	NA	NA	-2372,D13-21218
MSTRG.70600.1	D05	10422060	10426656	-	gene_id	MSTRG.70600	NA	NA	NA	NA	-392,D05-18515
MSTRG.69340.1	D05	2980917	2983075	+	gene_id	MSTRG.69340	NA	NA	NA	NA	-552,D05-9957
MSTRG.58997.3	D01	63431369	63434263	-	gene_id	MSTRG.58997	NA	NA	NA	NA	3698,D01-5640
MSTRG.42472.1	A11	11833503	11834968	+	gene_id	MSTRG.42472	NA	NA	NA	NA	100,A11-39882
MSTRG.59820.1	D02	7091615	7093799	+	gene_id	MSTRG.59820	NA	NA	NA	NA	-822,D02-23030
MSTRG.95580.1	D11	20835224	20837711	+	gene_id	MSTRG.95580	NA	NA	NA	NA	740,D11-5688
MSTRG.32011.1	A09	1457650	1473135	-	gene_id	MSTRG.32011	NA	NA	NA	NA	-8046,A09-22584
MSTRG.65635.1	D03	55638991	55641225	-	gene_id	MSTRG.65635	NA	NA	NA	NA	-618,D03-10802
MSTRG.45937.1	A11	124840539	124842970	-	gene_id	MSTRG.45937	NA	NA	NA	NA	3985,A11-22937
MSTRG.30545.2	A08	115153424	115154298	-	gene_id	MSTRG.30545	NA	NA	NA	NA	513,A08-24748
MSTRG.71801.1	D05	18718267	18720530	-	gene_id	MSTRG.71801	NA	NA	NA	NA	378,D05-1897
MSTRG.63812.1	D03	17292553	17295133	+	gene_id	MSTRG.63812	NA	NA	NA	NA	-2229,D03-17144
MSTRG.69508.1	D05	3755403	3768368	+	gene_id	MSTRG.69508	NA	NA	NA	NA	-5717,D05-19595
MSTRG.25106.1	A07	17079663	17085417	+	gene_id	MSTRG.25106	NA	NA	NA	NA	-2408,A07-10094
MSTRG.59079.4	D02	199818	202333	+	gene_id	MSTRG.59079	NA	NA	NA	NA	-1849,D02-3021
MSTRG.92280.1	D10	63911841	63914029	+	gene_id	MSTRG.92280	NA	NA	NA	NA	7815,D10-9226
MSTRG.78319.2	D07	8099860	8103125	-	gene_id	MSTRG.78319	NA	NA	NA	NA	-1500,D07-16794
MSTRG.60647.2	D02	26902798	26913277	-	gene_id	MSTRG.60647	NA	NA	NA	NA	4646,D02-14536
MSTRG.55942.1	D01	2219942	2221857	+	gene_id	MSTRG.55942	NA	NA	NA	NA	439,D01-9780
MSTRG.53123.1	A13	92856299	92856658	+	gene_id	MSTRG.53123	NA	NA	NA	NA	-6826,A13-10352
MSTRG.49279.1	A12	102029672	102034405	+	gene_id	MSTRG.49279	NA	NA	NA	NA	-841,A12-21418
MSTRG.46901.2	A12	8641542	8642831	-	gene_id	MSTRG.46901	NA	NA	NA	NA	-4719,A12-17516
MSTRG.101856.1	D12	62294988	62300715	+	gene_id	MSTRG.101856	NA	NA	NA	NA	-2783,D12-24456
MSTRG.56015.2	D01	2593171	2596060	+	gene_id	MSTRG.56015	NA	NA	NA	NA	-2216,D01-13881
MSTRG.64831.1	D03	46937721	46943237	+	gene_id	MSTRG.64831	NA	NA	NA	NA	-1850,D03-6887
MSTRG.34154.2	A09	70900267	70903602	-	gene_id	MSTRG.34154	NA	NA	NA	NA	-3529,A09-14340
MSTRG.98957.1	D12	8717658	8722153	+	gene_id	MSTRG.98957	NA	NA	NA	NA	-1909,D12-25827
MSTRG.67415.1	D04	38888244	38891701	-	gene_id	MSTRG.67415	NA	NA	NA	NA	-1401,D04-5922
MSTRG.2639.1	A01	101733256	101740649	+	gene_id	MSTRG.2639	NA	NA	NA	NA	-3389,A01-20926
MSTRG.76462.1	D06	62076665	62080232	-	gene_id	MSTRG.76462	NA	NA	NA	NA	1184,D06-9587
MSTRG.20262.1	A06	3978338	3980915	+	gene_id	MSTRG.20262	NA	NA	NA	NA	581,A06-14640
MSTRG.22635.1	A06	121425346	121425785	-	gene_id	MSTRG.22635	NA	NA	NA	NA	329,A06-16195
MSTRG.51175.1	A13	3623967	3625962	-	gene_id	MSTRG.51175	NA	NA	NA	NA	493,A13-13364
MSTRG.58551.1	D01	60061961	60062886	-	gene_id	MSTRG.58551	NA	NA	NA	NA	3255,D01-23932
MSTRG.24078.2	A07	4840377	4844077	-	gene_id	MSTRG.24078	NA	NA	NA	NA	-3262,A07-6987
MSTRG.36177.2	A09	84896317	84899582	+	gene_id	MSTRG.36177	NA	NA	NA	NA	1296,A09-10308
MSTRG.89714.3	D10	6797326	6807409	-	gene_id	MSTRG.89714	NA	NA	NA	NA	-3754,D10-17945
MSTRG.69678.2	D05	4705556	4712862	-	gene_id	MSTRG.69678	NA	NA	NA	NA	-2859,D05-34181
MSTRG.63194.1	D03	1595252	1596606	-	gene_id	MSTRG.63194	NA	NA	NA	NA	-1836,D03-11064
MSTRG.105878.1	D13	58060398	58064684	+	gene_id	MSTRG.105878	NA	NA	NA	NA	1716,D13-17477
MSTRG.100035.2	D12	43501741	43502963	-	gene_id	MSTRG.100035	NA	NA	NA	NA	241,D12-31405
MSTRG.85010.1	D08	65582352	65586123	+	gene_id	MSTRG.85010	NA	NA	NA	NA	-2542,D08-15092
MSTRG.84014.1	D08	57703278	57707466	+	gene_id	MSTRG.84014	NA	NA	NA	NA	-2443,D08-20881
MSTRG.56563.1	D01	9913595	9914580	-	gene_id	MSTRG.56563	NA	NA	NA	NA	53,D01-13478
MSTRG.88299.1	D09	48094383	48097322	+	gene_id	MSTRG.88299	NA	NA	NA	NA	-1138,D09-22630
MSTRG.14843.2	A05	14930582	14938587	-	gene_id	MSTRG.14843	NA	NA	NA	NA	-3868,A05-34005
MSTRG.21731.1	A06	53505012	53521517	-	gene_id	MSTRG.21731	NA	NA	NA	NA	-8080,A06-18685
MSTRG.5194.1	A02	58462738	58464106	+	gene_id	MSTRG.5194	NA	NA	NA	NA	56680,A02-8985
MSTRG.102495.1	D12	66285768	66288970	-	gene_id	MSTRG.102495	NA	NA	NA	NA	-1097,D12-25588
MSTRG.80167.1	D07	46505084	46508092	+	gene_id	MSTRG.80167	NA	NA	NA	NA	-913,D07-22705
MSTRG.25407.1	A07	21870109	21874953	-	gene_id	MSTRG.25407	NA	NA	NA	NA	1856,A07-23722
MSTRG.40786.1	A11	726171	738426	+	gene_id	MSTRG.40786	NA	NA	NA	NA	1171,A11-22131
MSTRG.68171.4	D04	52984039	52992587	+	gene_id	MSTRG.68171	NA	NA	NA	NA	4217,D04-20977
MSTRG.57230.1	D01	22260373	22266126	-	gene_id	MSTRG.57230	NA	NA	NA	NA	27831,D01-20330
MSTRG.92281.1	D10	63877773	63881339	-	gene_id	MSTRG.92281	NA	NA	NA	NA	26620,D10-6468
MSTRG.22270.1	A06	113010484	113014979	-	gene_id	MSTRG.22270	NA	NA	NA	NA	-1865,A06-5250
MSTRG.21287.2	A06	29798578	29801330	-	gene_id	MSTRG.21287	NA	NA	NA	NA	-1018,A06-13731
MSTRG.59918.3	D02	8080216	8083387	+	gene_id	MSTRG.59918	NA	NA	NA	NA	-798,D02-962
MSTRG.40047.1	A10	114322439	114323950	-	gene_id	MSTRG.40047	NA	NA	NA	NA	4675,A10-18128
MSTRG.27052.1	A07	93495938	93498212	-	gene_id	MSTRG.27052	NA	NA	NA	NA	-3380,A07-19086
MSTRG.20429.3	A06	6068413	6077389	-	gene_id	MSTRG.20429	NA	NA	NA	NA	6071,A06-5324
MSTRG.38401.1	A10	26866661	26870349	-	gene_id	MSTRG.38401	NA	NA	NA	NA	-1550,A10-13559
MSTRG.35633.1	A09	81472625	81478102	-	gene_id	MSTRG.35633	NA	NA	NA	NA	-2731,A09-25943
MSTRG.31121.5	A08	120777857	120779643	-	gene_id	MSTRG.31121	NA	NA	NA	NA	3276,A08-31052
MSTRG.54793.3	A13	112200197	112205875	-	gene_id	MSTRG.54793	NA	NA	NA	NA	-2352,A13-12779
MSTRG.80170.3	D07	46498466	46503788	+	gene_id	MSTRG.80170	NA	NA	NA	NA	-2301,D07-16051
MSTRG.24477.2	A07	8331589	8339591	-	gene_id	MSTRG.24477	NA	NA	NA	NA	-3695,A07-20864
MSTRG.24262.1	A07	6236444	6238208	+	gene_id	MSTRG.24262	NA	NA	NA	NA	30794,A07-10977
MSTRG.44532.1	A11	92335505	92337945	+	gene_id	MSTRG.44532	NA	NA	NA	NA	-650,A11-16592
MSTRG.19166.1	A05	108658191	108667196	+	gene_id	MSTRG.19166	NA	NA	NA	NA	-4392,A05-49475
MSTRG.96944.1	D11	59544428	59548062	+	gene_id	MSTRG.96944	NA	NA	NA	NA	-1346,D11-6582
MSTRG.77325.1	D07	722962	725631	-	gene_id	MSTRG.77325	NA	NA	NA	NA	-1747,D07-10756
MSTRG.99310.2	D12	15140100	15145084	+	gene_id	MSTRG.99310	NA	NA	NA	NA	-1743,D12-1949
MSTRG.66337.1	D04	6506877	6508709	+	gene_id	MSTRG.66337	NA	NA	NA	NA	-393,D04-15367
MSTRG.65287.1	D03	52320207	52325927	-	gene_id	MSTRG.65287	NA	NA	NA	NA	2290,D03-12155
MSTRG.5945.1	A02	102726151	102728987	-	gene_id	MSTRG.5945	NA	NA	NA	NA	597,A02-415
MSTRG.71944.2	D05	19661322	19665077	-	gene_id	MSTRG.71944	NA	NA	NA	NA	3666,D05-26700
MSTRG.84501.1	D08	62004811	62007197	-	gene_id	MSTRG.84501	NA	NA	NA	NA	5724,D08-30698
MSTRG.66396.3	D04	7140598	7143658	+	gene_id	MSTRG.66396	NA	NA	NA	NA	1280,D04-10986
MSTRG.6265.1	A02	105550152	105553357	+	gene_id	MSTRG.6265	NA	NA	NA	NA	677,A02-12120
MSTRG.654.1	A01	5441556	5445264	+	gene_id	MSTRG.654	NA	NA	NA	NA	-1470,A01-1951
MSTRG.37792.1	A10	13109420	13113120	-	gene_id	MSTRG.37792	NA	NA	NA	NA	-1477,A10-1598
MSTRG.91586.1	D10	53122752	53124681	-	gene_id	MSTRG.91586	NA	NA	NA	NA	312,D10-3202
MSTRG.83756.4	D08	54304310	54312566	+	gene_id	MSTRG.83756	NA	NA	NA	NA	-3678,D08-26429
MSTRG.97061.1	D11	60868079	60870032	+	gene_id	MSTRG.97061	NA	NA	NA	NA	-624,D11-21798
MSTRG.48848.1	A12	96758393	96761079	-	gene_id	MSTRG.48848	NA	NA	NA	NA	137,A12-26389
MSTRG.94815.1	D11	13423740	13429233	-	gene_id	MSTRG.94815	NA	NA	NA	NA	-2335,D11-32974
MSTRG.66913.1	D04	15911008	15911616	-	gene_id	MSTRG.66913	NA	NA	NA	NA	-9941,D04-8645
MSTRG.52462.4	A13	56175013	56179762	+	gene_id	MSTRG.52462	NA	NA	NA	NA	-2239,A13-11023
MSTRG.15426.1	A05	18462228	18471471	-	gene_id	MSTRG.15426	NA	NA	NA	NA	208,A05-41819
MSTRG.13418.2	A05	6707595	6710278	+	gene_id	MSTRG.13418	NA	NA	NA	NA	-1093,A05-57837
MSTRG.102341.1	D12	65410288	65412712	+	gene_id	MSTRG.102341	NA	NA	NA	NA	79,D12-9623
MSTRG.43942.1	A11	36315214	36318373	+	gene_id	MSTRG.43942	NA	NA	NA	NA	-696,A11-15950
MSTRG.88524.1	D09	49258368	49259212	-	gene_id	MSTRG.88524	NA	NA	NA	NA	-201,D09-7462
MSTRG.23127.2	A06	126986053	126990020	-	gene_id	MSTRG.23127	NA	NA	NA	NA	-1670,A06-11126
MSTRG.105457.1	D13	53460099	53461757	-	gene_id	MSTRG.105457	NA	NA	NA	NA	-131,D13-17725
MSTRG.12769.1	A05	2633486	2636534	+	gene_id	MSTRG.12769	NA	NA	NA	NA	915,A05-52980
MSTRG.56690.1	D01	11105067	11113117	-	gene_id	MSTRG.56690	NA	NA	NA	NA	3314,D01-17821
MSTRG.14144.1	A05	10959580	10961566	+	gene_id	MSTRG.14144	NA	NA	NA	NA	-234,A05-30867
MSTRG.48575.2	A12	92938627	92942731	+	gene_id	MSTRG.48575	NA	NA	NA	NA	-1586,A12-22166
MSTRG.59581.3	D02	4697479	4698288	+	gene_id	MSTRG.59581	NA	NA	NA	NA	768,D02-7949
MSTRG.72042.1	D05	20749391	20754957	+	gene_id	MSTRG.72042	NA	NA	NA	NA	-2994,D05-2098
MSTRG.18687.1	A05	99385098	99390584	+	gene_id	MSTRG.18687	NA	NA	NA	NA	-2240,A05-4558
MSTRG.79073.1	D07	17271068	17272378	+	gene_id	MSTRG.79073	NA	NA	NA	NA	-14675,D07-8034
MSTRG.63641.8	D03	11772519	11775746	+	gene_id	MSTRG.63641	NA	NA	NA	NA	-63,D03-1773
MSTRG.10510.1	A04	3488632	3496236	-	gene_id	MSTRG.10510	NA	NA	NA	NA	-1076,A04-5742
MSTRG.79692.1	D07	27820625	27823530	-	gene_id	MSTRG.79692	NA	NA	NA	NA	-1811,D07-9472
MSTRG.27053.1	A07	93498822	93500701	-	gene_id	MSTRG.27053	NA	NA	NA	NA	-694,A07-19086
MSTRG.3162.2	A01	108483810	108486428	-	gene_id	MSTRG.3162	NA	NA	NA	NA	917,A01-13662
MSTRG.102690.1	D12	67428467	67432064	-	gene_id	MSTRG.102690	NA	NA	NA	NA	-1324,D12-15958
MSTRG.99475.1	D12	17686957	17689030	-	gene_id	MSTRG.99475	NA	NA	NA	NA	427,D12-12626
MSTRG.26414.1	A07	67110786	67120192	+	gene_id	MSTRG.26414	NA	NA	NA	NA	-3969,A07-5074
MSTRG.53557.1	A13	101093766	101097711	-	gene_id	MSTRG.53557	NA	NA	NA	NA	-1716,A13-18713
MSTRG.37947.1	A10	14758438	14766015	+	gene_id	MSTRG.37947	NA	NA	NA	NA	-3322,A10-8701
MSTRG.105707.1	D13	56873150	56875528	-	gene_id	MSTRG.105707	NA	NA	NA	NA	-2028,D13-8110
MSTRG.8564.1	A03	84637092	84638520	+	gene_id	MSTRG.8564	NA	NA	NA	NA	-440,A03-14519
MSTRG.83570.1	D08	51587295	51600147	+	gene_id	MSTRG.83570	NA	NA	NA	NA	-6028,D08-2754
MSTRG.44655.1	A11	99983818	99986676	-	gene_id	MSTRG.44655	NA	NA	NA	NA	-3275,A11-38294
MSTRG.7287.1	A03	9513536	9517710	+	gene_id	MSTRG.7287	NA	NA	NA	NA	-1510,A03-2191
MSTRG.32932.1	A09	54571732	54573973	-	gene_id	MSTRG.32932	NA	NA	NA	NA	749,A09-19722
MSTRG.43983.2	A11	39593309	39598439	-	gene_id	MSTRG.43983	NA	NA	NA	NA	-1963,A11-18296
MSTRG.28184.3	A08	4732814	4737292	-	gene_id	MSTRG.28184	NA	NA	NA	NA	-1714,A08-8285
MSTRG.103797.1	D13	8101436	8107556	-	gene_id	MSTRG.103797	NA	NA	NA	NA	2243,D13-2928
MSTRG.87547.1	D09	43794131	43798124	+	gene_id	MSTRG.87547	NA	NA	NA	NA	-401,D09-9082
MSTRG.66873.2	D04	15162028	15168899	-	gene_id	MSTRG.66873	NA	NA	NA	NA	-2904,D04-11816
MSTRG.83613.2	D08	52581749	52584406	-	gene_id	MSTRG.83613	NA	NA	NA	NA	-3214,D08-9986
MSTRG.53820.1	A13	105097363	105099399	+	gene_id	MSTRG.53820	NA	NA	NA	NA	-569,A13-13475
MSTRG.17691.2	A05	40244422	40263492	+	gene_id	MSTRG.17691	NA	NA	NA	NA	-9083,A05-40009
MSTRG.38991.3	A10	78725489	78741275	-	gene_id	MSTRG.38991	NA	NA	NA	NA	-7498,A10-10817
MSTRG.30254.1	A08	110826719	110829275	-	gene_id	MSTRG.30254	NA	NA	NA	NA	83,A08-3684
MSTRG.95.1	A01	617037	622328	+	gene_id	MSTRG.95	NA	NA	NA	NA	-2420,A01-17291
MSTRG.6413.1	A03	135034	139723	+	gene_id	MSTRG.6413	NA	NA	NA	NA	-2043,A03-28991
MSTRG.36219.1	A09	85088641	85089602	-	gene_id	MSTRG.36219	NA	NA	NA	NA	-238,A09-8218
MSTRG.26750.1	A07	88324297	88325864	+	gene_id	MSTRG.26750	NA	NA	NA	NA	138,A07-12611
MSTRG.15600.2	A05	19923660	19926029	-	gene_id	MSTRG.15600	NA	NA	NA	NA	-879,A05-26120
MSTRG.22797.1	A06	123530496	123533811	-	gene_id	MSTRG.22797	NA	NA	NA	NA	-1231,A06-15104
MSTRG.103038.1	D13	705894	710660	+	gene_id	MSTRG.103038	NA	NA	NA	NA	-2021,D13-23639
MSTRG.106222.2	D13	60368829	60374003	-	gene_id	MSTRG.106222	NA	NA	NA	NA	-2160,D13-8872
MSTRG.91411.1	D10	48905243	48911499	-	gene_id	MSTRG.91411	NA	NA	NA	NA	-420,D10-16665
MSTRG.61123.1	D02	47081762	47084368	+	gene_id	MSTRG.61123	NA	NA	NA	NA	966,D02-22669
MSTRG.11512.1	A04	73754520	73757781	-	gene_id	MSTRG.11512	NA	NA	NA	NA	981,A04-8094
MSTRG.67790.2	D04	46842160	46844324	-	gene_id	MSTRG.67790	NA	NA	NA	NA	-730,D04-10168
MSTRG.98080.2	D11	72108518	72111060	+	gene_id	MSTRG.98080	NA	NA	NA	NA	-720,D11-14897
MSTRG.29050.2	A08	38388238	38391701	+	gene_id	MSTRG.29050	NA	NA	NA	NA	1337,A08-21118
MSTRG.71235.2	D05	14097524	14098696	+	gene_id	MSTRG.71235	NA	NA	NA	NA	191,D05-8564
MSTRG.44090.1	A11	51383919	51385900	-	gene_id	MSTRG.44090	NA	NA	NA	NA	-850,A11-25447
MSTRG.29690.1	A08	95550158	95553860	+	gene_id	MSTRG.29690	NA	NA	NA	NA	476,A08-2846
MSTRG.99679.2	D12	23988340	23990471	+	gene_id	MSTRG.99679	NA	NA	NA	NA	-662,D12-3443
MSTRG.33841.2	A09	67557679	67562312	-	gene_id	MSTRG.33841	NA	NA	NA	NA	-1803,A09-19625
MSTRG.13411.1	A05	6688904	6699027	-	gene_id	MSTRG.13411	NA	NA	NA	NA	3737,A05-8983
MSTRG.87686.1	D09	44568062	44574502	-	gene_id	MSTRG.87686	NA	NA	NA	NA	-2470,D09-9086
MSTRG.5376.2	A02	80387052	80396338	-	gene_id	MSTRG.5376	NA	NA	NA	NA	4002,A02-1786
MSTRG.10509.1	A04	3460434	3460801	+	gene_id	MSTRG.10509	NA	NA	NA	NA	-574,A04-8115
MSTRG.90142.1	D10	11845614	11847885	+	gene_id	MSTRG.90142	NA	NA	NA	NA	-585,D10-19458
MSTRG.38247.1	A10	22516323	22517528	+	gene_id	MSTRG.38247	NA	NA	NA	NA	853,A10-8974
MSTRG.12976.1	A05	3791942	3794182	-	gene_id	MSTRG.12976	NA	NA	NA	NA	-14973,A05-44121
MSTRG.4369.1	A02	8901479	8907853	+	gene_id	MSTRG.4369	NA	NA	NA	NA	-2765,A02-2874
MSTRG.106685.1	D13	63908006	63910978	-	gene_id	MSTRG.106685	NA	NA	NA	NA	-839,D13-11608
MSTRG.68170.2	D04	52984054	52991483	-	gene_id	MSTRG.68170	NA	NA	NA	NA	-4762,D04-20977
MSTRG.65350.1	D03	52800212	52803783	-	gene_id	MSTRG.65350	NA	NA	NA	NA	694,D03-1862
MSTRG.52800.1	A13	80615275	80616875	-	gene_id	MSTRG.52800	NA	NA	NA	NA	-976,A13-15203
MSTRG.37214.1	A10	4826525	4828593	+	gene_id	MSTRG.37214	NA	NA	NA	NA	442,A10-16876
MSTRG.34343.1	A09	73123318	73127623	+	gene_id	MSTRG.34343	NA	NA	NA	NA	-1707,A09-29277
MSTRG.32724.1	A09	43609037	43613497	+	gene_id	MSTRG.32724	NA	NA	NA	NA	1927,A09-15399
MSTRG.15643.1	A05	20182780	20187948	+	gene_id	MSTRG.15643	NA	NA	NA	NA	-2023,A05-38444
MSTRG.65687.1	D03	55987075	55988465	-	gene_id	MSTRG.65687	NA	NA	NA	NA	1415,D03-9541
MSTRG.100897.1	D12	53868907	53873491	+	gene_id	MSTRG.100897	NA	NA	NA	NA	-1809,D12-528
MSTRG.89381.4	D10	4080047	4085624	+	gene_id	MSTRG.89381	NA	NA	NA	NA	3998,D10-16385
MSTRG.102477.1	D12	66207295	66211458	+	gene_id	MSTRG.102477	NA	NA	NA	NA	-1445,D12-7690
MSTRG.30014.1	A08	106331193	106331694	-	gene_id	MSTRG.30014	NA	NA	NA	NA	-954,A08-12244
MSTRG.34425.4	A09	73748400	73756242	+	gene_id	MSTRG.34425	NA	NA	NA	NA	-3548,A09-18876
MSTRG.24057.1	A07	4568201	4568982	-	gene_id	MSTRG.24057	NA	NA	NA	NA	13029,A07-12677
MSTRG.87806.2	D09	45349386	45356434	-	gene_id	MSTRG.87806	NA	NA	NA	NA	-2952,D09-13473
MSTRG.77865.1	D07	4580688	4584582	-	gene_id	MSTRG.77865	NA	NA	NA	NA	-8345,D07-19046
MSTRG.44598.1	A11	96918764	96924121	-	gene_id	MSTRG.44598	NA	NA	NA	NA	-2103,A11-18391
MSTRG.38263.1	A10	22812560	22817039	+	gene_id	MSTRG.38263	NA	NA	NA	NA	389,A10-8400
MSTRG.38942.3	A10	78045525	78049814	+	gene_id	MSTRG.38942	NA	NA	NA	NA	-2480,A10-13288
MSTRG.13517.2	A05	7298001	7301413	+	gene_id	MSTRG.13517	NA	NA	NA	NA	-1285,A05-18525
MSTRG.46443.2	A12	2167902	2173193	+	gene_id	MSTRG.46443	NA	NA	NA	NA	-1629,A12-19433
MSTRG.49690.1	A12	105480305	105486481	+	gene_id	MSTRG.49690	NA	NA	NA	NA	-10453,A12-31347
MSTRG.21742.1	A06	54676341	54677991	-	gene_id	MSTRG.21742	NA	NA	NA	NA	-394,A06-13400
MSTRG.105409.1	D13	52526942	52531444	+	gene_id	MSTRG.105409	NA	NA	NA	NA	-1574,D13-17208
MSTRG.86630.1	D09	35498813	35511110	-	gene_id	MSTRG.86630	NA	NA	NA	NA	-5973,D09-9710
MSTRG.64101.2	D03	29925177	29930302	-	gene_id	MSTRG.64101	NA	NA	NA	NA	-24111,D03-22321
MSTRG.37867.1	A10	13864280	13866665	-	gene_id	MSTRG.37867	NA	NA	NA	NA	-1197,A10-11407
MSTRG.77312.1	D07	657314	660986	+	gene_id	MSTRG.77312	NA	NA	NA	NA	-5460,D07-12415
MSTRG.34096.1	A09	70495531	70499215	+	gene_id	MSTRG.34096	NA	NA	NA	NA	-1539,A09-26117
MSTRG.6476.1	A03	527087	528698	-	gene_id	MSTRG.6476	NA	NA	NA	NA	-11285,A03-21420
MSTRG.3994.1	A02	4064704	4070461	+	gene_id	MSTRG.3994	NA	NA	NA	NA	-2125,A02-7208
MSTRG.91960.3	D10	59345118	59347896	-	gene_id	MSTRG.91960	NA	NA	NA	NA	-729,D10-10721
MSTRG.67846.1	D04	48532867	48536211	+	gene_id	MSTRG.67846	NA	NA	NA	NA	1457,D04-12080
MSTRG.89657.1	D10	6088054	6094123	-	gene_id	MSTRG.89657	NA	NA	NA	NA	-2043,D10-15351
MSTRG.44166.2	A11	58481204	58488219	+	gene_id	MSTRG.44166	NA	NA	NA	NA	-2609,A11-12374
MSTRG.102242.1	D12	64954262	64956975	+	gene_id	MSTRG.102242	NA	NA	NA	NA	108,D12-409
MSTRG.52549.1	A13	67694488	67696560	-	gene_id	MSTRG.52549	NA	NA	NA	NA	-286,A13-241
MSTRG.48282.4	A12	87825571	87826474	+	gene_id	MSTRG.48282	NA	NA	NA	NA	2185,A12-29668
MSTRG.31812.1	A08	125583652	125585810	-	gene_id	MSTRG.31812	NA	NA	NA	NA	-7359,A08-30791
MSTRG.102164.7	D12	64364620	64367236	+	gene_id	MSTRG.102164	NA	NA	NA	NA	2682,D12-14847
[truncated: 47,360 more rows]

## Sheet: GhH3K27acrun3genic
PeakID (cmd=annotatePeaks.pl longest_WT200G_coxjie-class.gtf.fa.list.gtf Ghirsutum_TM-1_WHU_genome.standard.fa -p GhH3K27acrun3tag/regions.txt)	Chr	Start	End	Strand	Peak Score	Focus Ratio/Region Size	Annotation	Detailed Annotation	Distance to TSS	Nearest PromoterID	GhH3K27acrun3tag/regions.txt Distance to nearest Peak, Peak ID
MSTRG.53225.1	A13	95547697	95549108	+	gene_id	MSTRG.53225	NA	NA	NA	NA	-653,A13-34358
MSTRG.39314.1	A10	97063889	97067206	-	gene_id	MSTRG.39314	NA	NA	NA	NA	-1055,A10-22319
MSTRG.1881.1	A01	34461642	34464541	-	gene_id	MSTRG.1881	NA	NA	NA	NA	-704,A01-23366
MSTRG.68150.1	D04	52823089	52827838	-	gene_id	MSTRG.68150	NA	NA	NA	NA	-2015,D04-14515
MSTRG.104865.1	D13	41800426	41814609	+	gene_id	MSTRG.104865	NA	NA	NA	NA	-7151,D13-18034
MSTRG.104512.8	D13	32705383	32710660	+	gene_id	MSTRG.104512	NA	NA	NA	NA	-1334,D13-21501
MSTRG.105261.1	D13	50625330	50629794	-	gene_id	MSTRG.105261	NA	NA	NA	NA	-1839,D13-30552
MSTRG.91891.1	D10	58534348	58536859	+	gene_id	MSTRG.91891	NA	NA	NA	NA	-2367,D10-13386
MSTRG.80639.1	D07	55180129	55182099	-	gene_id	MSTRG.80639	NA	NA	NA	NA	-720,D07-22587
MSTRG.93687.1	D11	6207031	6210470	+	gene_id	MSTRG.93687	NA	NA	NA	NA	-1619,D11-49408
MSTRG.82957.1	D08	41059078	41061215	+	gene_id	MSTRG.82957	NA	NA	NA	NA	-654,D08-19873
MSTRG.78748.1	D07	12832482	12834522	+	gene_id	MSTRG.78748	NA	NA	NA	NA	-95,D07-23786
MSTRG.34842.2	A09	76440485	76443010	-	gene_id	MSTRG.34842	NA	NA	NA	NA	-1113,A09-18753
MSTRG.20212.4	A06	3172426	3207778	+	gene_id	MSTRG.20212	NA	NA	NA	NA	11132,A06-2025
MSTRG.84055.1	D08	58232785	58233165	-	gene_id	MSTRG.84055	NA	NA	NA	NA	-4972,D08-32708
MSTRG.52137.1	A13	43480331	43480776	-	gene_id	MSTRG.52137	NA	NA	NA	NA	-399,A13-3048
MSTRG.70545.1	D05	10131608	10137264	-	gene_id	MSTRG.70545	NA	NA	NA	NA	2356,D05-3868
MSTRG.62007.1	D02	65789236	65789994	-	gene_id	MSTRG.62007	NA	NA	NA	NA	-640,D02-36335
MSTRG.56713.1	D01	11780978	11781950	-	gene_id	MSTRG.56713	NA	NA	NA	NA	-88,D01-12009
MSTRG.28120.2	A08	4144337	4150983	-	gene_id	MSTRG.28120	NA	NA	NA	NA	-1407,A08-16821
MSTRG.103373.1	D13	3103223	3109120	-	gene_id	MSTRG.103373	NA	NA	NA	NA	-3483,D13-15651
MSTRG.2145.1	A01	66608636	66613080	-	gene_id	MSTRG.2145	NA	NA	NA	NA	-2163,A01-20664
MSTRG.30148.2	A08	109129883	109133084	+	gene_id	MSTRG.30148	NA	NA	NA	NA	-1090,A08-19146
MSTRG.6271.1	A02	105446127	105460611	+	gene_id	MSTRG.6271	NA	NA	NA	NA	12003,A02-15629
MSTRG.83489.1	D08	50923172	50924624	-	gene_id	MSTRG.83489	NA	NA	NA	NA	-511,D08-11756
MSTRG.78091.1	D07	6297473	6300443	+	gene_id	MSTRG.78091	NA	NA	NA	NA	-829,D07-2393
MSTRG.48464.2	A12	90929356	90931618	-	gene_id	MSTRG.48464	NA	NA	NA	NA	594,A12-24962
MSTRG.60609.2	D02	25102814	25107937	+	gene_id	MSTRG.60609	NA	NA	NA	NA	-2065,D02-24960
MSTRG.30124.1	A08	108592736	108601108	+	gene_id	MSTRG.30124	NA	NA	NA	NA	-3918,A08-24485
MSTRG.14773.2	A05	14552115	14559759	-	gene_id	MSTRG.14773	NA	NA	NA	NA	-2117,A05-40486
MSTRG.44244.1	A11	64217133	64219223	-	gene_id	MSTRG.44244	NA	NA	NA	NA	602,A11-18008
MSTRG.99992.1	D12	41461649	41464853	-	gene_id	MSTRG.99992	NA	NA	NA	NA	960,D12-44581
MSTRG.101505.2	D12	59656790	59658530	+	gene_id	MSTRG.101505	NA	NA	NA	NA	22096,D12-28124
MSTRG.76754.1	D06	65287236	65297362	+	gene_id	MSTRG.76754	NA	NA	NA	NA	-8911,D06-17121
MSTRG.72087.1	D05	21110343	21114782	-	gene_id	MSTRG.72087	NA	NA	NA	NA	-1952,D05-28497
MSTRG.65205.1	D03	51630043	51633554	-	gene_id	MSTRG.65205	NA	NA	NA	NA	1134,D03-16451
MSTRG.64134.1	D03	32841499	32841957	+	gene_id	MSTRG.64134	NA	NA	NA	NA	84603,D03-15205
MSTRG.44113.1	A11	56115156	56120959	+	gene_id	MSTRG.44113	NA	NA	NA	NA	2557,A11-28414
MSTRG.2963.1	A01	106139867	106141901	+	gene_id	MSTRG.2963	NA	NA	NA	NA	-1324,A01-11064
MSTRG.73781.2	D06	1807790	1809100	-	gene_id	MSTRG.73781	NA	NA	NA	NA	532,D06-18419
MSTRG.72896.1	D05	44857285	44859022	+	gene_id	MSTRG.72896	NA	NA	NA	NA	-8898,D05-33205
MSTRG.26436.2	A07	72282870	72286502	+	gene_id	MSTRG.26436	NA	NA	NA	NA	-3259,A07-21414
MSTRG.23026.1	A06	126068998	126071831	-	gene_id	MSTRG.23026	NA	NA	NA	NA	955,A06-6529
MSTRG.14769.1	A05	14425370	14443054	-	gene_id	MSTRG.14769	NA	NA	NA	NA	-8587,A05-29221
MSTRG.11909.1	A04	82667828	82670209	+	gene_id	MSTRG.11909	NA	NA	NA	NA	18521,A04-10826
MSTRG.1843.1	A01	32992439	33001280	+	gene_id	MSTRG.1843	NA	NA	NA	NA	-4152,A01-19217
MSTRG.66997.1	D04	17640431	17642205	+	gene_id	MSTRG.66997	NA	NA	NA	NA	-721,D04-22258
MSTRG.30151.1	A08	109150394	109155966	+	gene_id	MSTRG.30151	NA	NA	NA	NA	3359,A08-35605
MSTRG.23312.1	A06	127941518	127948064	+	gene_id	MSTRG.23312	NA	NA	NA	NA	-2631,A06-21973
MSTRG.47386.1	A12	26358615	26360474	+	gene_id	MSTRG.47386	NA	NA	NA	NA	-299,A12-9326
MSTRG.714.1	A01	6508002	6509820	+	gene_id	MSTRG.714	NA	NA	NA	NA	-2218,A01-18189
MSTRG.61339.1	D02	53587418	53588717	+	gene_id	MSTRG.61339	NA	NA	NA	NA	-423,D02-20858
MSTRG.104495.1	D13	32249836	32252428	+	gene_id	MSTRG.104495	NA	NA	NA	NA	1051,D13-15966
MSTRG.63981.3	D03	22029721	22032361	-	gene_id	MSTRG.63981	NA	NA	NA	NA	2942,D03-15467
MSTRG.41899.3	A11	7292061	7298596	+	gene_id	MSTRG.41899	NA	NA	NA	NA	-5635,A11-13752
MSTRG.14733.1	A05	14295716	14302070	+	gene_id	MSTRG.14733	NA	NA	NA	NA	-2296,A05-36074
MSTRG.70511.1	D05	9872082	9874738	+	gene_id	MSTRG.70511	NA	NA	NA	NA	-1281,D05-25399
MSTRG.62514.2	D02	69735227	69737233	-	gene_id	MSTRG.62514	NA	NA	NA	NA	-603,D02-21787
MSTRG.2236.1	A01	79048817	79049243	+	gene_id	MSTRG.2236	NA	NA	NA	NA	-1007,A01-6578
MSTRG.99765.1	D12	27028689	27038352	-	gene_id	MSTRG.99765	NA	NA	NA	NA	-47517,D12-41717
MSTRG.48488.1	A12	91644979	91646130	+	gene_id	MSTRG.48488	NA	NA	NA	NA	13,A12-40788
MSTRG.1603.1	A01	21701622	21703036	-	gene_id	MSTRG.1603	NA	NA	NA	NA	-2742,A01-20372
MSTRG.99838.1	D12	31535330	31540448	+	gene_id	MSTRG.99838	NA	NA	NA	NA	-2088,D12-7765
MSTRG.78929.2	D07	15031656	15035334	+	gene_id	MSTRG.78929	NA	NA	NA	NA	-1676,D07-17791
MSTRG.86026.1	D09	24811767	24813400	+	gene_id	MSTRG.86026	NA	NA	NA	NA	12014,D09-30001
MSTRG.10512.1	A04	3691004	3694952	+	gene_id	MSTRG.10512	NA	NA	NA	NA	-1490,A04-11225
MSTRG.12447.1	A05	754937	757272	+	gene_id	MSTRG.12447	NA	NA	NA	NA	4048,A05-38593
MSTRG.61384.1	D02	54888950	54890116	-	gene_id	MSTRG.61384	NA	NA	NA	NA	-558,D02-29747
MSTRG.43943.2	A11	36315272	36318421	-	gene_id	MSTRG.43943	NA	NA	NA	NA	-1421,A11-31255
MSTRG.60931.1	D02	41576468	41579195	+	gene_id	MSTRG.60931	NA	NA	NA	NA	-843,D02-8444
MSTRG.103177.1	D13	1610399	1612235	+	gene_id	MSTRG.103177	NA	NA	NA	NA	-360,D13-9017
MSTRG.90094.1	D10	11220178	11221335	-	gene_id	MSTRG.90094	NA	NA	NA	NA	653,D10-14152
MSTRG.7304.1	A03	9902906	9915078	-	gene_id	MSTRG.7304	NA	NA	NA	NA	-5820,A03-21951
MSTRG.90636.2	D10	21042201	21045134	+	gene_id	MSTRG.90636	NA	NA	NA	NA	-1428,D10-9267
MSTRG.52254.3	A13	49967968	49971640	+	gene_id	MSTRG.52254	NA	NA	NA	NA	-1322,A13-1001
MSTRG.12821.1	A05	2923538	2925924	+	gene_id	MSTRG.12821	NA	NA	NA	NA	2,A05-2148
MSTRG.65609.1	D03	55329343	55332751	-	gene_id	MSTRG.65609	NA	NA	NA	NA	-3218,D03-23504
MSTRG.53339.2	A13	97278406	97280858	+	gene_id	MSTRG.53339	NA	NA	NA	NA	-716,A13-9428
MSTRG.29554.2	A08	89749592	89757958	+	gene_id	MSTRG.29554	NA	NA	NA	NA	-3933,A08-17411
MSTRG.99555.1	D12	19918914	19919993	-	gene_id	MSTRG.99555	NA	NA	NA	NA	12657,D12-26083
MSTRG.54672.1	A13	111658344	111660785	+	gene_id	MSTRG.54672	NA	NA	NA	NA	100,A13-27626
MSTRG.79088.1	D07	17356977	17357641	+	gene_id	MSTRG.79088	NA	NA	NA	NA	-1884,D07-28480
MSTRG.23593.1	A07	1318442	1319178	-	gene_id	MSTRG.23593	NA	NA	NA	NA	-133,A07-18570
MSTRG.60117.7	D02	10190299	10190937	-	gene_id	MSTRG.60117	NA	NA	NA	NA	-54462,D02-27340
MSTRG.67888.1	D04	48779348	48788849	-	gene_id	MSTRG.67888	NA	NA	NA	NA	-4193,D04-21801
MSTRG.55873.1	D01	1789966	1795154	+	gene_id	MSTRG.55873	NA	NA	NA	NA	-2130,D01-25577
MSTRG.46546.1	A12	3127173	3127703	-	gene_id	MSTRG.46546	NA	NA	NA	NA	-364,A12-26234
MSTRG.46223.1	A12	344575	346545	-	gene_id	MSTRG.46223	NA	NA	NA	NA	-1078,A12-15043
MSTRG.16683.1	A05	27723603	27727116	-	gene_id	MSTRG.16683	NA	NA	NA	NA	-48,A05-30350
MSTRG.272.1	A01	2200130	2202642	-	gene_id	MSTRG.272	NA	NA	NA	NA	7179,A01-15440
MSTRG.60100.2	D02	10336634	10338881	-	gene_id	MSTRG.60100	NA	NA	NA	NA	-1573,D02-23181
MSTRG.46331.1	A12	969957	974295	-	gene_id	MSTRG.46331	NA	NA	NA	NA	-1801,A12-26085
MSTRG.36468.1	A10	85553	89192	+	gene_id	MSTRG.36468	NA	NA	NA	NA	-4245,A10-17308
MSTRG.90798.4	D10	25054955	25071249	-	gene_id	MSTRG.90798	NA	NA	NA	NA	-9687,D10-21448
MSTRG.76905.1	D06	67124553	67126091	+	gene_id	MSTRG.76905	NA	NA	NA	NA	-271,D06-30899
MSTRG.21979.1	A06	89156000	89173799	+	gene_id	MSTRG.21979	NA	NA	NA	NA	-8590,A06-7739
MSTRG.54790.1	A13	112207323	112207851	+	gene_id	MSTRG.54790	NA	NA	NA	NA	26,A13-20277
MSTRG.61288.1	D02	52162509	52164261	+	gene_id	MSTRG.61288	NA	NA	NA	NA	576,D02-15693
MSTRG.38695.1	A10	68742807	68752641	-	gene_id	MSTRG.38695	NA	NA	NA	NA	4361,A10-12126
MSTRG.7731.2	A03	20447480	20451462	+	gene_id	MSTRG.7731	NA	NA	NA	NA	-2281,A03-11833
MSTRG.45228.1	A11	116474700	116475254	-	gene_id	MSTRG.45228	NA	NA	NA	NA	-211,A11-28303
MSTRG.104102.1	D13	14184983	14186916	-	gene_id	MSTRG.104102	NA	NA	NA	NA	409,D13-35628
MSTRG.20341.1	A06	4538864	4542276	+	gene_id	MSTRG.20341	NA	NA	NA	NA	-1214,A06-16602
MSTRG.50521.1	A12	110558392	110560668	-	gene_id	MSTRG.50521	NA	NA	NA	NA	-99,A12-42107
MSTRG.51364.3	A13	5452459	5455932	+	gene_id	MSTRG.51364	NA	NA	NA	NA	-1379,A13-22184
MSTRG.54114.4	A13	107495127	107500482	-	gene_id	MSTRG.54114	NA	NA	NA	NA	158,A13-23100
MSTRG.83402.1	D08	49624163	49625291	-	gene_id	MSTRG.83402	NA	NA	NA	NA	134,D08-28589
MSTRG.83143.1	D08	45143059	45145674	+	gene_id	MSTRG.83143	NA	NA	NA	NA	-1094,D08-29171
MSTRG.7866.2	A03	33919252	33921932	+	gene_id	MSTRG.7866	NA	NA	NA	NA	-708,A03-14161
MSTRG.44422.1	A11	78773485	78775835	+	gene_id	MSTRG.44422	NA	NA	NA	NA	-722,A11-14250
MSTRG.30964.1	A08	119523540	119527418	-	gene_id	MSTRG.30964	NA	NA	NA	NA	-8115,A08-15561
MSTRG.19642.1	A05	114504948	114507288	-	gene_id	MSTRG.19642	NA	NA	NA	NA	153,A05-38443
MSTRG.96868.1	D11	58575559	58578529	-	gene_id	MSTRG.96868	NA	NA	NA	NA	-3948,D11-56406
MSTRG.80696.1	D07	55766252	55769048	+	gene_id	MSTRG.80696	NA	NA	NA	NA	-1232,D07-20020
MSTRG.62636.1	D02	70381273	70385030	+	gene_id	MSTRG.62636	NA	NA	NA	NA	-1285,D02-35655
MSTRG.60282.1	D02	13752077	13757015	-	gene_id	MSTRG.60282	NA	NA	NA	NA	-1920,D02-31676
MSTRG.35766.2	A09	82232048	82236888	-	gene_id	MSTRG.35766	NA	NA	NA	NA	-2464,A09-22797
MSTRG.72400.2	D05	25867521	25873112	-	gene_id	MSTRG.72400	NA	NA	NA	NA	14,D05-45984
MSTRG.34485.1	A09	74159805	74162761	-	gene_id	MSTRG.34485	NA	NA	NA	NA	-928,A09-14900
MSTRG.100483.1	D12	49016068	49016776	-	gene_id	MSTRG.100483	NA	NA	NA	NA	-709,D12-6882
MSTRG.73458.5	D05	54079795	54083245	-	gene_id	MSTRG.73458	NA	NA	NA	NA	-156,D05-30714
MSTRG.106378.1	D13	61824209	61835709	+	gene_id	MSTRG.106378	NA	NA	NA	NA	-5342,D13-17891
MSTRG.101701.1	D12	61285783	61286516	-	gene_id	MSTRG.101701	NA	NA	NA	NA	-905,D12-6917
MSTRG.93610.2	D11	5760735	5768958	-	gene_id	MSTRG.93610	NA	NA	NA	NA	-6720,D11-22050
MSTRG.66877.2	D04	15171162	15173958	-	gene_id	MSTRG.66877	NA	NA	NA	NA	-1033,D04-18402
MSTRG.81596.2	D08	3645381	3648081	-	gene_id	MSTRG.81596	NA	NA	NA	NA	-989,D08-26111
MSTRG.49768.1	A12	106029323	106031363	-	gene_id	MSTRG.49768	NA	NA	NA	NA	-40,A12-29260
MSTRG.14154.1	A05	10987423	10992751	-	gene_id	MSTRG.14154	NA	NA	NA	NA	-2278,A05-54487
MSTRG.40103.1	A10	115103455	115105834	+	gene_id	MSTRG.40103	NA	NA	NA	NA	-1780,A10-21537
MSTRG.91226.1	D10	42636711	42639468	-	gene_id	MSTRG.91226	NA	NA	NA	NA	-1407,D10-20793
MSTRG.78479.1	D07	9556962	9561951	+	gene_id	MSTRG.78479	NA	NA	NA	NA	2063,D07-19494
MSTRG.29570.1	A08	92083959	92085813	+	gene_id	MSTRG.29570	NA	NA	NA	NA	121,A08-22160
MSTRG.14554.1	A05	13306453	13309551	+	gene_id	MSTRG.14554	NA	NA	NA	NA	-1806,A05-55810
MSTRG.84501.3	D08	62004814	62009408	-	gene_id	MSTRG.84501	NA	NA	NA	NA	-5393,D08-24014
MSTRG.85137.4	D08	66269162	66270231	+	gene_id	MSTRG.85137	NA	NA	NA	NA	-1273,D08-24423
MSTRG.368.2	A01	2573614	2577049	-	gene_id	MSTRG.368	NA	NA	NA	NA	-1799,A01-10973
MSTRG.80055.1	D07	38524092	38525736	-	gene_id	MSTRG.80055	NA	NA	NA	NA	-416,D07-19789
MSTRG.75955.1	D06	53203459	53204460	+	gene_id	MSTRG.75955	NA	NA	NA	NA	-115,D06-17999
MSTRG.40949.1	A11	1770177	1773029	+	gene_id	MSTRG.40949	NA	NA	NA	NA	558,A11-34970
MSTRG.38362.1	A10	24981866	24985761	-	gene_id	MSTRG.38362	NA	NA	NA	NA	-1484,A10-13492
MSTRG.104654.1	D13	37169147	37172277	+	gene_id	MSTRG.104654	NA	NA	NA	NA	-1047,D13-7403
MSTRG.56255.1	D01	6064091	6066703	-	gene_id	MSTRG.56255	NA	NA	NA	NA	-2286,D01-22176
MSTRG.12987.4	A05	3846395	3854640	+	gene_id	MSTRG.12987	NA	NA	NA	NA	5218,A05-65488
MSTRG.74704.1	D06	12812653	12816819	+	gene_id	MSTRG.74704	NA	NA	NA	NA	-1747,D06-19553
MSTRG.16469.1	A05	26034500	26038886	+	gene_id	MSTRG.16469	NA	NA	NA	NA	-3096,A05-49940
MSTRG.40332.1	A10	118424322	118429597	-	gene_id	MSTRG.40332	NA	NA	NA	NA	-1463,A10-15921
MSTRG.55343.1	Contig477	60704	73499	+	gene_id	MSTRG.55343	NA	NA	NA	NA
MSTRG.1531.2	A01	20004853	20009186	+	gene_id	MSTRG.1531	NA	NA	NA	NA	-868,A01-29241
MSTRG.103870.1	D13	8900627	8901186	-	gene_id	MSTRG.103870	NA	NA	NA	NA	14460,D13-16289
MSTRG.29388.11	A08	76930831	76931948	+	gene_id	MSTRG.29388	NA	NA	NA	NA	4695,A08-20711
MSTRG.20867.3	A06	14888065	14890120	-	gene_id	MSTRG.20867	NA	NA	NA	NA	-483,A06-18595
MSTRG.98796.1	D12	6605365	6605902	-	gene_id	MSTRG.98796	NA	NA	NA	NA	-103,D12-19820
MSTRG.83007.1	D08	42187595	42196116	+	gene_id	MSTRG.83007	NA	NA	NA	NA	-3924,D08-16201
MSTRG.10451.2	A04	2553063	2559351	+	gene_id	MSTRG.10451	NA	NA	NA	NA	2686,A04-10714
MSTRG.74210.1	D06	6239332	6242894	+	gene_id	MSTRG.74210	NA	NA	NA	NA	-1297,D06-9862
MSTRG.7896.1	A03	37287407	37302382	+	gene_id	MSTRG.7896	NA	NA	NA	NA	-7011,A03-16210
MSTRG.263.1	A01	1832598	1837566	-	gene_id	MSTRG.263	NA	NA	NA	NA	-2262,A01-19915
MSTRG.93898.1	D11	7396224	7397186	-	gene_id	MSTRG.93898	NA	NA	NA	NA	1944,D11-33118
MSTRG.74861.5	D06	15239544	15242648	+	gene_id	MSTRG.74861	NA	NA	NA	NA	-2186,D06-9001
MSTRG.41115.1	A11	2657649	2660477	+	gene_id	MSTRG.41115	NA	NA	NA	NA	-949,A11-34770
MSTRG.210.1	A01	1326466	1332328	+	gene_id	MSTRG.210	NA	NA	NA	NA	-2622,A01-13340
MSTRG.92503.1	D10	66716641	66719599	+	gene_id	MSTRG.92503	NA	NA	NA	NA	3747,D10-11994
MSTRG.35986.2	A09	83737450	83738900	+	gene_id	MSTRG.35986	NA	NA	NA	NA	382,A09-21141
MSTRG.95016.2	D11	14833379	14839859	-	gene_id	MSTRG.95016	NA	NA	NA	NA	4332,D11-26188
MSTRG.53879.1	A13	105578014	105579013	-	gene_id	MSTRG.53879	NA	NA	NA	NA	-170,A13-22678
MSTRG.61017.1	D02	43815255	43822586	+	gene_id	MSTRG.61017	NA	NA	NA	NA	-3280,D02-2012
MSTRG.32482.1	A09	12828512	12853040	-	gene_id	MSTRG.32482	NA	NA	NA	NA	-251744,A09-26487
MSTRG.97704.1	D11	68958220	68963711	+	gene_id	MSTRG.97704	NA	NA	NA	NA	-2432,D11-52414
MSTRG.7432.1	A03	12625467	12627038	+	gene_id	MSTRG.7432	NA	NA	NA	NA	-1277,A03-32085
MSTRG.2696.1	A01	102321522	102322804	+	gene_id	MSTRG.2696	NA	NA	NA	NA	-315,A01-12357
MSTRG.58459.2	D01	59225104	59225531	-	gene_id	MSTRG.58459	NA	NA	NA	NA	-892,D01-5569
MSTRG.41239.4	A11	3441924	3442477	+	gene_id	MSTRG.41239	NA	NA	NA	NA	-1936,A11-36047
MSTRG.4840.1	A02	27617947	27618840	-	gene_id	MSTRG.4840	NA	NA	NA	NA	-76,A02-9327
MSTRG.43358.2	A11	21729564	21730800	-	gene_id	MSTRG.43358	NA	NA	NA	NA	-1707,A11-23897
MSTRG.80943.1	D07	58226117	58228813	-	gene_id	MSTRG.80943	NA	NA	NA	NA	-2448,D07-13684
MSTRG.74244.1	D06	6578485	6583228	-	gene_id	MSTRG.74244	NA	NA	NA	NA	-1824,D06-20552
MSTRG.101603.2	D12	60417554	60418295	+	gene_id	MSTRG.101603	NA	NA	NA	NA	1883,D12-17060
MSTRG.105751.1	D13	57221881	57226112	+	gene_id	MSTRG.105751	NA	NA	NA	NA	-1777,D13-18960
MSTRG.39891.9	A10	111957536	111958951	-	gene_id	MSTRG.39891	NA	NA	NA	NA	1553,A10-21528
MSTRG.67102.2	D04	23329020	23330166	+	gene_id	MSTRG.67102	NA	NA	NA	NA	194,D04-2873
MSTRG.10213.4	A04	26545	43553	-	gene_id	MSTRG.10213	NA	NA	NA	NA	-8138,A04-15389
MSTRG.15357.1	A05	18068283	18071407	-	gene_id	MSTRG.15357	NA	NA	NA	NA	-1783,A05-42563
MSTRG.106778.1	D13	64377393	64379231	-	gene_id	MSTRG.106778	NA	NA	NA	NA	2132,D13-20607
MSTRG.97446.1	D11	65595574	65742821	-	gene_id	MSTRG.97446	NA	NA	NA	NA	108,D11-17140
MSTRG.54822.2	A13	112425964	112429290	+	gene_id	MSTRG.54822	NA	NA	NA	NA	-1206,A13-18096
MSTRG.60513.5	D02	22330355	22332189	+	gene_id	MSTRG.60513	NA	NA	NA	NA	848,D02-22702
MSTRG.42503.1	A11	12223232	12224282	-	gene_id	MSTRG.42503	NA	NA	NA	NA	-602,A11-26180
MSTRG.85534.1	D09	5548320	5552202	+	gene_id	MSTRG.85534	NA	NA	NA	NA	1572,D09-14196
MSTRG.2242.1	A01	80124138	80130287	+	gene_id	MSTRG.2242	NA	NA	NA	NA	-2584,A01-9182
MSTRG.76280.1	D06	59552717	59555701	+	gene_id	MSTRG.76280	NA	NA	NA	NA	-1221,D06-25652
MSTRG.56558.1	D01	9890373	9893402	+	gene_id	MSTRG.56558	NA	NA	NA	NA	-995,D01-5326
MSTRG.36781.1	A10	2077959	2084667	+	gene_id	MSTRG.36781	NA	NA	NA	NA	2996,A10-16135
MSTRG.103637.1	D13	5585183	5589268	+	gene_id	MSTRG.103637	NA	NA	NA	NA	-1582,D13-12514
MSTRG.67674.3	D04	44346033	44347088	-	gene_id	MSTRG.67674	NA	NA	NA	NA	1519,D04-10555
MSTRG.33815.2	A09	67297817	67300543	+	gene_id	MSTRG.33815	NA	NA	NA	NA	958,A09-32669
MSTRG.70313.1	D05	8389693	8393262	+	gene_id	MSTRG.70313	NA	NA	NA	NA	-1215,D05-18391
MSTRG.64137.3	D03	32842668	32860538	+	gene_id	MSTRG.64137	NA	NA	NA	NA	74728,D03-15205
MSTRG.48818.1	A12	96539290	96543764	-	gene_id	MSTRG.48818	NA	NA	NA	NA	-1389,A12-18671
MSTRG.6333.3	A02	105780990	105781492	-	gene_id	MSTRG.6333	NA	NA	NA	NA	-203,A02-10540
MSTRG.49480.1	A12	104058473	104059778	+	gene_id	MSTRG.49480	NA	NA	NA	NA	1845,A12-22385
MSTRG.15842.1	A05	21555155	21556386	-	gene_id	MSTRG.15842	NA	NA	NA	NA	-614,A05-5382
MSTRG.102805.1	D12	68150531	68152496	-	gene_id	MSTRG.102805	NA	NA	NA	NA	-46,D12-20004
MSTRG.60323.3	D02	15007002	15015934	+	gene_id	MSTRG.60323	NA	NA	NA	NA	-4402,D02-28319
MSTRG.10666.1	A04	4940026	4940897	+	gene_id	MSTRG.10666	NA	NA	NA	NA	-630,A04-8399
MSTRG.79225.1	D07	19603717	19605622	-	gene_id	MSTRG.79225	NA	NA	NA	NA	-161,D07-25154
MSTRG.32317.1	A09	8723382	8727414	-	gene_id	MSTRG.32317	NA	NA	NA	NA	1724,A09-36977
MSTRG.13859.1	A05	9372137	9373558	+	gene_id	MSTRG.13859	NA	NA	NA	NA	-34,A05-41598
MSTRG.70856.1	D05	11756932	11758453	+	gene_id	MSTRG.70856	NA	NA	NA	NA	-1920,D05-25622
MSTRG.47776.1	A12	79210581	79214045	-	gene_id	MSTRG.47776	NA	NA	NA	NA	-1212,A12-19892
MSTRG.29369.1	A08	76654911	76655595	+	gene_id	MSTRG.29369	NA	NA	NA	NA	-42,A08-17764
MSTRG.29214.3	A08	54888785	54894237	+	gene_id	MSTRG.29214	NA	NA	NA	NA	-2302,A08-14759
MSTRG.56165.1	D01	4340060	4358321	-	gene_id	MSTRG.56165	NA	NA	NA	NA	-1509,D01-14881
MSTRG.58443.1	D01	59143682	59144522	-	gene_id	MSTRG.58443	NA	NA	NA	NA	-126,D01-24963
MSTRG.4115.2	A02	5602973	5606010	-	gene_id	MSTRG.4115	NA	NA	NA	NA	-942,A02-11314
MSTRG.36094.1	A09	84426690	84448847	+	gene_id	MSTRG.36094	NA	NA	NA	NA	-11211,A09-40607
MSTRG.74474.1	D06	9269902	9274019	-	gene_id	MSTRG.74474	NA	NA	NA	NA	-1719,D06-19890
MSTRG.72180.1	D05	22219513	22222616	-	gene_id	MSTRG.72180	NA	NA	NA	NA	-1202,D05-31606
MSTRG.93943.1	D11	7614681	7617734	-	gene_id	MSTRG.93943	NA	NA	NA	NA	-1977,D11-25007
MSTRG.19936.1	A06	912845	915493	+	gene_id	MSTRG.19936	NA	NA	NA	NA	-1019,A06-21825
MSTRG.5662.2	A02	97467267	97470996	-	gene_id	MSTRG.5662	NA	NA	NA	NA	-1475,A02-14957
MSTRG.47343.1	A12	23157402	23158177	+	gene_id	MSTRG.47343	NA	NA	NA	NA	36,A12-12129
MSTRG.58737.1	D01	61832585	61836260	-	gene_id	MSTRG.58737	NA	NA	NA	NA	-1406,D01-26988
MSTRG.44970.1	A11	112818188	112818770	-	gene_id	MSTRG.44970	NA	NA	NA	NA	-2452,A11-18850
MSTRG.61598.2	D02	59690353	59692760	+	gene_id	MSTRG.61598	NA	NA	NA	NA	-748,D02-21074
MSTRG.45565.1	A11	120211667	120215495	+	gene_id	MSTRG.45565	NA	NA	NA	NA	-2198,A11-34931
MSTRG.1078.2	A01	11636715	11639811	-	gene_id	MSTRG.1078	NA	NA	NA	NA	1182,A01-19568
MSTRG.24425.2	A07	7703875	7705105	+	gene_id	MSTRG.24425	NA	NA	NA	NA	2078,A07-20704
MSTRG.19270.1	A05	110102307	110107464	-	gene_id	MSTRG.19270	NA	NA	NA	NA	-2201,A05-61867
MSTRG.15502.2	A05	19104124	19109696	+	gene_id	MSTRG.15502	NA	NA	NA	NA	-2364,A05-56861
MSTRG.76767.1	D06	65678706	65683705	+	gene_id	MSTRG.76767	NA	NA	NA	NA	1229,D06-29259
MSTRG.49722.3	A12	105734271	105734771	+	gene_id	MSTRG.49722	NA	NA	NA	NA	-1342,A12-36200
MSTRG.103231.2	D13	2090649	2094178	+	gene_id	MSTRG.103231	NA	NA	NA	NA	-2035,D13-19179
MSTRG.74944.2	D06	17845071	17848298	+	gene_id	MSTRG.74944	NA	NA	NA	NA	-1273,D06-31044
MSTRG.70503.1	D05	9822386	9826490	-	gene_id	MSTRG.70503	NA	NA	NA	NA	-924,D05-41072
MSTRG.63158.1	D03	1235959	1238114	-	gene_id	MSTRG.63158	NA	NA	NA	NA	-838,D03-10792
MSTRG.57080.1	D01	18365663	18368413	-	gene_id	MSTRG.57080	NA	NA	NA	NA	-789,D01-29940
MSTRG.23589.1	A07	1267282	1272277	-	gene_id	MSTRG.23589	NA	NA	NA	NA	-3090,A07-14861
MSTRG.40639.1	A10	121867727	121869844	+	gene_id	MSTRG.40639	NA	NA	NA	NA	-7,A10-14148
MSTRG.103124.3	D13	1314439	1319078	-	gene_id	MSTRG.103124	NA	NA	NA	NA	-3879,D13-15146
MSTRG.50771.4	A13	11384	15506	-	gene_id	MSTRG.50771	NA	NA	NA	NA	-1738,A13-14489
MSTRG.78956.1	D07	15208034	15220749	-	gene_id	MSTRG.78956	NA	NA	NA	NA	50,D07-22917
MSTRG.60704.1	D02	29468790	29472896	+	gene_id	MSTRG.60704	NA	NA	NA	NA	-1605,D02-26608
MSTRG.40107.1	A10	115384890	115388449	+	gene_id	MSTRG.40107	NA	NA	NA	NA	-1041,A10-19731
MSTRG.89533.2	D10	5162010	5169686	+	gene_id	MSTRG.89533	NA	NA	NA	NA	-3518,D10-29414
MSTRG.65637.1	D03	55650798	55653228	+	gene_id	MSTRG.65637	NA	NA	NA	NA	-838,D03-13888
MSTRG.10352.1	A04	1469234	1470420	+	gene_id	MSTRG.10352	NA	NA	NA	NA	-193,A04-6664
MSTRG.77249.1	D07	316937	322477	+	gene_id	MSTRG.77249	NA	NA	NA	NA	6857,D07-27164
MSTRG.36498.1	A10	344861	351223	-	gene_id	MSTRG.36498	NA	NA	NA	NA	-4684,A10-10112
MSTRG.36026.1	A09	83980965	83982059	-	gene_id	MSTRG.36026	NA	NA	NA	NA	985,A09-38502
MSTRG.63201.2	D03	1917925	1920028	-	gene_id	MSTRG.63201	NA	NA	NA	NA	-1633,D03-17611
MSTRG.4961.1	A02	39244877	39248447	-	gene_id	MSTRG.4961	NA	NA	NA	NA	1334,A02-5641
MSTRG.86391.2	D09	32637196	32640378	+	gene_id	MSTRG.86391	NA	NA	NA	NA	-1037,D09-28060
MSTRG.53065.1	A13	91879494	91892407	+	gene_id	MSTRG.53065	NA	NA	NA	NA	6034,A13-15581
MSTRG.32661.1	A09	36267804	36270289	+	gene_id	MSTRG.32661	NA	NA	NA	NA	26,A09-21454
MSTRG.69926.1	D05	6082419	6084348	-	gene_id	MSTRG.69926	NA	NA	NA	NA	-37,D05-54381
MSTRG.41466.2	A11	4840433	4843807	+	gene_id	MSTRG.41466	NA	NA	NA	NA	-1067,A11-18980
MSTRG.35927.1	A09	83449716	83451115	+	gene_id	MSTRG.35927	NA	NA	NA	NA	-2218,A09-37823
MSTRG.85163.1	D08	66373734	66374128	+	gene_id	MSTRG.85163	NA	NA	NA	NA	-127,D08-33322
MSTRG.96377.3	D11	46221520	46230305	-	gene_id	MSTRG.96377	NA	NA	NA	NA	-4087,D11-31647
MSTRG.94807.2	D11	13358527	13363889	+	gene_id	MSTRG.94807	NA	NA	NA	NA	1796,D11-28619
MSTRG.82883.4	D08	39118938	39123329	-	gene_id	MSTRG.82883	NA	NA	NA	NA	-1798,D08-16198
MSTRG.73359.3	D05	52538537	52541425	-	gene_id	MSTRG.73359	NA	NA	NA	NA	-1961,D05-41788
MSTRG.84771.1	D08	64136453	64140093	+	gene_id	MSTRG.84771	NA	NA	NA	NA	-1391,D08-25314
MSTRG.64718.1	D03	45176152	45180021	+	gene_id	MSTRG.64718	NA	NA	NA	NA	-2493,D03-24712
MSTRG.19463.1	A05	112489314	112492199	-	gene_id	MSTRG.19463	NA	NA	NA	NA	-2557,A05-53392
MSTRG.73189.1	D05	50509100	50509522	+	gene_id	MSTRG.73189	NA	NA	NA	NA	4424,D05-21721
MSTRG.29683.2	A08	95250577	95253928	+	gene_id	MSTRG.29683	NA	NA	NA	NA	-1214,A08-10032
MSTRG.12458.1	A05	705520	721160	-	gene_id	MSTRG.12458	NA	NA	NA	NA	-7455,A05-37216
MSTRG.6926.2	A03	4800200	4807448	-	gene_id	MSTRG.6926	NA	NA	NA	NA	-2937,A03-20533
MSTRG.89659.5	D10	6091591	6094111	+	gene_id	MSTRG.89659	NA	NA	NA	NA	1221,D10-17736
MSTRG.31675.1	A08	124834574	124836201	+	gene_id	MSTRG.31675	NA	NA	NA	NA	-1887,A08-36088
MSTRG.97309.1	D11	63066138	63068077	+	gene_id	MSTRG.97309	NA	NA	NA	NA	605,D11-28399
MSTRG.57698.1	D01	44029489	44030459	-	gene_id	MSTRG.57698	NA	NA	NA	NA	-54,D01-12588
MSTRG.45826.1	A11	124307423	124308927	+	gene_id	MSTRG.45826	NA	NA	NA	NA	-3900,A11-21776
MSTRG.96036.1	D11	29575966	29581343	+	gene_id	MSTRG.96036	NA	NA	NA	NA	-2149,D11-2676
MSTRG.71515.1	D05	15904569	15910824	-	gene_id	MSTRG.71515	NA	NA	NA	NA	1993,D05-32986
MSTRG.67354.1	D04	36541975	36544440	+	gene_id	MSTRG.67354	NA	NA	NA	NA	-964,D04-21948
MSTRG.29523.2	A08	88811301	88817475	-	gene_id	MSTRG.29523	NA	NA	NA	NA	-2844,A08-13834
MSTRG.40011.1	A10	113787440	113818171	-	gene_id	MSTRG.40011	NA	NA	NA	NA	790,A10-15398
MSTRG.34591.1	A09	74753248	74754953	-	gene_id	MSTRG.34591	NA	NA	NA	NA	-525,A09-17821
MSTRG.59230.2	D02	1329149	1332566	+	gene_id	MSTRG.59230	NA	NA	NA	NA	-1283,D02-19010
MSTRG.26473.2	A07	78028454	78032369	-	gene_id	MSTRG.26473	NA	NA	NA	NA	-1846,A07-16054
MSTRG.63877.1	D03	19065925	19066932	-	gene_id	MSTRG.63877	NA	NA	NA	NA	45204,D03-15695
MSTRG.35899.1	A09	83266325	83269056	-	gene_id	MSTRG.35899	NA	NA	NA	NA	-959,A09-19367
MSTRG.31671.1	A08	124805142	124808044	-	gene_id	MSTRG.31671	NA	NA	NA	NA	-1062,A08-18556
MSTRG.61606.5	D02	59831089	59835965	-	gene_id	MSTRG.61606	NA	NA	NA	NA	-536,D02-17245
MSTRG.68176.1	D04	53025746	53029340	+	gene_id	MSTRG.68176	NA	NA	NA	NA	-1272,D04-6781
MSTRG.106241.2	D13	60607737	60610615	+	gene_id	MSTRG.106241	NA	NA	NA	NA	-941,D13-15877
MSTRG.95330.1	D11	18204208	18207765	-	gene_id	MSTRG.95330	NA	NA	NA	NA	-1883,D11-41169
MSTRG.28917.3	A08	23286428	23287218	-	gene_id	MSTRG.28917	NA	NA	NA	NA	10917,A08-18946
MSTRG.10237.1	A04	267823	268480	-	gene_id	MSTRG.10237	NA	NA	NA	NA	-174,A04-16176
MSTRG.67822.1	D04	47966303	47967772	-	gene_id	MSTRG.67822	NA	NA	NA	NA	-23220,D04-16597
MSTRG.57725.1	D01	45326916	45327695	+	gene_id	MSTRG.57725	NA	NA	NA	NA	-1649,D01-23009
MSTRG.96532.2	D11	51307941	51310237	-	gene_id	MSTRG.96532	NA	NA	NA	NA	-310,D11-29667
MSTRG.90831.2	D10	25936768	25939596	-	gene_id	MSTRG.90831	NA	NA	NA	NA	1032,D10-7753
MSTRG.47052.1	A12	11444972	11450079	+	gene_id	MSTRG.47052	NA	NA	NA	NA	-1393,A12-31125
MSTRG.34683.2	A09	75393971	75395967	+	gene_id	MSTRG.34683	NA	NA	NA	NA	34,A09-1051
MSTRG.105162.1	D13	49262568	49265640	+	gene_id	MSTRG.105162	NA	NA	NA	NA	-1158,D13-14890
MSTRG.23495.1	A07	544340	548353	-	gene_id	MSTRG.23495	NA	NA	NA	NA	-1740,A07-13330
MSTRG.94936.1	D11	14353376	14358287	+	gene_id	MSTRG.94936	NA	NA	NA	NA	-2056,D11-40876
MSTRG.89511.5	D10	4976773	4987747	+	gene_id	MSTRG.89511	NA	NA	NA	NA	-5463,D10-7571
MSTRG.42963.1	A11	16820517	16825214	+	gene_id	MSTRG.42963	NA	NA	NA	NA	-1868,A11-3065
MSTRG.105733.1	D13	56985633	56990056	+	gene_id	MSTRG.105733	NA	NA	NA	NA	-1868,D13-25176
MSTRG.50989.2	A13	2009026	2011504	-	gene_id	MSTRG.50989	NA	NA	NA	NA	-742,A13-27031
MSTRG.87291.1	D09	41508924	41511772	+	gene_id	MSTRG.87291	NA	NA	NA	NA	-1053,D09-20681
MSTRG.103404.1	D13	3411775	3415929	+	gene_id	MSTRG.103404	NA	NA	NA	NA	-1164,D13-10630
MSTRG.59625.4	D02	5037285	5038008	+	gene_id	MSTRG.59625	NA	NA	NA	NA	-13,D02-21931
MSTRG.29993.1	A08	105754329	105757157	+	gene_id	MSTRG.29993	NA	NA	NA	NA	-963,A08-26538
MSTRG.14864.3	A05	15026817	15032056	+	gene_id	MSTRG.14864	NA	NA	NA	NA	-2113,A05-15434
MSTRG.82429.1	D08	18687731	18688906	+	gene_id	MSTRG.82429	NA	NA	NA	NA	18276,D08-18803
MSTRG.10516.1	A04	3752099	3754714	-	gene_id	MSTRG.10516	NA	NA	NA	NA	-6535,A04-8283
MSTRG.58856.1	D01	62608303	62610853	-	gene_id	MSTRG.58856	NA	NA	NA	NA	-1815,D01-23214
MSTRG.89431.4	D10	4413934	4414965	+	gene_id	MSTRG.89431	NA	NA	NA	NA	580,D10-28959
MSTRG.28537.1	A08	9389361	9391205	+	gene_id	MSTRG.28537	NA	NA	NA	NA	-154,A08-23003
MSTRG.64034.1	D03	24193061	24201296	+	gene_id	MSTRG.64034	NA	NA	NA	NA	3730,D03-19943
MSTRG.62919.2	D03	61146	62851	+	gene_id	MSTRG.62919	NA	NA	NA	NA	-1910,D03-22286
MSTRG.95718.2	D11	22619673	22620532	-	gene_id	MSTRG.95718	NA	NA	NA	NA	-843,D11-29790
MSTRG.97955.3	D11	71500522	71503721	-	gene_id	MSTRG.97955	NA	NA	NA	NA	1190,D11-27466
MSTRG.68587.1	D04	56600398	56608787	+	gene_id	MSTRG.68587	NA	NA	NA	NA	693,D04-18973
MSTRG.53079.1	A13	92126562	92132988	-	gene_id	MSTRG.53079	NA	NA	NA	NA	-2774,A13-18313
MSTRG.18516.2	A05	87572510	87574546	+	gene_id	MSTRG.18516	NA	NA	NA	NA	79,A05-59217
MSTRG.81074.1	D08	156974	162315	-	gene_id	MSTRG.81074	NA	NA	NA	NA	2452,D08-35953
MSTRG.104432.1	D13	26006814	26010218	+	gene_id	MSTRG.104432	NA	NA	NA	NA	-450,D13-26916
MSTRG.11770.2	A04	79872595	79874368	-	gene_id	MSTRG.11770	NA	NA	NA	NA	-244,A04-7142
MSTRG.5538.1	A02	92436014	92439068	-	gene_id	MSTRG.5538	NA	NA	NA	NA	-1213,A02-18181
MSTRG.71261.3	D05	14134176	14137445	-	gene_id	MSTRG.71261	NA	NA	NA	NA	-2115,D05-24953
MSTRG.59006.2	D01	63479965	63486238	+	gene_id	MSTRG.59006	NA	NA	NA	NA	1093,D01-21575
MSTRG.1081.2	A01	11646055	11647476	+	gene_id	MSTRG.1081	NA	NA	NA	NA	-350,A01-17879
MSTRG.32262.2	A09	7061219	7065665	-	gene_id	MSTRG.32262	NA	NA	NA	NA	-1951,A09-17260
MSTRG.79350.1	D07	21450972	21452709	-	gene_id	MSTRG.79350	NA	NA	NA	NA	-4592,D07-27278
MSTRG.97904.1	D11	71198002	71198706	+	gene_id	MSTRG.97904	NA	NA	NA	NA	-74,D11-8914
MSTRG.98685.2	D12	4934896	4941189	-	gene_id	MSTRG.98685	NA	NA	NA	NA	-2694,D12-34202
MSTRG.30640.1	A08	116446039	116449105	-	gene_id	MSTRG.30640	NA	NA	NA	NA	-1326,A08-32023
MSTRG.93052.1	D11	1931621	1934316	+	gene_id	MSTRG.93052	NA	NA	NA	NA	-974,D11-30764
MSTRG.22190.1	A06	108967060	108974718	+	gene_id	MSTRG.22190	NA	NA	NA	NA	-3086,A06-9813
MSTRG.12716.2	A05	2397030	2399448	+	gene_id	MSTRG.12716	NA	NA	NA	NA	108,A05-49019
MSTRG.17254.3	A05	34151957	34155936	+	gene_id	MSTRG.17254	NA	NA	NA	NA	-1292,A05-7861
MSTRG.39505.1	A10	104198515	104199205	-	gene_id	MSTRG.39505	NA	NA	NA	NA	-238614,A10-27575
MSTRG.4132.2	A02	5778351	5783359	+	gene_id	MSTRG.4132	NA	NA	NA	NA	-2007,A02-12222
MSTRG.17755.1	A05	42336178	42336650	+	gene_id	MSTRG.17755	NA	NA	NA	NA	387,A05-40042
MSTRG.50609.1	A12	111071124	111079102	-	gene_id	MSTRG.50609	NA	NA	NA	NA	-3550,A12-39905
MSTRG.103760.2	D13	7446296	7448627	+	gene_id	MSTRG.103760	NA	NA	NA	NA	-1342,D13-3200
MSTRG.95012.2	D11	15006145	15008602	-	gene_id	MSTRG.95012	NA	NA	NA	NA	-1933,D11-41728
MSTRG.27601.1	A08	387993	390020	+	gene_id	MSTRG.27601	NA	NA	NA	NA	-513,A08-17390
MSTRG.60615.2	D02	25278851	25282897	+	gene_id	MSTRG.60615	NA	NA	NA	NA	1502,D02-15684
MSTRG.77075.1	D06	68237188	68242005	+	gene_id	MSTRG.77075	NA	NA	NA	NA	-1075,D06-17128
MSTRG.104248.2	D13	18515928	18518414	-	gene_id	MSTRG.104248	NA	NA	NA	NA	-746,D13-21185
MSTRG.80244.1	D07	48726998	48918287	-	gene_id	MSTRG.80244	NA	NA	NA	NA	6635,D07-26595
MSTRG.21186.12	A06	24613459	24614790	+	gene_id	MSTRG.21186	NA	NA	NA	NA	7099,A06-20461
MSTRG.20142.1	A06	2682784	2685493	-	gene_id	MSTRG.20142	NA	NA	NA	NA	-2198,A06-11566
MSTRG.90336.1	D10	14605480	14613172	-	gene_id	MSTRG.90336	NA	NA	NA	NA	-3702,D10-21214
MSTRG.80390.1	D07	51786532	51792047	-	gene_id	MSTRG.80390	NA	NA	NA	NA	-2566,D07-25903
MSTRG.59514.1	D02	4192702	4243911	-	gene_id	MSTRG.59514	NA	NA	NA	NA	23902,D02-27894
MSTRG.44371.1	A11	69015522	69019446	+	gene_id	MSTRG.44371	NA	NA	NA	NA	-1464,A11-22025
MSTRG.31741.1	A08	125181461	125185154	-	gene_id	MSTRG.31741	NA	NA	NA	NA	6605,A08-23262
MSTRG.73201.1	D05	50312245	50312773	-	gene_id	MSTRG.73201	NA	NA	NA	NA	4150,D05-28127
MSTRG.71033.3	D05	12753715	12758337	+	gene_id	MSTRG.71033	NA	NA	NA	NA	875,D05-23593
MSTRG.41517.3	A11	5216830	5219371	-	gene_id	MSTRG.41517	NA	NA	NA	NA	-3107,A11-32833
MSTRG.74153.2	D06	5550484	5553037	+	gene_id	MSTRG.74153	NA	NA	NA	NA	-981,D06-18914
MSTRG.104692.2	D13	37963160	37964737	+	gene_id	MSTRG.104692	NA	NA	NA	NA	1495,D13-27734
MSTRG.46565.1	A12	3160488	3165958	-	gene_id	MSTRG.46565	NA	NA	NA	NA	-2910,A12-23890
MSTRG.41886.1	A11	7306246	7307506	-	gene_id	MSTRG.41886	NA	NA	NA	NA	4680,A11-31357
MSTRG.1995.2	A01	45321342	45324225	-	gene_id	MSTRG.1995	NA	NA	NA	NA	1663,A01-5989
MSTRG.2515.1	A01	98640625	98645785	+	gene_id	MSTRG.2515	NA	NA	NA	NA	-1923,A01-17513
MSTRG.106799.1	D13	64445593	64449200	-	gene_id	MSTRG.106799	NA	NA	NA	NA	714,D13-20695
MSTRG.14535.1	A05	13247368	13252414	-	gene_id	MSTRG.14535	NA	NA	NA	NA	2197,A05-34422
MSTRG.52078.1	A13	37374268	37379299	+	gene_id	MSTRG.52078	NA	NA	NA	NA	54896,A13-29821
MSTRG.42638.1	A11	13648129	13648508	-	gene_id	MSTRG.42638	NA	NA	NA	NA	2847,A11-28493
MSTRG.96949.1	D11	59584377	59584751	+	gene_id	MSTRG.96949	NA	NA	NA	NA	2779,D11-44005
MSTRG.12674.1	A05	2152466	2172044	-	gene_id	MSTRG.12674	NA	NA	NA	NA	516,A05-35046
MSTRG.49544.1	A12	104429622	104433990	-	gene_id	MSTRG.49544	NA	NA	NA	NA	2804,A12-37579
MSTRG.43348.1	A11	21726071	21726661	+	gene_id	MSTRG.43348	NA	NA	NA	NA	-947,A11-50103
MSTRG.33309.1	A09	61156403	61160091	+	gene_id	MSTRG.33309	NA	NA	NA	NA	-1334,A09-32646
MSTRG.106803.1	D13	64485118	64486025	+	gene_id	MSTRG.106803	NA	NA	NA	NA	2045,D13-14530
MSTRG.80193.1	D07	46979378	46985008	+	gene_id	MSTRG.80193	NA	NA	NA	NA	1251,D07-18049
MSTRG.78794.1	D07	13473415	13475807	+	gene_id	MSTRG.78794	NA	NA	NA	NA	863,D07-13150
MSTRG.1644.1	A01	22903242	22905032	-	gene_id	MSTRG.1644	NA	NA	NA	NA	-418,A01-14576
MSTRG.100431.1	D12	48505053	48507046	+	gene_id	MSTRG.100431	NA	NA	NA	NA	13938,D12-25039
MSTRG.39114.1	A10	85487786	85489608	-	gene_id	MSTRG.39114	NA	NA	NA	NA	-2192,A10-14067
MSTRG.3982.1	A02	3797215	3800723	+	gene_id	MSTRG.3982	NA	NA	NA	NA	-2817,A02-14895
MSTRG.31531.4	A08	123876618	123879811	+	gene_id	MSTRG.31531	NA	NA	NA	NA	-2840,A08-21197
MSTRG.83913.1	D08	56030455	56033226	+	gene_id	MSTRG.83913	NA	NA	NA	NA	852,D08-36192
MSTRG.66304.1	D04	6204323	6209627	+	gene_id	MSTRG.66304	NA	NA	NA	NA	-2068,D04-21729
MSTRG.50598.1	A12	111096855	111097581	+	gene_id	MSTRG.50598	NA	NA	NA	NA	-539,A12-19475
MSTRG.83065.1	D08	43796626	43798062	+	gene_id	MSTRG.83065	NA	NA	NA	NA	-197,D08-2767
MSTRG.25216.1	A07	18814958	18818537	-	gene_id	MSTRG.25216	NA	NA	NA	NA	1108,A07-23604
MSTRG.19216.1	A05	109129453	109134841	-	gene_id	MSTRG.19216	NA	NA	NA	NA	-2333,A05-21931
MSTRG.26388.2	A07	59472177	59478765	-	gene_id	MSTRG.26388	NA	NA	NA	NA	-2623,A07-21511
MSTRG.8915.1	A03	101240660	101248891	-	gene_id	MSTRG.8915	NA	NA	NA	NA	-46658,A03-9754
MSTRG.50465.1	A12	110222490	110224720	+	gene_id	MSTRG.50465	NA	NA	NA	NA	-76,A12-31708
MSTRG.77567.1	D07	2427260	2434011	+	gene_id	MSTRG.77567	NA	NA	NA	NA	-2866,D07-29471
MSTRG.51118.1	A13	3244819	3249983	+	gene_id	MSTRG.51118	NA	NA	NA	NA	54,A13-4519
MSTRG.17365.1	A05	35415463	35416836	-	gene_id	MSTRG.17365	NA	NA	NA	NA	-499,A05-42433
MSTRG.101799.1	D12	61837470	61841768	+	gene_id	MSTRG.101799	NA	NA	NA	NA	925,D12-26513
MSTRG.45845.1	A11	124443984	124446456	-	gene_id	MSTRG.45845	NA	NA	NA	NA	-1315,A11-24042
MSTRG.37172.4	A10	4455427	4476737	-	gene_id	MSTRG.37172	NA	NA	NA	NA	-9660,A10-21091
MSTRG.99153.1	D12	12359428	12373848	-	gene_id	MSTRG.99153	NA	NA	NA	NA	-6293,D12-35085
MSTRG.29244.2	A08	61730138	61735294	-	gene_id	MSTRG.29244	NA	NA	NA	NA	-2391,A08-25669
MSTRG.85570.1	D09	6513645	6516047	-	gene_id	MSTRG.85570	NA	NA	NA	NA	776,D09-6431
MSTRG.94986.1	D11	14714306	14717190	+	gene_id	MSTRG.94986	NA	NA	NA	NA	5294,D11-33875
MSTRG.51769.1	A13	14682431	14685380	-	gene_id	MSTRG.51769	NA	NA	NA	NA	-964,A13-23577
MSTRG.66176.1	D04	5064689	5069914	-	gene_id	MSTRG.66176	NA	NA	NA	NA	-2222,D04-11714
MSTRG.84147.1	D08	59000637	59008507	-	gene_id	MSTRG.84147	NA	NA	NA	NA	-2393,D08-19242
MSTRG.81979.1	D08	7495285	7497821	-	gene_id	MSTRG.81979	NA	NA	NA	NA	1821,D08-27870
MSTRG.79463.1	D07	23265959	23266610	+	gene_id	MSTRG.79463	NA	NA	NA	NA	1669,D07-13853
MSTRG.24524.1	A07	8817774	8821225	+	gene_id	MSTRG.24524	NA	NA	NA	NA	-6736,A07-17777
MSTRG.16532.2	A05	26418780	26422206	-	gene_id	MSTRG.16532	NA	NA	NA	NA	-1298,A05-65296
MSTRG.73662.3	D06	788390	792910	+	gene_id	MSTRG.73662	NA	NA	NA	NA	-3397,D06-4895
MSTRG.65358.1	D03	52835916	52836871	+	gene_id	MSTRG.65358	NA	NA	NA	NA	4825,D03-8663
MSTRG.37316.1	A10	5616859	5620531	+	gene_id	MSTRG.37316	NA	NA	NA	NA	260,A10-30282
MSTRG.33297.1	A09	61081641	61081870	-	gene_id	MSTRG.33297	NA	NA	NA	NA	-2335,A09-22945
MSTRG.9939.1	A03	114900470	114910723	-	gene_id	MSTRG.9939	NA	NA	NA	NA	-4404,A03-18848
MSTRG.51693.3	A13	13461775	13467582	-	gene_id	MSTRG.51693	NA	NA	NA	NA	2446,A13-22071
MSTRG.57380.1	D01	27899250	27899581	+	gene_id	MSTRG.57380	NA	NA	NA	NA	437,D01-15286
MSTRG.6034.1	A02	103571665	103572610	-	gene_id	MSTRG.6034	NA	NA	NA	NA	-2075,A02-11996
MSTRG.21147.11	A06	21407530	21414312	+	gene_id	MSTRG.21147	NA	NA	NA	NA	-90,A06-14980
MSTRG.7146.3	A03	7558760	7572514	-	gene_id	MSTRG.7146	NA	NA	NA	NA	2627,A03-14801
MSTRG.51709.1	A13	13724201	13726476	+	gene_id	MSTRG.51709	NA	NA	NA	NA	-967,A13-24830
MSTRG.17919.1	A05	47448018	47449949	+	gene_id	MSTRG.17919	NA	NA	NA	NA	1437,A05-38272
MSTRG.81895.1	D08	6448764	6450764	-	gene_id	MSTRG.81895	NA	NA	NA	NA	-1247,D08-20342
MSTRG.87315.1	D09	41685187	41691582	-	gene_id	MSTRG.87315	NA	NA	NA	NA	-1618,D09-17606
MSTRG.102197.1	D12	64518516	64521853	-	gene_id	MSTRG.102197	NA	NA	NA	NA	-1356,D12-25439
MSTRG.82513.3	D08	23306259	23310095	-	gene_id	MSTRG.82513	NA	NA	NA	NA	2050,D08-32876
MSTRG.106207.2	D13	60356112	60359842	+	gene_id	MSTRG.106207	NA	NA	NA	NA	-1211,D13-14907
MSTRG.39143.3	A10	86017746	86023012	-	gene_id	MSTRG.39143	NA	NA	NA	NA	-2176,A10-20806
MSTRG.13357.1	A05	6394385	6399376	-	gene_id	MSTRG.13357	NA	NA	NA	NA	-1913,A05-53454
MSTRG.2518.1	A01	98907752	98909837	-	gene_id	MSTRG.2518	NA	NA	NA	NA	-122,A01-18654
MSTRG.68627.3	D04	56775868	56778930	-	gene_id	MSTRG.68627	NA	NA	NA	NA	-1268,D04-9456
MSTRG.23990.2	A07	3971838	3972545	-	gene_id	MSTRG.23990	NA	NA	NA	NA	-5280,A07-334
MSTRG.98151.1	D12	417725	420587	-	gene_id	MSTRG.98151	NA	NA	NA	NA	-21,D12-47317
MSTRG.41526.1	A11	5277901	5280612	+	gene_id	MSTRG.41526	NA	NA	NA	NA	809,A11-32834
MSTRG.15729.2	A05	20827113	20830185	+	gene_id	MSTRG.15729	NA	NA	NA	NA	-223,A05-40677
MSTRG.18595.1	A05	89533644	89534580	-	gene_id	MSTRG.18595	NA	NA	NA	NA	1260,A05-65879
MSTRG.85766.1	D09	11150955	11154442	-	gene_id	MSTRG.85766	NA	NA	NA	NA	-1490,D09-13656
MSTRG.8070.1	A03	49880394	49886643	+	gene_id	MSTRG.8070	NA	NA	NA	NA	-2564,A03-30720
MSTRG.50803.1	A13	610259	613510	+	gene_id	MSTRG.50803	NA	NA	NA	NA	-1435,A13-22575
MSTRG.24132.1	A07	5189664	5192042	+	gene_id	MSTRG.24132	NA	NA	NA	NA	-1047,A07-18497
MSTRG.18515.1	A05	87320135	87322280	-	gene_id	MSTRG.18515	NA	NA	NA	NA	-975,A05-54361
MSTRG.8671.1	A03	92641275	92646353	+	gene_id	MSTRG.8671	NA	NA	NA	NA	-2054,A03-21096
MSTRG.57601.1	D01	41670768	41672646	+	gene_id	MSTRG.57601	NA	NA	NA	NA	3,D01-17400
MSTRG.34246.1	A09	72068320	72075492	+	gene_id	MSTRG.34246	NA	NA	NA	NA	-3125,A09-37406
MSTRG.57520.1	D01	37489041	37492311	+	gene_id	MSTRG.57520	NA	NA	NA	NA	-1325,D01-29962
MSTRG.26460.3	A07	77584131	77587652	+	gene_id	MSTRG.26460	NA	NA	NA	NA	-1088,A07-26451
MSTRG.60713.1	D02	29712641	29718065	-	gene_id	MSTRG.60713	NA	NA	NA	NA	-2379,D02-19296
MSTRG.35728.1	A09	82099739	82109970	+	gene_id	MSTRG.35728	NA	NA	NA	NA	-1519,A09-24609
MSTRG.28754.1	A08	14835467	14836922	-	gene_id	MSTRG.28754	NA	NA	NA	NA	46912,A08-18421
MSTRG.47792.1	A12	79310635	79314113	+	gene_id	MSTRG.47792	NA	NA	NA	NA	3192,A12-27465
MSTRG.69590.1	D05	4353554	4360411	-	gene_id	MSTRG.69590	NA	NA	NA	NA	-2995,D05-17653
MSTRG.32503.1	A09	15117740	15123391	-	gene_id	MSTRG.32503	NA	NA	NA	NA	-2461,A09-25322
MSTRG.14127.1	A05	10883935	10885012	+	gene_id	MSTRG.14127	NA	NA	NA	NA	-1349,A05-29024
MSTRG.3909.1	A02	3060065	3066820	+	gene_id	MSTRG.3909	NA	NA	NA	NA	61145,A02-2600
MSTRG.17486.2	A05	37027581	37030746	+	gene_id	MSTRG.17486	NA	NA	NA	NA	-1204,A05-43608
MSTRG.27169.2	A07	94744243	94747585	+	gene_id	MSTRG.27169	NA	NA	NA	NA	-1000,A07-1559
MSTRG.67548.1	D04	42499706	42500431	+	gene_id	MSTRG.67548	NA	NA	NA	NA	-1579,D04-24263
MSTRG.21688.1	A06	49018230	49020939	+	gene_id	MSTRG.21688	NA	NA	NA	NA	-1469,A06-16881
MSTRG.21527.1	A06	38388480	38391574	+	gene_id	MSTRG.21527	NA	NA	NA	NA	1128,A06-10793
MSTRG.62182.1	D02	67412261	67413432	-	gene_id	MSTRG.62182	NA	NA	NA	NA	-4733,D02-18002
MSTRG.81377.1	D08	2176697	2178310	-	gene_id	MSTRG.81377	NA	NA	NA	NA	22091,D08-25178
MSTRG.100878.1	D12	53644219	53646945	-	gene_id	MSTRG.100878	NA	NA	NA	NA	-1026,D12-27252
MSTRG.52985.1	A13	89862374	89870376	+	gene_id	MSTRG.52985	NA	NA	NA	NA	-3550,A13-2888
MSTRG.52663.1	A13	72668605	72671572	+	gene_id	MSTRG.52663	NA	NA	NA	NA	-1242,A13-10967
MSTRG.104184.1	D13	15884880	15890402	+	gene_id	MSTRG.104184	NA	NA	NA	NA	-2361,D13-18363
MSTRG.16530.1	A05	26445118	26448340	+	gene_id	MSTRG.16530	NA	NA	NA	NA	290,A05-32628
MSTRG.40161.2	A10	115919609	115923224	-	gene_id	MSTRG.40161	NA	NA	NA	NA	9787,A10-19517
MSTRG.100238.2	D12	46241597	46244362	-	gene_id	MSTRG.100238	NA	NA	NA	NA	539,D12-29017
MSTRG.29591.1	A08	93354765	93355424	+	gene_id	MSTRG.29591	NA	NA	NA	NA	-213,A08-25527
MSTRG.16653.2	A05	27402360	27405050	-	gene_id	MSTRG.16653	NA	NA	NA	NA	97,A05-35004
MSTRG.57527.1	D01	37912479	37916751	-	gene_id	MSTRG.57527	NA	NA	NA	NA	-1626,D01-29170
MSTRG.92682.11	D11	9299	22196	+	gene_id	MSTRG.92682	NA	NA	NA	NA	-3031,D11-52462
MSTRG.6622.1	A03	1969716	1972052	+	gene_id	MSTRG.6622	NA	NA	NA	NA	642,A03-13856
MSTRG.87033.2	D09	39373940	39380532	-	gene_id	MSTRG.87033	NA	NA	NA	NA	-2891,D09-19667
MSTRG.106059.1	D13	59432675	59437133	-	gene_id	MSTRG.106059	NA	NA	NA	NA	-1813,D13-24410
MSTRG.21714.2	A06	51348520	51363657	+	gene_id	MSTRG.21714	NA	NA	NA	NA	-7116,A06-10083
MSTRG.6743.5	A03	3453339	3455152	+	gene_id	MSTRG.6743	NA	NA	NA	NA	950,A03-10959
MSTRG.103306.1	D13	2584820	2590159	+	gene_id	MSTRG.103306	NA	NA	NA	NA	-45,D13-21946
MSTRG.53836.1	A13	105184796	105194215	+	gene_id	MSTRG.53836	NA	NA	NA	NA	-4306,A13-31546
MSTRG.51216.1	A13	3961520	3964760	+	gene_id	MSTRG.51216	NA	NA	NA	NA	-797,A13-4901
MSTRG.89211.3	D10	2997160	3001154	-	gene_id	MSTRG.89211	NA	NA	NA	NA	-2437,D10-26452
MSTRG.75028.1	D06	19271575	19278119	+	gene_id	MSTRG.75028	NA	NA	NA	NA	-2707,D06-24882
MSTRG.6082.1	A02	104311060	104314561	+	gene_id	MSTRG.6082	NA	NA	NA	NA	-1641,A02-14867
MSTRG.65292.1	D03	52170589	52190839	+	gene_id	MSTRG.65292	NA	NA	NA	NA	-9798,D03-17787
MSTRG.17364.1	A05	35415442	35416831	+	gene_id	MSTRG.17364	NA	NA	NA	NA	512,A05-42433
MSTRG.18763.1	A05	102137676	102139056	+	gene_id	MSTRG.18763	NA	NA	NA	NA	46,A05-31662
MSTRG.12902.1	A05	3276807	3280599	-	gene_id	MSTRG.12902	NA	NA	NA	NA	-23,A05-39924
MSTRG.60188.1	D02	12218381	12219208	+	gene_id	MSTRG.60188	NA	NA	NA	NA	-5926,D02-15246
MSTRG.50540.1	A12	110675747	110678924	-	gene_id	MSTRG.50540	NA	NA	NA	NA	1121,A12-28584
MSTRG.10030.1	A03	115472056	115476565	+	gene_id	MSTRG.10030	NA	NA	NA	NA	-135,A03-3005
MSTRG.33432.1	A09	62586743	62588535	+	gene_id	MSTRG.33432	NA	NA	NA	NA	306,A09-30902
MSTRG.101988.4	D12	63130421	63131823	-	gene_id	MSTRG.101988	NA	NA	NA	NA	-704,D12-14877
MSTRG.72533.1	D05	34493991	34496571	+	gene_id	MSTRG.72533	NA	NA	NA	NA	850,D05-25073
MSTRG.57432.3	D01	28894134	28895008	-	gene_id	MSTRG.57432	NA	NA	NA	NA	-10,D01-5922
MSTRG.10612.3	A04	5807986	5810241	+	gene_id	MSTRG.10612	NA	NA	NA	NA	-521,A04-16904
MSTRG.92617.4	D10	67677375	67678055	+	gene_id	MSTRG.92617	NA	NA	NA	NA	-443,D10-7695
MSTRG.22893.3	A06	124663803	124668669	-	gene_id	MSTRG.22893	NA	NA	NA	NA	-2252,A06-22103
MSTRG.92303.1	D10	64124504	64126203	+	gene_id	MSTRG.92303	NA	NA	NA	NA	-16537,D10-27762
MSTRG.91147.2	D10	36386792	36394470	+	gene_id	MSTRG.91147	NA	NA	NA	NA	-3373,D10-17314
MSTRG.12415.8	A05	486489	488438	+	gene_id	MSTRG.12415	NA	NA	NA	NA	2137,A05-38934
MSTRG.27896.2	A08	2391834	2395863	-	gene_id	MSTRG.27896	NA	NA	NA	NA	-1510,A08-28168
MSTRG.83458.4	D08	50396958	50406314	-	gene_id	MSTRG.83458	NA	NA	NA	NA	4270,D08-17839
MSTRG.34608.2	A09	74826380	74834352	-	gene_id	MSTRG.34608	NA	NA	NA	NA	1178,A09-23085
MSTRG.56791.3	D01	13558034	13570524	+	gene_id	MSTRG.56791	NA	NA	NA	NA	-5047,D01-23957
MSTRG.23417.1	A07	71302	74139	-	gene_id	MSTRG.23417	NA	NA	NA	NA	-1266,A07-30286
MSTRG.75084.1	D06	20002539	20009093	-	gene_id	MSTRG.75084	NA	NA	NA	NA	-3357,D06-16429
MSTRG.45794.2	A11	123868770	123871850	-	gene_id	MSTRG.45794	NA	NA	NA	NA	1534,A11-2417
MSTRG.11011.1	A04	21384022	21389537	-	gene_id	MSTRG.11011	NA	NA	NA	NA	-2170,A04-11383
MSTRG.101140.2	D12	56191055	56192473	+	gene_id	MSTRG.101140	NA	NA	NA	NA	915,D12-30520
MSTRG.64815.1	D03	46707672	46711086	+	gene_id	MSTRG.64815	NA	NA	NA	NA	-1338,D03-13135
MSTRG.75317.1	D06	25141637	25142376	-	gene_id	MSTRG.75317	NA	NA	NA	NA	-17862,D06-23233
MSTRG.9264.1	A03	108326776	108332223	-	gene_id	MSTRG.9264	NA	NA	NA	NA	2226,A03-29502
MSTRG.94550.2	D11	11510703	11518426	+	gene_id	MSTRG.94550	NA	NA	NA	NA	8334,D11-45570
MSTRG.50456.1	A12	110077797	110085759	-	gene_id	MSTRG.50456	NA	NA	NA	NA	-1971,A12-21144
MSTRG.28773.1	A08	15823079	15828812	-	gene_id	MSTRG.28773	NA	NA	NA	NA	-2332,A08-37003
MSTRG.82509.1	D08	23146496	23149693	+	gene_id	MSTRG.82509	NA	NA	NA	NA	-1697,D08-20721
MSTRG.99914.2	D12	37013916	37016156	-	gene_id	MSTRG.99914	NA	NA	NA	NA	-655,D12-30987
MSTRG.78782.1	D07	13407069	13410342	-	gene_id	MSTRG.78782	NA	NA	NA	NA	-1240,D07-13327
MSTRG.40370.2	A10	118830983	118832702	-	gene_id	MSTRG.40370	NA	NA	NA	NA	245,A10-3520
MSTRG.86674.2	D09	35852949	35855020	+	gene_id	MSTRG.86674	NA	NA	NA	NA	637,D09-8267
MSTRG.81513.1	D08	2979572	2981819	-	gene_id	MSTRG.81513	NA	NA	NA	NA	351,D08-5068
MSTRG.65562.1	D03	55036886	55038147	-	gene_id	MSTRG.65562	NA	NA	NA	NA	376,D03-22606
MSTRG.26178.6	A07	47463609	47469518	+	gene_id	MSTRG.26178	NA	NA	NA	NA	-8876,A07-27751
MSTRG.101290.2	D12	57611012	57622043	+	gene_id	MSTRG.101290	NA	NA	NA	NA	-258,D12-42541
MSTRG.17675.1	A05	40335460	40342390	+	gene_id	MSTRG.17675	NA	NA	NA	NA	-258,A05-35294
MSTRG.17824.2	A05	43925010	43931569	-	gene_id	MSTRG.17824	NA	NA	NA	NA	-2637,A05-69866
MSTRG.99123.1	D12	12099483	12101879	-	gene_id	MSTRG.99123	NA	NA	NA	NA	-738,D12-42051
MSTRG.86924.1	D09	38396284	38398653	+	gene_id	MSTRG.86924	NA	NA	NA	NA	-3161,D09-19768
MSTRG.71839.1	D05	18875918	18881040	+	gene_id	MSTRG.71839	NA	NA	NA	NA	-2223,D05-42857
MSTRG.5497.2	A02	86303696	86321891	+	gene_id	MSTRG.5497	NA	NA	NA	NA	-8793,A02-6292
MSTRG.71517.1	D05	15939881	15949310	-	gene_id	MSTRG.71517	NA	NA	NA	NA	-10147,D05-30365
MSTRG.101466.1	D12	59141867	59156163	-	gene_id	MSTRG.101466	NA	NA	NA	NA	8357,D12-23474
MSTRG.71421.2	D05	15241252	15250662	-	gene_id	MSTRG.71421	NA	NA	NA	NA	-4211,D05-40861
MSTRG.49277.2	A12	101980992	101985395	+	gene_id	MSTRG.49277	NA	NA	NA	NA	2089,A12-15519
MSTRG.14497.9	A05	13036762	13039697	+	gene_id	MSTRG.14497	NA	NA	NA	NA	-1289,A05-47537
MSTRG.76686.2	D06	64777241	64781558	-	gene_id	MSTRG.76686	NA	NA	NA	NA	-1764,D06-21443
MSTRG.28318.1	A08	6229292	6229601	+	gene_id	MSTRG.28318	NA	NA	NA	NA	-4608,A08-22373
MSTRG.103975.15	D13	10369564	10371345	+	gene_id	MSTRG.103975	NA	NA	NA	NA	-3125,D13-21068
MSTRG.103451.3	D13	3725965	3731929	-	gene_id	MSTRG.103451	NA	NA	NA	NA	-2453,D13-19000
MSTRG.36010.1	A09	83839675	83840995	-	gene_id	MSTRG.36010	NA	NA	NA	NA	-1089,A09-27623
MSTRG.25133.1	A07	17356215	17359357	-	gene_id	MSTRG.25133	NA	NA	NA	NA	1111,A07-19906
MSTRG.76578.2	D06	63529448	63532704	+	gene_id	MSTRG.76578	NA	NA	NA	NA	-1194,D06-20605
MSTRG.39740.1	A10	108956599	108957984	+	gene_id	MSTRG.39740	NA	NA	NA	NA	46,A10-28721
MSTRG.8724.1	A03	93466869	93478239	+	gene_id	MSTRG.8724	NA	NA	NA	NA	-5072,A03-8261
MSTRG.100099.1	D12	44216830	44224552	-	gene_id	MSTRG.100099	NA	NA	NA	NA	-3291,D12-30310
MSTRG.59278.5	D02	1691824	1695102	-	gene_id	MSTRG.59278	NA	NA	NA	NA	7295,D02-13226
MSTRG.41381.1	A11	4233555	4236226	-	gene_id	MSTRG.41381	NA	NA	NA	NA	6,A11-10818
MSTRG.97344.1	D11	63658968	63668600	+	gene_id	MSTRG.97344	NA	NA	NA	NA	-10885,D11-39905
MSTRG.6496.1	A03	791081	791890	+	gene_id	MSTRG.6496	NA	NA	NA	NA	-2907,A03-14085
MSTRG.54924.1	Contig1164	520	14427	-	gene_id	MSTRG.54924	NA	NA	NA	NA
MSTRG.31521.1	A08	123700717	123703834	+	gene_id	MSTRG.31521	NA	NA	NA	NA	-1839,A08-13989
MSTRG.53903.1	A13	105706936	105708187	-	gene_id	MSTRG.53903	NA	NA	NA	NA	770,A13-17828
MSTRG.72492.1	D05	30043087	30047858	-	gene_id	MSTRG.72492	NA	NA	NA	NA	1634,D05-14255
MSTRG.28492.1	A08	8403604	8404817	-	gene_id	MSTRG.28492	NA	NA	NA	NA	-378,A08-12858
MSTRG.7756.1	A03	23166729	23170620	-	gene_id	MSTRG.7756	NA	NA	NA	NA	-1454,A03-22194
MSTRG.59895.1	D02	7795259	7805207	+	gene_id	MSTRG.59895	NA	NA	NA	NA	-4609,D02-22048
MSTRG.35136.3	A09	78393497	78395073	-	gene_id	MSTRG.35136	NA	NA	NA	NA	917,A09-23972
MSTRG.34768.1	A09	75777769	75798980	+	gene_id	MSTRG.34768	NA	NA	NA	NA	17106,A09-28084
MSTRG.19277.1	A05	110251759	110256736	-	gene_id	MSTRG.19277	NA	NA	NA	NA	1593,A05-58858
MSTRG.18565.9	A05	88630946	88640058	-	gene_id	MSTRG.18565	NA	NA	NA	NA	-28,A05-73275
MSTRG.349.1	A01	1955441	1963047	+	gene_id	MSTRG.349	NA	NA	NA	NA	154,A01-16580
MSTRG.98661.1	D12	4666648	4671586	+	gene_id	MSTRG.98661	NA	NA	NA	NA	-1986,D12-49213
MSTRG.61219.1	D02	49658124	49659094	-	gene_id	MSTRG.61219	NA	NA	NA	NA	-9119,D02-15318
MSTRG.99016.1	D12	9630985	9633603	-	gene_id	MSTRG.99016	NA	NA	NA	NA	-140,D12-26072
MSTRG.16361.1	A05	25230500	25231815	+	gene_id	MSTRG.16361	NA	NA	NA	NA	-297,A05-34882
MSTRG.93815.1	D11	6915052	6916374	+	gene_id	MSTRG.93815	NA	NA	NA	NA	-89,D11-32588
MSTRG.26511.1	A07	80264593	80267549	+	gene_id	MSTRG.26511	NA	NA	NA	NA	-1087,A07-15461
MSTRG.62662.2	D02	70572525	70576350	-	gene_id	MSTRG.62662	NA	NA	NA	NA	-1538,D02-26526
MSTRG.68862.1	D05	571484	573828	+	gene_id	MSTRG.68862	NA	NA	NA	NA	-166,D05-26801
MSTRG.103371.1	D13	3121492	3124197	-	gene_id	MSTRG.103371	NA	NA	NA	NA	1225,D13-22168
MSTRG.46767.1	A12	6663104	6665235	-	gene_id	MSTRG.46767	NA	NA	NA	NA	-1337,A12-22327
MSTRG.43493.1	A11	23790082	23790961	-	gene_id	MSTRG.43493	NA	NA	NA	NA	-34,A11-32898
MSTRG.39381.4	A10	98496628	98504670	-	gene_id	MSTRG.39381	NA	NA	NA	NA	603,A10-17440
MSTRG.78053.1	D07	5997540	5998547	-	gene_id	MSTRG.78053	NA	NA	NA	NA	-100,D07-6251
MSTRG.73545.1	D06	72232	75569	+	gene_id	MSTRG.73545	NA	NA	NA	NA	-1235,D06-20629
MSTRG.11201.1	A04	52615835	52618044	-	gene_id	MSTRG.11201	NA	NA	NA	NA	-663,A04-10068
MSTRG.64329.1	D03	37754975	37755927	+	gene_id	MSTRG.64329	NA	NA	NA	NA	185,D03-17642
MSTRG.53139.1	A13	92987362	92993436	-	gene_id	MSTRG.53139	NA	NA	NA	NA	-2678,A13-26723
MSTRG.24518.2	A07	8745389	8750692	-	gene_id	MSTRG.24518	NA	NA	NA	NA	-2385,A07-10247
MSTRG.17322.2	A05	34921530	34926129	-	gene_id	MSTRG.17322	NA	NA	NA	NA	-1867,A05-43997
MSTRG.65650.1	D03	55758547	55761349	+	gene_id	MSTRG.65650	NA	NA	NA	NA	-972,D03-27313
MSTRG.1967.1	A01	38630281	38633791	-	gene_id	MSTRG.1967	NA	NA	NA	NA	-1321,A01-27839
MSTRG.53499.2	A13	100115329	100123131	+	gene_id	MSTRG.53499	NA	NA	NA	NA	-3548,A13-14000
MSTRG.28322.1	A08	6294164	6299273	+	gene_id	MSTRG.28322	NA	NA	NA	NA	-2204,A08-32161
MSTRG.76531.1	D06	63119787	63121613	+	gene_id	MSTRG.76531	NA	NA	NA	NA	423,D06-16176
MSTRG.7345.1	A03	10682159	10684433	-	gene_id	MSTRG.7345	NA	NA	NA	NA	-699,A03-27623
MSTRG.64191.2	D03	33729154	33731478	-	gene_id	MSTRG.64191	NA	NA	NA	NA	-895,D03-11462
MSTRG.2817.2	A01	104242697	104244888	+	gene_id	MSTRG.2817	NA	NA	NA	NA	-643,A01-3971
MSTRG.65463.1	D03	53871818	53874224	-	gene_id	MSTRG.65463	NA	NA	NA	NA	-11789,D03-21919
MSTRG.103962.1	D13	10780180	11022861	-	gene_id	MSTRG.103962	NA	NA	NA	NA	201801,D13-12670
MSTRG.23871.4	A07	3022081	3028077	-	gene_id	MSTRG.23871	NA	NA	NA	NA	-2961,A07-27834
MSTRG.23578.2	A07	1223966	1226880	-	gene_id	MSTRG.23578	NA	NA	NA	NA	-2244,A07-16331
MSTRG.105877.1	D13	58060330	58064661	-	gene_id	MSTRG.105877	NA	NA	NA	NA	-1756,D13-23475
MSTRG.51456.2	A13	6396953	6401488	-	gene_id	MSTRG.51456	NA	NA	NA	NA	2196,A13-5065
MSTRG.77231.2	D07	192129	198369	+	gene_id	MSTRG.77231	NA	NA	NA	NA	-2609,D07-7680
MSTRG.17767.1	A05	42665219	42669524	-	gene_id	MSTRG.17767	NA	NA	NA	NA	1963,A05-31435
MSTRG.88742.1	D10	224659	227681	+	gene_id	MSTRG.88742	NA	NA	NA	NA	-1078,D10-10037
MSTRG.25499.1	A07	23317674	23328405	-	gene_id	MSTRG.25499	NA	NA	NA	NA	-4943,A07-21496
MSTRG.100849.1	D12	53267773	53269397	+	gene_id	MSTRG.100849	NA	NA	NA	NA	2933,D12-24686
MSTRG.60404.1	D02	17563338	17565747	+	gene_id	MSTRG.60404	NA	NA	NA	NA	-769,D02-17354
MSTRG.29721.7	A08	99717219	99719795	-	gene_id	MSTRG.29721	NA	NA	NA	NA	-500,A08-16145
MSTRG.106720.1	D13	64052130	64055206	-	gene_id	MSTRG.106720	NA	NA	NA	NA	-751,D13-20915
MSTRG.53951.1	A13	106328969	106332908	-	gene_id	MSTRG.53951	NA	NA	NA	NA	-1540,A13-24570
MSTRG.37029.2	A10	3686637	3688074	+	gene_id	MSTRG.37029	NA	NA	NA	NA	-2787,A10-15938
MSTRG.20758.1	A06	10756891	10761748	+	gene_id	MSTRG.20758	NA	NA	NA	NA	1889,A06-13748
MSTRG.91806.1	D10	56470760	56472329	+	gene_id	MSTRG.91806	NA	NA	NA	NA	-456,D10-11446
MSTRG.21726.1	A06	50490739	50502917	-	gene_id	MSTRG.21726	NA	NA	NA	NA	-5602,A06-12386
MSTRG.76062.1	D06	55426036	55426713	+	gene_id	MSTRG.76062	NA	NA	NA	NA	181,D06-10471
MSTRG.52259.12	A13	49920279	49932687	-	gene_id	MSTRG.52259	NA	NA	NA	NA	-5796,A13-18036
MSTRG.62589.3	D02	70160319	70164395	+	gene_id	MSTRG.62589	NA	NA	NA	NA	-5721,D02-20896
MSTRG.60311.1	D02	14743976	14746416	-	gene_id	MSTRG.60311	NA	NA	NA	NA	-353,D02-12433
MSTRG.61078.1	D02	45857941	45861290	-	gene_id	MSTRG.61078	NA	NA	NA	NA	-1651,D02-16245
MSTRG.25951.2	A07	33910709	33914417	+	gene_id	MSTRG.25951	NA	NA	NA	NA	-2931,A07-19240
MSTRG.70979.1	D05	12451512	12455333	-	gene_id	MSTRG.70979	NA	NA	NA	NA	1454,D05-26125
MSTRG.58214.2	D01	56092464	56154254	+	gene_id	MSTRG.58214	NA	NA	NA	NA	9886,D01-23356
MSTRG.95717.3	D11	22632278	22635207	+	gene_id	MSTRG.95717	NA	NA	NA	NA	986,D11-21777
MSTRG.50491.3	A12	110174151	110177748	+	gene_id	MSTRG.50491	NA	NA	NA	NA	-2589,A12-22026
MSTRG.38273.6	A10	22751323	22752478	+	gene_id	MSTRG.38273	NA	NA	NA	NA	2475,A10-20308
MSTRG.74708.1	D06	12995726	12997740	+	gene_id	MSTRG.74708	NA	NA	NA	NA	379,D06-25948
MSTRG.47081.2	A12	12923805	12925308	+	gene_id	MSTRG.47081	NA	NA	NA	NA	5501,A12-40375
MSTRG.34488.1	A09	74190048	74190687	-	gene_id	MSTRG.34488	NA	NA	NA	NA	-595,A09-26125
MSTRG.3274.1	A01	109804223	109809261	+	gene_id	MSTRG.3274	NA	NA	NA	NA	-1997,A01-9238
MSTRG.69143.3	D05	2036591	2038449	-	gene_id	MSTRG.69143	NA	NA	NA	NA	1870,D05-27749
MSTRG.54387.1	A13	109344918	109345576	-	gene_id	MSTRG.54387	NA	NA	NA	NA	-6097,A13-14159
MSTRG.19446.2	A05	112319754	112324182	+	gene_id	MSTRG.19446	NA	NA	NA	NA	-4726,A05-44491
MSTRG.5482.2	A02	86341370	86342695	+	gene_id	MSTRG.5482	NA	NA	NA	NA	237,A02-5484
MSTRG.20642.1	A06	8762059	8766345	+	gene_id	MSTRG.20642	NA	NA	NA	NA	-1746,A06-16066
MSTRG.40794.1	A11	802736	807843	-	gene_id	MSTRG.40794	NA	NA	NA	NA	-2003,A11-30504
MSTRG.19234.1	A05	109638770	109642198	+	gene_id	MSTRG.19234	NA	NA	NA	NA	1266,A05-53705
MSTRG.92037.1	D10	60415233	60424812	+	gene_id	MSTRG.92037	NA	NA	NA	NA	-4178,D10-14332
MSTRG.86930.1	D09	38430532	38436208	+	gene_id	MSTRG.86930	NA	NA	NA	NA	-3170,D09-23431
MSTRG.76935.2	D06	67367184	67370641	-	gene_id	MSTRG.76935	NA	NA	NA	NA	-1395,D06-13920
MSTRG.34340.3	A09	73118273	73121706	+	gene_id	MSTRG.34340	NA	NA	NA	NA	-729,A09-5585
MSTRG.46009.1	A11	125351443	125354517	-	gene_id	MSTRG.46009	NA	NA	NA	NA	-2132,A11-42610
MSTRG.15537.1	A05	19333551	19336204	-	gene_id	MSTRG.15537	NA	NA	NA	NA	-832,A05-51244
MSTRG.106414.1	D13	62087846	62089886	+	gene_id	MSTRG.106414	NA	NA	NA	NA	-14893,D13-19335
MSTRG.40160.6	A10	115922414	115923256	+	gene_id	MSTRG.40160	NA	NA	NA	NA	-11206,A10-19517
MSTRG.105486.1	D13	53675894	53680810	-	gene_id	MSTRG.105486	NA	NA	NA	NA	2002,D13-18470
MSTRG.51544.1	A13	10370293	10372344	+	gene_id	MSTRG.51544	NA	NA	NA	NA	-2092,A13-18703
MSTRG.66602.1	D04	10196160	10199422	+	gene_id	MSTRG.66602	NA	NA	NA	NA	59,D04-14342
MSTRG.18870.1	A05	103990691	103994000	-	gene_id	MSTRG.18870	NA	NA	NA	NA	-1140,A05-33498
MSTRG.58082.1	D01	54669788	54671101	+	gene_id	MSTRG.58082	NA	NA	NA	NA	-672,D01-26754
MSTRG.60216.1	D02	12904354	12906252	+	gene_id	MSTRG.60216	NA	NA	NA	NA	66816,D02-24947
MSTRG.77338.1	D07	774745	782839	+	gene_id	MSTRG.77338	NA	NA	NA	NA	-3170,D07-15612
MSTRG.35796.1	A09	82568630	82570370	-	gene_id	MSTRG.35796	NA	NA	NA	NA	69,A09-31856
MSTRG.50326.1	A12	109456100	109458616	+	gene_id	MSTRG.50326	NA	NA	NA	NA	-821,A12-26070
MSTRG.21916.1	A06	80059742	80068522	+	gene_id	MSTRG.21916	NA	NA	NA	NA	-116867,A06-18412
MSTRG.6015.1	A02	103425602	103428215	+	gene_id	MSTRG.6015	NA	NA	NA	NA	-819,A02-13335
MSTRG.54901.1	Contig11	26696	27518	-	gene_id	MSTRG.54901	NA	NA	NA	NA
MSTRG.18277.2	A05	80053732	80058120	+	gene_id	MSTRG.18277	NA	NA	NA	NA	-2182,A05-70403
MSTRG.91994.3	D10	59460497	59471079	-	gene_id	MSTRG.91994	NA	NA	NA	NA	-4902,D10-17618
MSTRG.89239.1	D10	3104779	3108720	-	gene_id	MSTRG.89239	NA	NA	NA	NA	-1572,D10-14619
MSTRG.65522.1	D03	54347166	54348625	-	gene_id	MSTRG.65522	NA	NA	NA	NA	-261,D03-17074
MSTRG.36158.1	A09	84836041	84837696	-	gene_id	MSTRG.36158	NA	NA	NA	NA	-56,A09-14402
MSTRG.84296.1	D08	60269167	60271897	+	gene_id	MSTRG.84296	NA	NA	NA	NA	-6578,D08-19492
MSTRG.66158.3	D04	4574976	4575622	-	gene_id	MSTRG.66158	NA	NA	NA	NA	-133,D04-8742
MSTRG.35925.1	A09	83370432	83377527	-	gene_id	MSTRG.35925	NA	NA	NA	NA	-3198,A09-17704
MSTRG.44377.1	A11	68512686	68514610	-	gene_id	MSTRG.44377	NA	NA	NA	NA	2333,A11-32922
MSTRG.34424.4	A09	73748379	73753417	-	gene_id	MSTRG.34424	NA	NA	NA	NA	2088,A09-20860
MSTRG.13766.1	A05	8797164	8800476	-	gene_id	MSTRG.13766	NA	NA	NA	NA	2874,A05-67454
MSTRG.3809.1	A02	2310668	2311699	-	gene_id	MSTRG.3809	NA	NA	NA	NA	-14,A02-5235
MSTRG.66538.1	D04	9532090	9535401	-	gene_id	MSTRG.66538	NA	NA	NA	NA	-1162,D04-14076
MSTRG.5385.1	A02	81302011	81302739	-	gene_id	MSTRG.5385	NA	NA	NA	NA	-327,A02-12321
MSTRG.18098.1	A05	57706576	57710118	+	gene_id	MSTRG.18098	NA	NA	NA	NA	-1398,A05-29933
MSTRG.11960.1	A04	83072102	83074979	-	gene_id	MSTRG.11960	NA	NA	NA	NA	813,A04-6197
MSTRG.59122.1	D02	514772	516097	+	gene_id	MSTRG.59122	NA	NA	NA	NA	-5527,D02-23820
MSTRG.11908.1	A04	82670540	82673256	-	gene_id	MSTRG.11908	NA	NA	NA	NA	-15641,A04-10826
MSTRG.48782.2	A12	95854774	95873326	-	gene_id	MSTRG.48782	NA	NA	NA	NA	12715,A12-29804
MSTRG.42399.1	A11	11009557	11014045	+	gene_id	MSTRG.42399	NA	NA	NA	NA	-2494,A11-37993
[truncated: 48,693 more rows]

## Sheet: GhH3K27acrun1ITG
PeakID (cmd=annotatePeaks.pl longest_WT200G_up-class.gtf.fa.list.gtf Ghirsutum_TM-1_WHU_genome.standard.fa -p GhH3K27acrun1tag/regions.txt)	Chr	Start	End	Strand	Peak Score	Focus Ratio/Region Size	Annotation	Detailed Annotation	Distance to TSS	Nearest PromoterID	GhH3K27acrun1tag/regions.txt Distance to nearest Peak, Peak ID
[truncated: 18,578 more rows]

[truncated: 2 more sheets: GhH3K27acrun2ITG, GhH3K27acrun3ITG]
