# Supplementary material for: Actively Expressed Intergenic Genes Generated by Transposable Element Insertions in Gossypium hirsutum Cotton
Source: Plants (Basel). 2024 Jul 26;13(15):2079. doi: 10.3390/plants13152079 (PMC11314067; doi:10.3390/plants13152079)
Supplement: Supplementary file 1 [file plants-13-02079-s001.zip › Table S9.xlsx]

## Sheet: GhH3K4me3run1genic
PeakID (cmd=annotatePeaks.pl longest_WT200G_coxjie-class.gtf.fa.list.gtf Ghirsutum_TM-1_WHU_genome.standard.fa -p GhH3K4me3run1tag/regions.txt)	Chr	Start	End	Strand	Peak Score	Focus Ratio/Region Size	Annotation	Detailed Annotation	Distance to TSS	Nearest PromoterID	GhH3K4me3run1tag/regions.txt Distance to nearest Peak, Peak ID
MSTRG.53225.1	A13	95547697	95549108	+	gene_id	MSTRG.53225	NA	NA	NA	NA	159,A13-13341
MSTRG.39314.1	A10	97063889	97067206	-	gene_id	MSTRG.39314	NA	NA	NA	NA	-873,A10-16873
MSTRG.1881.1	A01	34461642	34464541	-	gene_id	MSTRG.1881	NA	NA	NA	NA	-849,A01-10353
MSTRG.68150.1	D04	52823089	52827838	-	gene_id	MSTRG.68150	NA	NA	NA	NA	-1861,D04-11358
MSTRG.104865.1	D13	41800426	41814609	+	gene_id	MSTRG.104865	NA	NA	NA	NA	-7064,D13-8591
MSTRG.104512.8	D13	32705383	32710660	+	gene_id	MSTRG.104512	NA	NA	NA	NA	-1878,D13-2392
MSTRG.105261.1	D13	50625330	50629794	-	gene_id	MSTRG.105261	NA	NA	NA	NA	-1608,D13-13189
MSTRG.91891.1	D10	58534348	58536859	+	gene_id	MSTRG.91891	NA	NA	NA	NA	-778,D10-5540
MSTRG.80639.1	D07	55180129	55182099	-	gene_id	MSTRG.80639	NA	NA	NA	NA	-614,D07-11944
MSTRG.93687.1	D11	6207031	6210470	+	gene_id	MSTRG.93687	NA	NA	NA	NA	-1043,D11-7961
MSTRG.82957.1	D08	41059078	41061215	+	gene_id	MSTRG.82957	NA	NA	NA	NA	85,D08-7436
MSTRG.78748.1	D07	12832482	12834522	+	gene_id	MSTRG.78748	NA	NA	NA	NA	115,D07-14773
MSTRG.34842.2	A09	76440485	76443010	-	gene_id	MSTRG.34842	NA	NA	NA	NA	-1065,A09-5459
MSTRG.20212.4	A06	3172426	3207778	+	gene_id	MSTRG.20212	NA	NA	NA	NA	11096,A06-5433
MSTRG.84055.1	D08	58232785	58233165	-	gene_id	MSTRG.84055	NA	NA	NA	NA	-15019,D08-8291
MSTRG.52137.1	A13	43480331	43480776	-	gene_id	MSTRG.52137	NA	NA	NA	NA	-298,A13-1224
MSTRG.70545.1	D05	10131608	10137264	-	gene_id	MSTRG.70545	NA	NA	NA	NA	2256,D05-3706
MSTRG.62007.1	D02	65789236	65789994	-	gene_id	MSTRG.62007	NA	NA	NA	NA	3280,D02-10481
MSTRG.56713.1	D01	11780978	11781950	-	gene_id	MSTRG.56713	NA	NA	NA	NA	-109,D01-7271
MSTRG.28120.2	A08	4144337	4150983	-	gene_id	MSTRG.28120	NA	NA	NA	NA	-1031,A08-11821
MSTRG.103373.1	D13	3103223	3109120	-	gene_id	MSTRG.103373	NA	NA	NA	NA	-2958,D13-13772
MSTRG.2145.1	A01	66608636	66613080	-	gene_id	MSTRG.2145	NA	NA	NA	NA	-2060,A01-14469
MSTRG.30148.2	A08	109129883	109133084	+	gene_id	MSTRG.30148	NA	NA	NA	NA	-974,A08-13258
MSTRG.6271.1	A02	105446127	105460611	+	gene_id	MSTRG.6271	NA	NA	NA	NA	6526,A02-10310
MSTRG.83489.1	D08	50923172	50924624	-	gene_id	MSTRG.83489	NA	NA	NA	NA	-1486,D08-14496
MSTRG.78091.1	D07	6297473	6300443	+	gene_id	MSTRG.78091	NA	NA	NA	NA	-845,D07-2086
MSTRG.48464.2	A12	90929356	90931618	-	gene_id	MSTRG.48464	NA	NA	NA	NA	407,A12-15897
MSTRG.60609.2	D02	25102814	25107937	+	gene_id	MSTRG.60609	NA	NA	NA	NA	-1811,D02-15470
MSTRG.30124.1	A08	108592736	108601108	+	gene_id	MSTRG.30124	NA	NA	NA	NA	-3510,A08-11713
MSTRG.14773.2	A05	14552115	14559759	-	gene_id	MSTRG.14773	NA	NA	NA	NA	2875,A05-21912
MSTRG.44244.1	A11	64217133	64219223	-	gene_id	MSTRG.44244	NA	NA	NA	NA	121,A11-4556
MSTRG.99992.1	D12	41461649	41464853	-	gene_id	MSTRG.99992	NA	NA	NA	NA	863,D12-18264
MSTRG.101505.2	D12	59656790	59658530	+	gene_id	MSTRG.101505	NA	NA	NA	NA	224,D12-9098
MSTRG.76754.1	D06	65287236	65297362	+	gene_id	MSTRG.76754	NA	NA	NA	NA	-8801,D06-8192
MSTRG.72087.1	D05	21110343	21114782	-	gene_id	MSTRG.72087	NA	NA	NA	NA	-1968,D05-10382
MSTRG.65205.1	D03	51630043	51633554	-	gene_id	MSTRG.65205	NA	NA	NA	NA	-1338,D03-7327
MSTRG.64134.1	D03	32841499	32841957	+	gene_id	MSTRG.64134	NA	NA	NA	NA	84508,D03-8718
MSTRG.44113.1	A11	56115156	56120959	+	gene_id	MSTRG.44113	NA	NA	NA	NA	-2502,A11-19697
MSTRG.2963.1	A01	106139867	106141901	+	gene_id	MSTRG.2963	NA	NA	NA	NA	-775,A01-15668
MSTRG.73781.2	D06	1807790	1809100	-	gene_id	MSTRG.73781	NA	NA	NA	NA	253,D06-12892
MSTRG.72896.1	D05	44857285	44859022	+	gene_id	MSTRG.72896	NA	NA	NA	NA	535,D05-12884
MSTRG.26436.2	A07	72282870	72286502	+	gene_id	MSTRG.26436	NA	NA	NA	NA	-3122,A07-13410
MSTRG.23026.1	A06	126068998	126071831	-	gene_id	MSTRG.23026	NA	NA	NA	NA	816,A06-4669
MSTRG.14769.1	A05	14425370	14443054	-	gene_id	MSTRG.14769	NA	NA	NA	NA	-8453,A05-23647
MSTRG.11909.1	A04	82667828	82670209	+	gene_id	MSTRG.11909	NA	NA	NA	NA	-21655,A04-7265
MSTRG.1843.1	A01	32992439	33001280	+	gene_id	MSTRG.1843	NA	NA	NA	NA	-4051,A01-12647
MSTRG.66997.1	D04	17640431	17642205	+	gene_id	MSTRG.66997	NA	NA	NA	NA	-665,D04-8525
MSTRG.30151.1	A08	109150394	109155966	+	gene_id	MSTRG.30151	NA	NA	NA	NA	-1637,A08-15006
MSTRG.23312.1	A06	127941518	127948064	+	gene_id	MSTRG.23312	NA	NA	NA	NA	-2534,A06-5903
MSTRG.47386.1	A12	26358615	26360474	+	gene_id	MSTRG.47386	NA	NA	NA	NA	-155,A12-10437
MSTRG.714.1	A01	6508002	6509820	+	gene_id	MSTRG.714	NA	NA	NA	NA	-2144,A01-8925
MSTRG.61339.1	D02	53587418	53588717	+	gene_id	MSTRG.61339	NA	NA	NA	NA	28,D02-14726
MSTRG.104495.1	D13	32249836	32252428	+	gene_id	MSTRG.104495	NA	NA	NA	NA	810,D13-14544
MSTRG.63981.3	D03	22029721	22032361	-	gene_id	MSTRG.63981	NA	NA	NA	NA	42990,D03-2211
MSTRG.41899.3	A11	7292061	7298596	+	gene_id	MSTRG.41899	NA	NA	NA	NA	3332,A11-19846
MSTRG.14733.1	A05	14295716	14302070	+	gene_id	MSTRG.14733	NA	NA	NA	NA	-2120,A05-6015
MSTRG.70511.1	D05	9872082	9874738	+	gene_id	MSTRG.70511	NA	NA	NA	NA	-1084,D05-9961
MSTRG.62514.2	D02	69735227	69737233	-	gene_id	MSTRG.62514	NA	NA	NA	NA	-556,D02-17273
MSTRG.2236.1	A01	79048817	79049243	+	gene_id	MSTRG.2236	NA	NA	NA	NA	-1658,A01-5836
MSTRG.99765.1	D12	27028689	27038352	-	gene_id	MSTRG.99765	NA	NA	NA	NA	-47498,D12-18259
MSTRG.48488.1	A12	91644979	91646130	+	gene_id	MSTRG.48488	NA	NA	NA	NA	-33,A12-16581
MSTRG.1603.1	A01	21701622	21703036	-	gene_id	MSTRG.1603	NA	NA	NA	NA	28002,A01-14385
MSTRG.99838.1	D12	31535330	31540448	+	gene_id	MSTRG.99838	NA	NA	NA	NA	-1799,D12-4659
MSTRG.78929.2	D07	15031656	15035334	+	gene_id	MSTRG.78929	NA	NA	NA	NA	-1633,D07-12427
MSTRG.86026.1	D09	24811767	24813400	+	gene_id	MSTRG.86026	NA	NA	NA	NA	11938,D09-13928
MSTRG.10512.1	A04	3691004	3694952	+	gene_id	MSTRG.10512	NA	NA	NA	NA	-1401,A04-784
MSTRG.12447.1	A05	754937	757272	+	gene_id	MSTRG.12447	NA	NA	NA	NA	1734,A05-8944
MSTRG.61384.1	D02	54888950	54890116	-	gene_id	MSTRG.61384	NA	NA	NA	NA	-148,D02-154
MSTRG.43943.2	A11	36315272	36318421	-	gene_id	MSTRG.43943	NA	NA	NA	NA	808,A11-14124
MSTRG.60931.1	D02	41576468	41579195	+	gene_id	MSTRG.60931	NA	NA	NA	NA	-689,D02-1148
MSTRG.103177.1	D13	1610399	1612235	+	gene_id	MSTRG.103177	NA	NA	NA	NA	-567,D13-12857
MSTRG.90094.1	D10	11220178	11221335	-	gene_id	MSTRG.90094	NA	NA	NA	NA	428,D10-16891
MSTRG.7304.1	A03	9902906	9915078	-	gene_id	MSTRG.7304	NA	NA	NA	NA	-5669,A03-14207
MSTRG.90636.2	D10	21042201	21045134	+	gene_id	MSTRG.90636	NA	NA	NA	NA	-1097,D10-13120
MSTRG.52254.3	A13	49967968	49971640	+	gene_id	MSTRG.52254	NA	NA	NA	NA	-1281,A13-4711
MSTRG.12821.1	A05	2923538	2925924	+	gene_id	MSTRG.12821	NA	NA	NA	NA	-577,A05-15724
MSTRG.65609.1	D03	55329343	55332751	-	gene_id	MSTRG.65609	NA	NA	NA	NA	-3219,D03-5494
MSTRG.53339.2	A13	97278406	97280858	+	gene_id	MSTRG.53339	NA	NA	NA	NA	-722,A13-6297
MSTRG.29554.2	A08	89749592	89757958	+	gene_id	MSTRG.29554	NA	NA	NA	NA	-3689,A08-2106
MSTRG.99555.1	D12	19918914	19919993	-	gene_id	MSTRG.99555	NA	NA	NA	NA	12637,D12-9049
MSTRG.54672.1	A13	111658344	111660785	+	gene_id	MSTRG.54672	NA	NA	NA	NA	110,A13-11641
MSTRG.79088.1	D07	17356977	17357641	+	gene_id	MSTRG.79088	NA	NA	NA	NA	-1675,D07-10699
MSTRG.23593.1	A07	1318442	1319178	-	gene_id	MSTRG.23593	NA	NA	NA	NA	-251,A07-1491
MSTRG.60117.7	D02	10190299	10190937	-	gene_id	MSTRG.60117	NA	NA	NA	NA	146,D02-17189
MSTRG.67888.1	D04	48779348	48788849	-	gene_id	MSTRG.67888	NA	NA	NA	NA	-4222,D04-12156
MSTRG.55873.1	D01	1789966	1795154	+	gene_id	MSTRG.55873	NA	NA	NA	NA	-2037,D01-1826
MSTRG.46546.1	A12	3127173	3127703	-	gene_id	MSTRG.46546	NA	NA	NA	NA	-5153,A12-14910
MSTRG.46223.1	A12	344575	346545	-	gene_id	MSTRG.46223	NA	NA	NA	NA	-750,A12-3160
MSTRG.16683.1	A05	27723603	27727116	-	gene_id	MSTRG.16683	NA	NA	NA	NA	799,A05-10627
MSTRG.272.1	A01	2200130	2202642	-	gene_id	MSTRG.272	NA	NA	NA	NA	12544,A01-12377
MSTRG.60100.2	D02	10336634	10338881	-	gene_id	MSTRG.60100	NA	NA	NA	NA	-1312,D02-13221
MSTRG.46331.1	A12	969957	974295	-	gene_id	MSTRG.46331	NA	NA	NA	NA	-1805,A12-16540
MSTRG.36468.1	A10	85553	89192	+	gene_id	MSTRG.36468	NA	NA	NA	NA	-4306,A10-10260
MSTRG.90798.4	D10	25054955	25071249	-	gene_id	MSTRG.90798	NA	NA	NA	NA	-10024,D10-13667
MSTRG.76905.1	D06	67124553	67126091	+	gene_id	MSTRG.76905	NA	NA	NA	NA	-264,D06-4558
MSTRG.21979.1	A06	89156000	89173799	+	gene_id	MSTRG.21979	NA	NA	NA	NA	-8635,A06-14706
MSTRG.54790.1	A13	112207323	112207851	+	gene_id	MSTRG.54790	NA	NA	NA	NA	141,A13-540
MSTRG.61288.1	D02	52162509	52164261	+	gene_id	MSTRG.61288	NA	NA	NA	NA	-95,D02-14022
MSTRG.38695.1	A10	68742807	68752641	-	gene_id	MSTRG.38695	NA	NA	NA	NA	4309,A10-6866
MSTRG.7731.2	A03	20447480	20451462	+	gene_id	MSTRG.7731	NA	NA	NA	NA	-1630,A03-5462
MSTRG.45228.1	A11	116474700	116475254	-	gene_id	MSTRG.45228	NA	NA	NA	NA	-296,A11-2137
MSTRG.104102.1	D13	14184983	14186916	-	gene_id	MSTRG.104102	NA	NA	NA	NA	97,D13-16303
MSTRG.20341.1	A06	4538864	4542276	+	gene_id	MSTRG.20341	NA	NA	NA	NA	-1026,A06-6387
MSTRG.50521.1	A12	110558392	110560668	-	gene_id	MSTRG.50521	NA	NA	NA	NA	-145,A12-11633
MSTRG.51364.3	A13	5452459	5455932	+	gene_id	MSTRG.51364	NA	NA	NA	NA	-1262,A13-3273
MSTRG.54114.4	A13	107495127	107500482	-	gene_id	MSTRG.54114	NA	NA	NA	NA	-2364,A13-11407
MSTRG.83402.1	D08	49624163	49625291	-	gene_id	MSTRG.83402	NA	NA	NA	NA	-63,D08-8369
MSTRG.83143.1	D08	45143059	45145674	+	gene_id	MSTRG.83143	NA	NA	NA	NA	-395,D08-8304
MSTRG.7866.2	A03	33919252	33921932	+	gene_id	MSTRG.7866	NA	NA	NA	NA	-756,A03-16979
MSTRG.44422.1	A11	78773485	78775835	+	gene_id	MSTRG.44422	NA	NA	NA	NA	-798,A11-21849
MSTRG.30964.1	A08	119523540	119527418	-	gene_id	MSTRG.30964	NA	NA	NA	NA	-17057,A08-6823
MSTRG.19642.1	A05	114504948	114507288	-	gene_id	MSTRG.19642	NA	NA	NA	NA	193,A05-25982
MSTRG.96868.1	D11	58575559	58578529	-	gene_id	MSTRG.96868	NA	NA	NA	NA	-3758,D11-24061
MSTRG.80696.1	D07	55766252	55769048	+	gene_id	MSTRG.80696	NA	NA	NA	NA	-1181,D07-15049
MSTRG.62636.1	D02	70381273	70385030	+	gene_id	MSTRG.62636	NA	NA	NA	NA	-1131,D02-4815
MSTRG.60282.1	D02	13752077	13757015	-	gene_id	MSTRG.60282	NA	NA	NA	NA	-1958,D02-14643
MSTRG.35766.2	A09	82232048	82236888	-	gene_id	MSTRG.35766	NA	NA	NA	NA	-1885,A09-19748
MSTRG.72400.2	D05	25867521	25873112	-	gene_id	MSTRG.72400	NA	NA	NA	NA	2091,D05-14038
MSTRG.34485.1	A09	74159805	74162761	-	gene_id	MSTRG.34485	NA	NA	NA	NA	-729,A09-15243
MSTRG.100483.1	D12	49016068	49016776	-	gene_id	MSTRG.100483	NA	NA	NA	NA	29,D12-4377
MSTRG.73458.5	D05	54079795	54083245	-	gene_id	MSTRG.73458	NA	NA	NA	NA	-725,D05-20539
MSTRG.106378.1	D13	61824209	61835709	+	gene_id	MSTRG.106378	NA	NA	NA	NA	-5249,D13-5216
MSTRG.101701.1	D12	61285783	61286516	-	gene_id	MSTRG.101701	NA	NA	NA	NA	-262,D12-9689
MSTRG.93610.2	D11	5760735	5768958	-	gene_id	MSTRG.93610	NA	NA	NA	NA	-6642,D11-22620
MSTRG.66877.2	D04	15171162	15173958	-	gene_id	MSTRG.66877	NA	NA	NA	NA	-962,D04-11077
MSTRG.81596.2	D08	3645381	3648081	-	gene_id	MSTRG.81596	NA	NA	NA	NA	-930,D08-9582
MSTRG.49768.1	A12	106029323	106031363	-	gene_id	MSTRG.49768	NA	NA	NA	NA	-89,A12-20569
MSTRG.14154.1	A05	10987423	10992751	-	gene_id	MSTRG.14154	NA	NA	NA	NA	-2208,A05-33112
MSTRG.40103.1	A10	115103455	115105834	+	gene_id	MSTRG.40103	NA	NA	NA	NA	-1516,A10-9651
MSTRG.91226.1	D10	42636711	42639468	-	gene_id	MSTRG.91226	NA	NA	NA	NA	-887,D10-16295
MSTRG.78479.1	D07	9556962	9561951	+	gene_id	MSTRG.78479	NA	NA	NA	NA	2205,D07-5093
MSTRG.29570.1	A08	92083959	92085813	+	gene_id	MSTRG.29570	NA	NA	NA	NA	407,A08-12795
MSTRG.14554.1	A05	13306453	13309551	+	gene_id	MSTRG.14554	NA	NA	NA	NA	-856,A05-16065
MSTRG.84501.3	D08	62004814	62009408	-	gene_id	MSTRG.84501	NA	NA	NA	NA	-5493,D08-6564
MSTRG.85137.4	D08	66269162	66270231	+	gene_id	MSTRG.85137	NA	NA	NA	NA	-1138,D08-515
MSTRG.368.2	A01	2573614	2577049	-	gene_id	MSTRG.368	NA	NA	NA	NA	-1793,A01-3741
MSTRG.80055.1	D07	38524092	38525736	-	gene_id	MSTRG.80055	NA	NA	NA	NA	-233,D07-12814
MSTRG.75955.1	D06	53203459	53204460	+	gene_id	MSTRG.75955	NA	NA	NA	NA	87,D06-5288
MSTRG.40949.1	A11	1770177	1773029	+	gene_id	MSTRG.40949	NA	NA	NA	NA	-757,A11-18554
MSTRG.38362.1	A10	24981866	24985761	-	gene_id	MSTRG.38362	NA	NA	NA	NA	-1668,A10-5615
MSTRG.104654.1	D13	37169147	37172277	+	gene_id	MSTRG.104654	NA	NA	NA	NA	-994,D13-2405
MSTRG.56255.1	D01	6064091	6066703	-	gene_id	MSTRG.56255	NA	NA	NA	NA	-2326,D01-11355
MSTRG.12987.4	A05	3846395	3854640	+	gene_id	MSTRG.12987	NA	NA	NA	NA	-4871,A05-911
MSTRG.74704.1	D06	12812653	12816819	+	gene_id	MSTRG.74704	NA	NA	NA	NA	-1558,D06-10928
MSTRG.16469.1	A05	26034500	26038886	+	gene_id	MSTRG.16469	NA	NA	NA	NA	-1882,A05-23738
MSTRG.40332.1	A10	118424322	118429597	-	gene_id	MSTRG.40332	NA	NA	NA	NA	-1607,A10-14505
MSTRG.55343.1	Contig477	60704	73499	+	gene_id	MSTRG.55343	NA	NA	NA	NA
MSTRG.1531.2	A01	20004853	20009186	+	gene_id	MSTRG.1531	NA	NA	NA	NA	-183,A01-3988
MSTRG.103870.1	D13	8900627	8901186	-	gene_id	MSTRG.103870	NA	NA	NA	NA	14464,D13-6367
MSTRG.29388.11	A08	76930831	76931948	+	gene_id	MSTRG.29388	NA	NA	NA	NA	4896,A08-10516
MSTRG.20867.3	A06	14888065	14890120	-	gene_id	MSTRG.20867	NA	NA	NA	NA	-290,A06-7838
MSTRG.98796.1	D12	6605365	6605902	-	gene_id	MSTRG.98796	NA	NA	NA	NA	-119,D12-11193
MSTRG.83007.1	D08	42187595	42196116	+	gene_id	MSTRG.83007	NA	NA	NA	NA	-3697,D08-1546
MSTRG.10451.2	A04	2553063	2559351	+	gene_id	MSTRG.10451	NA	NA	NA	NA	2619,A04-6517
MSTRG.74210.1	D06	6239332	6242894	+	gene_id	MSTRG.74210	NA	NA	NA	NA	-1226,D06-8386
MSTRG.7896.1	A03	37287407	37302382	+	gene_id	MSTRG.7896	NA	NA	NA	NA	-6905,A03-8668
MSTRG.263.1	A01	1832598	1837566	-	gene_id	MSTRG.263	NA	NA	NA	NA	-1408,A01-11155
MSTRG.93898.1	D11	7396224	7397186	-	gene_id	MSTRG.93898	NA	NA	NA	NA	7462,D11-7171
MSTRG.74861.5	D06	15239544	15242648	+	gene_id	MSTRG.74861	NA	NA	NA	NA	-2502,D06-12907
MSTRG.41115.1	A11	2657649	2660477	+	gene_id	MSTRG.41115	NA	NA	NA	NA	-842,A11-23842
MSTRG.210.1	A01	1326466	1332328	+	gene_id	MSTRG.210	NA	NA	NA	NA	-2521,A01-5757
MSTRG.92503.1	D10	66716641	66719599	+	gene_id	MSTRG.92503	NA	NA	NA	NA	-445,D10-10108
MSTRG.35986.2	A09	83737450	83738900	+	gene_id	MSTRG.35986	NA	NA	NA	NA	268,A09-15905
MSTRG.95016.2	D11	14833379	14839859	-	gene_id	MSTRG.95016	NA	NA	NA	NA	4534,D11-17959
MSTRG.53879.1	A13	105578014	105579013	-	gene_id	MSTRG.53879	NA	NA	NA	NA	-134,A13-16893
MSTRG.61017.1	D02	43815255	43822586	+	gene_id	MSTRG.61017	NA	NA	NA	NA	-3026,D02-59
MSTRG.32482.1	A09	12828512	12853040	-	gene_id	MSTRG.32482	NA	NA	NA	NA	37254,A09-13376
MSTRG.97704.1	D11	68958220	68963711	+	gene_id	MSTRG.97704	NA	NA	NA	NA	-2375,D11-24087
MSTRG.7432.1	A03	12625467	12627038	+	gene_id	MSTRG.7432	NA	NA	NA	NA	21665,A03-11810
MSTRG.2696.1	A01	102321522	102322804	+	gene_id	MSTRG.2696	NA	NA	NA	NA	-55,A01-4248
MSTRG.58459.2	D01	59225104	59225531	-	gene_id	MSTRG.58459	NA	NA	NA	NA	-434,D01-6604
MSTRG.41239.4	A11	3441924	3442477	+	gene_id	MSTRG.41239	NA	NA	NA	NA	-2023,A11-20502
MSTRG.4840.1	A02	27617947	27618840	-	gene_id	MSTRG.4840	NA	NA	NA	NA	2007,A02-1551
MSTRG.43358.2	A11	21729564	21730800	-	gene_id	MSTRG.43358	NA	NA	NA	NA	-1744,A11-18330
MSTRG.80943.1	D07	58226117	58228813	-	gene_id	MSTRG.80943	NA	NA	NA	NA	-2145,D07-15345
MSTRG.74244.1	D06	6578485	6583228	-	gene_id	MSTRG.74244	NA	NA	NA	NA	-1848,D06-12085
MSTRG.101603.2	D12	60417554	60418295	+	gene_id	MSTRG.101603	NA	NA	NA	NA	-2070,D12-13950
MSTRG.105751.1	D13	57221881	57226112	+	gene_id	MSTRG.105751	NA	NA	NA	NA	-1722,D13-10738
MSTRG.39891.9	A10	111957536	111958951	-	gene_id	MSTRG.39891	NA	NA	NA	NA	-2216,A10-15799
MSTRG.67102.2	D04	23329020	23330166	+	gene_id	MSTRG.67102	NA	NA	NA	NA	364,D04-145
MSTRG.10213.4	A04	26545	43553	-	gene_id	MSTRG.10213	NA	NA	NA	NA	557,A04-9491
MSTRG.15357.1	A05	18068283	18071407	-	gene_id	MSTRG.15357	NA	NA	NA	NA	-1742,A05-19231
MSTRG.106778.1	D13	64377393	64379231	-	gene_id	MSTRG.106778	NA	NA	NA	NA	2081,D13-14338
MSTRG.97446.1	D11	65595574	65742821	-	gene_id	MSTRG.97446	NA	NA	NA	NA	3470,D11-13234
MSTRG.54822.2	A13	112425964	112429290	+	gene_id	MSTRG.54822	NA	NA	NA	NA	-754,A13-892
MSTRG.60513.5	D02	22330355	22332189	+	gene_id	MSTRG.60513	NA	NA	NA	NA	-1806,D02-7101
MSTRG.42503.1	A11	12223232	12224282	-	gene_id	MSTRG.42503	NA	NA	NA	NA	19,A11-17457
MSTRG.85534.1	D09	5548320	5552202	+	gene_id	MSTRG.85534	NA	NA	NA	NA	1434,D09-8842
MSTRG.2242.1	A01	80124138	80130287	+	gene_id	MSTRG.2242	NA	NA	NA	NA	-2395,A01-996
MSTRG.76280.1	D06	59552717	59555701	+	gene_id	MSTRG.76280	NA	NA	NA	NA	-1001,D06-1979
MSTRG.56558.1	D01	9890373	9893402	+	gene_id	MSTRG.56558	NA	NA	NA	NA	-848,D01-2612
MSTRG.36781.1	A10	2077959	2084667	+	gene_id	MSTRG.36781	NA	NA	NA	NA	2889,A10-16154
MSTRG.103637.1	D13	5585183	5589268	+	gene_id	MSTRG.103637	NA	NA	NA	NA	-1417,D13-4418
MSTRG.67674.3	D04	44346033	44347088	-	gene_id	MSTRG.67674	NA	NA	NA	NA	1344,D04-5762
MSTRG.33815.2	A09	67297817	67300543	+	gene_id	MSTRG.33815	NA	NA	NA	NA	629,A09-19380
MSTRG.70313.1	D05	8389693	8393262	+	gene_id	MSTRG.70313	NA	NA	NA	NA	-1296,D05-15541
MSTRG.64137.3	D03	32842668	32860538	+	gene_id	MSTRG.64137	NA	NA	NA	NA	74633,D03-8718
MSTRG.48818.1	A12	96539290	96543764	-	gene_id	MSTRG.48818	NA	NA	NA	NA	-1627,A12-15468
MSTRG.6333.3	A02	105780990	105781492	-	gene_id	MSTRG.6333	NA	NA	NA	NA	2763,A02-2273
MSTRG.49480.1	A12	104058473	104059778	+	gene_id	MSTRG.49480	NA	NA	NA	NA	-17900,A12-15711
MSTRG.15842.1	A05	21555155	21556386	-	gene_id	MSTRG.15842	NA	NA	NA	NA	-311,A05-14710
MSTRG.102805.1	D12	68150531	68152496	-	gene_id	MSTRG.102805	NA	NA	NA	NA	-41,D12-9103
MSTRG.60323.3	D02	15007002	15015934	+	gene_id	MSTRG.60323	NA	NA	NA	NA	-4166,D02-6250
MSTRG.10666.1	A04	4940026	4940897	+	gene_id	MSTRG.10666	NA	NA	NA	NA	-274,A04-3086
MSTRG.79225.1	D07	19603717	19605622	-	gene_id	MSTRG.79225	NA	NA	NA	NA	-403,D07-10162
MSTRG.32317.1	A09	8723382	8727414	-	gene_id	MSTRG.32317	NA	NA	NA	NA	1736,A09-16561
MSTRG.13859.1	A05	9372137	9373558	+	gene_id	MSTRG.13859	NA	NA	NA	NA	486,A05-11592
MSTRG.70856.1	D05	11756932	11758453	+	gene_id	MSTRG.70856	NA	NA	NA	NA	-4841,D05-18443
MSTRG.47776.1	A12	79210581	79214045	-	gene_id	MSTRG.47776	NA	NA	NA	NA	-1216,A12-13492
MSTRG.29369.1	A08	76654911	76655595	+	gene_id	MSTRG.29369	NA	NA	NA	NA	40,A08-12438
MSTRG.29214.3	A08	54888785	54894237	+	gene_id	MSTRG.29214	NA	NA	NA	NA	-2062,A08-4150
MSTRG.56165.1	D01	4340060	4358321	-	gene_id	MSTRG.56165	NA	NA	NA	NA	-1692,D01-11669
MSTRG.58443.1	D01	59143682	59144522	-	gene_id	MSTRG.58443	NA	NA	NA	NA	-176,D01-8712
MSTRG.4115.2	A02	5602973	5606010	-	gene_id	MSTRG.4115	NA	NA	NA	NA	-962,A02-7686
MSTRG.36094.1	A09	84426690	84448847	+	gene_id	MSTRG.36094	NA	NA	NA	NA	-10836,A09-12615
MSTRG.74474.1	D06	9269902	9274019	-	gene_id	MSTRG.74474	NA	NA	NA	NA	-1775,D06-5263
MSTRG.72180.1	D05	22219513	22222616	-	gene_id	MSTRG.72180	NA	NA	NA	NA	-1022,D05-16788
MSTRG.93943.1	D11	7614681	7617734	-	gene_id	MSTRG.93943	NA	NA	NA	NA	-1215,D11-16294
MSTRG.19936.1	A06	912845	915493	+	gene_id	MSTRG.19936	NA	NA	NA	NA	-900,A06-7323
MSTRG.5662.2	A02	97467267	97470996	-	gene_id	MSTRG.5662	NA	NA	NA	NA	-1449,A02-8960
MSTRG.47343.1	A12	23157402	23158177	+	gene_id	MSTRG.47343	NA	NA	NA	NA	-27,A12-7627
MSTRG.58737.1	D01	61832585	61836260	-	gene_id	MSTRG.58737	NA	NA	NA	NA	-1499,D01-5766
MSTRG.44970.1	A11	112818188	112818770	-	gene_id	MSTRG.44970	NA	NA	NA	NA	-2669,A11-19105
MSTRG.61598.2	D02	59690353	59692760	+	gene_id	MSTRG.61598	NA	NA	NA	NA	586,D02-14336
MSTRG.45565.1	A11	120211667	120215495	+	gene_id	MSTRG.45565	NA	NA	NA	NA	-972,A11-24726
MSTRG.1078.2	A01	11636715	11639811	-	gene_id	MSTRG.1078	NA	NA	NA	NA	1182,A01-10881
MSTRG.24425.2	A07	7703875	7705105	+	gene_id	MSTRG.24425	NA	NA	NA	NA	-176,A07-15051
MSTRG.19270.1	A05	110102307	110107464	-	gene_id	MSTRG.19270	NA	NA	NA	NA	-2294,A05-8804
MSTRG.15502.2	A05	19104124	19109696	+	gene_id	MSTRG.15502	NA	NA	NA	NA	-2121,A05-2594
MSTRG.76767.1	D06	65678706	65683705	+	gene_id	MSTRG.76767	NA	NA	NA	NA	-1576,D06-14379
MSTRG.49722.3	A12	105734271	105734771	+	gene_id	MSTRG.49722	NA	NA	NA	NA	-267,A12-14464
MSTRG.103231.2	D13	2090649	2094178	+	gene_id	MSTRG.103231	NA	NA	NA	NA	-1365,D13-11795
MSTRG.74944.2	D06	17845071	17848298	+	gene_id	MSTRG.74944	NA	NA	NA	NA	-1067,D06-8588
MSTRG.70503.1	D05	9822386	9826490	-	gene_id	MSTRG.70503	NA	NA	NA	NA	-28,D05-19978
MSTRG.63158.1	D03	1235959	1238114	-	gene_id	MSTRG.63158	NA	NA	NA	NA	-830,D03-8062
MSTRG.57080.1	D01	18365663	18368413	-	gene_id	MSTRG.57080	NA	NA	NA	NA	-785,D01-13657
MSTRG.23589.1	A07	1267282	1272277	-	gene_id	MSTRG.23589	NA	NA	NA	NA	-2630,A07-16231
MSTRG.40639.1	A10	121867727	121869844	+	gene_id	MSTRG.40639	NA	NA	NA	NA	-301,A10-10768
MSTRG.103124.3	D13	1314439	1319078	-	gene_id	MSTRG.103124	NA	NA	NA	NA	-1998,D13-10950
MSTRG.50771.4	A13	11384	15506	-	gene_id	MSTRG.50771	NA	NA	NA	NA	-1614,A13-14942
MSTRG.78956.1	D07	15208034	15220749	-	gene_id	MSTRG.78956	NA	NA	NA	NA	945,D07-17209
MSTRG.60704.1	D02	29468790	29472896	+	gene_id	MSTRG.60704	NA	NA	NA	NA	-1280,D02-5558
MSTRG.40107.1	A10	115384890	115388449	+	gene_id	MSTRG.40107	NA	NA	NA	NA	-65,A10-7871
MSTRG.89533.2	D10	5162010	5169686	+	gene_id	MSTRG.89533	NA	NA	NA	NA	-3369,D10-5899
MSTRG.65637.1	D03	55650798	55653228	+	gene_id	MSTRG.65637	NA	NA	NA	NA	-711,D03-3734
MSTRG.10352.1	A04	1469234	1470420	+	gene_id	MSTRG.10352	NA	NA	NA	NA	8344,A04-1835
MSTRG.77249.1	D07	316937	322477	+	gene_id	MSTRG.77249	NA	NA	NA	NA	6817,D07-9232
MSTRG.36498.1	A10	344861	351223	-	gene_id	MSTRG.36498	NA	NA	NA	NA	-4615,A10-4671
MSTRG.36026.1	A09	83980965	83982059	-	gene_id	MSTRG.36026	NA	NA	NA	NA	159,A09-12135
MSTRG.63201.2	D03	1917925	1920028	-	gene_id	MSTRG.63201	NA	NA	NA	NA	-1570,D03-11599
MSTRG.4961.1	A02	39244877	39248447	-	gene_id	MSTRG.4961	NA	NA	NA	NA	1225,A02-3828
MSTRG.86391.2	D09	32637196	32640378	+	gene_id	MSTRG.86391	NA	NA	NA	NA	-980,D09-1766
MSTRG.53065.1	A13	91879494	91892407	+	gene_id	MSTRG.53065	NA	NA	NA	NA	6009,A13-10282
MSTRG.32661.1	A09	36267804	36270289	+	gene_id	MSTRG.32661	NA	NA	NA	NA	176,A09-13431
MSTRG.69926.1	D05	6082419	6084348	-	gene_id	MSTRG.69926	NA	NA	NA	NA	2103,D05-16098
MSTRG.41466.2	A11	4840433	4843807	+	gene_id	MSTRG.41466	NA	NA	NA	NA	-1208,A11-8892
MSTRG.35927.1	A09	83449716	83451115	+	gene_id	MSTRG.35927	NA	NA	NA	NA	7982,A09-8093
MSTRG.85163.1	D08	66373734	66374128	+	gene_id	MSTRG.85163	NA	NA	NA	NA	-2123,D08-13266
MSTRG.96377.3	D11	46221520	46230305	-	gene_id	MSTRG.96377	NA	NA	NA	NA	-4007,D11-21509
MSTRG.94807.2	D11	13358527	13363889	+	gene_id	MSTRG.94807	NA	NA	NA	NA	-1985,D11-9570
MSTRG.82883.4	D08	39118938	39123329	-	gene_id	MSTRG.82883	NA	NA	NA	NA	-1754,D08-12197
MSTRG.73359.3	D05	52538537	52541425	-	gene_id	MSTRG.73359	NA	NA	NA	NA	-1046,D05-22620
MSTRG.84771.1	D08	64136453	64140093	+	gene_id	MSTRG.84771	NA	NA	NA	NA	-1348,D08-8573
MSTRG.64718.1	D03	45176152	45180021	+	gene_id	MSTRG.64718	NA	NA	NA	NA	-2146,D03-778
MSTRG.19463.1	A05	112489314	112492199	-	gene_id	MSTRG.19463	NA	NA	NA	NA	-2613,A05-25693
MSTRG.73189.1	D05	50509100	50509522	+	gene_id	MSTRG.73189	NA	NA	NA	NA	4414,D05-16467
MSTRG.29683.2	A08	95250577	95253928	+	gene_id	MSTRG.29683	NA	NA	NA	NA	-1102,A08-7199
MSTRG.12458.1	A05	705520	721160	-	gene_id	MSTRG.12458	NA	NA	NA	NA	-7409,A05-18850
MSTRG.6926.2	A03	4800200	4807448	-	gene_id	MSTRG.6926	NA	NA	NA	NA	2292,A03-15930
MSTRG.89659.5	D10	6091591	6094111	+	gene_id	MSTRG.89659	NA	NA	NA	NA	-369,D10-16984
MSTRG.31675.1	A08	124834574	124836201	+	gene_id	MSTRG.31675	NA	NA	NA	NA	-1736,A08-9986
MSTRG.97309.1	D11	63066138	63068077	+	gene_id	MSTRG.97309	NA	NA	NA	NA	700,D11-14572
MSTRG.57698.1	D01	44029489	44030459	-	gene_id	MSTRG.57698	NA	NA	NA	NA	-167,D01-451
MSTRG.45826.1	A11	124307423	124308927	+	gene_id	MSTRG.45826	NA	NA	NA	NA	-4198,A11-20177
MSTRG.96036.1	D11	29575966	29581343	+	gene_id	MSTRG.96036	NA	NA	NA	NA	-2065,D11-954
MSTRG.71515.1	D05	15904569	15910824	-	gene_id	MSTRG.71515	NA	NA	NA	NA	-2291,D05-17641
MSTRG.67354.1	D04	36541975	36544440	+	gene_id	MSTRG.67354	NA	NA	NA	NA	-987,D04-8927
MSTRG.29523.2	A08	88811301	88817475	-	gene_id	MSTRG.29523	NA	NA	NA	NA	-2513,A08-13194
MSTRG.40011.1	A10	113787440	113818171	-	gene_id	MSTRG.40011	NA	NA	NA	NA	931,A10-3886
MSTRG.34591.1	A09	74753248	74754953	-	gene_id	MSTRG.34591	NA	NA	NA	NA	-323,A09-17264
MSTRG.59230.2	D02	1329149	1332566	+	gene_id	MSTRG.59230	NA	NA	NA	NA	-1126,D02-3752
MSTRG.26473.2	A07	78028454	78032369	-	gene_id	MSTRG.26473	NA	NA	NA	NA	-1340,A07-17228
MSTRG.63877.1	D03	19065925	19066932	-	gene_id	MSTRG.63877	NA	NA	NA	NA	57879,D03-9979
MSTRG.35899.1	A09	83266325	83269056	-	gene_id	MSTRG.35899	NA	NA	NA	NA	-956,A09-9404
MSTRG.31671.1	A08	124805142	124808044	-	gene_id	MSTRG.31671	NA	NA	NA	NA	-1008,A08-14370
MSTRG.61606.5	D02	59831089	59835965	-	gene_id	MSTRG.61606	NA	NA	NA	NA	-1923,D02-14666
MSTRG.68176.1	D04	53025746	53029340	+	gene_id	MSTRG.68176	NA	NA	NA	NA	-1293,D04-1668
MSTRG.106241.2	D13	60607737	60610615	+	gene_id	MSTRG.106241	NA	NA	NA	NA	-905,D13-6811
MSTRG.95330.1	D11	18204208	18207765	-	gene_id	MSTRG.95330	NA	NA	NA	NA	-1531,D11-10233
MSTRG.28917.3	A08	23286428	23287218	-	gene_id	MSTRG.28917	NA	NA	NA	NA	10603,A08-9677
MSTRG.10237.1	A04	267823	268480	-	gene_id	MSTRG.10237	NA	NA	NA	NA	-360,A04-724
MSTRG.67822.1	D04	47966303	47967772	-	gene_id	MSTRG.67822	NA	NA	NA	NA	60882,D04-12387
MSTRG.57725.1	D01	45326916	45327695	+	gene_id	MSTRG.57725	NA	NA	NA	NA	-1610,D01-8575
MSTRG.96532.2	D11	51307941	51310237	-	gene_id	MSTRG.96532	NA	NA	NA	NA	-229,D11-12070
MSTRG.90831.2	D10	25936768	25939596	-	gene_id	MSTRG.90831	NA	NA	NA	NA	867,D10-2884
MSTRG.47052.1	A12	11444972	11450079	+	gene_id	MSTRG.47052	NA	NA	NA	NA	-866,A12-553
MSTRG.34683.2	A09	75393971	75395967	+	gene_id	MSTRG.34683	NA	NA	NA	NA	-16,A09-4824
MSTRG.105162.1	D13	49262568	49265640	+	gene_id	MSTRG.105162	NA	NA	NA	NA	-946,D13-4945
MSTRG.23495.1	A07	544340	548353	-	gene_id	MSTRG.23495	NA	NA	NA	NA	-1718,A07-7659
MSTRG.94936.1	D11	14353376	14358287	+	gene_id	MSTRG.94936	NA	NA	NA	NA	-1701,D11-5782
MSTRG.89511.5	D10	4976773	4987747	+	gene_id	MSTRG.89511	NA	NA	NA	NA	-5439,D10-4361
MSTRG.42963.1	A11	16820517	16825214	+	gene_id	MSTRG.42963	NA	NA	NA	NA	-1831,A11-1216
MSTRG.105733.1	D13	56985633	56990056	+	gene_id	MSTRG.105733	NA	NA	NA	NA	-1853,D13-6904
MSTRG.50989.2	A13	2009026	2011504	-	gene_id	MSTRG.50989	NA	NA	NA	NA	-797,A13-9115
MSTRG.87291.1	D09	41508924	41511772	+	gene_id	MSTRG.87291	NA	NA	NA	NA	-706,D09-4307
MSTRG.103404.1	D13	3411775	3415929	+	gene_id	MSTRG.103404	NA	NA	NA	NA	-1611,D13-11999
MSTRG.59625.4	D02	5037285	5038008	+	gene_id	MSTRG.59625	NA	NA	NA	NA	-3,D02-11940
MSTRG.29993.1	A08	105754329	105757157	+	gene_id	MSTRG.29993	NA	NA	NA	NA	-864,A08-5114
MSTRG.14864.3	A05	15026817	15032056	+	gene_id	MSTRG.14864	NA	NA	NA	NA	-2175,A05-9161
MSTRG.82429.1	D08	18687731	18688906	+	gene_id	MSTRG.82429	NA	NA	NA	NA	18132,D08-13429
MSTRG.10516.1	A04	3752099	3754714	-	gene_id	MSTRG.10516	NA	NA	NA	NA	-6091,A04-6619
MSTRG.58856.1	D01	62608303	62610853	-	gene_id	MSTRG.58856	NA	NA	NA	NA	330,D01-4422
MSTRG.89431.4	D10	4413934	4414965	+	gene_id	MSTRG.89431	NA	NA	NA	NA	152,D10-11665
MSTRG.28537.1	A08	9389361	9391205	+	gene_id	MSTRG.28537	NA	NA	NA	NA	43,A08-4384
MSTRG.64034.1	D03	24193061	24201296	+	gene_id	MSTRG.64034	NA	NA	NA	NA	3614,D03-8854
MSTRG.62919.2	D03	61146	62851	+	gene_id	MSTRG.62919	NA	NA	NA	NA	-1800,D03-789
MSTRG.95718.2	D11	22619673	22620532	-	gene_id	MSTRG.95718	NA	NA	NA	NA	-884,D11-15866
MSTRG.97955.3	D11	71500522	71503721	-	gene_id	MSTRG.97955	NA	NA	NA	NA	-1016,D11-17089
MSTRG.68587.1	D04	56600398	56608787	+	gene_id	MSTRG.68587	NA	NA	NA	NA	-3639,D04-2037
MSTRG.53079.1	A13	92126562	92132988	-	gene_id	MSTRG.53079	NA	NA	NA	NA	-2500,A13-16642
MSTRG.18516.2	A05	87572510	87574546	+	gene_id	MSTRG.18516	NA	NA	NA	NA	547,A05-18253
MSTRG.81074.1	D08	156974	162315	-	gene_id	MSTRG.81074	NA	NA	NA	NA	1827,D08-7903
MSTRG.104432.1	D13	26006814	26010218	+	gene_id	MSTRG.104432	NA	NA	NA	NA	-465,D13-15983
MSTRG.11770.2	A04	79872595	79874368	-	gene_id	MSTRG.11770	NA	NA	NA	NA	-214,A04-4056
MSTRG.5538.1	A02	92436014	92439068	-	gene_id	MSTRG.5538	NA	NA	NA	NA	-1087,A02-11246
MSTRG.71261.3	D05	14134176	14137445	-	gene_id	MSTRG.71261	NA	NA	NA	NA	-917,D05-16769
MSTRG.59006.2	D01	63479965	63486238	+	gene_id	MSTRG.59006	NA	NA	NA	NA	-2608,D01-7301
MSTRG.1081.2	A01	11646055	11647476	+	gene_id	MSTRG.1081	NA	NA	NA	NA	-203,A01-3219
MSTRG.32262.2	A09	7061219	7065665	-	gene_id	MSTRG.32262	NA	NA	NA	NA	-1843,A09-17502
MSTRG.79350.1	D07	21450972	21452709	-	gene_id	MSTRG.79350	NA	NA	NA	NA	-3911,D07-12430
MSTRG.97904.1	D11	71198002	71198706	+	gene_id	MSTRG.97904	NA	NA	NA	NA	-108,D11-14880
MSTRG.98685.2	D12	4934896	4941189	-	gene_id	MSTRG.98685	NA	NA	NA	NA	-2797,D12-11430
MSTRG.30640.1	A08	116446039	116449105	-	gene_id	MSTRG.30640	NA	NA	NA	NA	-652,A08-17277
MSTRG.93052.1	D11	1931621	1934316	+	gene_id	MSTRG.93052	NA	NA	NA	NA	-879,D11-18389
MSTRG.22190.1	A06	108967060	108974718	+	gene_id	MSTRG.22190	NA	NA	NA	NA	-3049,A06-3494
MSTRG.12716.2	A05	2397030	2399448	+	gene_id	MSTRG.12716	NA	NA	NA	NA	680,A05-29815
MSTRG.17254.3	A05	34151957	34155936	+	gene_id	MSTRG.17254	NA	NA	NA	NA	-1371,A05-18069
MSTRG.39505.1	A10	104198515	104199205	-	gene_id	MSTRG.39505	NA	NA	NA	NA	-239045,A10-16776
MSTRG.4132.2	A02	5778351	5783359	+	gene_id	MSTRG.4132	NA	NA	NA	NA	-2023,A02-8600
MSTRG.17755.1	A05	42336178	42336650	+	gene_id	MSTRG.17755	NA	NA	NA	NA	368,A05-13438
MSTRG.50609.1	A12	111071124	111079102	-	gene_id	MSTRG.50609	NA	NA	NA	NA	-3787,A12-7674
MSTRG.103760.2	D13	7446296	7448627	+	gene_id	MSTRG.103760	NA	NA	NA	NA	-1475,D13-7074
MSTRG.95012.2	D11	15006145	15008602	-	gene_id	MSTRG.95012	NA	NA	NA	NA	1118,D11-14636
MSTRG.27601.1	A08	387993	390020	+	gene_id	MSTRG.27601	NA	NA	NA	NA	-401,A08-5473
MSTRG.60615.2	D02	25278851	25282897	+	gene_id	MSTRG.60615	NA	NA	NA	NA	1390,D02-11910
MSTRG.77075.1	D06	68237188	68242005	+	gene_id	MSTRG.77075	NA	NA	NA	NA	-1502,D06-7849
MSTRG.104248.2	D13	18515928	18518414	-	gene_id	MSTRG.104248	NA	NA	NA	NA	-528,D13-16899
MSTRG.80244.1	D07	48726998	48918287	-	gene_id	MSTRG.80244	NA	NA	NA	NA	89613,D07-15686
MSTRG.21186.12	A06	24613459	24614790	+	gene_id	MSTRG.21186	NA	NA	NA	NA	-2352,A06-11808
MSTRG.20142.1	A06	2682784	2685493	-	gene_id	MSTRG.20142	NA	NA	NA	NA	-1990,A06-9874
MSTRG.90336.1	D10	14605480	14613172	-	gene_id	MSTRG.90336	NA	NA	NA	NA	-3674,D10-14388
MSTRG.80390.1	D07	51786532	51792047	-	gene_id	MSTRG.80390	NA	NA	NA	NA	-2322,D07-14247
MSTRG.59514.1	D02	4192702	4243911	-	gene_id	MSTRG.59514	NA	NA	NA	NA	22434,D02-15630
MSTRG.44371.1	A11	69015522	69019446	+	gene_id	MSTRG.44371	NA	NA	NA	NA	-1298,A11-9432
MSTRG.31741.1	A08	125181461	125185154	-	gene_id	MSTRG.31741	NA	NA	NA	NA	-1158,A08-18613
MSTRG.73201.1	D05	50312245	50312773	-	gene_id	MSTRG.73201	NA	NA	NA	NA	4367,D05-19939
MSTRG.71033.3	D05	12753715	12758337	+	gene_id	MSTRG.71033	NA	NA	NA	NA	650,D05-19031
MSTRG.41517.3	A11	5216830	5219371	-	gene_id	MSTRG.41517	NA	NA	NA	NA	-2915,A11-23856
MSTRG.74153.2	D06	5550484	5553037	+	gene_id	MSTRG.74153	NA	NA	NA	NA	-922,D06-10220
MSTRG.104692.2	D13	37963160	37964737	+	gene_id	MSTRG.104692	NA	NA	NA	NA	-2037,D13-15121
MSTRG.46565.1	A12	3160488	3165958	-	gene_id	MSTRG.46565	NA	NA	NA	NA	-2879,A12-19594
MSTRG.41886.1	A11	7306246	7307506	-	gene_id	MSTRG.41886	NA	NA	NA	NA	62,A11-13805
MSTRG.1995.2	A01	45321342	45324225	-	gene_id	MSTRG.1995	NA	NA	NA	NA	1448,A01-1155
MSTRG.2515.1	A01	98640625	98645785	+	gene_id	MSTRG.2515	NA	NA	NA	NA	-1819,A01-5630
MSTRG.106799.1	D13	64445593	64449200	-	gene_id	MSTRG.106799	NA	NA	NA	NA	-1177,D13-10599
MSTRG.14535.1	A05	13247368	13252414	-	gene_id	MSTRG.14535	NA	NA	NA	NA	-1818,A05-21458
MSTRG.52078.1	A13	37374268	37379299	+	gene_id	MSTRG.52078	NA	NA	NA	NA	-1859,A13-5314
MSTRG.42638.1	A11	13648129	13648508	-	gene_id	MSTRG.42638	NA	NA	NA	NA	-4878,A11-15449
MSTRG.96949.1	D11	59584377	59584751	+	gene_id	MSTRG.96949	NA	NA	NA	NA	2902,D11-18669
MSTRG.12674.1	A05	2152466	2172044	-	gene_id	MSTRG.12674	NA	NA	NA	NA	-2239,A05-23286
MSTRG.49544.1	A12	104429622	104433990	-	gene_id	MSTRG.49544	NA	NA	NA	NA	-3085,A12-17759
MSTRG.43348.1	A11	21726071	21726661	+	gene_id	MSTRG.43348	NA	NA	NA	NA	-887,A11-18390
MSTRG.33309.1	A09	61156403	61160091	+	gene_id	MSTRG.33309	NA	NA	NA	NA	-1291,A09-9639
MSTRG.106803.1	D13	64485118	64486025	+	gene_id	MSTRG.106803	NA	NA	NA	NA	-5183,D13-8092
MSTRG.80193.1	D07	46979378	46985008	+	gene_id	MSTRG.80193	NA	NA	NA	NA	1680,D07-10329
MSTRG.78794.1	D07	13473415	13475807	+	gene_id	MSTRG.78794	NA	NA	NA	NA	-239,D07-14172
MSTRG.1644.1	A01	22903242	22905032	-	gene_id	MSTRG.1644	NA	NA	NA	NA	-609,A01-6501
MSTRG.100431.1	D12	48505053	48507046	+	gene_id	MSTRG.100431	NA	NA	NA	NA	18220,D12-10069
MSTRG.39114.1	A10	85487786	85489608	-	gene_id	MSTRG.39114	NA	NA	NA	NA	-1995,A10-13842
MSTRG.3982.1	A02	3797215	3800723	+	gene_id	MSTRG.3982	NA	NA	NA	NA	-1317,A02-3851
MSTRG.31531.4	A08	123876618	123879811	+	gene_id	MSTRG.31531	NA	NA	NA	NA	-2496,A08-13905
MSTRG.83913.1	D08	56030455	56033226	+	gene_id	MSTRG.83913	NA	NA	NA	NA	-6447,D08-15325
MSTRG.66304.1	D04	6204323	6209627	+	gene_id	MSTRG.66304	NA	NA	NA	NA	-2088,D04-661
MSTRG.50598.1	A12	111096855	111097581	+	gene_id	MSTRG.50598	NA	NA	NA	NA	-3,A12-15804
MSTRG.83065.1	D08	43796626	43798062	+	gene_id	MSTRG.83065	NA	NA	NA	NA	-149,D08-3325
MSTRG.25216.1	A07	18814958	18818537	-	gene_id	MSTRG.25216	NA	NA	NA	NA	1025,A07-4301
MSTRG.19216.1	A05	109129453	109134841	-	gene_id	MSTRG.19216	NA	NA	NA	NA	-2206,A05-20513
MSTRG.26388.2	A07	59472177	59478765	-	gene_id	MSTRG.26388	NA	NA	NA	NA	-2645,A07-15593
MSTRG.8915.1	A03	101240660	101248891	-	gene_id	MSTRG.8915	NA	NA	NA	NA	53472,A03-1559
MSTRG.50465.1	A12	110222490	110224720	+	gene_id	MSTRG.50465	NA	NA	NA	NA	29,A12-12035
MSTRG.77567.1	D07	2427260	2434011	+	gene_id	MSTRG.77567	NA	NA	NA	NA	-2556,D07-3944
MSTRG.51118.1	A13	3244819	3249983	+	gene_id	MSTRG.51118	NA	NA	NA	NA	-2085,A13-2165
MSTRG.17365.1	A05	35415463	35416836	-	gene_id	MSTRG.17365	NA	NA	NA	NA	-166,A05-27737
MSTRG.101799.1	D12	61837470	61841768	+	gene_id	MSTRG.101799	NA	NA	NA	NA	-652,D12-14430
MSTRG.45845.1	A11	124443984	124446456	-	gene_id	MSTRG.45845	NA	NA	NA	NA	-822,A11-15486
MSTRG.37172.4	A10	4455427	4476737	-	gene_id	MSTRG.37172	NA	NA	NA	NA	209,A10-13061
MSTRG.99153.1	D12	12359428	12373848	-	gene_id	MSTRG.99153	NA	NA	NA	NA	-6378,D12-13974
MSTRG.29244.2	A08	61730138	61735294	-	gene_id	MSTRG.29244	NA	NA	NA	NA	-2310,A08-9975
MSTRG.85570.1	D09	6513645	6516047	-	gene_id	MSTRG.85570	NA	NA	NA	NA	697,D09-3047
MSTRG.94986.1	D11	14714306	14717190	+	gene_id	MSTRG.94986	NA	NA	NA	NA	5211,D11-16102
MSTRG.51769.1	A13	14682431	14685380	-	gene_id	MSTRG.51769	NA	NA	NA	NA	-1107,A13-10278
MSTRG.66176.1	D04	5064689	5069914	-	gene_id	MSTRG.66176	NA	NA	NA	NA	-2142,D04-13622
MSTRG.84147.1	D08	59000637	59008507	-	gene_id	MSTRG.84147	NA	NA	NA	NA	-1299,D08-13086
MSTRG.81979.1	D08	7495285	7497821	-	gene_id	MSTRG.81979	NA	NA	NA	NA	708,D08-1140
MSTRG.79463.1	D07	23265959	23266610	+	gene_id	MSTRG.79463	NA	NA	NA	NA	280,D07-4331
MSTRG.24524.1	A07	8817774	8821225	+	gene_id	MSTRG.24524	NA	NA	NA	NA	-1324,A07-9915
MSTRG.16532.2	A05	26418780	26422206	-	gene_id	MSTRG.16532	NA	NA	NA	NA	-1161,A05-30851
MSTRG.73662.3	D06	788390	792910	+	gene_id	MSTRG.73662	NA	NA	NA	NA	-3288,D06-1664
MSTRG.65358.1	D03	52835916	52836871	+	gene_id	MSTRG.65358	NA	NA	NA	NA	4796,D03-8082
MSTRG.37316.1	A10	5616859	5620531	+	gene_id	MSTRG.37316	NA	NA	NA	NA	-1236,A10-4665
MSTRG.33297.1	A09	61081641	61081870	-	gene_id	MSTRG.33297	NA	NA	NA	NA	7387,A09-2479
MSTRG.9939.1	A03	114900470	114910723	-	gene_id	MSTRG.9939	NA	NA	NA	NA	-4237,A03-10733
MSTRG.51693.3	A13	13461775	13467582	-	gene_id	MSTRG.51693	NA	NA	NA	NA	-3202,A13-13939
MSTRG.57380.1	D01	27899250	27899581	+	gene_id	MSTRG.57380	NA	NA	NA	NA	190,D01-12927
MSTRG.6034.1	A02	103571665	103572610	-	gene_id	MSTRG.6034	NA	NA	NA	NA	-5,A02-4645
MSTRG.21147.11	A06	21407530	21414312	+	gene_id	MSTRG.21147	NA	NA	NA	NA	2339,A06-9182
MSTRG.7146.3	A03	7558760	7572514	-	gene_id	MSTRG.7146	NA	NA	NA	NA	1145,A03-14255
MSTRG.51709.1	A13	13724201	13726476	+	gene_id	MSTRG.51709	NA	NA	NA	NA	-767,A13-11386
MSTRG.17919.1	A05	47448018	47449949	+	gene_id	MSTRG.17919	NA	NA	NA	NA	1370,A05-31773
MSTRG.81895.1	D08	6448764	6450764	-	gene_id	MSTRG.81895	NA	NA	NA	NA	-498,D08-14262
MSTRG.87315.1	D09	41685187	41691582	-	gene_id	MSTRG.87315	NA	NA	NA	NA	-259,D09-10862
MSTRG.102197.1	D12	64518516	64521853	-	gene_id	MSTRG.102197	NA	NA	NA	NA	-1174,D12-17910
MSTRG.82513.3	D08	23306259	23310095	-	gene_id	MSTRG.82513	NA	NA	NA	NA	1119,D08-11907
MSTRG.106207.2	D13	60356112	60359842	+	gene_id	MSTRG.106207	NA	NA	NA	NA	-1246,D13-5765
MSTRG.39143.3	A10	86017746	86023012	-	gene_id	MSTRG.39143	NA	NA	NA	NA	-2114,A10-12759
MSTRG.13357.1	A05	6394385	6399376	-	gene_id	MSTRG.13357	NA	NA	NA	NA	-1893,A05-29826
MSTRG.2518.1	A01	98907752	98909837	-	gene_id	MSTRG.2518	NA	NA	NA	NA	32,A01-11405
MSTRG.68627.3	D04	56775868	56778930	-	gene_id	MSTRG.68627	NA	NA	NA	NA	-1241,D04-5219
MSTRG.23990.2	A07	3971838	3972545	-	gene_id	MSTRG.23990	NA	NA	NA	NA	17,A07-16519
MSTRG.98151.1	D12	417725	420587	-	gene_id	MSTRG.98151	NA	NA	NA	NA	-452,D12-17089
MSTRG.41526.1	A11	5277901	5280612	+	gene_id	MSTRG.41526	NA	NA	NA	NA	-709,A11-11374
MSTRG.15729.2	A05	20827113	20830185	+	gene_id	MSTRG.15729	NA	NA	NA	NA	-223,A05-5413
MSTRG.18595.1	A05	89533644	89534580	-	gene_id	MSTRG.18595	NA	NA	NA	NA	-1659,A05-26788
MSTRG.85766.1	D09	11150955	11154442	-	gene_id	MSTRG.85766	NA	NA	NA	NA	-906,D09-8620
MSTRG.8070.1	A03	49880394	49886643	+	gene_id	MSTRG.8070	NA	NA	NA	NA	-2176,A03-2198
MSTRG.50803.1	A13	610259	613510	+	gene_id	MSTRG.50803	NA	NA	NA	NA	-1321,A13-7855
MSTRG.24132.1	A07	5189664	5192042	+	gene_id	MSTRG.24132	NA	NA	NA	NA	-799,A07-9890
MSTRG.18515.1	A05	87320135	87322280	-	gene_id	MSTRG.18515	NA	NA	NA	NA	-347,A05-10342
MSTRG.8671.1	A03	92641275	92646353	+	gene_id	MSTRG.8671	NA	NA	NA	NA	-1925,A03-11405
MSTRG.57601.1	D01	41670768	41672646	+	gene_id	MSTRG.57601	NA	NA	NA	NA	-65,D01-5550
MSTRG.34246.1	A09	72068320	72075492	+	gene_id	MSTRG.34246	NA	NA	NA	NA	-3057,A09-8064
MSTRG.57520.1	D01	37489041	37492311	+	gene_id	MSTRG.57520	NA	NA	NA	NA	-879,D01-275
MSTRG.26460.3	A07	77584131	77587652	+	gene_id	MSTRG.26460	NA	NA	NA	NA	-1375,A07-17331
MSTRG.60713.1	D02	29712641	29718065	-	gene_id	MSTRG.60713	NA	NA	NA	NA	-2337,D02-16032
MSTRG.35728.1	A09	82099739	82109970	+	gene_id	MSTRG.35728	NA	NA	NA	NA	-4304,A09-314
MSTRG.28754.1	A08	14835467	14836922	-	gene_id	MSTRG.28754	NA	NA	NA	NA	47206,A08-3882
MSTRG.47792.1	A12	79310635	79314113	+	gene_id	MSTRG.47792	NA	NA	NA	NA	3112,A12-16710
MSTRG.69590.1	D05	4353554	4360411	-	gene_id	MSTRG.69590	NA	NA	NA	NA	-2909,D05-10938
MSTRG.32503.1	A09	15117740	15123391	-	gene_id	MSTRG.32503	NA	NA	NA	NA	-444,A09-16276
MSTRG.14127.1	A05	10883935	10885012	+	gene_id	MSTRG.14127	NA	NA	NA	NA	-1227,A05-27674
MSTRG.3909.1	A02	3060065	3066820	+	gene_id	MSTRG.3909	NA	NA	NA	NA	-3173,A02-9565
MSTRG.17486.2	A05	37027581	37030746	+	gene_id	MSTRG.17486	NA	NA	NA	NA	-831,A05-17537
MSTRG.27169.2	A07	94744243	94747585	+	gene_id	MSTRG.27169	NA	NA	NA	NA	-1068,A07-4393
MSTRG.67548.1	D04	42499706	42500431	+	gene_id	MSTRG.67548	NA	NA	NA	NA	26,D04-7598
MSTRG.21688.1	A06	49018230	49020939	+	gene_id	MSTRG.21688	NA	NA	NA	NA	-2236,A06-1216
MSTRG.21527.1	A06	38388480	38391574	+	gene_id	MSTRG.21527	NA	NA	NA	NA	1019,A06-14417
MSTRG.62182.1	D02	67412261	67413432	-	gene_id	MSTRG.62182	NA	NA	NA	NA	-14239,D02-13391
MSTRG.81377.1	D08	2176697	2178310	-	gene_id	MSTRG.81377	NA	NA	NA	NA	22041,D08-14305
MSTRG.100878.1	D12	53644219	53646945	-	gene_id	MSTRG.100878	NA	NA	NA	NA	-1019,D12-9470
MSTRG.52985.1	A13	89862374	89870376	+	gene_id	MSTRG.52985	NA	NA	NA	NA	-3163,A13-251
MSTRG.52663.1	A13	72668605	72671572	+	gene_id	MSTRG.52663	NA	NA	NA	NA	-452,A13-4279
MSTRG.104184.1	D13	15884880	15890402	+	gene_id	MSTRG.104184	NA	NA	NA	NA	-2296,D13-6639
MSTRG.16530.1	A05	26445118	26448340	+	gene_id	MSTRG.16530	NA	NA	NA	NA	-1066,A05-27342
MSTRG.40161.2	A10	115919609	115923224	-	gene_id	MSTRG.40161	NA	NA	NA	NA	-1036,A10-12432
MSTRG.100238.2	D12	46241597	46244362	-	gene_id	MSTRG.100238	NA	NA	NA	NA	-653,D12-17334
MSTRG.29591.1	A08	93354765	93355424	+	gene_id	MSTRG.29591	NA	NA	NA	NA	-4428,A08-2284
MSTRG.16653.2	A05	27402360	27405050	-	gene_id	MSTRG.16653	NA	NA	NA	NA	-599,A05-27467
MSTRG.57527.1	D01	37912479	37916751	-	gene_id	MSTRG.57527	NA	NA	NA	NA	-1635,D01-13250
MSTRG.92682.11	D11	9299	22196	+	gene_id	MSTRG.92682	NA	NA	NA	NA	-3910,D11-17030
MSTRG.6622.1	A03	1969716	1972052	+	gene_id	MSTRG.6622	NA	NA	NA	NA	625,A03-13713
MSTRG.87033.2	D09	39373940	39380532	-	gene_id	MSTRG.87033	NA	NA	NA	NA	-2694,D09-12082
MSTRG.106059.1	D13	59432675	59437133	-	gene_id	MSTRG.106059	NA	NA	NA	NA	-1829,D13-10062
MSTRG.21714.2	A06	51348520	51363657	+	gene_id	MSTRG.21714	NA	NA	NA	NA	-7026,A06-4728
MSTRG.6743.5	A03	3453339	3455152	+	gene_id	MSTRG.6743	NA	NA	NA	NA	457,A03-10264
MSTRG.103306.1	D13	2584820	2590159	+	gene_id	MSTRG.103306	NA	NA	NA	NA	-2111,D13-5961
MSTRG.53836.1	A13	105184796	105194215	+	gene_id	MSTRG.53836	NA	NA	NA	NA	-4070,A13-2134
MSTRG.51216.1	A13	3961520	3964760	+	gene_id	MSTRG.51216	NA	NA	NA	NA	-645,A13-11036
MSTRG.89211.3	D10	2997160	3001154	-	gene_id	MSTRG.89211	NA	NA	NA	NA	-2304,D10-12958
MSTRG.75028.1	D06	19271575	19278119	+	gene_id	MSTRG.75028	NA	NA	NA	NA	-2597,D06-4961
MSTRG.6082.1	A02	104311060	104314561	+	gene_id	MSTRG.6082	NA	NA	NA	NA	-1070,A02-4189
MSTRG.65292.1	D03	52170589	52190839	+	gene_id	MSTRG.65292	NA	NA	NA	NA	-9448,D03-1576
MSTRG.17364.1	A05	35415442	35416831	+	gene_id	MSTRG.17364	NA	NA	NA	NA	179,A05-27737
MSTRG.18763.1	A05	102137676	102139056	+	gene_id	MSTRG.18763	NA	NA	NA	NA	37,A05-21765
MSTRG.12902.1	A05	3276807	3280599	-	gene_id	MSTRG.12902	NA	NA	NA	NA	-1067,A05-29956
MSTRG.60188.1	D02	12218381	12219208	+	gene_id	MSTRG.60188	NA	NA	NA	NA	-6118,D02-14570
MSTRG.50540.1	A12	110675747	110678924	-	gene_id	MSTRG.50540	NA	NA	NA	NA	998,A12-17776
MSTRG.10030.1	A03	115472056	115476565	+	gene_id	MSTRG.10030	NA	NA	NA	NA	1371,A03-12115
MSTRG.33432.1	A09	62586743	62588535	+	gene_id	MSTRG.33432	NA	NA	NA	NA	248,A09-14540
MSTRG.101988.4	D12	63130421	63131823	-	gene_id	MSTRG.101988	NA	NA	NA	NA	2205,D12-2606
MSTRG.72533.1	D05	34493991	34496571	+	gene_id	MSTRG.72533	NA	NA	NA	NA	896,D05-8958
MSTRG.57432.3	D01	28894134	28895008	-	gene_id	MSTRG.57432	NA	NA	NA	NA	-67,D01-5581
MSTRG.10612.3	A04	5807986	5810241	+	gene_id	MSTRG.10612	NA	NA	NA	NA	-360,A04-1506
MSTRG.92617.4	D10	67677375	67678055	+	gene_id	MSTRG.92617	NA	NA	NA	NA	-397,D10-5429
MSTRG.22893.3	A06	124663803	124668669	-	gene_id	MSTRG.22893	NA	NA	NA	NA	-2245,A06-6837
MSTRG.92303.1	D10	64124504	64126203	+	gene_id	MSTRG.92303	NA	NA	NA	NA	-159,D10-14783
MSTRG.91147.2	D10	36386792	36394470	+	gene_id	MSTRG.91147	NA	NA	NA	NA	-3088,D10-2138
MSTRG.12415.8	A05	486489	488438	+	gene_id	MSTRG.12415	NA	NA	NA	NA	-2164,A05-8015
MSTRG.27896.2	A08	2391834	2395863	-	gene_id	MSTRG.27896	NA	NA	NA	NA	-1445,A08-12711
MSTRG.83458.4	D08	50396958	50406314	-	gene_id	MSTRG.83458	NA	NA	NA	NA	4215,D08-275
MSTRG.34608.2	A09	74826380	74834352	-	gene_id	MSTRG.34608	NA	NA	NA	NA	758,A09-13656
MSTRG.56791.3	D01	13558034	13570524	+	gene_id	MSTRG.56791	NA	NA	NA	NA	-5420,D01-11161
MSTRG.23417.1	A07	71302	74139	-	gene_id	MSTRG.23417	NA	NA	NA	NA	-972,A07-12538
MSTRG.75084.1	D06	20002539	20009093	-	gene_id	MSTRG.75084	NA	NA	NA	NA	-2927,D06-15971
MSTRG.45794.2	A11	123868770	123871850	-	gene_id	MSTRG.45794	NA	NA	NA	NA	1629,A11-1651
MSTRG.11011.1	A04	21384022	21389537	-	gene_id	MSTRG.11011	NA	NA	NA	NA	-2135,A04-5516
MSTRG.101140.2	D12	56191055	56192473	+	gene_id	MSTRG.101140	NA	NA	NA	NA	-3438,D12-14079
MSTRG.64815.1	D03	46707672	46711086	+	gene_id	MSTRG.64815	NA	NA	NA	NA	-1159,D03-5023
MSTRG.75317.1	D06	25141637	25142376	-	gene_id	MSTRG.75317	NA	NA	NA	NA	-11,D06-8498
MSTRG.9264.1	A03	108326776	108332223	-	gene_id	MSTRG.9264	NA	NA	NA	NA	1827,A03-5538
MSTRG.94550.2	D11	11510703	11518426	+	gene_id	MSTRG.94550	NA	NA	NA	NA	7351,D11-14931
MSTRG.50456.1	A12	110077797	110085759	-	gene_id	MSTRG.50456	NA	NA	NA	NA	-106,A12-16482
MSTRG.28773.1	A08	15823079	15828812	-	gene_id	MSTRG.28773	NA	NA	NA	NA	-2470,A08-8486
MSTRG.82509.1	D08	23146496	23149693	+	gene_id	MSTRG.82509	NA	NA	NA	NA	-1725,D08-14034
MSTRG.99914.2	D12	37013916	37016156	-	gene_id	MSTRG.99914	NA	NA	NA	NA	-678,D12-21769
MSTRG.78782.1	D07	13407069	13410342	-	gene_id	MSTRG.78782	NA	NA	NA	NA	-1336,D07-9024
MSTRG.40370.2	A10	118830983	118832702	-	gene_id	MSTRG.40370	NA	NA	NA	NA	198,A10-3875
MSTRG.86674.2	D09	35852949	35855020	+	gene_id	MSTRG.86674	NA	NA	NA	NA	405,D09-9570
MSTRG.81513.1	D08	2979572	2981819	-	gene_id	MSTRG.81513	NA	NA	NA	NA	630,D08-8299
MSTRG.65562.1	D03	55036886	55038147	-	gene_id	MSTRG.65562	NA	NA	NA	NA	194,D03-2704
MSTRG.26178.6	A07	47463609	47469518	+	gene_id	MSTRG.26178	NA	NA	NA	NA	-8563,A07-3485
MSTRG.101290.2	D12	57611012	57622043	+	gene_id	MSTRG.101290	NA	NA	NA	NA	-5787,D12-9473
MSTRG.17675.1	A05	40335460	40342390	+	gene_id	MSTRG.17675	NA	NA	NA	NA	-245,A05-20806
MSTRG.17824.2	A05	43925010	43931569	-	gene_id	MSTRG.17824	NA	NA	NA	NA	-2773,A05-18073
MSTRG.99123.1	D12	12099483	12101879	-	gene_id	MSTRG.99123	NA	NA	NA	NA	-810,D12-17238
MSTRG.86924.1	D09	38396284	38398653	+	gene_id	MSTRG.86924	NA	NA	NA	NA	-2892,D09-4742
MSTRG.71839.1	D05	18875918	18881040	+	gene_id	MSTRG.71839	NA	NA	NA	NA	-1975,D05-879
MSTRG.5497.2	A02	86303696	86321891	+	gene_id	MSTRG.5497	NA	NA	NA	NA	-8545,A02-886
MSTRG.71517.1	D05	15939881	15949310	-	gene_id	MSTRG.71517	NA	NA	NA	NA	-10092,D05-15729
MSTRG.101466.1	D12	59141867	59156163	-	gene_id	MSTRG.101466	NA	NA	NA	NA	12078,D12-1509
MSTRG.71421.2	D05	15241252	15250662	-	gene_id	MSTRG.71421	NA	NA	NA	NA	-4273,D05-4116
MSTRG.49277.2	A12	101980992	101985395	+	gene_id	MSTRG.49277	NA	NA	NA	NA	-1128,A12-6189
MSTRG.14497.9	A05	13036762	13039697	+	gene_id	MSTRG.14497	NA	NA	NA	NA	857,A05-32287
MSTRG.76686.2	D06	64777241	64781558	-	gene_id	MSTRG.76686	NA	NA	NA	NA	-1638,D06-13042
MSTRG.28318.1	A08	6229292	6229601	+	gene_id	MSTRG.28318	NA	NA	NA	NA	-25186,A08-9368
MSTRG.103975.15	D13	10369564	10371345	+	gene_id	MSTRG.103975	NA	NA	NA	NA	-2958,D13-5415
MSTRG.103451.3	D13	3725965	3731929	-	gene_id	MSTRG.103451	NA	NA	NA	NA	-2478,D13-11849
MSTRG.36010.1	A09	83839675	83840995	-	gene_id	MSTRG.36010	NA	NA	NA	NA	2548,A09-5066
MSTRG.25133.1	A07	17356215	17359357	-	gene_id	MSTRG.25133	NA	NA	NA	NA	1067,A07-3637
MSTRG.76578.2	D06	63529448	63532704	+	gene_id	MSTRG.76578	NA	NA	NA	NA	-1236,D06-13529
MSTRG.39740.1	A10	108956599	108957984	+	gene_id	MSTRG.39740	NA	NA	NA	NA	59,A10-15732
MSTRG.8724.1	A03	93466869	93478239	+	gene_id	MSTRG.8724	NA	NA	NA	NA	-5071,A03-8215
MSTRG.100099.1	D12	44216830	44224552	-	gene_id	MSTRG.100099	NA	NA	NA	NA	-3331,D12-12542
MSTRG.59278.5	D02	1691824	1695102	-	gene_id	MSTRG.59278	NA	NA	NA	NA	7258,D02-9978
MSTRG.41381.1	A11	4233555	4236226	-	gene_id	MSTRG.41381	NA	NA	NA	NA	-17,A11-3763
MSTRG.97344.1	D11	63658968	63668600	+	gene_id	MSTRG.97344	NA	NA	NA	NA	-10827,D11-12320
MSTRG.6496.1	A03	791081	791890	+	gene_id	MSTRG.6496	NA	NA	NA	NA	-2890,A03-4572
MSTRG.54924.1	Contig1164	520	14427	-	gene_id	MSTRG.54924	NA	NA	NA	NA
MSTRG.31521.1	A08	123700717	123703834	+	gene_id	MSTRG.31521	NA	NA	NA	NA	-1803,A08-12068
MSTRG.53903.1	A13	105706936	105708187	-	gene_id	MSTRG.53903	NA	NA	NA	NA	897,A13-14182
MSTRG.72492.1	D05	30043087	30047858	-	gene_id	MSTRG.72492	NA	NA	NA	NA	1595,D05-8957
MSTRG.28492.1	A08	8403604	8404817	-	gene_id	MSTRG.28492	NA	NA	NA	NA	-118,A08-18077
MSTRG.7756.1	A03	23166729	23170620	-	gene_id	MSTRG.7756	NA	NA	NA	NA	-937,A03-12316
MSTRG.59895.1	D02	7795259	7805207	+	gene_id	MSTRG.59895	NA	NA	NA	NA	-4337,D02-761
MSTRG.35136.3	A09	78393497	78395073	-	gene_id	MSTRG.35136	NA	NA	NA	NA	-1191,A09-11829
MSTRG.34768.1	A09	75777769	75798980	+	gene_id	MSTRG.34768	NA	NA	NA	NA	17820,A09-15561
MSTRG.19277.1	A05	110251759	110256736	-	gene_id	MSTRG.19277	NA	NA	NA	NA	-1680,A05-25692
MSTRG.18565.9	A05	88630946	88640058	-	gene_id	MSTRG.18565	NA	NA	NA	NA	420,A05-29626
MSTRG.349.1	A01	1955441	1963047	+	gene_id	MSTRG.349	NA	NA	NA	NA	761,A01-12323
MSTRG.98661.1	D12	4666648	4671586	+	gene_id	MSTRG.98661	NA	NA	NA	NA	-1615,D12-4305
MSTRG.61219.1	D02	49658124	49659094	-	gene_id	MSTRG.61219	NA	NA	NA	NA	-8958,D02-10649
MSTRG.99016.1	D12	9630985	9633603	-	gene_id	MSTRG.99016	NA	NA	NA	NA	-464,D12-17461
MSTRG.16361.1	A05	25230500	25231815	+	gene_id	MSTRG.16361	NA	NA	NA	NA	-174,A05-8082
MSTRG.93815.1	D11	6915052	6916374	+	gene_id	MSTRG.93815	NA	NA	NA	NA	-71,D11-7312
MSTRG.26511.1	A07	80264593	80267549	+	gene_id	MSTRG.26511	NA	NA	NA	NA	-943,A07-10977
MSTRG.62662.2	D02	70572525	70576350	-	gene_id	MSTRG.62662	NA	NA	NA	NA	-1552,D02-9103
MSTRG.68862.1	D05	571484	573828	+	gene_id	MSTRG.68862	NA	NA	NA	NA	-529,D05-15310
MSTRG.103371.1	D13	3121492	3124197	-	gene_id	MSTRG.103371	NA	NA	NA	NA	59,D13-14657
MSTRG.46767.1	A12	6663104	6665235	-	gene_id	MSTRG.46767	NA	NA	NA	NA	-5684,A12-7887
MSTRG.43493.1	A11	23790082	23790961	-	gene_id	MSTRG.43493	NA	NA	NA	NA	-2033,A11-18393
MSTRG.39381.4	A10	98496628	98504670	-	gene_id	MSTRG.39381	NA	NA	NA	NA	533,A10-11005
MSTRG.78053.1	D07	5997540	5998547	-	gene_id	MSTRG.78053	NA	NA	NA	NA	-158,D07-3310
MSTRG.73545.1	D06	72232	75569	+	gene_id	MSTRG.73545	NA	NA	NA	NA	-1128,D06-11804
MSTRG.11201.1	A04	52615835	52618044	-	gene_id	MSTRG.11201	NA	NA	NA	NA	-647,A04-7190
MSTRG.64329.1	D03	37754975	37755927	+	gene_id	MSTRG.64329	NA	NA	NA	NA	-8174,D03-10058
MSTRG.53139.1	A13	92987362	92993436	-	gene_id	MSTRG.53139	NA	NA	NA	NA	-2569,A13-11951
MSTRG.24518.2	A07	8745389	8750692	-	gene_id	MSTRG.24518	NA	NA	NA	NA	-2404,A07-6218
MSTRG.17322.2	A05	34921530	34926129	-	gene_id	MSTRG.17322	NA	NA	NA	NA	-1897,A05-27011
MSTRG.65650.1	D03	55758547	55761349	+	gene_id	MSTRG.65650	NA	NA	NA	NA	-884,D03-7095
MSTRG.1967.1	A01	38630281	38633791	-	gene_id	MSTRG.1967	NA	NA	NA	NA	-1155,A01-15106
MSTRG.53499.2	A13	100115329	100123131	+	gene_id	MSTRG.53499	NA	NA	NA	NA	-3276,A13-10733
MSTRG.28322.1	A08	6294164	6299273	+	gene_id	MSTRG.28322	NA	NA	NA	NA	-2234,A08-17317
MSTRG.76531.1	D06	63119787	63121613	+	gene_id	MSTRG.76531	NA	NA	NA	NA	509,D06-8112
MSTRG.7345.1	A03	10682159	10684433	-	gene_id	MSTRG.7345	NA	NA	NA	NA	-728,A03-11958
MSTRG.64191.2	D03	33729154	33731478	-	gene_id	MSTRG.64191	NA	NA	NA	NA	-751,D03-8077
MSTRG.2817.2	A01	104242697	104244888	+	gene_id	MSTRG.2817	NA	NA	NA	NA	-467,A01-5146
MSTRG.65463.1	D03	53871818	53874224	-	gene_id	MSTRG.65463	NA	NA	NA	NA	-12903,D03-11160
MSTRG.103962.1	D13	10780180	11022861	-	gene_id	MSTRG.103962	NA	NA	NA	NA	-177668,D13-13675
MSTRG.23871.4	A07	3022081	3028077	-	gene_id	MSTRG.23871	NA	NA	NA	NA	-2366,A07-12416
MSTRG.23578.2	A07	1223966	1226880	-	gene_id	MSTRG.23578	NA	NA	NA	NA	-974,A07-14151
MSTRG.105877.1	D13	58060330	58064661	-	gene_id	MSTRG.105877	NA	NA	NA	NA	-1774,D13-10095
MSTRG.51456.2	A13	6396953	6401488	-	gene_id	MSTRG.51456	NA	NA	NA	NA	2085,A13-1939
MSTRG.77231.2	D07	192129	198369	+	gene_id	MSTRG.77231	NA	NA	NA	NA	-2436,D07-1092
MSTRG.17767.1	A05	42665219	42669524	-	gene_id	MSTRG.17767	NA	NA	NA	NA	1565,A05-22005
MSTRG.88742.1	D10	224659	227681	+	gene_id	MSTRG.88742	NA	NA	NA	NA	-917,D10-6077
MSTRG.25499.1	A07	23317674	23328405	-	gene_id	MSTRG.25499	NA	NA	NA	NA	-4932,A07-11233
MSTRG.100849.1	D12	53267773	53269397	+	gene_id	MSTRG.100849	NA	NA	NA	NA	2794,D12-17066
MSTRG.60404.1	D02	17563338	17565747	+	gene_id	MSTRG.60404	NA	NA	NA	NA	-738,D02-16025
MSTRG.29721.7	A08	99717219	99719795	-	gene_id	MSTRG.29721	NA	NA	NA	NA	-467,A08-15943
MSTRG.106720.1	D13	64052130	64055206	-	gene_id	MSTRG.106720	NA	NA	NA	NA	-808,D13-13379
MSTRG.53951.1	A13	106328969	106332908	-	gene_id	MSTRG.53951	NA	NA	NA	NA	-1429,A13-13076
MSTRG.37029.2	A10	3686637	3688074	+	gene_id	MSTRG.37029	NA	NA	NA	NA	-2944,A10-11942
MSTRG.20758.1	A06	10756891	10761748	+	gene_id	MSTRG.20758	NA	NA	NA	NA	1918,A06-13882
MSTRG.91806.1	D10	56470760	56472329	+	gene_id	MSTRG.91806	NA	NA	NA	NA	-369,D10-8948
MSTRG.21726.1	A06	50490739	50502917	-	gene_id	MSTRG.21726	NA	NA	NA	NA	-5536,A06-14050
MSTRG.76062.1	D06	55426036	55426713	+	gene_id	MSTRG.76062	NA	NA	NA	NA	-740,D06-11949
MSTRG.52259.12	A13	49920279	49932687	-	gene_id	MSTRG.52259	NA	NA	NA	NA	6203,A13-2545
MSTRG.62589.3	D02	70160319	70164395	+	gene_id	MSTRG.62589	NA	NA	NA	NA	-5478,D02-7471
MSTRG.60311.1	D02	14743976	14746416	-	gene_id	MSTRG.60311	NA	NA	NA	NA	-643,D02-12795
MSTRG.61078.1	D02	45857941	45861290	-	gene_id	MSTRG.61078	NA	NA	NA	NA	-1110,D02-11715
MSTRG.25951.2	A07	33910709	33914417	+	gene_id	MSTRG.25951	NA	NA	NA	NA	-2322,A07-8450
MSTRG.70979.1	D05	12451512	12455333	-	gene_id	MSTRG.70979	NA	NA	NA	NA	-1280,D05-16048
MSTRG.58214.2	D01	56092464	56154254	+	gene_id	MSTRG.58214	NA	NA	NA	NA	9869,D01-12816
MSTRG.95717.3	D11	22632278	22635207	+	gene_id	MSTRG.95717	NA	NA	NA	NA	71,D11-18567
MSTRG.50491.3	A12	110174151	110177748	+	gene_id	MSTRG.50491	NA	NA	NA	NA	-2335,A12-11356
MSTRG.38273.6	A10	22751323	22752478	+	gene_id	MSTRG.38273	NA	NA	NA	NA	-6842,A10-9416
MSTRG.74708.1	D06	12995726	12997740	+	gene_id	MSTRG.74708	NA	NA	NA	NA	312,D06-13564
MSTRG.47081.2	A12	12923805	12925308	+	gene_id	MSTRG.47081	NA	NA	NA	NA	5869,A12-15872
MSTRG.34488.1	A09	74190048	74190687	-	gene_id	MSTRG.34488	NA	NA	NA	NA	-441,A09-5425
MSTRG.3274.1	A01	109804223	109809261	+	gene_id	MSTRG.3274	NA	NA	NA	NA	-1939,A01-7236
MSTRG.69143.3	D05	2036591	2038449	-	gene_id	MSTRG.69143	NA	NA	NA	NA	-3390,D05-16086
MSTRG.54387.1	A13	109344918	109345576	-	gene_id	MSTRG.54387	NA	NA	NA	NA	-6194,A13-8237
MSTRG.19446.2	A05	112319754	112324182	+	gene_id	MSTRG.19446	NA	NA	NA	NA	-4513,A05-23277
MSTRG.5482.2	A02	86341370	86342695	+	gene_id	MSTRG.5482	NA	NA	NA	NA	242,A02-5041
MSTRG.20642.1	A06	8762059	8766345	+	gene_id	MSTRG.20642	NA	NA	NA	NA	-1516,A06-3479
MSTRG.40794.1	A11	802736	807843	-	gene_id	MSTRG.40794	NA	NA	NA	NA	-2137,A11-11267
MSTRG.19234.1	A05	109638770	109642198	+	gene_id	MSTRG.19234	NA	NA	NA	NA	1262,A05-22845
MSTRG.92037.1	D10	60415233	60424812	+	gene_id	MSTRG.92037	NA	NA	NA	NA	-4124,D10-5427
MSTRG.86930.1	D09	38430532	38436208	+	gene_id	MSTRG.86930	NA	NA	NA	NA	-3062,D09-8383
MSTRG.76935.2	D06	67367184	67370641	-	gene_id	MSTRG.76935	NA	NA	NA	NA	-1205,D06-11309
MSTRG.34340.3	A09	73118273	73121706	+	gene_id	MSTRG.34340	NA	NA	NA	NA	-1043,A09-10915
MSTRG.46009.1	A11	125351443	125354517	-	gene_id	MSTRG.46009	NA	NA	NA	NA	-1190,A11-17855
MSTRG.15537.1	A05	19333551	19336204	-	gene_id	MSTRG.15537	NA	NA	NA	NA	-9,A05-21684
MSTRG.106414.1	D13	62087846	62089886	+	gene_id	MSTRG.106414	NA	NA	NA	NA	-15015,D13-10626
MSTRG.40160.6	A10	115922414	115923256	+	gene_id	MSTRG.40160	NA	NA	NA	NA	-383,A10-12432
MSTRG.105486.1	D13	53675894	53680810	-	gene_id	MSTRG.105486	NA	NA	NA	NA	1876,D13-2006
MSTRG.51544.1	A13	10370293	10372344	+	gene_id	MSTRG.51544	NA	NA	NA	NA	5934,A13-14660
MSTRG.66602.1	D04	10196160	10199422	+	gene_id	MSTRG.66602	NA	NA	NA	NA	-710,D04-5413
MSTRG.18870.1	A05	103990691	103994000	-	gene_id	MSTRG.18870	NA	NA	NA	NA	-589,A05-34682
MSTRG.58082.1	D01	54669788	54671101	+	gene_id	MSTRG.58082	NA	NA	NA	NA	-133,D01-10540
MSTRG.60216.1	D02	12904354	12906252	+	gene_id	MSTRG.60216	NA	NA	NA	NA	67044,D02-7072
MSTRG.77338.1	D07	774745	782839	+	gene_id	MSTRG.77338	NA	NA	NA	NA	-3135,D07-16168
MSTRG.35796.1	A09	82568630	82570370	-	gene_id	MSTRG.35796	NA	NA	NA	NA	49,A09-16800
MSTRG.50326.1	A12	109456100	109458616	+	gene_id	MSTRG.50326	NA	NA	NA	NA	-760,A12-5109
MSTRG.21916.1	A06	80059742	80068522	+	gene_id	MSTRG.21916	NA	NA	NA	NA	-4042,A06-12403
MSTRG.6015.1	A02	103425602	103428215	+	gene_id	MSTRG.6015	NA	NA	NA	NA	-488,A02-1882
MSTRG.54901.1	Contig11	26696	27518	-	gene_id	MSTRG.54901	NA	NA	NA	NA
MSTRG.18277.2	A05	80053732	80058120	+	gene_id	MSTRG.18277	NA	NA	NA	NA	-2184,A05-24181
MSTRG.91994.3	D10	59460497	59471079	-	gene_id	MSTRG.91994	NA	NA	NA	NA	-4800,D10-13529
MSTRG.89239.1	D10	3104779	3108720	-	gene_id	MSTRG.89239	NA	NA	NA	NA	-1444,D10-16873
MSTRG.65522.1	D03	54347166	54348625	-	gene_id	MSTRG.65522	NA	NA	NA	NA	-480,D03-7228
MSTRG.36158.1	A09	84836041	84837696	-	gene_id	MSTRG.36158	NA	NA	NA	NA	196,A09-2918
MSTRG.84296.1	D08	60269167	60271897	+	gene_id	MSTRG.84296	NA	NA	NA	NA	-7269,D08-6274
MSTRG.66158.3	D04	4574976	4575622	-	gene_id	MSTRG.66158	NA	NA	NA	NA	-209,D04-880
MSTRG.35925.1	A09	83370432	83377527	-	gene_id	MSTRG.35925	NA	NA	NA	NA	-3061,A09-11245
MSTRG.44377.1	A11	68512686	68514610	-	gene_id	MSTRG.44377	NA	NA	NA	NA	618,A11-19395
MSTRG.34424.4	A09	73748379	73753417	-	gene_id	MSTRG.34424	NA	NA	NA	NA	2045,A09-5155
MSTRG.13766.1	A05	8797164	8800476	-	gene_id	MSTRG.13766	NA	NA	NA	NA	2694,A05-27789
MSTRG.3809.1	A02	2310668	2311699	-	gene_id	MSTRG.3809	NA	NA	NA	NA	127,A02-4497
MSTRG.66538.1	D04	9532090	9535401	-	gene_id	MSTRG.66538	NA	NA	NA	NA	-994,D04-8254
MSTRG.5385.1	A02	81302011	81302739	-	gene_id	MSTRG.5385	NA	NA	NA	NA	-572,A02-8019
MSTRG.18098.1	A05	57706576	57710118	+	gene_id	MSTRG.18098	NA	NA	NA	NA	-1526,A05-14136
MSTRG.11960.1	A04	83072102	83074979	-	gene_id	MSTRG.11960	NA	NA	NA	NA	819,A04-4368
MSTRG.59122.1	D02	514772	516097	+	gene_id	MSTRG.59122	NA	NA	NA	NA	-4993,D02-9439
MSTRG.11908.1	A04	82670540	82673256	-	gene_id	MSTRG.11908	NA	NA	NA	NA	-22290,A04-2968
MSTRG.48782.2	A12	95854774	95873326	-	gene_id	MSTRG.48782	NA	NA	NA	NA	12503,A12-3454
MSTRG.42399.1	A11	11009557	11014045	+	gene_id	MSTRG.42399	NA	NA	NA	NA	-2380,A11-22544
MSTRG.45151.2	A11	115599863	115601936	-	gene_id	MSTRG.45151	NA	NA	NA	NA	-67,A11-21975
MSTRG.82431.1	D08	18587056	18593124	-	gene_id	MSTRG.82431	NA	NA	NA	NA	-2666,D08-12533
MSTRG.62905.4	D02	71652445	71658098	+	gene_id	MSTRG.62905	NA	NA	NA	NA	-2326,D02-9133
MSTRG.61299.1	D02	52360903	52361354	-	gene_id	MSTRG.61299	NA	NA	NA	NA	-63528,D02-14586
MSTRG.62573.4	D02	70057709	70062507	-	gene_id	MSTRG.62573	NA	NA	NA	NA	-1881,D02-17399
MSTRG.32693.1	A09	39906266	39907435	+	gene_id	MSTRG.32693	NA	NA	NA	NA	80,A09-14696
MSTRG.23571.1	A07	1191668	1192074	-	gene_id	MSTRG.23571	NA	NA	NA	NA	-1250,A07-11980
MSTRG.22433.13	A06	117676720	117679694	-	gene_id	MSTRG.22433	NA	NA	NA	NA	-3621,A06-9991
MSTRG.82639.1	D08	30906725	30913278	-	gene_id	MSTRG.82639	NA	NA	NA	NA	-2765,D08-10557
MSTRG.104512.3	D13	32705334	32710660	+	gene_id	MSTRG.104512	NA	NA	NA	NA	-1854,D13-2392
MSTRG.74892.4	D06	15955322	15963547	+	gene_id	MSTRG.74892	NA	NA	NA	NA	-6597,D06-8540
MSTRG.65206.1	D03	51689123	51691526	-	gene_id	MSTRG.65206	NA	NA	NA	NA	304,D03-10193
MSTRG.45948.1	A11	124945321	124949995	+	gene_id	MSTRG.45948	NA	NA	NA	NA	-1753,A11-7836
MSTRG.103474.12	D13	4013638	4015890	+	gene_id	MSTRG.103474	NA	NA	NA	NA	9529,D13-13611
MSTRG.78412.1	D07	9071112	9074017	-	gene_id	MSTRG.78412	NA	NA	NA	NA	-925,D07-12276
MSTRG.46250.3	A12	432111	441130	+	gene_id	MSTRG.46250	NA	NA	NA	NA	-3660,A12-653
MSTRG.21138.2	A06	21099971	21101411	+	gene_id	MSTRG.21138	NA	NA	NA	NA	-854,A06-8107
MSTRG.101620.2	D12	60510329	60512812	+	gene_id	MSTRG.101620	NA	NA	NA	NA	-2033,D12-13882
MSTRG.82215.1	D08	12155686	12158363	-	gene_id	MSTRG.82215	NA	NA	NA	NA	-765,D08-11422
MSTRG.32741.1	A09	44153682	44161809	-	gene_id	MSTRG.32741	NA	NA	NA	NA	-3424,A09-16920
MSTRG.62770.1	D02	71123355	71127008	-	gene_id	MSTRG.62770	NA	NA	NA	NA	-1289,D02-7181
MSTRG.45552.1	A11	120169866	120171825	+	gene_id	MSTRG.45552	NA	NA	NA	NA	664,A11-19476
MSTRG.72000.2	D05	20151637	20156158	+	gene_id	MSTRG.72000	NA	NA	NA	NA	-1867,D05-17580
MSTRG.85819.1	D09	12028323	12034735	-	gene_id	MSTRG.85819	NA	NA	NA	NA	2691,D09-5044
MSTRG.80551.1	D07	54263935	54271331	-	gene_id	MSTRG.80551	NA	NA	NA	NA	-3101,D07-13147
MSTRG.60942.3	D02	41613626	41620450	+	gene_id	MSTRG.60942	NA	NA	NA	NA	-7325,D02-1638
MSTRG.48266.1	A12	87688251	87692862	+	gene_id	MSTRG.48266	NA	NA	NA	NA	-1642,A12-573
MSTRG.53371.1	A13	97886362	97891964	-	gene_id	MSTRG.53371	NA	NA	NA	NA	-2326,A13-10730
MSTRG.1772.1	A01	26580324	26582530	+	gene_id	MSTRG.1772	NA	NA	NA	NA	-594,A01-7675
MSTRG.66014.9	D04	2426765	2443819	-	gene_id	MSTRG.66014	NA	NA	NA	NA	3819,D04-8841
MSTRG.84430.1	D08	61711093	61715081	+	gene_id	MSTRG.84430	NA	NA	NA	NA	-1226,D08-8043
MSTRG.28989.1	A08	31152200	31155986	+	gene_id	MSTRG.28989	NA	NA	NA	NA	-1236,A08-7112
MSTRG.22296.1	A06	114401210	114401789	+	gene_id	MSTRG.22296	NA	NA	NA	NA	-69715,A06-14825
MSTRG.13282.2	A05	5889656	5893307	+	gene_id	MSTRG.13282	NA	NA	NA	NA	1198,A05-32670
MSTRG.83553.1	D08	51526002	51528505	-	gene_id	MSTRG.83553	NA	NA	NA	NA	2837,D08-11082
MSTRG.46527.1	A12	2911185	2913770	+	gene_id	MSTRG.46527	NA	NA	NA	NA	-561,A12-871
MSTRG.81857.1	D08	5993409	5994079	-	gene_id	MSTRG.81857	NA	NA	NA	NA	101,D08-14969
MSTRG.8719.1	A03	94880263	94881935	-	gene_id	MSTRG.8719	NA	NA	NA	NA	215,A03-5515
MSTRG.17826.1	A05	43946353	43947853	-	gene_id	MSTRG.17826	NA	NA	NA	NA	-98,A05-146
MSTRG.105186.3	D13	49420474	49423664	-	gene_id	MSTRG.105186	NA	NA	NA	NA	-620,D13-14897
MSTRG.65400.1	D03	53295525	53338409	-	gene_id	MSTRG.65400	NA	NA	NA	NA	1473,D03-11276
MSTRG.85917.1	D09	17361750	17363606	+	gene_id	MSTRG.85917	NA	NA	NA	NA	-339,D09-2161
MSTRG.55638.1	D01	341220	342446	-	gene_id	MSTRG.55638	NA	NA	NA	NA	-5165,D01-13011
MSTRG.75072.1	D06	19735939	19739311	+	gene_id	MSTRG.75072	NA	NA	NA	NA	-15073,D06-14411
MSTRG.68608.2	D04	56720666	56725406	+	gene_id	MSTRG.68608	NA	NA	NA	NA	-1854,D04-3239
MSTRG.75913.1	D06	50524866	50528388	+	gene_id	MSTRG.75913	NA	NA	NA	NA	-974,D06-5430
MSTRG.40053.1	A10	114036455	114046056	-	gene_id	MSTRG.40053	NA	NA	NA	NA	-4377,A10-16222
MSTRG.69105.1	D05	1945725	1946255	-	gene_id	MSTRG.69105	NA	NA	NA	NA	-4693,D05-13536
MSTRG.48646.3	A12	94003047	94007664	+	gene_id	MSTRG.48646	NA	NA	NA	NA	-1717,A12-1624
MSTRG.33364.1	A09	61657299	61661659	-	gene_id	MSTRG.33364	NA	NA	NA	NA	-1769,A09-19075
MSTRG.6516.2	A03	843319	847420	-	gene_id	MSTRG.6516	NA	NA	NA	NA	-1581,A03-12777
MSTRG.48443.1	A12	90642812	90643913	-	gene_id	MSTRG.48443	NA	NA	NA	NA	-367,A12-16240
MSTRG.34847.1	A09	76550315	76552698	-	gene_id	MSTRG.34847	NA	NA	NA	NA	494,A09-1820
MSTRG.25636.1	A07	26405487	26410351	-	gene_id	MSTRG.25636	NA	NA	NA	NA	-2406,A07-13819
MSTRG.4850.1	A02	28162901	28165557	-	gene_id	MSTRG.4850	NA	NA	NA	NA	671,A02-2123
MSTRG.55070.1	Contig239	192	4500	-	gene_id	MSTRG.55070	NA	NA	NA	NA	-37283,Contig239-6
MSTRG.48708.1	A12	95141579	95143150	+	gene_id	MSTRG.48708	NA	NA	NA	NA	4321,A12-3339
MSTRG.39085.1	A10	83971149	83973264	+	gene_id	MSTRG.39085	NA	NA	NA	NA	-173,A10-12646
MSTRG.16604.1	A05	26950940	26951276	-	gene_id	MSTRG.16604	NA	NA	NA	NA	5177,A05-30173
MSTRG.102182.3	D12	64457457	64462405	-	gene_id	MSTRG.102182	NA	NA	NA	NA	9306,D12-438
MSTRG.32719.1	A09	43311739	43316780	+	gene_id	MSTRG.32719	NA	NA	NA	NA	-1860,A09-4605
MSTRG.94441.1	D11	10745499	10747065	-	gene_id	MSTRG.94441	NA	NA	NA	NA	-849,D11-20949
MSTRG.87215.4	D09	40958678	40978623	-	gene_id	MSTRG.87215	NA	NA	NA	NA	6039,D09-13211
MSTRG.75382.2	D06	26483568	26489863	-	gene_id	MSTRG.75382	NA	NA	NA	NA	-2396,D06-9643
MSTRG.26611.2	A07	83919790	83921480	-	gene_id	MSTRG.26611	NA	NA	NA	NA	-5989,A07-6445
MSTRG.54859.1	A13	112630684	112636598	+	gene_id	MSTRG.54859	NA	NA	NA	NA	2494,A13-16585
MSTRG.99164.1	D12	12511777	12516025	+	gene_id	MSTRG.99164	NA	NA	NA	NA	-1609,D12-10995
MSTRG.45658.1	A11	122019318	122022910	+	gene_id	MSTRG.45658	NA	NA	NA	NA	-1353,A11-15853
MSTRG.70199.1	D05	7696763	7697732	-	gene_id	MSTRG.70199	NA	NA	NA	NA	3217,D05-19672
MSTRG.70828.2	D05	11548623	11549226	+	gene_id	MSTRG.70828	NA	NA	NA	NA	440,D05-9726
MSTRG.104852.1	D13	41723807	41726288	+	gene_id	MSTRG.104852	NA	NA	NA	NA	-745,D13-7067
MSTRG.25956.1	A07	33811140	33818681	-	gene_id	MSTRG.25956	NA	NA	NA	NA	-3412,A07-12601
MSTRG.20227.1	A06	3545838	3548430	+	gene_id	MSTRG.20227	NA	NA	NA	NA	8156,A06-2467
MSTRG.45737.1	A11	123111883	123118593	-	gene_id	MSTRG.45737	NA	NA	NA	NA	-2807,A11-23686
MSTRG.96167.1	D11	33632288	33637295	+	gene_id	MSTRG.96167	NA	NA	NA	NA	-1459,D11-9899
MSTRG.88604.1	D09	49671429	49673505	+	gene_id	MSTRG.88604	NA	NA	NA	NA	6179,D09-13006
MSTRG.56890.13	D01	14640488	14698178	-	gene_id	MSTRG.56890	NA	NA	NA	NA	-7164,D01-10082
MSTRG.4300.2	A02	7963388	7966772	-	gene_id	MSTRG.4300	NA	NA	NA	NA	-1204,A02-6897
MSTRG.55279.1	Contig408	3830	4162	+	gene_id	MSTRG.55279	NA	NA	NA	NA
MSTRG.6800.1	A03	3791802	3795140	-	gene_id	MSTRG.6800	NA	NA	NA	NA	-1413,A03-12871
MSTRG.44112.1	A11	56115146	56120864	-	gene_id	MSTRG.44112	NA	NA	NA	NA	2450,A11-19697
MSTRG.16535.1	A05	26427424	26431779	-	gene_id	MSTRG.16535	NA	NA	NA	NA	-1599,A05-23421
MSTRG.67019.2	D04	18221016	18228272	-	gene_id	MSTRG.67019	NA	NA	NA	NA	3152,D04-4052
MSTRG.92744.1	D11	328975	333422	-	gene_id	MSTRG.92744	NA	NA	NA	NA	-1805,D11-19047
MSTRG.104142.3	D13	15372458	15374553	+	gene_id	MSTRG.104142	NA	NA	NA	NA	-2213,D13-4112
MSTRG.77895.1	D07	4751197	4755210	+	gene_id	MSTRG.77895	NA	NA	NA	NA	1618,D07-12504
MSTRG.15813.2	A05	21360219	21363460	-	gene_id	MSTRG.15813	NA	NA	NA	NA	-650,A05-27954
MSTRG.52482.1	A13	57555069	57557335	+	gene_id	MSTRG.52482	NA	NA	NA	NA	-763,A13-13288
MSTRG.94622.2	D11	12072234	12076466	+	gene_id	MSTRG.94622	NA	NA	NA	NA	-1587,D11-885
MSTRG.39228.1	A10	89970322	89988306	+	gene_id	MSTRG.39228	NA	NA	NA	NA	4200,A10-8078
MSTRG.14203.1	A05	11307733	11313615	-	gene_id	MSTRG.14203	NA	NA	NA	NA	-4288,A05-32078
MSTRG.102503.2	D12	66381433	66384239	+	gene_id	MSTRG.102503	NA	NA	NA	NA	-317,D12-3950
MSTRG.45935.1	A11	124835993	124838117	+	gene_id	MSTRG.45935	NA	NA	NA	NA	670,A11-22629
MSTRG.69307.8	D05	2869904	2871696	-	gene_id	MSTRG.69307	NA	NA	NA	NA	2147,D05-8809
MSTRG.8553.1	A03	81927612	81929983	+	gene_id	MSTRG.8553	NA	NA	NA	NA	-6223,A03-9138
MSTRG.29136.1	A08	48867703	48871530	+	gene_id	MSTRG.29136	NA	NA	NA	NA	-1372,A08-5577
MSTRG.30546.2	A08	115152928	115154391	+	gene_id	MSTRG.30546	NA	NA	NA	NA	-69,A08-4774
MSTRG.29391.1	A08	78295476	78297444	-	gene_id	MSTRG.29391	NA	NA	NA	NA	-354,A08-16000
MSTRG.59016.1	D02	5329	7999	-	gene_id	MSTRG.59016	NA	NA	NA	NA	2370,D02-11311
MSTRG.94002.1	D11	7935041	7937677	-	gene_id	MSTRG.94002	NA	NA	NA	NA	1014,D11-17864
MSTRG.51998.1	A13	30209303	30210496	-	gene_id	MSTRG.51998	NA	NA	NA	NA	-3417,A13-15103
MSTRG.41479.1	A11	4904850	4910120	+	gene_id	MSTRG.41479	NA	NA	NA	NA	-2182,A11-13700
MSTRG.58201.1	D01	56167712	56168472	-	gene_id	MSTRG.58201	NA	NA	NA	NA	19,D01-11758
MSTRG.34107.2	A09	70566698	70568548	+	gene_id	MSTRG.34107	NA	NA	NA	NA	-424,A09-1390
MSTRG.79765.1	D07	28472288	28479905	-	gene_id	MSTRG.79765	NA	NA	NA	NA	-3351,D07-14862
MSTRG.36675.2	A10	1485725	1491634	+	gene_id	MSTRG.36675	NA	NA	NA	NA	-2570,A10-14759
MSTRG.32984.1	A09	55259843	55260610	+	gene_id	MSTRG.32984	NA	NA	NA	NA	37890,A09-7464
MSTRG.102457.1	D12	66111608	66113646	+	gene_id	MSTRG.102457	NA	NA	NA	NA	-397,D12-1560
MSTRG.92174.1	D10	62163380	62165810	+	gene_id	MSTRG.92174	NA	NA	NA	NA	-887,D10-13803
MSTRG.85057.1	D08	65836281	65838980	+	gene_id	MSTRG.85057	NA	NA	NA	NA	-821,D08-10616
MSTRG.78746.2	D07	12723505	12726464	-	gene_id	MSTRG.78746	NA	NA	NA	NA	-673,D07-9993
MSTRG.11826.1	A04	82026908	82031141	+	gene_id	MSTRG.11826	NA	NA	NA	NA	-1812,A04-7062
MSTRG.90061.1	D10	10838966	10843479	+	gene_id	MSTRG.90061	NA	NA	NA	NA	-1651,D10-2630
MSTRG.43775.3	A11	28082620	28085591	-	gene_id	MSTRG.43775	NA	NA	NA	NA	-909,A11-19015
MSTRG.39175.1	A10	86886541	86887160	+	gene_id	MSTRG.39175	NA	NA	NA	NA	0,A10-6867
MSTRG.31213.1	A08	121540333	121543248	-	gene_id	MSTRG.31213	NA	NA	NA	NA	-844,A08-15434
MSTRG.71935.1	D05	19629152	19631587	-	gene_id	MSTRG.71935	NA	NA	NA	NA	-4781,D05-16905
MSTRG.90583.2	D10	19728544	19732042	-	gene_id	MSTRG.90583	NA	NA	NA	NA	-1353,D10-7525
MSTRG.87836.1	D09	45592339	45593234	-	gene_id	MSTRG.87836	NA	NA	NA	NA	12612,D09-11719
MSTRG.20145.1	A06	2773025	2775620	+	gene_id	MSTRG.20145	NA	NA	NA	NA	-778,A06-7155
MSTRG.60172.2	D02	11462886	11468969	-	gene_id	MSTRG.60172	NA	NA	NA	NA	-6018,D02-16112
MSTRG.63758.1	D03	15597721	15602018	+	gene_id	MSTRG.63758	NA	NA	NA	NA	-1350,D03-1306
MSTRG.53550.1	A13	100966716	100968616	+	gene_id	MSTRG.53550	NA	NA	NA	NA	1068,A13-11148
MSTRG.103362.1	D13	3000444	3001021	+	gene_id	MSTRG.103362	NA	NA	NA	NA	5580,D13-11690
MSTRG.35736.1	A09	82143610	82146112	+	gene_id	MSTRG.35736	NA	NA	NA	NA	-733,A09-3244
MSTRG.17429.1	A05	36447678	36452492	-	gene_id	MSTRG.17429	NA	NA	NA	NA	-1887,A05-21494
MSTRG.75121.1	D06	20871907	20873285	-	gene_id	MSTRG.75121	NA	NA	NA	NA	-85,D06-11898
MSTRG.68128.1	D04	52564306	52566905	-	gene_id	MSTRG.68128	NA	NA	NA	NA	-592,D04-11189
MSTRG.46742.1	A12	6028267	6029208	+	gene_id	MSTRG.46742	NA	NA	NA	NA	7350,A12-13851
MSTRG.71792.1	D05	18446396	18448789	+	gene_id	MSTRG.71792	NA	NA	NA	NA	-652,D05-15129
MSTRG.51405.2	A13	5782532	5787936	+	gene_id	MSTRG.51405	NA	NA	NA	NA	-2113,A13-8079
MSTRG.65134.7	D03	51013078	51014711	+	gene_id	MSTRG.65134	NA	NA	NA	NA	15353,D03-10244
MSTRG.79835.1	D07	30696428	30700933	-	gene_id	MSTRG.79835	NA	NA	NA	NA	1631,D07-10707
MSTRG.81700.1	D08	4312507	4318407	-	gene_id	MSTRG.81700	NA	NA	NA	NA	-2299,D08-14735
MSTRG.26425.2	A07	67556700	67559743	+	gene_id	MSTRG.26425	NA	NA	NA	NA	-2167,A07-11301
MSTRG.95550.1	D11	20576282	20579182	+	gene_id	MSTRG.95550	NA	NA	NA	NA	-954,D11-11579
MSTRG.94669.1	D11	12359453	12362774	+	gene_id	MSTRG.94669	NA	NA	NA	NA	-890,D11-6381
MSTRG.24571.1	A07	9142801	9148664	+	gene_id	MSTRG.24571	NA	NA	NA	NA	-2370,A07-3711
MSTRG.99852.2	D12	32213577	32289215	-	gene_id	MSTRG.99852	NA	NA	NA	NA	-14504,D12-14685
MSTRG.101403.1	D12	58852708	58856812	-	gene_id	MSTRG.101403	NA	NA	NA	NA	693,D12-14037
MSTRG.7728.2	A03	20207558	20208672	+	gene_id	MSTRG.7728	NA	NA	NA	NA	-463,A03-10683
MSTRG.54953.1	Contig1234	61469	71496	-	gene_id	MSTRG.54953	NA	NA	NA	NA
MSTRG.58519.1	D01	59732836	59736079	-	gene_id	MSTRG.58519	NA	NA	NA	NA	-628,D01-11222
MSTRG.96991.1	D11	60015532	60016548	-	gene_id	MSTRG.96991	NA	NA	NA	NA	991,D11-20797
MSTRG.85868.2	D09	14020594	14023745	-	gene_id	MSTRG.85868	NA	NA	NA	NA	-1132,D09-6704
MSTRG.45352.1	A11	117533499	117535067	+	gene_id	MSTRG.45352	NA	NA	NA	NA	-419,A11-11101
MSTRG.64697.2	D03	44930911	44936189	+	gene_id	MSTRG.64697	NA	NA	NA	NA	-2508,D03-8997
MSTRG.102824.2	D12	68267097	68272378	+	gene_id	MSTRG.102824	NA	NA	NA	NA	469,D12-20348
MSTRG.93976.2	D11	7758189	7770844	-	gene_id	MSTRG.93976	NA	NA	NA	NA	5269,D11-10005
MSTRG.36769.1	A10	1943309	1944012	-	gene_id	MSTRG.36769	NA	NA	NA	NA	26996,A10-15376
MSTRG.27630.2	A08	618402	623286	+	gene_id	MSTRG.27630	NA	NA	NA	NA	598,A08-15174
MSTRG.15710.1	A05	20652708	20657223	+	gene_id	MSTRG.15710	NA	NA	NA	NA	-1738,A05-15294
MSTRG.99862.3	D12	35123278	35130603	+	gene_id	MSTRG.99862	NA	NA	NA	NA	-3436,D12-19767
MSTRG.18590.1	A05	89315597	89319990	-	gene_id	MSTRG.18590	NA	NA	NA	NA	1646,A05-27752
MSTRG.21016.2	A06	17358067	17358951	+	gene_id	MSTRG.21016	NA	NA	NA	NA	-2798,A06-1911
MSTRG.6817.1	A03	3844561	3850296	+	gene_id	MSTRG.6817	NA	NA	NA	NA	-2529,A03-7409
MSTRG.83721.4	D08	53966937	53969228	+	gene_id	MSTRG.83721	NA	NA	NA	NA	671,D08-10705
MSTRG.43619.2	A11	25571727	25574620	-	gene_id	MSTRG.43619	NA	NA	NA	NA	-1076,A11-9288
MSTRG.6598.1	A03	1700090	1704574	+	gene_id	MSTRG.6598	NA	NA	NA	NA	-1727,A03-815
MSTRG.18312.4	A05	75700237	75847280	+	gene_id	MSTRG.18312	NA	NA	NA	NA	51093,A05-31976
MSTRG.89320.2	D10	3496180	3501335	-	gene_id	MSTRG.89320	NA	NA	NA	NA	-2079,D10-14183
MSTRG.52864.1	A13	83346885	83350179	-	gene_id	MSTRG.52864	NA	NA	NA	NA	1037,A13-1552
MSTRG.84216.2	D08	59674521	59679435	+	gene_id	MSTRG.84216	NA	NA	NA	NA	-2993,D08-12134
MSTRG.93549.1	D11	5368341	5371389	-	gene_id	MSTRG.93549	NA	NA	NA	NA	994,D11-23476
MSTRG.43583.2	A11	25088737	25092229	+	gene_id	MSTRG.43583	NA	NA	NA	NA	-1327,A11-22052
MSTRG.29114.1	A08	47032520	47033306	+	gene_id	MSTRG.29114	NA	NA	NA	NA	82381,A08-10134
MSTRG.69327.4	D05	2917075	2918640	+	gene_id	MSTRG.69327	NA	NA	NA	NA	88,D05-21958
MSTRG.30761.1	A08	117630335	117630864	+	gene_id	MSTRG.30761	NA	NA	NA	NA	5919,A08-14300
MSTRG.71469.1	D05	15633288	15634991	+	gene_id	MSTRG.71469	NA	NA	NA	NA	550,D05-9828
MSTRG.100181.3	D12	45383760	45386875	+	gene_id	MSTRG.100181	NA	NA	NA	NA	-816,D12-19280
MSTRG.3861.1	A02	2582944	2583914	-	gene_id	MSTRG.3861	NA	NA	NA	NA	-427,A02-10096
MSTRG.41964.5	A11	7725569	7727266	-	gene_id	MSTRG.41964	NA	NA	NA	NA	-2114,A11-17668
MSTRG.36829.1	A10	2293122	2296310	-	gene_id	MSTRG.36829	NA	NA	NA	NA	-1134,A10-15378
MSTRG.30908.1	A08	119172461	119177471	+	gene_id	MSTRG.30908	NA	NA	NA	NA	-1450,A08-13388
MSTRG.62012.1	D02	65937487	65940571	-	gene_id	MSTRG.62012	NA	NA	NA	NA	616,D02-14880
MSTRG.50410.1	A12	109816045	109820987	-	gene_id	MSTRG.50410	NA	NA	NA	NA	-1671,A12-13669
MSTRG.28410.1	A08	7074061	7076087	-	gene_id	MSTRG.28410	NA	NA	NA	NA	-488,A08-10840
MSTRG.67576.1	D04	42782694	42784334	+	gene_id	MSTRG.67576	NA	NA	NA	NA	-8463,D04-2699
MSTRG.54143.1	A13	107699910	107701124	+	gene_id	MSTRG.54143	NA	NA	NA	NA	-596,A13-11447
MSTRG.21719.1	A06	52834691	52836822	+	gene_id	MSTRG.21719	NA	NA	NA	NA	-26243,A06-2247
MSTRG.59406.1	D02	3107050	3111578	-	gene_id	MSTRG.59406	NA	NA	NA	NA	-2010,D02-11516
MSTRG.22411.1	A06	118196332	118197477	+	gene_id	MSTRG.22411	NA	NA	NA	NA	12,A06-4920
MSTRG.91213.1	D10	42328296	42328703	+	gene_id	MSTRG.91213	NA	NA	NA	NA	-241,D10-11756
MSTRG.16111.1	A05	23145706	23147167	+	gene_id	MSTRG.16111	NA	NA	NA	NA	112,A05-23096
MSTRG.92813.4	D11	662178	665237	+	gene_id	MSTRG.92813	NA	NA	NA	NA	3554,D11-24443
MSTRG.2103.1	A01	61030759	61034832	-	gene_id	MSTRG.2103	NA	NA	NA	NA	-1584,A01-12496
MSTRG.84757.1	D08	64011439	64015915	-	gene_id	MSTRG.84757	NA	NA	NA	NA	-3968,D08-13217
MSTRG.50761.3	A13	341632	344813	-	gene_id	MSTRG.50761	NA	NA	NA	NA	-1103,A13-10745
MSTRG.58828.1	D01	62408467	62409427	+	gene_id	MSTRG.58828	NA	NA	NA	NA	-7294,D01-13203
MSTRG.48846.1	A12	96752469	96754764	+	gene_id	MSTRG.48846	NA	NA	NA	NA	-408,A12-5427
MSTRG.86690.2	D09	35977502	35979118	+	gene_id	MSTRG.86690	NA	NA	NA	NA	-2165,D09-6902
MSTRG.67335.10	D04	36415085	36423462	-	gene_id	MSTRG.67335	NA	NA	NA	NA	-3723,D04-11083
MSTRG.52859.1	A13	83303224	83304266	-	gene_id	MSTRG.52859	NA	NA	NA	NA	-43750,A13-1552
MSTRG.9242.1	A03	108119799	108120932	-	gene_id	MSTRG.9242	NA	NA	NA	NA	-5,A03-10989
MSTRG.4525.1	A02	10999433	11007002	-	gene_id	MSTRG.4525	NA	NA	NA	NA	-6794,A02-11030
MSTRG.88404.1	D09	48717077	48722780	-	gene_id	MSTRG.88404	NA	NA	NA	NA	-2569,D09-3176
MSTRG.50333.2	A12	109447051	109450680	+	gene_id	MSTRG.50333	NA	NA	NA	NA	-1796,A12-13000
MSTRG.45921.2	A11	124724858	124730588	-	gene_id	MSTRG.45921	NA	NA	NA	NA	-2132,A11-19555
MSTRG.39161.2	A10	86399930	86405095	+	gene_id	MSTRG.39161	NA	NA	NA	NA	-2071,A10-7568
MSTRG.14239.1	A05	11532414	11544133	-	gene_id	MSTRG.14239	NA	NA	NA	NA	-5516,A05-23460
MSTRG.8496.2	A03	76332189	76349925	-	gene_id	MSTRG.8496	NA	NA	NA	NA	13976,A03-7946
MSTRG.29741.1	A08	100614331	100615290	-	gene_id	MSTRG.29741	NA	NA	NA	NA	58625,A08-5263
MSTRG.102100.3	D12	63899929	63902910	-	gene_id	MSTRG.102100	NA	NA	NA	NA	-4560,D12-15273
MSTRG.26688.1	A07	88014071	88018868	-	gene_id	MSTRG.26688	NA	NA	NA	NA	1762,A07-2381
MSTRG.92052.1	D10	60480878	60485564	+	gene_id	MSTRG.92052	NA	NA	NA	NA	-1818,D10-6565
MSTRG.58076.1	D01	54560805	54561712	+	gene_id	MSTRG.58076	NA	NA	NA	NA	57,D01-8067
MSTRG.22196.1	A06	110243159	110245726	-	gene_id	MSTRG.22196	NA	NA	NA	NA	285,A06-58
MSTRG.36528.1	A10	607908	616130	+	gene_id	MSTRG.36528	NA	NA	NA	NA	1549,A10-14400
MSTRG.30718.1	A08	117305114	117306926	+	gene_id	MSTRG.30718	NA	NA	NA	NA	23,A08-16722
MSTRG.77622.1	D07	2777752	2780688	-	gene_id	MSTRG.77622	NA	NA	NA	NA	-3217,D07-13705
MSTRG.62599.1	D02	70224140	70230118	-	gene_id	MSTRG.62599	NA	NA	NA	NA	-2473,D02-15793
MSTRG.76054.1	D06	55279201	55281528	-	gene_id	MSTRG.76054	NA	NA	NA	NA	56,D06-9170
MSTRG.55236.1	Contig389	24688	25120	-	gene_id	MSTRG.55236	NA	NA	NA	NA
MSTRG.64716.1	D03	45162124	45164745	-	gene_id	MSTRG.64716	NA	NA	NA	NA	-2461,D03-8306
MSTRG.10136.1	A03	116125272	116127925	+	gene_id	MSTRG.10136	NA	NA	NA	NA	-577,A03-8864
MSTRG.82138.1	D08	10664634	10665119	+	gene_id	MSTRG.82138	NA	NA	NA	NA	240,D08-14584
MSTRG.70304.1	D05	8346759	8352544	-	gene_id	MSTRG.70304	NA	NA	NA	NA	2309,D05-13702
MSTRG.102714.1	D12	67616284	67619570	-	gene_id	MSTRG.102714	NA	NA	NA	NA	1115,D12-13736
MSTRG.98933.1	D12	8014971	8015289	+	gene_id	MSTRG.98933	NA	NA	NA	NA	679,D12-3337
MSTRG.501.1	A01	3453712	3454767	-	gene_id	MSTRG.501	NA	NA	NA	NA	-120,A01-13643
MSTRG.45420.1	A11	118165116	118166405	+	gene_id	MSTRG.45420	NA	NA	NA	NA	-226,A11-16934
MSTRG.91003.1	D10	30490861	30496348	+	gene_id	MSTRG.91003	NA	NA	NA	NA	-1189,D10-2017
MSTRG.548.2	A01	4183457	4187152	+	gene_id	MSTRG.548	NA	NA	NA	NA	-2397,A01-8784
MSTRG.103303.1	D13	2535026	2541066	+	gene_id	MSTRG.103303	NA	NA	NA	NA	-2311,D13-8431
MSTRG.28737.1	A08	13999334	13999648	-	gene_id	MSTRG.28737	NA	NA	NA	NA	-2750,A08-17840
MSTRG.95410.1	D11	19329316	19334607	-	gene_id	MSTRG.95410	NA	NA	NA	NA	-2003,D11-18789
MSTRG.90017.5	D10	10302071	10316222	+	gene_id	MSTRG.90017	NA	NA	NA	NA	-7437,D10-8318
MSTRG.25165.3	A07	17825210	17827771	-	gene_id	MSTRG.25165	NA	NA	NA	NA	-913,A07-5759
MSTRG.99847.1	D12	31700063	31704251	-	gene_id	MSTRG.99847	NA	NA	NA	NA	-1772,D12-12378
MSTRG.105178.3	D13	49309773	49312910	-	gene_id	MSTRG.105178	NA	NA	NA	NA	2701,D13-14040
MSTRG.2215.1	A01	77502509	77505529	+	gene_id	MSTRG.2215	NA	NA	NA	NA	-382,A01-8630
MSTRG.76109.1	D06	56654587	56656313	-	gene_id	MSTRG.76109	NA	NA	NA	NA	-440,D06-13161
MSTRG.35418.1	A09	80272120	80278488	+	gene_id	MSTRG.35418	NA	NA	NA	NA	-2381,A09-6548
MSTRG.43979.1	A11	39434015	39437742	+	gene_id	MSTRG.43979	NA	NA	NA	NA	-1204,A11-3454
MSTRG.66740.1	D04	12253418	12256104	-	gene_id	MSTRG.66740	NA	NA	NA	NA	-195,D04-1179
MSTRG.90278.1	D10	13516643	13520567	-	gene_id	MSTRG.90278	NA	NA	NA	NA	-2747,D10-12572
MSTRG.99556.1	D12	19918966	19919974	+	gene_id	MSTRG.99556	NA	NA	NA	NA	-12654,D12-9049
MSTRG.52196.1	A13	49059972	49060481	+	gene_id	MSTRG.52196	NA	NA	NA	NA	392,A13-2827
MSTRG.39450.1	A10	102331089	102333489	+	gene_id	MSTRG.39450	NA	NA	NA	NA	-778,A10-18059
MSTRG.365.3	A01	2101499	2104495	-	gene_id	MSTRG.365	NA	NA	NA	NA	-7176,A01-8679
MSTRG.21082.1	A06	19551406	19554582	+	gene_id	MSTRG.21082	NA	NA	NA	NA	-947,A06-12350
MSTRG.65333.1	D03	52691019	52696688	+	gene_id	MSTRG.65333	NA	NA	NA	NA	-2359,D03-2931
MSTRG.106318.2	D13	61141198	61142055	-	gene_id	MSTRG.106318	NA	NA	NA	NA	3,D13-14434
MSTRG.26101.3	A07	45290058	45293672	+	gene_id	MSTRG.26101	NA	NA	NA	NA	-1400,A07-1115
MSTRG.98865.1	D12	7234658	7239113	-	gene_id	MSTRG.98865	NA	NA	NA	NA	-1617,D12-8317
MSTRG.68348.1	D04	54384676	54392541	-	gene_id	MSTRG.68348	NA	NA	NA	NA	-3583,D04-6733
MSTRG.20817.1	A06	11835557	11844061	+	gene_id	MSTRG.20817	NA	NA	NA	NA	-3802,A06-5626
MSTRG.89815.1	D10	8154790	8161075	+	gene_id	MSTRG.89815	NA	NA	NA	NA	-2591,D10-1009
MSTRG.41660.1	A11	6062519	6065057	+	gene_id	MSTRG.41660	NA	NA	NA	NA	-819,A11-15501
MSTRG.94331.2	D11	9874092	9875369	+	gene_id	MSTRG.94331	NA	NA	NA	NA	-33,D11-18990
MSTRG.7031.1	A03	5969710	5973022	+	gene_id	MSTRG.7031	NA	NA	NA	NA	-11984,A03-15844
MSTRG.94219.1	D11	9185306	9186742	+	gene_id	MSTRG.94219	NA	NA	NA	NA	-1389,D11-10778
MSTRG.89309.1	D10	3473622	3477198	-	gene_id	MSTRG.89309	NA	NA	NA	NA	-2366,D10-11546
MSTRG.30109.6	A08	107528956	107536382	-	gene_id	MSTRG.30109	NA	NA	NA	NA	-3066,A08-15541
MSTRG.38041.1	A10	18223850	18227970	-	gene_id	MSTRG.38041	NA	NA	NA	NA	1622,A10-7166
MSTRG.3065.1	A01	107386601	107390266	+	gene_id	MSTRG.3065	NA	NA	NA	NA	-792,A01-9383
MSTRG.44326.1	A11	67942407	67948859	-	gene_id	MSTRG.44326	NA	NA	NA	NA	-2782,A11-23379
MSTRG.34459.1	A09	74040487	74042824	-	gene_id	MSTRG.34459	NA	NA	NA	NA	-676,A09-15435
MSTRG.68807.1	D05	248719	253655	+	gene_id	MSTRG.68807	NA	NA	NA	NA	-2632,D05-15578
MSTRG.106783.1	D13	64394532	64396804	+	gene_id	MSTRG.106783	NA	NA	NA	NA	10306,D13-8583
MSTRG.43634.2	A11	25807477	25809583	+	gene_id	MSTRG.43634	NA	NA	NA	NA	-600,A11-5137
MSTRG.67563.1	D04	42741710	42745172	-	gene_id	MSTRG.67563	NA	NA	NA	NA	-1358,D04-8967
MSTRG.52045.1	A13	32232365	32237635	-	gene_id	MSTRG.52045	NA	NA	NA	NA	-1941,A13-10139
MSTRG.30224.1	A08	110339370	110347094	-	gene_id	MSTRG.30224	NA	NA	NA	NA	-2896,A08-15477
MSTRG.11605.1	A04	76289248	76292363	+	gene_id	MSTRG.11605	NA	NA	NA	NA	-1184,A04-7556
MSTRG.4191.2	A02	6556395	6561768	+	gene_id	MSTRG.4191	NA	NA	NA	NA	-2179,A02-8061
MSTRG.13520.1	A05	7317665	7318455	+	gene_id	MSTRG.13520	NA	NA	NA	NA	24,A05-5592
MSTRG.42862.1	A11	15831588	15832898	-	gene_id	MSTRG.42862	NA	NA	NA	NA	9753,A11-11002
MSTRG.72360.1	D05	25363489	25367800	+	gene_id	MSTRG.72360	NA	NA	NA	NA	-1594,D05-2369
MSTRG.77000.4	D06	67664860	67674832	-	gene_id	MSTRG.77000	NA	NA	NA	NA	4593,D06-4520
MSTRG.22102.2	A06	100955392	100959882	+	gene_id	MSTRG.22102	NA	NA	NA	NA	-1547,A06-1348
MSTRG.14379.1	A05	12386498	12389490	+	gene_id	MSTRG.14379	NA	NA	NA	NA	372,A05-20015
MSTRG.77733.1	D07	3482084	3486172	+	gene_id	MSTRG.77733	NA	NA	NA	NA	-1355,D07-3673
MSTRG.74405.5	D06	8467203	8471702	-	gene_id	MSTRG.74405	NA	NA	NA	NA	1645,D06-3052
MSTRG.83655.1	D08	53248070	53254478	-	gene_id	MSTRG.83655	NA	NA	NA	NA	-2561,D08-11788
MSTRG.26148.2	A07	46139184	46144267	+	gene_id	MSTRG.26148	NA	NA	NA	NA	-1848,A07-3403
MSTRG.74757.1	D06	13678296	13683909	-	gene_id	MSTRG.74757	NA	NA	NA	NA	-2195,D06-15336
MSTRG.23213.6	A06	127435671	127437644	+	gene_id	MSTRG.23213	NA	NA	NA	NA	596,A06-12633
MSTRG.22079.1	A06	99589962	99590828	+	gene_id	MSTRG.22079	NA	NA	NA	NA	102,A06-9236
MSTRG.92970.1	D11	1609735	1614177	+	gene_id	MSTRG.92970	NA	NA	NA	NA	-1387,D11-2247
MSTRG.106194.2	D13	60245009	60246934	+	gene_id	MSTRG.106194	NA	NA	NA	NA	-4079,D13-6431
MSTRG.36241.2	A09	85141534	85151631	-	gene_id	MSTRG.36241	NA	NA	NA	NA	-4609,A09-11756
MSTRG.32236.1	A09	6723473	6725855	-	gene_id	MSTRG.32236	NA	NA	NA	NA	763,A09-6237
MSTRG.64441.3	D03	40059496	40061231	-	gene_id	MSTRG.64441	NA	NA	NA	NA	66,D03-7197
MSTRG.10212.2	A04	26552	31242	+	gene_id	MSTRG.10212	NA	NA	NA	NA	-2608,A04-8049
MSTRG.55291.3	Contig441	16728	22898	+	gene_id	MSTRG.55291	NA	NA	NA	NA
MSTRG.14521.2	A05	13208588	13211929	+	gene_id	MSTRG.14521	NA	NA	NA	NA	-48,A05-22238
MSTRG.60195.1	D02	12311902	12315289	-	gene_id	MSTRG.60195	NA	NA	NA	NA	-24363,D02-3696
MSTRG.93777.1	D11	6727720	6733507	+	gene_id	MSTRG.93777	NA	NA	NA	NA	-2504,D11-23958
MSTRG.15680.1	A05	20466656	20467103	+	gene_id	MSTRG.15680	NA	NA	NA	NA	437,A05-22967
MSTRG.60241.1	D02	13246395	13250882	-	gene_id	MSTRG.60241	NA	NA	NA	NA	-2110,D02-9881
MSTRG.3412.1	A01	110892052	110896639	+	gene_id	MSTRG.3412	NA	NA	NA	NA	-1347,A01-2000
MSTRG.34561.1	A09	74556630	74561212	+	gene_id	MSTRG.34561	NA	NA	NA	NA	768,A09-17468
MSTRG.86096.3	D09	26476657	26500108	-	gene_id	MSTRG.86096	NA	NA	NA	NA	-11284,D09-13188
MSTRG.59184.2	D02	667074	737046	+	gene_id	MSTRG.59184	NA	NA	NA	NA	13036,D02-9035
MSTRG.54484.4	A13	110510809	110513915	-	gene_id	MSTRG.54484	NA	NA	NA	NA	-1743,A13-6858
MSTRG.38861.3	A10	74968589	74969128	-	gene_id	MSTRG.38861	NA	NA	NA	NA	-2414,A10-14008
MSTRG.25791.3	A07	29539803	29546433	+	gene_id	MSTRG.25791	NA	NA	NA	NA	-2329,A07-14484
MSTRG.85297.5	D09	438464	439996	+	gene_id	MSTRG.85297	NA	NA	NA	NA	3288,D09-13755
MSTRG.36978.1	A10	3460550	3462992	-	gene_id	MSTRG.36978	NA	NA	NA	NA	71,A10-3614
MSTRG.100926.1	D12	54102014	54110365	+	gene_id	MSTRG.100926	NA	NA	NA	NA	-3163,D12-9857
MSTRG.17336.1	A05	35108036	35109502	+	gene_id	MSTRG.17336	NA	NA	NA	NA	-32,A05-7976
MSTRG.15891.1	A05	21771802	21772321	+	gene_id	MSTRG.15891	NA	NA	NA	NA	145,A05-26439
MSTRG.56258.3	D01	6073132	6078456	+	gene_id	MSTRG.56258	NA	NA	NA	NA	1920,D01-6990
MSTRG.102164.3	D12	64358929	64361227	+	gene_id	MSTRG.102164	NA	NA	NA	NA	1888,D12-15979
MSTRG.97147.2	D11	61738423	61742282	-	gene_id	MSTRG.97147	NA	NA	NA	NA	-1293,D11-19464
MSTRG.64458.1	D03	40432070	40435141	+	gene_id	MSTRG.64458	NA	NA	NA	NA	-788,D03-9916
MSTRG.4812.1	A02	25524100	25524823	+	gene_id	MSTRG.4812	NA	NA	NA	NA	14,A02-8145
MSTRG.766.1	A01	7114034	7117096	+	gene_id	MSTRG.766	NA	NA	NA	NA	-61,A01-5964
MSTRG.43224.1	A11	19406203	19413253	-	gene_id	MSTRG.43224	NA	NA	NA	NA	2908,A11-13405
MSTRG.75332.1	D06	25511273	25515017	-	gene_id	MSTRG.75332	NA	NA	NA	NA	-1396,D06-7438
MSTRG.25942.7	A07	33402984	33409506	-	gene_id	MSTRG.25942	NA	NA	NA	NA	1945,A07-11171
MSTRG.1440.1	A01	18108831	18109088	+	gene_id	MSTRG.1440	NA	NA	NA	NA	-232,A01-9797
MSTRG.38231.1	A10	21647274	21654071	+	gene_id	MSTRG.38231	NA	NA	NA	NA	-2591,A10-556
MSTRG.54812.1	A13	112381326	112385664	+	gene_id	MSTRG.54812	NA	NA	NA	NA	28179,A13-10354
MSTRG.39193.5	A10	87066885	87080801	+	gene_id	MSTRG.39193	NA	NA	NA	NA	-10897,A10-5871
MSTRG.52526.1	A13	63863515	63864285	-	gene_id	MSTRG.52526	NA	NA	NA	NA	361613,A13-15056
MSTRG.37857.8	A10	13703719	13706700	+	gene_id	MSTRG.37857	NA	NA	NA	NA	946,A10-15703
MSTRG.100091.2	D12	44406308	44410373	+	gene_id	MSTRG.100091	NA	NA	NA	NA	-1584,D12-16016
MSTRG.99618.1	D12	21692064	21692927	-	gene_id	MSTRG.99618	NA	NA	NA	NA	-670,D12-14590
MSTRG.95628.1	D11	21567797	21575035	+	gene_id	MSTRG.95628	NA	NA	NA	NA	-3062,D11-12533
MSTRG.61601.1	D02	59751642	59756160	-	gene_id	MSTRG.61601	NA	NA	NA	NA	-1837,D02-11680
MSTRG.34221.1	A09	71787872	71789803	-	gene_id	MSTRG.34221	NA	NA	NA	NA	3080,A09-15360
MSTRG.77332.2	D07	838044	841796	+	gene_id	MSTRG.77332	NA	NA	NA	NA	-1360,D07-8205
MSTRG.3096.1	A01	107681483	107684506	+	gene_id	MSTRG.3096	NA	NA	NA	NA	-931,A01-3915
MSTRG.52170.1	A13	46276845	46278722	-	gene_id	MSTRG.52170	NA	NA	NA	NA	-725,A13-9525
MSTRG.102833.1	D12	68273601	68282267	-	gene_id	MSTRG.102833	NA	NA	NA	NA	-4157,D12-7833
MSTRG.2213.1	A01	77539786	77542615	-	gene_id	MSTRG.2213	NA	NA	NA	NA	-700,A01-12867
MSTRG.97621.1	D11	68321146	68374118	-	gene_id	MSTRG.97621	NA	NA	NA	NA	-36598,D11-19219
MSTRG.85012.3	D08	65559930	65563138	-	gene_id	MSTRG.85012	NA	NA	NA	NA	-758,D08-13968
MSTRG.58480.2	D01	59417937	59420002	-	gene_id	MSTRG.58480	NA	NA	NA	NA	-396,D01-10511
MSTRG.34135.1	A09	70875140	70876537	+	gene_id	MSTRG.34135	NA	NA	NA	NA	2943,A09-12982
MSTRG.102511.2	D12	66399340	66400097	+	gene_id	MSTRG.102511	NA	NA	NA	NA	735,D12-10754
MSTRG.9607.4	A03	112573500	112576284	-	gene_id	MSTRG.9607	NA	NA	NA	NA	-801,A03-12773
MSTRG.85627.1	D09	7570871	7573707	-	gene_id	MSTRG.85627	NA	NA	NA	NA	-757,D09-11101
MSTRG.49242.1	A12	101750913	101756334	-	gene_id	MSTRG.49242	NA	NA	NA	NA	2223,A12-14350
MSTRG.75534.1	D06	33735501	33738818	-	gene_id	MSTRG.75534	NA	NA	NA	NA	-1261,D06-10141
MSTRG.60626.3	D02	26113120	26118218	-	gene_id	MSTRG.60626	NA	NA	NA	NA	-2154,D02-12380
MSTRG.90329.1	D10	14428501	14429429	+	gene_id	MSTRG.90329	NA	NA	NA	NA	-25164,D10-15874
MSTRG.3565.1	A01	111920130	111922707	+	gene_id	MSTRG.3565	NA	NA	NA	NA	-708,A01-2218
MSTRG.61795.1	D02	62998964	62999608	-	gene_id	MSTRG.61795	NA	NA	NA	NA	75526,D02-13429
MSTRG.70321.1	D05	8532759	8535291	-	gene_id	MSTRG.70321	NA	NA	NA	NA	-807,D05-18036
MSTRG.75564.1	D06	34679623	34685464	+	gene_id	MSTRG.75564	NA	NA	NA	NA	-2409,D06-6768
MSTRG.92698.2	D11	193198	201664	-	gene_id	MSTRG.92698	NA	NA	NA	NA	5174,D11-22109
MSTRG.77526.1	D07	2162393	2165843	-	gene_id	MSTRG.77526	NA	NA	NA	NA	-1190,D07-10718
MSTRG.30475.1	A08	113686370	113688144	-	gene_id	MSTRG.30475	NA	NA	NA	NA	89,A08-6856
MSTRG.25010.1	A07	15467958	15471501	+	gene_id	MSTRG.25010	NA	NA	NA	NA	-1216,A07-6327
MSTRG.39143.9	A10	86020769	86023012	-	gene_id	MSTRG.39143	NA	NA	NA	NA	-603,A10-12759
MSTRG.11723.1	A04	79304787	79306887	+	gene_id	MSTRG.11723	NA	NA	NA	NA	-451,A04-782
MSTRG.84572.1	D08	62594170	62597484	+	gene_id	MSTRG.84572	NA	NA	NA	NA	-903,D08-2718
MSTRG.70382.1	D05	8937885	8944344	+	gene_id	MSTRG.70382	NA	NA	NA	NA	2689,D05-14703
MSTRG.29645.2	A08	94148815	94154688	-	gene_id	MSTRG.29645	NA	NA	NA	NA	-2389,A08-16475
MSTRG.41950.5	A11	7617747	7625122	-	gene_id	MSTRG.41950	NA	NA	NA	NA	4094,A11-454
MSTRG.3215.1	A01	109347487	109347879	-	gene_id	MSTRG.3215	NA	NA	NA	NA	992,A01-3290
MSTRG.17183.1	A05	33194747	33199833	-	gene_id	MSTRG.17183	NA	NA	NA	NA	1876,A05-15387
MSTRG.104188.2	D13	16205843	16209865	-	gene_id	MSTRG.104188	NA	NA	NA	NA	-1514,D13-15507
MSTRG.43751.1	A11	27717242	27720035	-	gene_id	MSTRG.43751	NA	NA	NA	NA	-263,A11-15626
MSTRG.33345.1	A09	61506162	61509143	+	gene_id	MSTRG.33345	NA	NA	NA	NA	-832,A09-6098
MSTRG.27703.1	A08	1063515	1068542	-	gene_id	MSTRG.27703	NA	NA	NA	NA	1719,A08-6287
MSTRG.35151.2	A09	78453900	78455980	+	gene_id	MSTRG.35151	NA	NA	NA	NA	2402,A09-16031
MSTRG.19532.2	A05	113201431	113208241	-	gene_id	MSTRG.19532	NA	NA	NA	NA	-3290,A05-12654
MSTRG.55339.2	Contig477	32048	40012	+	gene_id	MSTRG.55339	NA	NA	NA	NA
MSTRG.33716.1	A09	66441480	66459196	+	gene_id	MSTRG.33716	NA	NA	NA	NA	2467,A09-9739
MSTRG.29190.3	A08	52812488	52818445	-	gene_id	MSTRG.29190	NA	NA	NA	NA	-726,A08-10619
MSTRG.59348.1	D02	2610781	2616894	-	gene_id	MSTRG.59348	NA	NA	NA	NA	-2751,D02-12920
MSTRG.56721.4	D01	11863911	11866371	+	gene_id	MSTRG.56721	NA	NA	NA	NA	-3108,D01-10020
MSTRG.77750.1	D07	3607951	3609019	+	gene_id	MSTRG.77750	NA	NA	NA	NA	-30,D07-2547
MSTRG.44671.1	A11	100550806	100555737	+	gene_id	MSTRG.44671	NA	NA	NA	NA	1987,A11-20318
MSTRG.78903.1	D07	14810253	14811850	-	gene_id	MSTRG.78903	NA	NA	NA	NA	-271,D07-12552
MSTRG.24008.2	A07	4156074	4157046	-	gene_id	MSTRG.24008	NA	NA	NA	NA	1868,A07-4400
MSTRG.94498.1	D11	11054345	11057102	+	gene_id	MSTRG.94498	NA	NA	NA	NA	-930,D11-10196
MSTRG.64326.1	D03	37627589	37636532	+	gene_id	MSTRG.64326	NA	NA	NA	NA	-3862,D03-2259
MSTRG.31582.1	A08	124328271	124331722	+	gene_id	MSTRG.31582	NA	NA	NA	NA	1214,A08-14736
MSTRG.55083.4	Contig239	39150	44453	+	gene_id	MSTRG.55083	NA	NA	NA	NA	-2172,Contig239-6
MSTRG.57401.1	D01	28314380	28315184	-	gene_id	MSTRG.57401	NA	NA	NA	NA	-24,D01-8251
MSTRG.33115.1	A09	58691741	58693943	-	gene_id	MSTRG.33115	NA	NA	NA	NA	19059,A09-14096
MSTRG.105341.1	D13	51664790	51665685	+	gene_id	MSTRG.105341	NA	NA	NA	NA	-1622,D13-12138
MSTRG.100944.1	D12	54474717	54475567	+	gene_id	MSTRG.100944	NA	NA	NA	NA	79,D12-18457
MSTRG.25703.1	A07	27611741	27612426	+	gene_id	MSTRG.25703	NA	NA	NA	NA	40936,A07-2841
MSTRG.93870.4	D11	7161039	7164987	+	gene_id	MSTRG.93870	NA	NA	NA	NA	-1514,D11-14229
MSTRG.13771.1	A05	8876407	8878715	+	gene_id	MSTRG.13771	NA	NA	NA	NA	-401,A05-11352
MSTRG.27712.1	A08	1081691	1085691	-	gene_id	MSTRG.27712	NA	NA	NA	NA	-1995,A08-14200
MSTRG.69966.4	D05	6322921	6326286	-	gene_id	MSTRG.69966	NA	NA	NA	NA	-1323,D05-21521
MSTRG.81985.1	D08	7527684	7528810	+	gene_id	MSTRG.81985	NA	NA	NA	NA	-7005,D08-13757
MSTRG.91915.2	D10	58708420	58712921	-	gene_id	MSTRG.91915	NA	NA	NA	NA	-1211,D10-13687
MSTRG.57387.1	D01	28006046	28006781	+	gene_id	MSTRG.57387	NA	NA	NA	NA	-3064,D01-7671
MSTRG.95726.1	D11	22681412	22685136	-	gene_id	MSTRG.95726	NA	NA	NA	NA	-1188,D11-17696
MSTRG.99606.1	D12	21343638	21347152	-	gene_id	MSTRG.99606	NA	NA	NA	NA	4036,D12-17324
MSTRG.59453.1	D02	3671957	3743038	+	gene_id	MSTRG.59453	NA	NA	NA	NA	22814,D02-13558
MSTRG.105926.1	D13	58518566	58519802	-	gene_id	MSTRG.105926	NA	NA	NA	NA	-280,D13-13106
MSTRG.100270.1	D12	46495189	46499416	+	gene_id	MSTRG.100270	NA	NA	NA	NA	-1255,D12-4093
MSTRG.7852.1	A03	32934052	32934598	-	gene_id	MSTRG.7852	NA	NA	NA	NA	50725,A03-6748
MSTRG.83825.1	D08	54952292	54956977	-	gene_id	MSTRG.83825	NA	NA	NA	NA	-1864,D08-14937
MSTRG.61350.1	D02	53743268	53761498	-	gene_id	MSTRG.61350	NA	NA	NA	NA	-8870,D02-12186
MSTRG.29626.1	A08	93926268	93929371	-	gene_id	MSTRG.29626	NA	NA	NA	NA	-1215,A08-10040
MSTRG.65847.1	D04	1302882	1305732	+	gene_id	MSTRG.65847	NA	NA	NA	NA	-1026,D04-6087
MSTRG.39821.1	A10	110760995	110763294	-	gene_id	MSTRG.39821	NA	NA	NA	NA	-877,A10-8420
MSTRG.93637.1	D11	6038381	6042264	-	gene_id	MSTRG.93637	NA	NA	NA	NA	-3128,D11-2883
MSTRG.10893.1	A04	13192075	13196292	-	gene_id	MSTRG.10893	NA	NA	NA	NA	-1636,A04-8016
MSTRG.96939.1	D11	59532551	59542435	+	gene_id	MSTRG.96939	NA	NA	NA	NA	4258,D11-13440
MSTRG.30029.1	A08	106537549	106539092	-	gene_id	MSTRG.30029	NA	NA	NA	NA	-3947,A08-17776
MSTRG.50367.2	A12	109603205	109608499	+	gene_id	MSTRG.50367	NA	NA	NA	NA	-2071,A12-8622
MSTRG.62617.2	D02	70269567	70270363	-	gene_id	MSTRG.62617	NA	NA	NA	NA	-767,D02-12314
MSTRG.59826.1	D02	7065404	7068598	+	gene_id	MSTRG.59826	NA	NA	NA	NA	-1933,D02-8363
MSTRG.23747.1	A07	2291424	2293871	-	gene_id	MSTRG.23747	NA	NA	NA	NA	526,A07-6191
MSTRG.93635.1	D11	6007918	6010258	+	gene_id	MSTRG.93635	NA	NA	NA	NA	-1215,D11-18240
MSTRG.9508.1	A03	111254023	111263432	-	gene_id	MSTRG.9508	NA	NA	NA	NA	1251,A03-16173
MSTRG.99652.2	D12	22543934	22546120	+	gene_id	MSTRG.99652	NA	NA	NA	NA	-908,D12-11910
MSTRG.19942.1	A06	924551	926574	+	gene_id	MSTRG.19942	NA	NA	NA	NA	-86,A06-4069
MSTRG.60416.1	D02	18884224	18887964	-	gene_id	MSTRG.60416	NA	NA	NA	NA	-1369,D02-13582
MSTRG.57960.1	D01	52179489	52181570	+	gene_id	MSTRG.57960	NA	NA	NA	NA	55,D01-12938
MSTRG.79070.1	D07	17221535	17230208	+	gene_id	MSTRG.79070	NA	NA	NA	NA	-3696,D07-15563
MSTRG.16040.2	A05	22625412	22630375	-	gene_id	MSTRG.16040	NA	NA	NA	NA	1742,A05-6571
MSTRG.27169.4	A07	94744270	94747163	+	gene_id	MSTRG.27169	NA	NA	NA	NA	-870,A07-4393
MSTRG.83631.3	D08	52757898	52762604	+	gene_id	MSTRG.83631	NA	NA	NA	NA	-16666,D08-10198
MSTRG.78579.3	D07	10906618	10908209	+	gene_id	MSTRG.78579	NA	NA	NA	NA	100,D07-3164
MSTRG.88364.3	D09	48513010	48517054	-	gene_id	MSTRG.88364	NA	NA	NA	NA	-1644,D09-10116
MSTRG.55011.8	Contig147	28920	37908	+	gene_id	MSTRG.55011	NA	NA	NA	NA
MSTRG.76911.3	D06	67177919	67178520	+	gene_id	MSTRG.76911	NA	NA	NA	NA	567,D06-15601
MSTRG.83651.3	D08	53026873	53029655	-	gene_id	MSTRG.83651	NA	NA	NA	NA	-3543,D08-10772
MSTRG.81048.3	D08	24711	28160	-	gene_id	MSTRG.81048	NA	NA	NA	NA	1387,D08-13556
MSTRG.13497.3	A05	7108105	7113734	+	gene_id	MSTRG.13497	NA	NA	NA	NA	1971,A05-29365
MSTRG.91296.1	D10	46313863	46317357	+	gene_id	MSTRG.91296	NA	NA	NA	NA	636,D10-10457
MSTRG.30571.2	A08	115446002	115449756	-	gene_id	MSTRG.30571	NA	NA	NA	NA	-1484,A08-14415
MSTRG.95720.1	D11	22595866	22602907	+	gene_id	MSTRG.95720	NA	NA	NA	NA	-3070,D11-7999
MSTRG.83870.1	D08	55572765	55574630	-	gene_id	MSTRG.83870	NA	NA	NA	NA	-306,D08-8547
MSTRG.78046.1	D07	5819477	5825497	-	gene_id	MSTRG.78046	NA	NA	NA	NA	2522,D07-8949
MSTRG.15691.1	A05	20547868	20557312	-	gene_id	MSTRG.15691	NA	NA	NA	NA	-4055,A05-26324
MSTRG.102902.2	D12	68604692	68613828	+	gene_id	MSTRG.102902	NA	NA	NA	NA	-3533,D12-8660
MSTRG.92034.1	D10	60405861	60406715	+	gene_id	MSTRG.92034	NA	NA	NA	NA	17,D10-11007
MSTRG.80423.1	D07	52919555	52923312	+	gene_id	MSTRG.80423	NA	NA	NA	NA	-1362,D07-1566
MSTRG.77572.1	D07	2536900	2538302	+	gene_id	MSTRG.77572	NA	NA	NA	NA	5,D07-7665
MSTRG.100186.3	D12	45459829	45462899	+	gene_id	MSTRG.100186	NA	NA	NA	NA	-1127,D12-13522
MSTRG.2512.2	A01	97945194	97947881	-	gene_id	MSTRG.2512	NA	NA	NA	NA	1183,A01-10360
MSTRG.25845.1	A07	30399881	30403050	+	gene_id	MSTRG.25845	NA	NA	NA	NA	-1298,A07-1255
MSTRG.96802.1	D11	57323298	57326117	+	gene_id	MSTRG.96802	NA	NA	NA	NA	-1151,D11-17512
MSTRG.94625.1	D11	12077466	12082735	+	gene_id	MSTRG.94625	NA	NA	NA	NA	1573,D11-19758
MSTRG.72366.1	D05	25428927	25431840	+	gene_id	MSTRG.72366	NA	NA	NA	NA	-649,D05-5490
MSTRG.86077.2	D09	26141478	26145937	-	gene_id	MSTRG.86077	NA	NA	NA	NA	-1578,D09-13703
MSTRG.18316.2	A05	75645468	75672418	-	gene_id	MSTRG.18316	NA	NA	NA	NA	17426,A05-20733
MSTRG.83650.1	D08	53200241	53200802	+	gene_id	MSTRG.83650	NA	NA	NA	NA	43626,D08-775
MSTRG.79382.2	D07	21916470	21917621	-	gene_id	MSTRG.79382	NA	NA	NA	NA	-223,D07-14355
MSTRG.78866.2	D07	14303108	14304749	-	gene_id	MSTRG.78866	NA	NA	NA	NA	-9,D07-4895
MSTRG.36105.1	A09	84572758	84575348	-	gene_id	MSTRG.36105	NA	NA	NA	NA	-1829,A09-14137
MSTRG.25631.1	A07	26475242	26477269	-	gene_id	MSTRG.25631	NA	NA	NA	NA	-401,A07-14480
MSTRG.35244.1	A09	79075149	79076581	+	gene_id	MSTRG.35244	NA	NA	NA	NA	96,A09-13986
MSTRG.40328.3	A10	118415546	118417901	+	gene_id	MSTRG.40328	NA	NA	NA	NA	-1570,A10-12874
MSTRG.18745.2	A05	101824878	101829034	+	gene_id	MSTRG.18745	NA	NA	NA	NA	15612,A05-19390
MSTRG.85107.1	D08	66114385	66123247	-	gene_id	MSTRG.85107	NA	NA	NA	NA	-4126,D08-9557
MSTRG.27745.1	A08	1321420	1323788	+	gene_id	MSTRG.27745	NA	NA	NA	NA	-758,A08-10533
MSTRG.11691.2	A04	78697590	78699838	+	gene_id	MSTRG.11691	NA	NA	NA	NA	-474,A04-1857
MSTRG.27482.1	A07	97637031	97639289	+	gene_id	MSTRG.27482	NA	NA	NA	NA	-1037,A07-9540
MSTRG.66916.1	D04	15935475	15936696	+	gene_id	MSTRG.66916	NA	NA	NA	NA	-14952,D04-10390
MSTRG.25607.1	A07	25670559	25670993	+	gene_id	MSTRG.25607	NA	NA	NA	NA	-212,A07-11514
MSTRG.8747.1	A03	95540237	95545458	+	gene_id	MSTRG.8747	NA	NA	NA	NA	-1666,A03-1888
MSTRG.32020.2	A09	1712354	1720245	-	gene_id	MSTRG.32020	NA	NA	NA	NA	2969,A09-5707
MSTRG.16389.1	A05	25356881	25362317	-	gene_id	MSTRG.16389	NA	NA	NA	NA	1803,A05-19680
MSTRG.73942.1	D06	3341326	3344070	+	gene_id	MSTRG.73942	NA	NA	NA	NA	-10168,D06-8709
MSTRG.30896.2	A08	119076815	119079233	-	gene_id	MSTRG.30896	NA	NA	NA	NA	-744,A08-14240
MSTRG.94767.1	D11	13050059	13055395	-	gene_id	MSTRG.94767	NA	NA	NA	NA	-2335,D11-15637
MSTRG.9376.1	A03	109862629	109865394	-	gene_id	MSTRG.9376	NA	NA	NA	NA	-855,A03-12767
MSTRG.16456.2	A05	25826857	25828675	-	gene_id	MSTRG.16456	NA	NA	NA	NA	-151,A05-30169
MSTRG.55235.1	Contig389	23057	33645	-	gene_id	MSTRG.55235	NA	NA	NA	NA
MSTRG.74525.1	D06	9838183	9846481	-	gene_id	MSTRG.74525	NA	NA	NA	NA	-3609,D06-13264
MSTRG.45669.1	A11	122127373	122130715	-	gene_id	MSTRG.45669	NA	NA	NA	NA	8781,A11-16935
MSTRG.20994.2	A06	17298079	17300057	-	gene_id	MSTRG.20994	NA	NA	NA	NA	-635,A06-8159
MSTRG.63647.1	D03	12686447	12688421	+	gene_id	MSTRG.63647	NA	NA	NA	NA	880,D03-12730
MSTRG.28285.1	A08	6014603	6015406	+	gene_id	MSTRG.28285	NA	NA	NA	NA	462,A08-6319
MSTRG.4532.2	A02	11404783	11408200	+	gene_id	MSTRG.4532	NA	NA	NA	NA	-1311,A02-9615
MSTRG.61413.1	D02	56087014	56090861	+	gene_id	MSTRG.61413	NA	NA	NA	NA	-1425,D02-11002
MSTRG.14202.1	A05	11307732	11313678	+	gene_id	MSTRG.14202	NA	NA	NA	NA	4257,A05-32078
MSTRG.4918.1	A02	34113677	34115379	+	gene_id	MSTRG.4918	NA	NA	NA	NA	-237521,A02-9500
MSTRG.40710.2	A11	385127	393001	-	gene_id	MSTRG.40710	NA	NA	NA	NA	-3405,A11-21118
MSTRG.106772.1	D13	64353407	64357112	+	gene_id	MSTRG.106772	NA	NA	NA	NA	-4808,D13-11957
MSTRG.73693.1	D06	1051341	1054866	+	gene_id	MSTRG.73693	NA	NA	NA	NA	-1137,D06-2035
MSTRG.95511.6	D11	20208078	20208850	-	gene_id	MSTRG.95511	NA	NA	NA	NA	61,D11-18355
MSTRG.86676.1	D09	35873514	35875540	-	gene_id	MSTRG.86676	NA	NA	NA	NA	-884,D09-11660
MSTRG.71775.3	D05	18292132	18296183	+	gene_id	MSTRG.71775	NA	NA	NA	NA	-1031,D05-4218
MSTRG.81815.1	D08	5641056	5645733	-	gene_id	MSTRG.81815	NA	NA	NA	NA	1856,D08-4390
MSTRG.19833.1	A06	145494	148139	-	gene_id	MSTRG.19833	NA	NA	NA	NA	-1549,A06-10244
MSTRG.104957.1	D13	45620898	45625952	+	gene_id	MSTRG.104957	NA	NA	NA	NA	1733,D13-15430
MSTRG.20062.2	A06	1910134	1915455	-	gene_id	MSTRG.20062	NA	NA	NA	NA	-2151,A06-12277
MSTRG.15053.1	A05	16238022	16241357	+	gene_id	MSTRG.15053	NA	NA	NA	NA	-1690,A05-13647
MSTRG.45791.1	A11	123856110	123860969	-	gene_id	MSTRG.45791	NA	NA	NA	NA	2624,A11-18541
MSTRG.94992.2	D11	14756059	14757918	+	gene_id	MSTRG.94992	NA	NA	NA	NA	-628,D11-15809
MSTRG.91162.1	D10	36767664	36770129	-	gene_id	MSTRG.91162	NA	NA	NA	NA	-808,D10-6351
MSTRG.88375.1	D09	48618875	48620768	+	gene_id	MSTRG.88375	NA	NA	NA	NA	-333,D09-823
MSTRG.95545.2	D11	20505358	20510841	+	gene_id	MSTRG.95545	NA	NA	NA	NA	-2154,D11-19852
MSTRG.85579.2	D09	6542227	6544790	+	gene_id	MSTRG.85579	NA	NA	NA	NA	-1668,D09-11331
MSTRG.2510.4	A01	97940538	97942474	+	gene_id	MSTRG.2510	NA	NA	NA	NA	-1027,A01-2768
MSTRG.66334.1	D04	6482637	6488222	-	gene_id	MSTRG.66334	NA	NA	NA	NA	-2422,D04-6982
MSTRG.72744.2	D05	41334310	41336310	+	gene_id	MSTRG.72744	NA	NA	NA	NA	-22,D05-12916
MSTRG.23701.2	A07	1970080	1972748	+	gene_id	MSTRG.23701	NA	NA	NA	NA	56,A07-16810
MSTRG.10880.2	A04	12387715	12394285	-	gene_id	MSTRG.10880	NA	NA	NA	NA	-3016,A04-3088
MSTRG.86644.1	D09	35133871	35134929	-	gene_id	MSTRG.86644	NA	NA	NA	NA	-4229,D09-178
MSTRG.103109.4	D13	1219411	1221751	+	gene_id	MSTRG.103109	NA	NA	NA	NA	-1099,D13-3596
MSTRG.71362.1	D05	14946929	14948456	+	gene_id	MSTRG.71362	NA	NA	NA	NA	-1215,D05-14797
MSTRG.49837.4	A12	106498682	106500997	+	gene_id	MSTRG.49837	NA	NA	NA	NA	3956,A12-16385
MSTRG.67811.2	D04	47710645	47713279	+	gene_id	MSTRG.67811	NA	NA	NA	NA	-1210,D04-7698
MSTRG.28968.2	A08	29233896	29235038	+	gene_id	MSTRG.28968	NA	NA	NA	NA	-391,A08-8061
MSTRG.61320.1	D02	52997601	52998090	-	gene_id	MSTRG.61320	NA	NA	NA	NA	1468,D02-12431
MSTRG.55716.1	D01	774904	781632	-	gene_id	MSTRG.55716	NA	NA	NA	NA	5913,D01-10007
MSTRG.36251.3	A09	85238820	85241508	-	gene_id	MSTRG.36251	NA	NA	NA	NA	-568,A09-18920
MSTRG.9297.1	A03	109074373	109077007	+	gene_id	MSTRG.9297	NA	NA	NA	NA	-911,A03-12292
MSTRG.46149.1	A11	127114880	127119572	-	gene_id	MSTRG.46149	NA	NA	NA	NA	1926,A11-22365
MSTRG.105250.1	D13	50595077	50597423	+	gene_id	MSTRG.105250	NA	NA	NA	NA	-1561,D13-12578
MSTRG.20319.4	A06	4297194	4302441	+	gene_id	MSTRG.20319	NA	NA	NA	NA	-3725,A06-8931
MSTRG.16172.1	A05	23644423	23653417	+	gene_id	MSTRG.16172	NA	NA	NA	NA	-4019,A05-26996
MSTRG.84588.1	D08	62673463	62680165	-	gene_id	MSTRG.84588	NA	NA	NA	NA	-2961,D08-12038
MSTRG.11688.1	A04	78831290	78833438	-	gene_id	MSTRG.11688	NA	NA	NA	NA	-776,A04-7029
MSTRG.89789.1	D10	7639336	7641050	+	gene_id	MSTRG.89789	NA	NA	NA	NA	2947,D10-14252
MSTRG.47854.3	A12	81268981	81269595	-	gene_id	MSTRG.47854	NA	NA	NA	NA	-1460,A12-9686
MSTRG.46946.2	A12	9088837	9093004	+	gene_id	MSTRG.46946	NA	NA	NA	NA	-1586,A12-4336
MSTRG.104439.2	D13	26017160	26019135	-	gene_id	MSTRG.104439	NA	NA	NA	NA	-1065,D13-8664
MSTRG.69708.2	D05	4946432	4952378	-	gene_id	MSTRG.69708	NA	NA	NA	NA	-1123,D05-18028
MSTRG.74459.1	D06	9102419	9105243	-	gene_id	MSTRG.74459	NA	NA	NA	NA	17536,D06-7435
MSTRG.14872.1	A05	15103880	15105239	-	gene_id	MSTRG.14872	NA	NA	NA	NA	-101,A05-13188
MSTRG.35669.1	A09	81666397	81668580	+	gene_id	MSTRG.35669	NA	NA	NA	NA	-1573,A09-12530
MSTRG.34886.1	A09	76807991	76812300	+	gene_id	MSTRG.34886	NA	NA	NA	NA	-1213,A09-119
MSTRG.51201.1	A13	3840601	3848874	+	gene_id	MSTRG.51201	NA	NA	NA	NA	-3430,A13-11091
MSTRG.101868.1	D12	62379165	62380256	-	gene_id	MSTRG.101868	NA	NA	NA	NA	-5157,D12-15169
MSTRG.72948.1	D05	46020656	46021689	+	gene_id	MSTRG.72948	NA	NA	NA	NA	2282,D05-14435
MSTRG.27055.2	A07	93519730	93521616	-	gene_id	MSTRG.27055	NA	NA	NA	NA	916,A07-15531
MSTRG.63531.2	D03	5805829	5808220	+	gene_id	MSTRG.63531	NA	NA	NA	NA	6065,D03-815
MSTRG.62971.2	D03	299619	302612	-	gene_id	MSTRG.62971	NA	NA	NA	NA	-1063,D03-12805
MSTRG.31406.1	A08	123191332	123194092	-	gene_id	MSTRG.31406	NA	NA	NA	NA	-1073,A08-17211
MSTRG.52928.1	A13	87072205	87074783	+	gene_id	MSTRG.52928	NA	NA	NA	NA	-313,A13-10049
MSTRG.76183.3	D06	58381118	58384534	-	gene_id	MSTRG.76183	NA	NA	NA	NA	-772,D06-7910
MSTRG.30911.2	A08	119144829	119152853	-	gene_id	MSTRG.30911	NA	NA	NA	NA	3462,A08-1962
MSTRG.16644.1	A05	27254287	27255281	+	gene_id	MSTRG.16644	NA	NA	NA	NA	2676,A05-23743
MSTRG.91569.1	D10	52874775	52876716	-	gene_id	MSTRG.91569	NA	NA	NA	NA	-602,D10-11427
MSTRG.48035.1	A12	84125472	84126194	-	gene_id	MSTRG.48035	NA	NA	NA	NA	-96,A12-6520
MSTRG.28395.1	A08	6740781	6744780	+	gene_id	MSTRG.28395	NA	NA	NA	NA	-1402,A08-2309
MSTRG.95081.2	D11	15578640	15580366	+	gene_id	MSTRG.95081	NA	NA	NA	NA	-2858,D11-7569
MSTRG.6329.1	A02	105790437	105792026	+	gene_id	MSTRG.6329	NA	NA	NA	NA	311,A02-11985
MSTRG.62702.1	D02	70760971	70761721	-	gene_id	MSTRG.62702	NA	NA	NA	NA	-137,D02-1306
MSTRG.12914.4	A05	3320820	3327546	-	gene_id	MSTRG.12914	NA	NA	NA	NA	-2006,A05-28030
MSTRG.100731.1	D12	51842795	51843851	+	gene_id	MSTRG.100731	NA	NA	NA	NA	-20,D12-22275
MSTRG.29154.1	A08	51297645	51300391	-	gene_id	MSTRG.29154	NA	NA	NA	NA	3351,A08-4388
MSTRG.96755.2	D11	56745210	56749374	+	gene_id	MSTRG.96755	NA	NA	NA	NA	-2158,D11-19872
MSTRG.63827.1	D03	17478314	17481879	+	gene_id	MSTRG.63827	NA	NA	NA	NA	-1452,D03-6895
MSTRG.39810.1	A10	110334455	110335353	+	gene_id	MSTRG.39810	NA	NA	NA	NA	51,A10-8756
MSTRG.26698.2	A07	88067650	88071816	-	gene_id	MSTRG.26698	NA	NA	NA	NA	-1563,A07-14761
MSTRG.33140.1	A09	59035920	59037648	+	gene_id	MSTRG.33140	NA	NA	NA	NA	76,A09-4905
MSTRG.3330.1	A01	110429589	110431659	-	gene_id	MSTRG.3330	NA	NA	NA	NA	-492,A01-12735
MSTRG.22494.1	A06	119232039	119233661	+	gene_id	MSTRG.22494	NA	NA	NA	NA	11,A06-12266
MSTRG.22418.1	A06	118048288	118053864	-	gene_id	MSTRG.22418	NA	NA	NA	NA	-2180,A06-13231
MSTRG.6355.1	A02	105905715	105911507	+	gene_id	MSTRG.6355	NA	NA	NA	NA	-2086,A02-10534
MSTRG.80572.2	D07	54408730	54413205	-	gene_id	MSTRG.80572	NA	NA	NA	NA	-6700,D07-12343
MSTRG.91785.3	D10	56171667	56195652	-	gene_id	MSTRG.91785	NA	NA	NA	NA	9829,D10-9253
MSTRG.84560.1	D08	62560566	62563006	-	gene_id	MSTRG.84560	NA	NA	NA	NA	824,D08-7049
MSTRG.14718.1	A05	14113392	14120136	+	gene_id	MSTRG.14718	NA	NA	NA	NA	-2440,A05-12175
MSTRG.50897.1	A13	1484940	1488105	+	gene_id	MSTRG.50897	NA	NA	NA	NA	-1153,A13-11314
MSTRG.31769.1	A08	125348227	125349643	+	gene_id	MSTRG.31769	NA	NA	NA	NA	6265,A08-1840
MSTRG.51737.1	A13	14050466	14057913	+	gene_id	MSTRG.51737	NA	NA	NA	NA	-2841,A13-9161
MSTRG.62743.1	D02	70928717	70934789	+	gene_id	MSTRG.62743	NA	NA	NA	NA	-2575,D02-4344
MSTRG.50845.1	A13	955259	965017	-	gene_id	MSTRG.50845	NA	NA	NA	NA	-3877,A13-12623
MSTRG.103475.14	D13	4024618	4026312	-	gene_id	MSTRG.103475	NA	NA	NA	NA	1172,D13-13611
MSTRG.50210.2	A12	108716209	108719396	-	gene_id	MSTRG.50210	NA	NA	NA	NA	-1012,A12-15601
MSTRG.37130.4	A10	4260415	4263275	-	gene_id	MSTRG.37130	NA	NA	NA	NA	-694,A10-10912
MSTRG.156.4	A01	991325	993607	+	gene_id	MSTRG.156	NA	NA	NA	NA	-619,A01-12319
MSTRG.5296.1	A02	71784353	71788923	+	gene_id	MSTRG.5296	NA	NA	NA	NA	-1595,A02-734
MSTRG.57011.2	D01	17232862	17240920	+	gene_id	MSTRG.57011	NA	NA	NA	NA	-3556,D01-10755
MSTRG.35994.1	A09	83801379	83803629	+	gene_id	MSTRG.35994	NA	NA	NA	NA	-600,A09-4538
MSTRG.20037.1	A06	1679088	1680252	+	gene_id	MSTRG.20037	NA	NA	NA	NA	19,A06-12226
MSTRG.98858.1	D12	7182635	7186557	-	gene_id	MSTRG.98858	NA	NA	NA	NA	-1462,D12-19062
MSTRG.34139.3	A09	70829133	70832926	-	gene_id	MSTRG.34139	NA	NA	NA	NA	-1457,A09-16447
MSTRG.52869.2	A13	83352732	83358345	+	gene_id	MSTRG.52869	NA	NA	NA	NA	-2422,A13-14438
MSTRG.63611.2	D03	9807819	9810555	+	gene_id	MSTRG.63611	NA	NA	NA	NA	-1807,D03-762
MSTRG.83213.1	D08	46871979	46884151	-	gene_id	MSTRG.83213	NA	NA	NA	NA	-1162,D08-13291
MSTRG.6343.1	A02	105850173	105854255	+	gene_id	MSTRG.6343	NA	NA	NA	NA	-1455,A02-3666
MSTRG.106125.1	D13	59857919	59859923	+	gene_id	MSTRG.106125	NA	NA	NA	NA	-394,D13-11750
MSTRG.40353.1	A10	118631859	118633211	+	gene_id	MSTRG.40353	NA	NA	NA	NA	-80,A10-9565
MSTRG.12061.1	A04	83757278	83759238	+	gene_id	MSTRG.12061	NA	NA	NA	NA	545,A04-7507
MSTRG.6211.4	A02	105328715	105331224	+	gene_id	MSTRG.6211	NA	NA	NA	NA	-1645,A02-9173
MSTRG.84728.1	D08	63795478	63801831	-	gene_id	MSTRG.84728	NA	NA	NA	NA	-2953,D08-14208
MSTRG.51613.1	A13	11595002	11605189	-	gene_id	MSTRG.51613	NA	NA	NA	NA	-4497,A13-14305
MSTRG.42836.1	A11	15570504	15578507	-	gene_id	MSTRG.42836	NA	NA	NA	NA	3251,A11-4785
MSTRG.19479.5	A05	112598122	112606622	+	gene_id	MSTRG.19479	NA	NA	NA	NA	-3643,A05-8752
MSTRG.52579.1	A13	68901793	68918486	-	gene_id	MSTRG.52579	NA	NA	NA	NA	7693,A13-1541
MSTRG.34361.1	A09	73379866	73381897	-	gene_id	MSTRG.34361	NA	NA	NA	NA	-1200,A09-12756
MSTRG.49879.1	A12	106870309	106872340	+	gene_id	MSTRG.49879	NA	NA	NA	NA	224,A12-12997
MSTRG.12766.1	A05	2631036	2633250	+	gene_id	MSTRG.12766	NA	NA	NA	NA	-1764,A05-20167
MSTRG.1756.3	A01	26489896	26494031	-	gene_id	MSTRG.1756	NA	NA	NA	NA	-1656,A01-11270
MSTRG.82810.2	D08	36666719	36670212	-	gene_id	MSTRG.82810	NA	NA	NA	NA	-1090,D08-14427
MSTRG.99216.1	D12	13221829	13225298	+	gene_id	MSTRG.99216	NA	NA	NA	NA	12018,D12-18010
MSTRG.87116.1	D09	39996618	40008950	+	gene_id	MSTRG.87116	NA	NA	NA	NA	-5523,D09-472
MSTRG.18007.1	A05	51787581	51791436	+	gene_id	MSTRG.18007	NA	NA	NA	NA	-1060,A05-18791
MSTRG.1096.1	A01	11734897	11738654	-	gene_id	MSTRG.1096	NA	NA	NA	NA	-1374,A01-10411
MSTRG.38062.2	A10	18507236	18524796	-	gene_id	MSTRG.38062	NA	NA	NA	NA	-8405,A10-7250
MSTRG.18847.2	A05	103709203	103712543	+	gene_id	MSTRG.18847	NA	NA	NA	NA	-1233,A05-17653
MSTRG.9310.1	A03	109219579	109222324	-	gene_id	MSTRG.9310	NA	NA	NA	NA	-487,A03-12638
MSTRG.101748.1	D12	61521854	61525145	-	gene_id	MSTRG.101748	NA	NA	NA	NA	-1643,D12-10150
MSTRG.9151.1	A03	106401024	106406897	-	gene_id	MSTRG.9151	NA	NA	NA	NA	-2817,A03-11635
MSTRG.35097.1	A09	78190507	78192134	-	gene_id	MSTRG.35097	NA	NA	NA	NA	-9274,A09-13615
MSTRG.36249.1	A09	85234103	85237782	+	gene_id	MSTRG.36249	NA	NA	NA	NA	-1420,A09-13059
MSTRG.20000.1	A06	1490583	1491892	-	gene_id	MSTRG.20000	NA	NA	NA	NA	-259,A06-11650
MSTRG.92544.3	D10	66830846	66832312	-	gene_id	MSTRG.92544	NA	NA	NA	NA	-1850,D10-9744
MSTRG.46451.1	A12	2213448	2214373	+	gene_id	MSTRG.46451	NA	NA	NA	NA	-4943,A12-18612
MSTRG.53252.2	A13	95711154	95712951	+	gene_id	MSTRG.53252	NA	NA	NA	NA	-958,A13-2176
MSTRG.49282.1	A12	102067631	102070835	+	gene_id	MSTRG.49282	NA	NA	NA	NA	-1132,A12-5675
MSTRG.37399.1	A10	6319177	6320991	-	gene_id	MSTRG.37399	NA	NA	NA	NA	8166,A10-16822
MSTRG.85187.1	D08	66450049	66453877	-	gene_id	MSTRG.85187	NA	NA	NA	NA	-1444,D08-14400
MSTRG.39795.1	A10	110041514	110045891	+	gene_id	MSTRG.39795	NA	NA	NA	NA	-1505,A10-1796
MSTRG.21165.3	A06	22815428	22817249	-	gene_id	MSTRG.21165	NA	NA	NA	NA	-789,A06-10889
MSTRG.7616.1	A03	17564028	17565962	+	gene_id	MSTRG.7616	NA	NA	NA	NA	654,A03-4396
MSTRG.52435.1	A13	54283773	54287658	+	gene_id	MSTRG.52435	NA	NA	NA	NA	-1335,A13-6996
MSTRG.3377.1	A01	110660426	110666948	-	gene_id	MSTRG.3377	NA	NA	NA	NA	2617,A01-4838
MSTRG.61012.1	D02	43793859	43794486	-	gene_id	MSTRG.61012	NA	NA	NA	NA	-1448,D02-9579
MSTRG.74828.2	D06	14783773	14787273	-	gene_id	MSTRG.74828	NA	NA	NA	NA	1335,D06-9407
MSTRG.33191.5	A09	59627498	59631024	+	gene_id	MSTRG.33191	NA	NA	NA	NA	6936,A09-10405
MSTRG.85569.1	D09	6513610	6516035	+	gene_id	MSTRG.85569	NA	NA	NA	NA	-673,D09-3047
MSTRG.20712.2	A06	9976470	9980292	+	gene_id	MSTRG.20712	NA	NA	NA	NA	1427,A06-11842
MSTRG.77823.1	D07	4240124	4242764	-	gene_id	MSTRG.77823	NA	NA	NA	NA	-530,D07-15892
MSTRG.94461.3	D11	10833413	10887300	+	gene_id	MSTRG.94461	NA	NA	NA	NA	-25460,D11-16049
MSTRG.103543.1	D13	4615386	4617421	+	gene_id	MSTRG.103543	NA	NA	NA	NA	-233,D13-166
MSTRG.13252.1	A05	5802146	5803053	-	gene_id	MSTRG.13252	NA	NA	NA	NA	-3557,A05-24876
MSTRG.56000.1	D01	2489861	2491451	+	gene_id	MSTRG.56000	NA	NA	NA	NA	-24,D01-1783
MSTRG.30911.7	A08	119149355	119154800	-	gene_id	MSTRG.30911	NA	NA	NA	NA	-2963,A08-11508
MSTRG.95785.1	D11	23849029	23853561	+	gene_id	MSTRG.95785	NA	NA	NA	NA	-1662,D11-12033
MSTRG.23567.1	A07	1161209	1163442	-	gene_id	MSTRG.23567	NA	NA	NA	NA	1150,A07-14513
MSTRG.18015.1	A05	51957564	51963870	-	gene_id	MSTRG.18015	NA	NA	NA	NA	-2253,A05-26059
MSTRG.16906.2	A05	29892959	29895855	-	gene_id	MSTRG.16906	NA	NA	NA	NA	-748,A05-28363
MSTRG.99947.1	D12	38795294	38799153	+	gene_id	MSTRG.99947	NA	NA	NA	NA	1351,D12-15797
MSTRG.52439.1	A13	54430157	54431167	+	gene_id	MSTRG.52439	NA	NA	NA	NA	41067,A13-15396
MSTRG.85034.2	D08	65698506	65700684	-	gene_id	MSTRG.85034	NA	NA	NA	NA	-1909,D08-13146
MSTRG.8505.1	A03	77127052	77138029	-	gene_id	MSTRG.8505	NA	NA	NA	NA	-5018,A03-11588
MSTRG.54795.1	A13	112258521	112261953	-	gene_id	MSTRG.54795	NA	NA	NA	NA	-963,A13-15214
MSTRG.36559.1	A10	859513	862563	-	gene_id	MSTRG.36559	NA	NA	NA	NA	-3035,A10-16519
MSTRG.59055.1	D01	63369044	63373025	-	gene_id	MSTRG.59055	NA	NA	NA	NA	-1418,D01-12828
MSTRG.37515.2	A10	7544602	7550658	+	gene_id	MSTRG.37515	NA	NA	NA	NA	2047,A10-17718
MSTRG.85361.1	D09	1445877	1457372	+	gene_id	MSTRG.85361	NA	NA	NA	NA	5152,D09-13456
MSTRG.42189.1	A11	9292514	9295313	-	gene_id	MSTRG.42189	NA	NA	NA	NA	-905,A11-17551
MSTRG.75819.1	D06	47336137	47338202	+	gene_id	MSTRG.75819	NA	NA	NA	NA	-601,D06-12420
MSTRG.92511.1	D10	66633063	66635730	+	gene_id	MSTRG.92511	NA	NA	NA	NA	-850,D10-10643
MSTRG.30354.2	A08	112034508	112035773	+	gene_id	MSTRG.30354	NA	NA	NA	NA	12738,A08-15294
MSTRG.1279.2	A01	14146696	14161498	+	gene_id	MSTRG.1279	NA	NA	NA	NA	-6893,A01-1805
MSTRG.65472.1	D03	53923122	53924878	+	gene_id	MSTRG.65472	NA	NA	NA	NA	-297,D03-5086
MSTRG.16751.2	A05	28299306	28302331	+	gene_id	MSTRG.16751	NA	NA	NA	NA	-1559,A05-21752
MSTRG.39839.2	A10	111428991	111431148	+	gene_id	MSTRG.39839	NA	NA	NA	NA	-527,A10-2078
MSTRG.17185.1	A05	33164766	33167211	+	gene_id	MSTRG.17185	NA	NA	NA	NA	-2785,A05-8171
MSTRG.10211.4	A04	111124	113353	-	gene_id	MSTRG.10211	NA	NA	NA	NA	-696,A04-8352
MSTRG.22861.1	A06	124332450	124336336	-	gene_id	MSTRG.22861	NA	NA	NA	NA	-339,A06-13670
MSTRG.8921.2	A03	101411029	101413072	-	gene_id	MSTRG.8921	NA	NA	NA	NA	-1256,A03-13230
MSTRG.91513.1	D10	51501137	51501590	-	gene_id	MSTRG.91513	NA	NA	NA	NA	-18006,D10-1936
MSTRG.14082.4	A05	10586546	10592322	+	gene_id	MSTRG.14082	NA	NA	NA	NA	-4825,A05-1196
MSTRG.71405.1	D05	15253249	15255313	-	gene_id	MSTRG.71405	NA	NA	NA	NA	668,D05-12867
MSTRG.105407.1	D13	52557883	52559816	-	gene_id	MSTRG.105407	NA	NA	NA	NA	-431,D13-13580
MSTRG.84639.1	D08	63145636	63148077	+	gene_id	MSTRG.84639	NA	NA	NA	NA	-591,D08-15272
MSTRG.43343.1	A11	21628214	21631155	-	gene_id	MSTRG.43343	NA	NA	NA	NA	-400,A11-16308
MSTRG.105379.3	D13	52230047	52233750	-	gene_id	MSTRG.105379	NA	NA	NA	NA	1447,D13-13304
MSTRG.39078.1	A10	83519712	83521111	-	gene_id	MSTRG.39078	NA	NA	NA	NA	-180,A10-10252
MSTRG.83747.2	D08	54276640	54277212	-	gene_id	MSTRG.83747	NA	NA	NA	NA	115,D08-18310
MSTRG.71987.2	D05	19993721	19998784	+	gene_id	MSTRG.71987	NA	NA	NA	NA	-2055,D05-16121
MSTRG.65275.1	D03	52232318	52232973	+	gene_id	MSTRG.65275	NA	NA	NA	NA	2735,D03-11100
MSTRG.19904.1	A06	506887	509665	-	gene_id	MSTRG.19904	NA	NA	NA	NA	-861,A06-10215
MSTRG.6914.2	A03	4730490	4733968	-	gene_id	MSTRG.6914	NA	NA	NA	NA	1054,A03-2805
MSTRG.74990.2	D06	18489173	18491667	-	gene_id	MSTRG.74990	NA	NA	NA	NA	-42,D06-11694
MSTRG.41151.1	A11	2937702	2939834	-	gene_id	MSTRG.41151	NA	NA	NA	NA	-587,A11-19648
MSTRG.12640.1	A05	2000489	2002222	-	gene_id	MSTRG.12640	NA	NA	NA	NA	-10916,A05-14918
MSTRG.18975.1	A05	105573097	105593373	+	gene_id	MSTRG.18975	NA	NA	NA	NA	-9504,A05-19392
MSTRG.22312.1	A06	115202482	115214071	-	gene_id	MSTRG.22312	NA	NA	NA	NA	-5215,A06-14826
MSTRG.28194.2	A08	4901569	4906573	+	gene_id	MSTRG.28194	NA	NA	NA	NA	-1831,A08-8037
MSTRG.92603.3	D10	67567289	67569988	-	gene_id	MSTRG.92603	NA	NA	NA	NA	6384,D10-13468
MSTRG.57907.1	D01	51070022	51070882	-	gene_id	MSTRG.57907	NA	NA	NA	NA	-667,D01-671
MSTRG.13561.1	A05	7566095	7567663	+	gene_id	MSTRG.13561	NA	NA	NA	NA	92,A05-7469
MSTRG.9591.1	A03	112105820	112109843	-	gene_id	MSTRG.9591	NA	NA	NA	NA	-1213,A03-11869
MSTRG.41767.1	A11	6548212	6557998	-	gene_id	MSTRG.41767	NA	NA	NA	NA	4313,A11-13930
MSTRG.47848.1	A12	81228577	81231884	+	gene_id	MSTRG.47848	NA	NA	NA	NA	-1210,A12-8419
MSTRG.29200.1	A08	53182088	53182612	-	gene_id	MSTRG.29200	NA	NA	NA	NA	117,A08-18405
MSTRG.21891.2	A06	73572054	73573363	+	gene_id	MSTRG.21891	NA	NA	NA	NA	-734,A06-14051
MSTRG.7246.1	A03	8897466	8902684	-	gene_id	MSTRG.7246	NA	NA	NA	NA	1289,A03-5893
MSTRG.6240.1	A02	105419958	105423956	-	gene_id	MSTRG.6240	NA	NA	NA	NA	-1612,A02-8266
MSTRG.2950.1	A01	106060655	106062984	-	gene_id	MSTRG.2950	NA	NA	NA	NA	524,A01-7703
MSTRG.88986.1	D10	1640758	1644779	-	gene_id	MSTRG.88986	NA	NA	NA	NA	-1247,D10-13008
MSTRG.88952.2	D10	1446533	1450822	+	gene_id	MSTRG.88952	NA	NA	NA	NA	-1258,D10-12242
MSTRG.84801.2	D08	64319295	64322823	-	gene_id	MSTRG.84801	NA	NA	NA	NA	-1866,D08-7900
MSTRG.78147.1	D07	6726530	6731469	+	gene_id	MSTRG.78147	NA	NA	NA	NA	-2092,D07-10448
MSTRG.40848.2	A11	1329674	1332231	-	gene_id	MSTRG.40848	NA	NA	NA	NA	-900,A11-19198
MSTRG.84626.1	D08	62811331	62813073	+	gene_id	MSTRG.84626	NA	NA	NA	NA	-3588,D08-18090
MSTRG.25790.1	A07	29714746	29716687	-	gene_id	MSTRG.25790	NA	NA	NA	NA	69,A07-6985
MSTRG.20916.7	A06	15909829	15913251	+	gene_id	MSTRG.20916	NA	NA	NA	NA	-4018,A06-4516
MSTRG.23347.1	A06	128167586	128172909	-	gene_id	MSTRG.23347	NA	NA	NA	NA	-2244,A06-10095
MSTRG.7751.1	A03	22502233	22506081	-	gene_id	MSTRG.7751	NA	NA	NA	NA	-1411,A03-14449
MSTRG.7204.1	A03	8613755	8615436	+	gene_id	MSTRG.7204	NA	NA	NA	NA	-289,A03-1519
MSTRG.57815.1	D01	48396405	48399450	-	gene_id	MSTRG.57815	NA	NA	NA	NA	-988,D01-8138
MSTRG.87181.1	D09	40571894	40573855	+	gene_id	MSTRG.87181	NA	NA	NA	NA	-441,D09-7883
MSTRG.99383.1	D12	16155651	16156893	+	gene_id	MSTRG.99383	NA	NA	NA	NA	13,D12-4624
MSTRG.100517.1	D12	49358630	49359863	-	gene_id	MSTRG.100517	NA	NA	NA	NA	20,D12-10680
MSTRG.99897.2	D12	36643759	36648245	-	gene_id	MSTRG.99897	NA	NA	NA	NA	-1687,D12-18800
MSTRG.30504.1	A08	114074493	114076650	+	gene_id	MSTRG.30504	NA	NA	NA	NA	-500,A08-3137
MSTRG.65404.1	D03	53357347	53364278	+	gene_id	MSTRG.65404	NA	NA	NA	NA	-2964,D03-10913
MSTRG.93540.1	D11	5278092	5279722	+	gene_id	MSTRG.93540	NA	NA	NA	NA	9701,D11-20277
MSTRG.30389.1	A08	112377238	112377960	+	gene_id	MSTRG.30389	NA	NA	NA	NA	-6012,A08-13812
MSTRG.69648.1	D05	4609734	4613143	-	gene_id	MSTRG.69648	NA	NA	NA	NA	-996,D05-15420
MSTRG.93118.1	D11	2301878	2306355	+	gene_id	MSTRG.93118	NA	NA	NA	NA	-1837,D11-16725
MSTRG.96655.1	D11	53867215	53868514	+	gene_id	MSTRG.96655	NA	NA	NA	NA	80,D11-11621
MSTRG.36984.1	A10	3446638	3451116	-	gene_id	MSTRG.36984	NA	NA	NA	NA	1067,A10-330
MSTRG.23866.1	A07	3063969	3067112	-	gene_id	MSTRG.23866	NA	NA	NA	NA	-1383,A07-14975
MSTRG.88189.1	D09	47578326	47581335	-	gene_id	MSTRG.88189	NA	NA	NA	NA	-796,D09-9659
MSTRG.30039.1	A08	106613330	106618744	+	gene_id	MSTRG.30039	NA	NA	NA	NA	-2120,A08-16712
MSTRG.70264.1	D05	7969248	7973861	+	gene_id	MSTRG.70264	NA	NA	NA	NA	-1810,D05-14823
MSTRG.67071.1	D04	21961048	21965495	-	gene_id	MSTRG.67071	NA	NA	NA	NA	3474,D04-10941
MSTRG.101010.3	D12	55083659	55097707	-	gene_id	MSTRG.101010	NA	NA	NA	NA	-6668,D12-16747
MSTRG.27138.1	A07	94427112	94429762	-	gene_id	MSTRG.27138	NA	NA	NA	NA	-1052,A07-12535
MSTRG.71419.1	D05	15323333	15324863	-	gene_id	MSTRG.71419	NA	NA	NA	NA	-247,D05-16056
MSTRG.78329.7	D07	8227865	8230951	-	gene_id	MSTRG.78329	NA	NA	NA	NA	-1069,D07-13119
MSTRG.89682.4	D10	6481147	6488702	+	gene_id	MSTRG.89682	NA	NA	NA	NA	-3806,D10-1311
MSTRG.85816.2	D09	11952286	11955746	+	gene_id	MSTRG.85816	NA	NA	NA	NA	1188,D09-12832
MSTRG.65990.1	D04	2631174	2632849	+	gene_id	MSTRG.65990	NA	NA	NA	NA	-419,D04-10050
MSTRG.36304.1	A09	85632639	85634008	-	gene_id	MSTRG.36304	NA	NA	NA	NA	-775,A09-16186
MSTRG.99596.1	D12	21182972	21183811	-	gene_id	MSTRG.99596	NA	NA	NA	NA	-124,D12-10929
MSTRG.4796.1	A02	24431366	24443247	-	gene_id	MSTRG.4796	NA	NA	NA	NA	34416,A02-5212
MSTRG.74853.2	D06	15090852	15098826	-	gene_id	MSTRG.74853	NA	NA	NA	NA	-3218,D06-12310
MSTRG.50656.1	A12	111400366	111404137	+	gene_id	MSTRG.50656	NA	NA	NA	NA	-1201,A12-16691
MSTRG.20656.3	A06	8772620	8774460	+	gene_id	MSTRG.20656	NA	NA	NA	NA	-4897,A06-11840
MSTRG.102316.1	D12	65327376	65329175	+	gene_id	MSTRG.102316	NA	NA	NA	NA	143,D12-21528
MSTRG.77625.2	D07	2685384	2693750	-	gene_id	MSTRG.77625	NA	NA	NA	NA	-3679,D07-8926
MSTRG.26136.10	A07	45829989	45837629	+	gene_id	MSTRG.26136	NA	NA	NA	NA	4567,A07-14065
MSTRG.104027.1	D13	11813386	11817898	-	gene_id	MSTRG.104027	NA	NA	NA	NA	-1360,D13-14807
MSTRG.60332.1	D02	15758037	15760338	+	gene_id	MSTRG.60332	NA	NA	NA	NA	520,D02-12966
MSTRG.7137.2	A03	7644408	7644762	-	gene_id	MSTRG.7137	NA	NA	NA	NA	561,A03-16293
MSTRG.79993.1	D07	35991011	35991768	-	gene_id	MSTRG.79993	NA	NA	NA	NA	-113,D07-13242
MSTRG.18315.1	A05	75610400	75683662	+	gene_id	MSTRG.18315	NA	NA	NA	NA	-5514,A05-20733
MSTRG.51981.1	A13	29189844	29193399	+	gene_id	MSTRG.51981	NA	NA	NA	NA	1178,A13-11655
MSTRG.56714.2	D01	11814747	11818126	-	gene_id	MSTRG.56714	NA	NA	NA	NA	-1425,D01-13300
MSTRG.9753.2	A03	113667873	113670539	-	gene_id	MSTRG.9753	NA	NA	NA	NA	-864,A03-12732
MSTRG.52706.1	A13	76767150	76773336	+	gene_id	MSTRG.52706	NA	NA	NA	NA	-2529,A13-4365
MSTRG.8962.1	A03	101995959	101998236	+	gene_id	MSTRG.8962	NA	NA	NA	NA	102,A03-1149
MSTRG.89813.2	D10	8096929	8098683	+	gene_id	MSTRG.89813	NA	NA	NA	NA	-3303,D10-2420
MSTRG.103116.1	D13	1287265	1297589	+	gene_id	MSTRG.103116	NA	NA	NA	NA	-20677,D13-16273
MSTRG.47194.1	A12	14747520	14749225	-	gene_id	MSTRG.47194	NA	NA	NA	NA	39295,A12-14158
MSTRG.41461.3	A11	4834075	4836233	-	gene_id	MSTRG.41461	NA	NA	NA	NA	-918,A11-15819
MSTRG.105011.1	D13	46605300	46610768	-	gene_id	MSTRG.105011	NA	NA	NA	NA	2015,D13-94
MSTRG.3116.1	A01	107779733	107783119	-	gene_id	MSTRG.3116	NA	NA	NA	NA	-1283,A01-9978
MSTRG.50036.1	A12	107923195	107929215	+	gene_id	MSTRG.50036	NA	NA	NA	NA	1413,A12-8324
MSTRG.11032.1	A04	27503436	27505393	-	gene_id	MSTRG.11032	NA	NA	NA	NA	90,A04-4748
MSTRG.85000.2	D08	65534599	65538601	-	gene_id	MSTRG.85000	NA	NA	NA	NA	-1586,D08-11008
MSTRG.45578.3	A11	120781246	120785174	+	gene_id	MSTRG.45578	NA	NA	NA	NA	2098,A11-19051
MSTRG.43491.2	A11	23768314	23771117	-	gene_id	MSTRG.43491	NA	NA	NA	NA	-2064,A11-6081
MSTRG.43118.3	A11	18449418	18456857	+	gene_id	MSTRG.43118	NA	NA	NA	NA	2508,A11-21070
MSTRG.4069.3	A02	4913427	4916035	+	gene_id	MSTRG.4069	NA	NA	NA	NA	5380,A02-4545
MSTRG.104256.1	D13	18906870	18911064	+	gene_id	MSTRG.104256	NA	NA	NA	NA	-1378,D13-8494
MSTRG.59128.2	D02	536181	539902	+	gene_id	MSTRG.59128	NA	NA	NA	NA	-894,D02-4086
MSTRG.59917.1	D02	8080169	8083340	-	gene_id	MSTRG.59917	NA	NA	NA	NA	779,D02-2553
MSTRG.21750.1	A06	54688322	54703696	-	gene_id	MSTRG.21750	NA	NA	NA	NA	1937,A06-9164
MSTRG.54935.1	Contig1208	5417	8248	+	gene_id	MSTRG.54935	NA	NA	NA	NA
MSTRG.63366.1	D03	3400259	3403596	+	gene_id	MSTRG.63366	NA	NA	NA	NA	-918,D03-3885
MSTRG.46912.2	A12	8823781	8833641	+	gene_id	MSTRG.46912	NA	NA	NA	NA	9738,A12-16413
MSTRG.52758.1	A13	78464456	78467697	+	gene_id	MSTRG.52758	NA	NA	NA	NA	-960,A13-1977
MSTRG.48742.1	A12	95436238	95443021	+	gene_id	MSTRG.48742	NA	NA	NA	NA	-2679,A12-3362
MSTRG.39635.1	A10	106849104	106851541	+	gene_id	MSTRG.39635	NA	NA	NA	NA	-423,A10-10382
MSTRG.32741.4	A09	44160750	44161809	-	gene_id	MSTRG.32741	NA	NA	NA	NA	110,A09-16920
MSTRG.27166.3	A07	94639729	94641500	+	gene_id	MSTRG.27166	NA	NA	NA	NA	-3448,A07-10897
MSTRG.13133.1	A05	4851729	4853101	-	gene_id	MSTRG.13133	NA	NA	NA	NA	-7678,A05-20010
MSTRG.46991.1	A12	10549923	10550868	+	gene_id	MSTRG.46991	NA	NA	NA	NA	-5109,A12-18162
MSTRG.605.2	A01	4952033	4956742	+	gene_id	MSTRG.605	NA	NA	NA	NA	-3911,A01-12237
MSTRG.82811.1	D08	36687455	36690148	+	gene_id	MSTRG.82811	NA	NA	NA	NA	-622,D08-2625
MSTRG.78971.2	D07	15886232	15890353	+	gene_id	MSTRG.78971	NA	NA	NA	NA	-1389,D07-6971
MSTRG.50329.1	A12	109483835	109485453	+	gene_id	MSTRG.50329	NA	NA	NA	NA	110,A12-10505
MSTRG.14563.1	A05	13347551	13348051	+	gene_id	MSTRG.14563	NA	NA	NA	NA	-72,A05-20892
MSTRG.88680.1	D09	50044010	50049284	-	gene_id	MSTRG.88680	NA	NA	NA	NA	-2267,D09-11456
MSTRG.53604.1	A13	101985506	101986892	+	gene_id	MSTRG.53604	NA	NA	NA	NA	87,A13-14178
MSTRG.91714.3	D10	54348978	54358106	-	gene_id	MSTRG.91714	NA	NA	NA	NA	-20794,D10-11282
MSTRG.72748.2	D05	41508105	41525282	-	gene_id	MSTRG.72748	NA	NA	NA	NA	-8068,D05-15963
MSTRG.35528.1	A09	80914659	80916748	-	gene_id	MSTRG.35528	NA	NA	NA	NA	-432,A09-16703
MSTRG.93891.1	D11	7228298	7237918	+	gene_id	MSTRG.93891	NA	NA	NA	NA	-4452,D11-14468
MSTRG.52562.1	A13	67803769	67808830	+	gene_id	MSTRG.52562	NA	NA	NA	NA	-1863,A13-4713
MSTRG.13903.1	A05	9613360	9619526	+	gene_id	MSTRG.13903	NA	NA	NA	NA	2672,A05-29520
MSTRG.77667.1	D07	3128514	3130332	+	gene_id	MSTRG.77667	NA	NA	NA	NA	377,D07-12356
MSTRG.74846.1	D06	14973176	14976078	-	gene_id	MSTRG.74846	NA	NA	NA	NA	-426,D06-11519
MSTRG.74784.1	D06	14048963	14051477	+	gene_id	MSTRG.74784	NA	NA	NA	NA	-982,D06-4336
MSTRG.79157.1	D07	18602566	18604638	+	gene_id	MSTRG.79157	NA	NA	NA	NA	-10,D07-13191
MSTRG.22042.1	A06	96035704	96037888	-	gene_id	MSTRG.22042	NA	NA	NA	NA	129,A06-9931
MSTRG.81853.1	D08	5951630	5956523	+	gene_id	MSTRG.81853	NA	NA	NA	NA	1927,D08-11513
MSTRG.102828.2	D12	68304312	68304901	-	gene_id	MSTRG.102828	NA	NA	NA	NA	-123,D12-5488
MSTRG.66173.2	D04	5013186	5014911	-	gene_id	MSTRG.66173	NA	NA	NA	NA	-3317,D04-12036
MSTRG.85196.1	D08	66511746	66524193	-	gene_id	MSTRG.85196	NA	NA	NA	NA	-5885,D08-10846
MSTRG.36470.1	A10	89353	89908	+	gene_id	MSTRG.36470	NA	NA	NA	NA	-6564,A10-10260
MSTRG.24123.12	A07	5001633	5005538	-	gene_id	MSTRG.24123	NA	NA	NA	NA	4498,A07-11348
MSTRG.33967.1	A09	69135692	69137273	+	gene_id	MSTRG.33967	NA	NA	NA	NA	790,A09-12817
MSTRG.44499.2	A11	88152140	88156362	+	gene_id	MSTRG.44499	NA	NA	NA	NA	1684,A11-12021
MSTRG.72077.1	D05	21060604	21063965	+	gene_id	MSTRG.72077	NA	NA	NA	NA	-1125,D05-13862
MSTRG.59992.1	D02	8798865	8804513	+	gene_id	MSTRG.59992	NA	NA	NA	NA	2386,D02-12693
MSTRG.53734.2	A13	104392138	104397738	+	gene_id	MSTRG.53734	NA	NA	NA	NA	600,A13-924
MSTRG.57328.1	D01	25607409	25612361	+	gene_id	MSTRG.57328	NA	NA	NA	NA	-1477,D01-2541
MSTRG.47272.3	A12	17576628	17579403	+	gene_id	MSTRG.47272	NA	NA	NA	NA	205,A12-10600
MSTRG.95872.2	D11	25608395	25611693	-	gene_id	MSTRG.95872	NA	NA	NA	NA	-1009,D11-19102
MSTRG.73512.1	D05	54446245	54450219	-	gene_id	MSTRG.73512	NA	NA	NA	NA	352,D05-10854
MSTRG.45275.2	A11	116779904	116782458	-	gene_id	MSTRG.45275	NA	NA	NA	NA	-689,A11-10674
MSTRG.81517.2	D08	3030688	3031102	+	gene_id	MSTRG.81517	NA	NA	NA	NA	-257,D08-10210
MSTRG.26067.1	A07	41195221	41198129	+	gene_id	MSTRG.26067	NA	NA	NA	NA	-758,A07-5419
MSTRG.81145.3	D08	598202	600202	-	gene_id	MSTRG.81145	NA	NA	NA	NA	-584,D08-16298
MSTRG.51121.1	A13	3253041	3255143	-	gene_id	MSTRG.51121	NA	NA	NA	NA	-594,A13-12048
MSTRG.34190.2	A09	71406373	71410887	+	gene_id	MSTRG.34190	NA	NA	NA	NA	-2391,A09-12517
MSTRG.32621.1	A09	32118451	32122348	-	gene_id	MSTRG.32621	NA	NA	NA	NA	-1286,A09-18814
MSTRG.14607.1	A05	13606803	13608577	+	gene_id	MSTRG.14607	NA	NA	NA	NA	46,A05-19321
MSTRG.14336.1	A05	12114925	12123445	+	gene_id	MSTRG.14336	NA	NA	NA	NA	-3808,A05-7314
MSTRG.6261.7	A02	105523541	105523932	-	gene_id	MSTRG.6261	NA	NA	NA	NA	3266,A02-10256
MSTRG.51843.1	A13	16459431	16460510	+	gene_id	MSTRG.51843	NA	NA	NA	NA	37,A13-9107
MSTRG.86347.1	D09	32010693	32014202	-	gene_id	MSTRG.86347	NA	NA	NA	NA	-1395,D09-5528
MSTRG.84469.1	D08	61973535	61976498	+	gene_id	MSTRG.84469	NA	NA	NA	NA	-538,D08-6290
MSTRG.67765.1	D04	46419247	46422825	-	gene_id	MSTRG.67765	NA	NA	NA	NA	-1257,D04-13174
MSTRG.40357.1	A10	118613426	118616413	-	gene_id	MSTRG.40357	NA	NA	NA	NA	-1059,A10-13554
MSTRG.55218.1	Contig377	419	10071	+	gene_id	MSTRG.55218	NA	NA	NA	NA
MSTRG.32439.3	A09	14906146	14908844	+	gene_id	MSTRG.32439	NA	NA	NA	NA	1184,A09-13428
MSTRG.102610.2	D12	66973884	66976314	-	gene_id	MSTRG.102610	NA	NA	NA	NA	-805,D12-10445
MSTRG.17115.1	A05	32488574	32490724	-	gene_id	MSTRG.17115	NA	NA	NA	NA	-604,A05-30046
MSTRG.31609.1	A08	124511167	124515569	+	gene_id	MSTRG.31609	NA	NA	NA	NA	-1563,A08-4650
MSTRG.62679.1	D02	70637421	70638091	+	gene_id	MSTRG.62679	NA	NA	NA	NA	32,D02-1977
MSTRG.41768.4	A11	6557262	6557950	+	gene_id	MSTRG.41768	NA	NA	NA	NA	183,A11-5171
MSTRG.10508.4	A04	3457287	3461160	-	gene_id	MSTRG.10508	NA	NA	NA	NA	-826,A04-6855
MSTRG.5392.1	A02	81946393	81951365	-	gene_id	MSTRG.5392	NA	NA	NA	NA	-1846,A02-10802
MSTRG.81171.1	D08	751749	753351	-	gene_id	MSTRG.81171	NA	NA	NA	NA	-473,D08-16145
MSTRG.47044.1	A12	11311054	11311877	+	gene_id	MSTRG.47044	NA	NA	NA	NA	-126,A12-17408
MSTRG.71382.1	D05	15070349	15074171	+	gene_id	MSTRG.71382	NA	NA	NA	NA	13866,D05-16398
MSTRG.28003.1	A08	3126207	3127665	-	gene_id	MSTRG.28003	NA	NA	NA	NA	-12,A08-12044
MSTRG.91109.1	D10	35315477	35318069	-	gene_id	MSTRG.91109	NA	NA	NA	NA	-2388,D10-13402
MSTRG.44939.1	A11	111791066	111795647	+	gene_id	MSTRG.44939	NA	NA	NA	NA	-1074,A11-10540
MSTRG.75739.3	D06	44623414	44627342	+	gene_id	MSTRG.75739	NA	NA	NA	NA	-2150,D06-11857
MSTRG.12625.1	A05	1921463	1921926	+	gene_id	MSTRG.12625	NA	NA	NA	NA	6223,A05-11370
MSTRG.88745.4	D10	235202	236058	+	gene_id	MSTRG.88745	NA	NA	NA	NA	-552,D10-16437
MSTRG.72944.3	D05	45788735	45791724	-	gene_id	MSTRG.72944	NA	NA	NA	NA	2908,D05-6542
MSTRG.82461.1	D08	20552978	20555056	-	gene_id	MSTRG.82461	NA	NA	NA	NA	354,D08-355
MSTRG.77506.1	D07	1922475	1935270	-	gene_id	MSTRG.77506	NA	NA	NA	NA	-5948,D07-6482
MSTRG.2959.2	A01	106132628	106134628	-	gene_id	MSTRG.2959	NA	NA	NA	NA	-449,A01-14849
MSTRG.69945.2	D05	6229115	6231904	+	gene_id	MSTRG.69945	NA	NA	NA	NA	651,D05-22304
MSTRG.27491.3	A07	97706848	97711757	+	gene_id	MSTRG.27491	NA	NA	NA	NA	-1979,A07-14840
MSTRG.44288.2	A11	66284425	66289910	-	gene_id	MSTRG.44288	NA	NA	NA	NA	-2420,A11-18530
MSTRG.106189.4	D13	60229694	60233077	-	gene_id	MSTRG.106189	NA	NA	NA	NA	-1408,D13-9366
MSTRG.69629.2	D05	4526427	4527839	-	gene_id	MSTRG.69629	NA	NA	NA	NA	60,D05-15584
MSTRG.63814.1	D03	17421932	17423602	+	gene_id	MSTRG.63814	NA	NA	NA	NA	-274,D03-4886
MSTRG.16531.1	A05	26514958	26516033	-	gene_id	MSTRG.16531	NA	NA	NA	NA	43,A05-25849
MSTRG.9263.1	A03	108326670	108330993	+	gene_id	MSTRG.9263	NA	NA	NA	NA	-1159,A03-5538
MSTRG.38457.2	A10	34024575	34028378	-	gene_id	MSTRG.38457	NA	NA	NA	NA	-1619,A10-8279
MSTRG.5880.2	A02	101935325	101939662	+	gene_id	MSTRG.5880	NA	NA	NA	NA	-1524,A02-5001
MSTRG.64150.1	D03	32754459	32754664	+	gene_id	MSTRG.64150	NA	NA	NA	NA	171675,D03-8718
MSTRG.62510.5	D02	69680961	69682081	+	gene_id	MSTRG.62510	NA	NA	NA	NA	-2140,D02-10309
MSTRG.52207.2	A13	49571601	49574584	+	gene_id	MSTRG.52207	NA	NA	NA	NA	965,A13-12898
MSTRG.41387.1	A11	4270951	4271330	-	gene_id	MSTRG.41387	NA	NA	NA	NA	-716,A11-1830
MSTRG.46886.11	A12	8453407	8456168	-	gene_id	MSTRG.46886	NA	NA	NA	NA	-930,A12-12715
MSTRG.81541.1	D08	3137734	3142435	-	gene_id	MSTRG.81541	NA	NA	NA	NA	-2519,D08-18010
MSTRG.65342.3	D03	52714633	52716044	-	gene_id	MSTRG.65342	NA	NA	NA	NA	-3841,D03-7582
MSTRG.87660.1	D09	44500817	44502125	-	gene_id	MSTRG.87660	NA	NA	NA	NA	-738,D09-11717
MSTRG.24122.6	A07	4993044	4999395	+	gene_id	MSTRG.24122	NA	NA	NA	NA	2868,A07-11348
MSTRG.19136.1	A05	108318389	108320184	+	gene_id	MSTRG.19136	NA	NA	NA	NA	-213,A05-3664
MSTRG.73316.3	D05	52171424	52175776	+	gene_id	MSTRG.73316	NA	NA	NA	NA	2450,D05-19840
MSTRG.79068.1	D07	17197431	17202426	+	gene_id	MSTRG.79068	NA	NA	NA	NA	-536,D07-16856
MSTRG.91231.1	D10	42418343	42428094	-	gene_id	MSTRG.91231	NA	NA	NA	NA	-4430,D10-11933
MSTRG.79352.1	D07	21452948	21453923	-	gene_id	MSTRG.79352	NA	NA	NA	NA	-2316,D07-12430
MSTRG.88753.2	D10	277307	280100	-	gene_id	MSTRG.88753	NA	NA	NA	NA	599,D10-2624
MSTRG.14878.2	A05	15075215	15080741	+	gene_id	MSTRG.14878	NA	NA	NA	NA	-2362,A05-32917
MSTRG.83251.2	D08	47732380	47735989	+	gene_id	MSTRG.83251	NA	NA	NA	NA	-1229,D08-13128
MSTRG.77495.1	D07	2008973	2010094	+	gene_id	MSTRG.77495	NA	NA	NA	NA	10004,D07-2783
MSTRG.83156.1	D08	45358511	45359504	-	gene_id	MSTRG.83156	NA	NA	NA	NA	3139,D08-12833
MSTRG.17862.1	A05	45179619	45181960	-	gene_id	MSTRG.17862	NA	NA	NA	NA	802,A05-29029
MSTRG.3405.5	A01	110825811	110832595	+	gene_id	MSTRG.3405	NA	NA	NA	NA	2667,A01-10904
MSTRG.89381.1	D10	4078086	4085624	+	gene_id	MSTRG.89381	NA	NA	NA	NA	-3107,D10-672
MSTRG.30993.1	A08	119797006	119802789	-	gene_id	MSTRG.30993	NA	NA	NA	NA	2104,A08-1145
MSTRG.40874.2	A11	1399770	1405601	-	gene_id	MSTRG.40874	NA	NA	NA	NA	-2588,A11-18361
MSTRG.63480.3	D03	4970454	4972980	+	gene_id	MSTRG.63480	NA	NA	NA	NA	-555,D03-3285
MSTRG.62418.1	D02	69087808	69090000	+	gene_id	MSTRG.62418	NA	NA	NA	NA	316,D02-16529
MSTRG.43039.2	A11	17667657	17674044	-	gene_id	MSTRG.43039	NA	NA	NA	NA	-2235,A11-16560
MSTRG.33759.1	A09	66617814	66627281	-	gene_id	MSTRG.33759	NA	NA	NA	NA	-4260,A09-13170
MSTRG.20129.1	A06	2598448	2600171	-	gene_id	MSTRG.20129	NA	NA	NA	NA	-3910,A06-10609
MSTRG.54064.1	A13	107203937	107206106	-	gene_id	MSTRG.54064	NA	NA	NA	NA	-769,A13-8812
MSTRG.92602.1	D10	67624981	67627611	+	gene_id	MSTRG.92602	NA	NA	NA	NA	686,D10-14363
MSTRG.67268.1	D04	34508846	34517700	-	gene_id	MSTRG.67268	NA	NA	NA	NA	-3977,D04-9911
MSTRG.76575.1	D06	63488491	63504226	-	gene_id	MSTRG.76575	NA	NA	NA	NA	-7172,D06-15196
MSTRG.106461.1	D13	62426805	62430234	-	gene_id	MSTRG.106461	NA	NA	NA	NA	-1337,D13-9476
MSTRG.67875.1	D04	48889276	48893907	-	gene_id	MSTRG.67875	NA	NA	NA	NA	-1289,D04-10272
MSTRG.19548.1	A05	113322526	113322985	+	gene_id	MSTRG.19548	NA	NA	NA	NA	237,A05-9707
MSTRG.62410.1	D02	69017632	69027556	+	gene_id	MSTRG.62410	NA	NA	NA	NA	-4556,D02-7767
MSTRG.69136.1	D05	2065333	2068865	-	gene_id	MSTRG.69136	NA	NA	NA	NA	16153,D05-21230
MSTRG.96963.3	D11	59625154	59629427	-	gene_id	MSTRG.96963	NA	NA	NA	NA	-1502,D11-11591
MSTRG.73906.1	D06	2749766	2754279	+	gene_id	MSTRG.73906	NA	NA	NA	NA	-1854,D06-5112
MSTRG.38178.1	A10	21165108	21168450	-	gene_id	MSTRG.38178	NA	NA	NA	NA	1120,A10-13576
MSTRG.57834.1	D01	48836700	48846479	-	gene_id	MSTRG.57834	NA	NA	NA	NA	-4398,D01-13673
MSTRG.60431.2	D02	19413878	19418130	-	gene_id	MSTRG.60431	NA	NA	NA	NA	-1717,D02-11392
MSTRG.106120.1	D13	59843551	59845882	+	gene_id	MSTRG.106120	NA	NA	NA	NA	61,D13-6480
MSTRG.25985.1	A07	34991731	34997787	-	gene_id	MSTRG.25985	NA	NA	NA	NA	-2562,A07-7976
MSTRG.103450.1	D13	3725955	3727941	+	gene_id	MSTRG.103450	NA	NA	NA	NA	4477,D13-11849
MSTRG.30190.1	A08	109916844	109921383	+	gene_id	MSTRG.30190	NA	NA	NA	NA	-1470,A08-5872
MSTRG.30100.2	A08	107749818	107751787	-	gene_id	MSTRG.30100	NA	NA	NA	NA	-3401,A08-18559
MSTRG.45523.1	A11	119402974	119411062	-	gene_id	MSTRG.45523	NA	NA	NA	NA	-5997,A11-18027
MSTRG.29873.1	A08	102658487	102661218	-	gene_id	MSTRG.29873	NA	NA	NA	NA	860,A08-5094
MSTRG.50653.1	A12	111404570	111405824	-	gene_id	MSTRG.50653	NA	NA	NA	NA	-1391,A12-14707
MSTRG.98994.4	D12	9053862	9054351	-	gene_id	MSTRG.98994	NA	NA	NA	NA	-440,D12-1681
MSTRG.85355.1	D09	1512682	1520506	-	gene_id	MSTRG.85355	NA	NA	NA	NA	2878,D09-4812
MSTRG.69060.1	D05	1700784	1701794	+	gene_id	MSTRG.69060	NA	NA	NA	NA	-3057,D05-13303
MSTRG.59182.6	D02	660764	686218	-	gene_id	MSTRG.59182	NA	NA	NA	NA	-5472,D02-11863
MSTRG.77609.1	D07	2675769	2682188	-	gene_id	MSTRG.77609	NA	NA	NA	NA	-2665,D07-14009
MSTRG.45621.3	A11	121461092	121463361	+	gene_id	MSTRG.45621	NA	NA	NA	NA	3876,A11-17907
MSTRG.40672.2	A11	151920	155258	+	gene_id	MSTRG.40672	NA	NA	NA	NA	-1511,A11-1862
MSTRG.52582.2	A13	68836567	68841416	-	gene_id	MSTRG.52582	NA	NA	NA	NA	4623,A13-9691
MSTRG.50492.1	A12	110348574	110350628	+	gene_id	MSTRG.50492	NA	NA	NA	NA	-514,A12-1381
MSTRG.59644.1	D02	5361507	5362363	+	gene_id	MSTRG.59644	NA	NA	NA	NA	24553,D02-10280
MSTRG.42288.2	A11	9931049	9936663	-	gene_id	MSTRG.42288	NA	NA	NA	NA	-2397,A11-17020
MSTRG.69223.1	D05	2324681	2326911	-	gene_id	MSTRG.69223	NA	NA	NA	NA	-546,D05-18167
MSTRG.35566.2	A09	81096933	81097532	+	gene_id	MSTRG.35566	NA	NA	NA	NA	-1539,A09-15326
MSTRG.9864.1	A03	114502519	114505030	+	gene_id	MSTRG.9864	NA	NA	NA	NA	-1499,A03-10229
MSTRG.49960.2	A12	107413975	107416316	-	gene_id	MSTRG.49960	NA	NA	NA	NA	-668,A12-7130
MSTRG.83122.8	D08	44616642	44622982	-	gene_id	MSTRG.83122	NA	NA	NA	NA	2138,D08-11488
MSTRG.68577.1	D04	56586022	56590456	-	gene_id	MSTRG.68577	NA	NA	NA	NA	1561,D04-2312
MSTRG.39160.2	A10	86396855	86399079	+	gene_id	MSTRG.39160	NA	NA	NA	NA	-370,A10-2367
MSTRG.48397.3	A12	89675717	89676549	+	gene_id	MSTRG.48397	NA	NA	NA	NA	-446,A12-12493
MSTRG.97610.1	D11	67911918	67917907	+	gene_id	MSTRG.97610	NA	NA	NA	NA	3500,D11-17025
MSTRG.20850.1	A06	12379036	12382722	-	gene_id	MSTRG.20850	NA	NA	NA	NA	-1382,A06-11918
MSTRG.14362.2	A05	12273765	12277200	-	gene_id	MSTRG.14362	NA	NA	NA	NA	-1316,A05-24073
MSTRG.101315.1	D12	57872319	57875439	-	gene_id	MSTRG.101315	NA	NA	NA	NA	-1181,D12-17072
MSTRG.89342.1	D10	3694793	3699003	+	gene_id	MSTRG.89342	NA	NA	NA	NA	-1482,D10-5981
MSTRG.12592.1	A05	1514038	1519856	-	gene_id	MSTRG.12592	NA	NA	NA	NA	2558,A05-17905
MSTRG.63014.1	D03	524212	530425	-	gene_id	MSTRG.63014	NA	NA	NA	NA	1607,D03-8767
MSTRG.33634.1	A09	65548603	65549279	+	gene_id	MSTRG.33634	NA	NA	NA	NA	-59575,A09-12509
MSTRG.99518.2	D12	18645961	18649054	-	gene_id	MSTRG.99518	NA	NA	NA	NA	-1037,D12-15958
MSTRG.85639.1	D09	7733859	7741924	-	gene_id	MSTRG.85639	NA	NA	NA	NA	-3534,D09-10723
MSTRG.41876.1	A11	7263995	7265365	-	gene_id	MSTRG.41876	NA	NA	NA	NA	-22098,A11-12314
MSTRG.24325.3	A07	6815376	6819547	+	gene_id	MSTRG.24325	NA	NA	NA	NA	-1495,A07-7149
MSTRG.62128.1	D02	67001610	67004918	+	gene_id	MSTRG.62128	NA	NA	NA	NA	-626,D02-3250
MSTRG.46155.1	A11	127152848	127153617	+	gene_id	MSTRG.46155	NA	NA	NA	NA	-63,A11-19418
MSTRG.72961.1	D05	46111876	46119057	-	gene_id	MSTRG.72961	NA	NA	NA	NA	-3052,D05-17120
MSTRG.70094.1	D05	7153276	7159701	-	gene_id	MSTRG.70094	NA	NA	NA	NA	-2715,D05-14777
MSTRG.101239.1	D12	57357378	57361398	-	gene_id	MSTRG.101239	NA	NA	NA	NA	-1854,D12-2373
MSTRG.75374.1	D06	26474442	26478755	+	gene_id	MSTRG.75374	NA	NA	NA	NA	-1225,D06-2873
MSTRG.60738.1	D02	30577586	30582562	+	gene_id	MSTRG.60738	NA	NA	NA	NA	2457,D02-13414
MSTRG.105998.1	D13	58980240	58984210	-	gene_id	MSTRG.105998	NA	NA	NA	NA	-1412,D13-15208
MSTRG.85657.1	D09	7953860	7957718	-	gene_id	MSTRG.85657	NA	NA	NA	NA	-2793,D09-11881
MSTRG.96228.1	D11	35945452	35955537	-	gene_id	MSTRG.96228	NA	NA	NA	NA	-4556,D11-10034
MSTRG.82093.1	D08	9608120	9612877	+	gene_id	MSTRG.82093	NA	NA	NA	NA	-2024,D08-15494
MSTRG.105039.1	D13	46891061	46893509	-	gene_id	MSTRG.105039	NA	NA	NA	NA	-940,D13-12492
MSTRG.61279.1	D02	51921661	51922803	-	gene_id	MSTRG.61279	NA	NA	NA	NA	-2423,D02-14072
MSTRG.26888.1	A07	91952074	91953893	-	gene_id	MSTRG.26888	NA	NA	NA	NA	-14359,A07-9905
MSTRG.62453.2	D02	69281023	69283695	-	gene_id	MSTRG.62453	NA	NA	NA	NA	-924,D02-12821
MSTRG.9842.1	A03	114406352	114412578	+	gene_id	MSTRG.9842	NA	NA	NA	NA	2678,A03-12694
MSTRG.20528.1	A06	7546892	7549140	-	gene_id	MSTRG.20528	NA	NA	NA	NA	-673,A06-10781
MSTRG.18223.1	A05	72811838	72814636	+	gene_id	MSTRG.18223	NA	NA	NA	NA	-801,A05-1400
MSTRG.81072.1	D08	136550	140178	-	gene_id	MSTRG.81072	NA	NA	NA	NA	-796,D08-13312
MSTRG.73666.1	D06	832525	835231	+	gene_id	MSTRG.73666	NA	NA	NA	NA	-913,D06-12486
MSTRG.22737.1	A06	122754617	122759613	+	gene_id	MSTRG.22737	NA	NA	NA	NA	-1891,A06-794
MSTRG.16780.1	A05	28498019	28499828	+	gene_id	MSTRG.16780	NA	NA	NA	NA	-378,A05-11096
MSTRG.90449.1	D10	17186884	17187543	+	gene_id	MSTRG.90449	NA	NA	NA	NA	-9345,D10-8941
MSTRG.49392.2	A12	103235518	103245841	-	gene_id	MSTRG.49392	NA	NA	NA	NA	-4439,A12-18975
MSTRG.18060.3	A05	53196049	53200245	+	gene_id	MSTRG.18060	NA	NA	NA	NA	-2102,A05-12239
MSTRG.15051.2	A05	16219796	16230859	+	gene_id	MSTRG.15051	NA	NA	NA	NA	-5010,A05-825
MSTRG.101348.1	D12	58145416	58154947	-	gene_id	MSTRG.101348	NA	NA	NA	NA	-4110,D12-13344
MSTRG.41167.1	A11	2983695	2985253	-	gene_id	MSTRG.41167	NA	NA	NA	NA	-2028,A11-14507
MSTRG.36508.1	A10	448865	450708	-	gene_id	MSTRG.36508	NA	NA	NA	NA	-578,A10-14184
MSTRG.9922.1	A03	114842553	114845299	-	gene_id	MSTRG.9922	NA	NA	NA	NA	-897,A03-13905
MSTRG.37968.1	A10	15164676	15167048	+	gene_id	MSTRG.37968	NA	NA	NA	NA	-466,A10-5392
MSTRG.96050.1	D11	29997334	29999416	-	gene_id	MSTRG.96050	NA	NA	NA	NA	-601,D11-17641
MSTRG.77434.1	D07	1549802	1555030	-	gene_id	MSTRG.77434	NA	NA	NA	NA	-7979,D07-4232
MSTRG.98206.1	D12	748167	752568	-	gene_id	MSTRG.98206	NA	NA	NA	NA	1323,D12-15182
MSTRG.99480.1	D12	17822989	17826525	-	gene_id	MSTRG.99480	NA	NA	NA	NA	-1185,D12-18440
MSTRG.9532.1	A03	111584489	111586079	+	gene_id	MSTRG.9532	NA	NA	NA	NA	-331,A03-8701
MSTRG.87981.2	D09	46378111	46388284	+	gene_id	MSTRG.87981	NA	NA	NA	NA	-4166,D09-2717
MSTRG.81235.5	D08	1075095	1076613	-	gene_id	MSTRG.81235	NA	NA	NA	NA	-98,D08-15704
MSTRG.7115.1	A03	6759889	6770119	+	gene_id	MSTRG.7115	NA	NA	NA	NA	-3763,A03-5670
MSTRG.84808.1	D08	64333301	64337631	+	gene_id	MSTRG.84808	NA	NA	NA	NA	-1749,D08-18470
MSTRG.32341.2	A09	9592734	9593696	+	gene_id	MSTRG.32341	NA	NA	NA	NA	131,A09-180
MSTRG.8294.1	A03	61725507	61729153	+	gene_id	MSTRG.8294	NA	NA	NA	NA	1310,A03-9986
MSTRG.16437.10	A05	25466450	25467593	-	gene_id	MSTRG.16437	NA	NA	NA	NA	-235,A05-28483
MSTRG.7598.1	A03	17005311	17008829	-	gene_id	MSTRG.7598	NA	NA	NA	NA	1208,A03-6453
MSTRG.95236.1	D11	17111439	17115783	+	gene_id	MSTRG.95236	NA	NA	NA	NA	-1648,D11-14591
MSTRG.105979.1	D13	58863515	58866414	+	gene_id	MSTRG.105979	NA	NA	NA	NA	1096,D13-11261
MSTRG.20611.1	A06	8415084	8421821	-	gene_id	MSTRG.20611	NA	NA	NA	NA	-3324,A06-14096
MSTRG.31172.2	A08	121144202	121149625	-	gene_id	MSTRG.31172	NA	NA	NA	NA	-2466,A08-8108
MSTRG.16961.1	A05	31029787	31036580	+	gene_id	MSTRG.16961	NA	NA	NA	NA	-2888,A05-13163
MSTRG.83450.1	D08	50370984	50373944	+	gene_id	MSTRG.83450	NA	NA	NA	NA	-596,D08-5811
MSTRG.42437.1	A11	11492138	11493237	-	gene_id	MSTRG.42437	NA	NA	NA	NA	-714,A11-11221
MSTRG.71081.1	D05	13057741	13058542	+	gene_id	MSTRG.71081	NA	NA	NA	NA	17943,D05-13521
MSTRG.27159.3	A07	94670656	94671798	-	gene_id	MSTRG.27159	NA	NA	NA	NA	-2058,A07-14025
MSTRG.83934.2	D08	56588201	56590576	-	gene_id	MSTRG.83934	NA	NA	NA	NA	591,D08-7137
MSTRG.102246.1	D12	64978612	64979804	+	gene_id	MSTRG.102246	NA	NA	NA	NA	-106,D12-16764
MSTRG.36358.1	A09	85960331	85966840	-	gene_id	MSTRG.36358	NA	NA	NA	NA	-2957,A09-13999
MSTRG.31968.1	A09	1164860	1168101	+	gene_id	MSTRG.31968	NA	NA	NA	NA	-1131,A09-15651
MSTRG.10523.1	A04	3849876	3850407	+	gene_id	MSTRG.10523	NA	NA	NA	NA	6815,A04-2603
MSTRG.86517.1	D09	34154907	34166023	+	gene_id	MSTRG.86517	NA	NA	NA	NA	2034,D09-6534
MSTRG.30743.2	A08	117381934	117387756	+	gene_id	MSTRG.30743	NA	NA	NA	NA	-2393,A08-9622
MSTRG.21555.1	A06	39624269	39633604	+	gene_id	MSTRG.21555	NA	NA	NA	NA	1779,A06-12605
MSTRG.82919.2	D08	40129742	40158132	+	gene_id	MSTRG.82919	NA	NA	NA	NA	39897,D08-1559
MSTRG.97959.2	D11	71561724	71566007	-	gene_id	MSTRG.97959	NA	NA	NA	NA	1339,D11-6669
MSTRG.64716.3	D03	45164746	45166452	-	gene_id	MSTRG.64716	NA	NA	NA	NA	-296,D03-8306
MSTRG.80815.1	D07	57263257	57264829	+	gene_id	MSTRG.80815	NA	NA	NA	NA	86,D07-5857
MSTRG.72535.1	D05	34483157	34492123	-	gene_id	MSTRG.72535	NA	NA	NA	NA	-4018,D05-12982
MSTRG.68618.1	D04	56855120	56855511	+	gene_id	MSTRG.68618	NA	NA	NA	NA	-204,D04-8333
MSTRG.93473.1	D11	4435803	4436831	-	gene_id	MSTRG.93473	NA	NA	NA	NA	233,D11-13568
MSTRG.48190.1	A12	86725524	86728438	+	gene_id	MSTRG.48190	NA	NA	NA	NA	-720,A12-4737
MSTRG.26706.2	A07	88298776	88302363	+	gene_id	MSTRG.26706	NA	NA	NA	NA	-1266,A07-3455
MSTRG.35422.1	A09	80324020	80325640	-	gene_id	MSTRG.35422	NA	NA	NA	NA	-315,A09-11797
MSTRG.77398.2	D07	1350597	1351317	+	gene_id	MSTRG.77398	NA	NA	NA	NA	2911,D07-11759
MSTRG.45733.2	A11	123129933	123130274	-	gene_id	MSTRG.45733	NA	NA	NA	NA	-1933,A11-10799
MSTRG.23250.3	A06	127625995	127628288	-	gene_id	MSTRG.23250	NA	NA	NA	NA	-1687,A06-9437
MSTRG.16123.1	A05	23202368	23203290	-	gene_id	MSTRG.16123	NA	NA	NA	NA	-44,A05-23415
MSTRG.39857.1	A10	111734625	111736199	+	gene_id	MSTRG.39857	NA	NA	NA	NA	-127,A10-5202
MSTRG.90712.2	D10	22852726	22859728	-	gene_id	MSTRG.90712	NA	NA	NA	NA	-3009,D10-9704
MSTRG.43807.1	A11	29388801	29394638	+	gene_id	MSTRG.43807	NA	NA	NA	NA	-578,A11-8061
MSTRG.96929.1	D11	59431306	59433008	+	gene_id	MSTRG.96929	NA	NA	NA	NA	-134,D11-7149
MSTRG.18112.2	A05	58974461	58976077	+	gene_id	MSTRG.18112	NA	NA	NA	NA	20412,A05-10471
MSTRG.41992.1	A11	7930364	7937175	+	gene_id	MSTRG.41992	NA	NA	NA	NA	-2554,A11-4656
MSTRG.24367.1	A07	7137390	7141542	-	gene_id	MSTRG.24367	NA	NA	NA	NA	-1176,A07-8291
MSTRG.106439.2	D13	62267889	62274445	+	gene_id	MSTRG.106439	NA	NA	NA	NA	-2718,D13-5228
MSTRG.15822.3	A05	21443125	21448036	-	gene_id	MSTRG.15822	NA	NA	NA	NA	-1695,A05-31535
MSTRG.2015.2	A01	47559936	47564532	-	gene_id	MSTRG.2015	NA	NA	NA	NA	-1652,A01-12301
MSTRG.69298.1	D05	2836149	2838238	+	gene_id	MSTRG.69298	NA	NA	NA	NA	383,D05-16199
MSTRG.1308.1	A01	14476859	14477974	+	gene_id	MSTRG.1308	NA	NA	NA	NA	-1184,A01-14897
MSTRG.88946.1	D10	1284043	1286824	-	gene_id	MSTRG.88946	NA	NA	NA	NA	-1067,D10-15682
MSTRG.85022.4	D08	65607905	65609215	-	gene_id	MSTRG.85022	NA	NA	NA	NA	7107,D08-5570
MSTRG.30805.1	A08	118214463	118217956	-	gene_id	MSTRG.30805	NA	NA	NA	NA	11953,A08-3427
MSTRG.25067.1	A07	16351362	16352819	+	gene_id	MSTRG.25067	NA	NA	NA	NA	-236,A07-16644
MSTRG.21871.1	A06	72494546	72505973	+	gene_id	MSTRG.21871	NA	NA	NA	NA	-5107,A06-6260
MSTRG.104902.1	D13	43093899	43095136	-	gene_id	MSTRG.104902	NA	NA	NA	NA	-113,D13-14236
MSTRG.83722.3	D08	53970799	53971943	+	gene_id	MSTRG.83722	NA	NA	NA	NA	-236,D08-394
MSTRG.63545.2	D03	5679235	5686665	+	gene_id	MSTRG.63545	NA	NA	NA	NA	-2264,D03-3108
MSTRG.105721.1	D13	56981546	56982520	+	gene_id	MSTRG.105721	NA	NA	NA	NA	3958,D13-6904
MSTRG.101763.1	D12	61651768	61654126	-	gene_id	MSTRG.101763	NA	NA	NA	NA	-605,D12-16626
MSTRG.88687.1	D09	50050358	50056574	-	gene_id	MSTRG.88687	NA	NA	NA	NA	-2263,D09-13911
MSTRG.39597.1	A10	106411648	106427353	+	gene_id	MSTRG.39597	NA	NA	NA	NA	-7252,A10-2528
MSTRG.106298.2	D13	60984906	60989194	-	gene_id	MSTRG.106298	NA	NA	NA	NA	5929,D13-5789
MSTRG.102851.2	D12	68445784	68453507	+	gene_id	MSTRG.102851	NA	NA	NA	NA	-1611,D12-16219
MSTRG.88379.1	D09	48626744	48628906	+	gene_id	MSTRG.88379	NA	NA	NA	NA	-945,D09-15325
MSTRG.77060.2	D06	68151519	68155494	+	gene_id	MSTRG.77060	NA	NA	NA	NA	-1254,D06-305
MSTRG.55255.1	Contig395	20064	30634	-	gene_id	MSTRG.55255	NA	NA	NA	NA
MSTRG.39219.1	A10	88129289	88144689	-	gene_id	MSTRG.39219	NA	NA	NA	NA	3603,A10-16653
MSTRG.26219.2	A07	50455876	50461230	+	gene_id	MSTRG.26219	NA	NA	NA	NA	-2109,A07-10572
MSTRG.97658.1	D11	68651538	68653639	-	gene_id	MSTRG.97658	NA	NA	NA	NA	-218,D11-16490
MSTRG.25691.1	A07	27383459	27387571	-	gene_id	MSTRG.25691	NA	NA	NA	NA	1312,A07-9703
MSTRG.5167.1	A02	51291745	51295498	-	gene_id	MSTRG.5167	NA	NA	NA	NA	1092,A02-6365
MSTRG.65825.2	D04	1100928	1103074	-	gene_id	MSTRG.65825	NA	NA	NA	NA	-584,D04-12570
MSTRG.89383.1	D10	4129510	4132597	+	gene_id	MSTRG.89383	NA	NA	NA	NA	-1499,D10-12030
MSTRG.15011.3	A05	15813918	15820272	+	gene_id	MSTRG.15011	NA	NA	NA	NA	5361,A05-4507
MSTRG.62235.1	D02	67812438	67813816	-	gene_id	MSTRG.62235	NA	NA	NA	NA	-813,D02-15514
MSTRG.101112.2	D12	56071397	56073687	+	gene_id	MSTRG.101112	NA	NA	NA	NA	-256,D12-2877
MSTRG.66890.7	D04	15261024	15262144	+	gene_id	MSTRG.66890	NA	NA	NA	NA	78,D04-7693
MSTRG.59949.1	D02	8350591	8355018	-	gene_id	MSTRG.59949	NA	NA	NA	NA	-1783,D02-7953
MSTRG.41882.1	A11	7203853	7218401	+	gene_id	MSTRG.41882	NA	NA	NA	NA	-6765,A11-7728
MSTRG.28841.3	A08	18612936	18615562	+	gene_id	MSTRG.28841	NA	NA	NA	NA	-613,A08-4827
MSTRG.40122.1	A10	115629985	115632993	+	gene_id	MSTRG.40122	NA	NA	NA	NA	-433,A10-5125
MSTRG.75045.2	D06	19508531	19511706	-	gene_id	MSTRG.75045	NA	NA	NA	NA	-1302,D06-9671
MSTRG.91241.2	D10	43272146	43273511	-	gene_id	MSTRG.91241	NA	NA	NA	NA	-12237,D10-17150
MSTRG.69173.1	D05	2224331	2230055	-	gene_id	MSTRG.69173	NA	NA	NA	NA	-2363,D05-14012
MSTRG.104176.1	D13	15856761	15859480	-	gene_id	MSTRG.104176	NA	NA	NA	NA	-982,D13-13902
MSTRG.35349.1	A09	79730098	79735552	+	gene_id	MSTRG.35349	NA	NA	NA	NA	-2216,A09-10596
MSTRG.8205.1	A03	53648214	53651990	+	gene_id	MSTRG.8205	NA	NA	NA	NA	8,A03-7718
MSTRG.96623.1	D11	53359077	53361509	+	gene_id	MSTRG.96623	NA	NA	NA	NA	864,D11-10154
MSTRG.63734.1	D03	15127972	15134018	-	gene_id	MSTRG.63734	NA	NA	NA	NA	-2938,D03-9315
MSTRG.89313.2	D10	3489897	3492953	-	gene_id	MSTRG.89313	NA	NA	NA	NA	1014,D10-6925
MSTRG.28368.1	A08	6623235	6626177	-	gene_id	MSTRG.28368	NA	NA	NA	NA	989,A08-12979
MSTRG.58244.1	D01	56543421	56548526	+	gene_id	MSTRG.58244	NA	NA	NA	NA	-1369,D01-10412
MSTRG.68333.1	D04	54365629	54368851	-	gene_id	MSTRG.68333	NA	NA	NA	NA	-1077,D04-13593
MSTRG.24797.5	A07	11733815	11738294	-	gene_id	MSTRG.24797	NA	NA	NA	NA	-1450,A07-14601
MSTRG.99895.1	D12	36450519	36454481	-	gene_id	MSTRG.99895	NA	NA	NA	NA	-1593,D12-20175
MSTRG.29737.2	A08	100213730	100220933	-	gene_id	MSTRG.29737	NA	NA	NA	NA	2716,A08-11102
MSTRG.68631.2	D04	56898788	56899804	-	gene_id	MSTRG.68631	NA	NA	NA	NA	-73,D04-5646
MSTRG.28404.1	A08	6943564	6949155	+	gene_id	MSTRG.28404	NA	NA	NA	NA	-2294,A08-7010
MSTRG.582.1	A01	4526361	4528386	+	gene_id	MSTRG.582	NA	NA	NA	NA	-380,A01-684
MSTRG.57736.1	D01	45683343	45687948	+	gene_id	MSTRG.57736	NA	NA	NA	NA	-1314,D01-7121
MSTRG.45861.1	A11	124522996	124524658	-	gene_id	MSTRG.45861	NA	NA	NA	NA	-175,A11-13092
MSTRG.20516.2	A06	7364292	7365723	+	gene_id	MSTRG.20516	NA	NA	NA	NA	703,A06-10649
MSTRG.51394.1	A13	5728036	5728825	-	gene_id	MSTRG.51394	NA	NA	NA	NA	-85,A13-11716
MSTRG.37996.1	A10	16252858	16253615	+	gene_id	MSTRG.37996	NA	NA	NA	NA	-2299,A10-6696
MSTRG.13090.3	A05	4332009	4353380	+	gene_id	MSTRG.13090	NA	NA	NA	NA	13662,A05-29357
MSTRG.10213.10	A04	39303	43553	-	gene_id	MSTRG.10213	NA	NA	NA	NA	-1472,A04-5196
MSTRG.36233.1	A09	85133588	85137985	-	gene_id	MSTRG.36233	NA	NA	NA	NA	1598,A09-4081
MSTRG.54261.4	A13	108341093	108346206	-	gene_id	MSTRG.54261	NA	NA	NA	NA	-2878,A13-15575
MSTRG.46769.1	A12	6347438	6355197	-	gene_id	MSTRG.46769	NA	NA	NA	NA	3413,A12-9529
MSTRG.28673.1	A08	12304664	12306662	+	gene_id	MSTRG.28673	NA	NA	NA	NA	770,A08-11794
MSTRG.75544.1	D06	33835898	33838942	-	gene_id	MSTRG.75544	NA	NA	NA	NA	-1213,D06-12322
MSTRG.6875.2	A03	4370186	4381788	+	gene_id	MSTRG.6875	NA	NA	NA	NA	-5284,A03-6875
MSTRG.55651.2	D01	364839	369471	+	gene_id	MSTRG.55651	NA	NA	NA	NA	-2059,D01-13776
MSTRG.2102.1	A01	61067003	61068347	+	gene_id	MSTRG.2102	NA	NA	NA	NA	-276,A01-5118
MSTRG.40305.1	A10	118219485	118221460	+	gene_id	MSTRG.40305	NA	NA	NA	NA	-395,A10-926
MSTRG.8245.1	A03	56057414	56066378	-	gene_id	MSTRG.8245	NA	NA	NA	NA	3668,A03-7256
MSTRG.101104.2	D12	55970597	55979392	+	gene_id	MSTRG.101104	NA	NA	NA	NA	-4142,D12-3742
MSTRG.82726.1	D08	34427803	34430209	-	gene_id	MSTRG.82726	NA	NA	NA	NA	-142,D08-14540
MSTRG.31211.2	A08	121446882	121451033	-	gene_id	MSTRG.31211	NA	NA	NA	NA	-1817,A08-4135
MSTRG.103532.1	D13	4584009	4588668	-	gene_id	MSTRG.103532	NA	NA	NA	NA	1816,D13-12215
MSTRG.38487.1	A10	37570476	37577037	-	gene_id	MSTRG.38487	NA	NA	NA	NA	-2772,A10-13894
MSTRG.87861.1	D09	45223530	45227928	+	gene_id	MSTRG.87861	NA	NA	NA	NA	-1727,D09-4521
MSTRG.38516.1	A10	43151373	43156721	+	gene_id	MSTRG.38516	NA	NA	NA	NA	-2107,A10-16845
MSTRG.77645.1	D07	2952805	2953244	-	gene_id	MSTRG.77645	NA	NA	NA	NA	121,D07-15527
MSTRG.12775.1	A05	2671727	2672996	-	gene_id	MSTRG.12775	NA	NA	NA	NA	-417,A05-8805
MSTRG.8357.1	A03	71061287	71061843	+	gene_id	MSTRG.8357	NA	NA	NA	NA	6694,A03-12540
MSTRG.69933.1	D05	6112634	6113507	-	gene_id	MSTRG.69933	NA	NA	NA	NA	-1714,D05-20329
MSTRG.20717.2	A06	10188959	10193249	-	gene_id	MSTRG.20717	NA	NA	NA	NA	1618,A06-13828
MSTRG.29278.1	A08	66630269	66631790	-	gene_id	MSTRG.29278	NA	NA	NA	NA	-122,A08-7755
MSTRG.29555.1	A08	91580340	91581108	-	gene_id	MSTRG.29555	NA	NA	NA	NA	-375,A08-3035
MSTRG.84718.2	D08	63764512	63766838	-	gene_id	MSTRG.84718	NA	NA	NA	NA	534,D08-9060
MSTRG.81314.1	D08	1592316	1596644	+	gene_id	MSTRG.81314	NA	NA	NA	NA	-1697,D08-2953
MSTRG.58270.1	D01	57049679	57054920	-	gene_id	MSTRG.58270	NA	NA	NA	NA	-1927,D01-13193
MSTRG.42641.3	A11	13588212	13592570	-	gene_id	MSTRG.42641	NA	NA	NA	NA	-1785,A11-19148
MSTRG.59351.1	D02	2632487	2640654	+	gene_id	MSTRG.59351	NA	NA	NA	NA	-1575,D02-12205
MSTRG.12616.1	A05	1866542	1867846	-	gene_id	MSTRG.12616	NA	NA	NA	NA	-1132,A05-22360
MSTRG.78015.2	D07	5591164	5594315	-	gene_id	MSTRG.78015	NA	NA	NA	NA	1433,D07-10882
MSTRG.66221.1	D04	5470420	5480119	-	gene_id	MSTRG.66221	NA	NA	NA	NA	-4316,D04-11269
MSTRG.33416.7	A09	62326302	62329951	+	gene_id	MSTRG.33416	NA	NA	NA	NA	-1451,A09-12809
MSTRG.90781.1	D10	24931353	24934571	-	gene_id	MSTRG.90781	NA	NA	NA	NA	-1219,D10-12657
MSTRG.49132.1	A12	100789068	100793460	-	gene_id	MSTRG.49132	NA	NA	NA	NA	1264,A12-1500
MSTRG.37226.1	A10	4879221	4886951	+	gene_id	MSTRG.37226	NA	NA	NA	NA	-3297,A10-5172
MSTRG.9812.1	A03	114235207	114240129	+	gene_id	MSTRG.9812	NA	NA	NA	NA	-1579,A03-58
MSTRG.30035.2	A08	106423305	106434837	-	gene_id	MSTRG.30035	NA	NA	NA	NA	-5307,A08-14230
MSTRG.91550.1	D10	52117443	52122538	-	gene_id	MSTRG.91550	NA	NA	NA	NA	-2087,D10-12851
MSTRG.15915.1	A05	21821447	21826434	+	gene_id	MSTRG.15915	NA	NA	NA	NA	-3678,A05-21813
MSTRG.81026.1	D07	58932758	58953263	-	gene_id	MSTRG.81026	NA	NA	NA	NA	9509,D07-11387
MSTRG.4565.2	A02	12761516	12764007	-	gene_id	MSTRG.4565	NA	NA	NA	NA	-820,A02-7947
MSTRG.24690.1	A07	10497477	10498247	-	gene_id	MSTRG.24690	NA	NA	NA	NA	90,A07-13931
MSTRG.20131.2	A06	2691031	2693641	+	gene_id	MSTRG.20131	NA	NA	NA	NA	-711,A06-9919
MSTRG.62869.2	D02	71563135	71564072	-	gene_id	MSTRG.62869	NA	NA	NA	NA	43,D02-12555
MSTRG.6863.1	A03	4289887	4291287	+	gene_id	MSTRG.6863	NA	NA	NA	NA	-126,A03-7771
MSTRG.82285.1	D08	12819157	12819993	-	gene_id	MSTRG.82285	NA	NA	NA	NA	33,D08-17281
MSTRG.53978.2	A13	106689340	106692595	-	gene_id	MSTRG.53978	NA	NA	NA	NA	-407,A13-14388
MSTRG.52233.1	A13	49760006	49760981	+	gene_id	MSTRG.52233	NA	NA	NA	NA	1376,A13-14670
MSTRG.68927.1	D05	1096011	1101672	+	gene_id	MSTRG.68927	NA	NA	NA	NA	-2317,D05-3558
MSTRG.95716.1	D11	22631879	22635181	-	gene_id	MSTRG.95716	NA	NA	NA	NA	-283,D11-18567
MSTRG.73753.1	D06	1566840	1571496	-	gene_id	MSTRG.73753	NA	NA	NA	NA	-1725,D06-14318
MSTRG.91614.1	D10	53619287	53620057	-	gene_id	MSTRG.91614	NA	NA	NA	NA	46,D10-13457
MSTRG.57410.2	D01	28429815	28433572	+	gene_id	MSTRG.57410	NA	NA	NA	NA	-1378,D01-2252
MSTRG.84525.11	D08	62164764	62166459	+	gene_id	MSTRG.84525	NA	NA	NA	NA	3817,D08-11700
MSTRG.103004.3	D13	422802	425218	-	gene_id	MSTRG.103004	NA	NA	NA	NA	-1273,D13-11839
MSTRG.3307.1	A01	110155790	110158321	-	gene_id	MSTRG.3307	NA	NA	NA	NA	-638,A01-13009
MSTRG.48472.1	A12	91095737	91096598	-	gene_id	MSTRG.48472	NA	NA	NA	NA	-4259,A12-16718
MSTRG.22825.2	A06	123666778	123670031	+	gene_id	MSTRG.22825	NA	NA	NA	NA	3172,A06-6819
MSTRG.68724.1	D04	57764100	57766897	-	gene_id	MSTRG.68724	NA	NA	NA	NA	-12816,D04-11952
MSTRG.49092.1	A12	99543311	99610057	-	gene_id	MSTRG.49092	NA	NA	NA	NA	-31083,A12-19539
MSTRG.31319.1	A08	122459317	122486466	-	gene_id	MSTRG.31319	NA	NA	NA	NA	-10126,A08-7831
MSTRG.53274.1	A13	96364219	96365689	+	gene_id	MSTRG.53274	NA	NA	NA	NA	-72942,A13-14172
MSTRG.96869.1	D11	58575560	58576915	+	gene_id	MSTRG.96869	NA	NA	NA	NA	4565,D11-24061
MSTRG.83942.3	D08	56698597	56702356	-	gene_id	MSTRG.83942	NA	NA	NA	NA	11222,D08-8072
MSTRG.93225.1	D11	2901265	2902700	+	gene_id	MSTRG.93225	NA	NA	NA	NA	-5383,D11-19909
MSTRG.98789.2	D12	6567346	6567918	-	gene_id	MSTRG.98789	NA	NA	NA	NA	53,D12-4365
MSTRG.83094.1	D08	44335067	44341329	+	gene_id	MSTRG.83094	NA	NA	NA	NA	-2468,D08-11030
MSTRG.65107.2	D03	50880450	50881315	+	gene_id	MSTRG.65107	NA	NA	NA	NA	133,D03-2074
MSTRG.62095.1	D02	66530533	66544996	+	gene_id	MSTRG.62095	NA	NA	NA	NA	-6512,D02-1928
MSTRG.43597.1	A11	25291665	25292991	+	gene_id	MSTRG.43597	NA	NA	NA	NA	-6,A11-17821
MSTRG.78069.1	D07	6128883	6132605	-	gene_id	MSTRG.78069	NA	NA	NA	NA	-1462,D07-15360
MSTRG.104758.1	D13	39282331	39286623	-	gene_id	MSTRG.104758	NA	NA	NA	NA	-2364,D13-12983
MSTRG.70600.1	D05	10422060	10426656	-	gene_id	MSTRG.70600	NA	NA	NA	NA	471,D05-15433
MSTRG.69340.1	D05	2980917	2983075	+	gene_id	MSTRG.69340	NA	NA	NA	NA	-1548,D05-9969
MSTRG.58997.3	D01	63431369	63434263	-	gene_id	MSTRG.58997	NA	NA	NA	NA	3942,D01-8004
MSTRG.42472.1	A11	11833503	11834968	+	gene_id	MSTRG.42472	NA	NA	NA	NA	-18,A11-19146
MSTRG.59820.1	D02	7091615	7093799	+	gene_id	MSTRG.59820	NA	NA	NA	NA	-719,D02-7460
MSTRG.95580.1	D11	20835224	20837711	+	gene_id	MSTRG.95580	NA	NA	NA	NA	655,D11-9575
MSTRG.32011.1	A09	1457650	1473135	-	gene_id	MSTRG.32011	NA	NA	NA	NA	-7955,A09-11253
MSTRG.65635.1	D03	55638991	55641225	-	gene_id	MSTRG.65635	NA	NA	NA	NA	-721,D03-10491
MSTRG.45937.1	A11	124840539	124842970	-	gene_id	MSTRG.45937	NA	NA	NA	NA	913,A11-21874
MSTRG.30545.2	A08	115153424	115154298	-	gene_id	MSTRG.30545	NA	NA	NA	NA	271,A08-4774
MSTRG.71801.1	D05	18718267	18720530	-	gene_id	MSTRG.71801	NA	NA	NA	NA	-17,D05-18876
MSTRG.63812.1	D03	17292553	17295133	+	gene_id	MSTRG.63812	NA	NA	NA	NA	-2139,D03-10598
MSTRG.69508.1	D05	3755403	3768368	+	gene_id	MSTRG.69508	NA	NA	NA	NA	-5666,D05-12243
MSTRG.25106.1	A07	17079663	17085417	+	gene_id	MSTRG.25106	NA	NA	NA	NA	-2243,A07-4979
MSTRG.59079.4	D02	199818	202333	+	gene_id	MSTRG.59079	NA	NA	NA	NA	-1660,D02-1533
MSTRG.92280.1	D10	63911841	63914029	+	gene_id	MSTRG.92280	NA	NA	NA	NA	-778,D10-8621
MSTRG.78319.2	D07	8099860	8103125	-	gene_id	MSTRG.78319	NA	NA	NA	NA	-1107,D07-12893
MSTRG.60647.2	D02	26902798	26913277	-	gene_id	MSTRG.60647	NA	NA	NA	NA	-4873,D02-7424
MSTRG.55942.1	D01	2219942	2221857	+	gene_id	MSTRG.55942	NA	NA	NA	NA	560,D01-9585
MSTRG.53123.1	A13	92856299	92856658	+	gene_id	MSTRG.53123	NA	NA	NA	NA	-6861,A13-15342
MSTRG.49279.1	A12	102029672	102034405	+	gene_id	MSTRG.49279	NA	NA	NA	NA	-831,A12-8528
MSTRG.46901.2	A12	8641542	8642831	-	gene_id	MSTRG.46901	NA	NA	NA	NA	-4643,A12-19022
MSTRG.101856.1	D12	62294988	62300715	+	gene_id	MSTRG.101856	NA	NA	NA	NA	-3143,D12-16098
MSTRG.56015.2	D01	2593171	2596060	+	gene_id	MSTRG.56015	NA	NA	NA	NA	-1964,D01-725
MSTRG.64831.1	D03	46937721	46943237	+	gene_id	MSTRG.64831	NA	NA	NA	NA	-1534,D03-5843
MSTRG.34154.2	A09	70900267	70903602	-	gene_id	MSTRG.34154	NA	NA	NA	NA	-1452,A09-8587
MSTRG.98957.1	D12	8717658	8722153	+	gene_id	MSTRG.98957	NA	NA	NA	NA	-1759,D12-6512
MSTRG.67415.1	D04	38888244	38891701	-	gene_id	MSTRG.67415	NA	NA	NA	NA	-1179,D04-12468
MSTRG.2639.1	A01	101733256	101740649	+	gene_id	MSTRG.2639	NA	NA	NA	NA	-3051,A01-1288
MSTRG.76462.1	D06	62076665	62080232	-	gene_id	MSTRG.76462	NA	NA	NA	NA	1251,D06-9418
MSTRG.20262.1	A06	3978338	3980915	+	gene_id	MSTRG.20262	NA	NA	NA	NA	574,A06-11839
MSTRG.22635.1	A06	121425346	121425785	-	gene_id	MSTRG.22635	NA	NA	NA	NA	138,A06-8522
MSTRG.51175.1	A13	3623967	3625962	-	gene_id	MSTRG.51175	NA	NA	NA	NA	-30,A13-12151
MSTRG.58551.1	D01	60061961	60062886	-	gene_id	MSTRG.58551	NA	NA	NA	NA	-8076,D01-7817
MSTRG.24078.2	A07	4840377	4844077	-	gene_id	MSTRG.24078	NA	NA	NA	NA	-1178,A07-13432
MSTRG.36177.2	A09	84896317	84899582	+	gene_id	MSTRG.36177	NA	NA	NA	NA	1182,A09-9809
MSTRG.89714.3	D10	6797326	6807409	-	gene_id	MSTRG.89714	NA	NA	NA	NA	-4028,D10-7687
MSTRG.69678.2	D05	4705556	4712862	-	gene_id	MSTRG.69678	NA	NA	NA	NA	-3014,D05-21666
MSTRG.63194.1	D03	1595252	1596606	-	gene_id	MSTRG.63194	NA	NA	NA	NA	-2494,D03-11863
MSTRG.105878.1	D13	58060398	58064684	+	gene_id	MSTRG.105878	NA	NA	NA	NA	1728,D13-10095
MSTRG.100035.2	D12	43501741	43502963	-	gene_id	MSTRG.100035	NA	NA	NA	NA	-13,D12-1424
MSTRG.85010.1	D08	65582352	65586123	+	gene_id	MSTRG.85010	NA	NA	NA	NA	-1275,D08-10041
MSTRG.84014.1	D08	57703278	57707466	+	gene_id	MSTRG.84014	NA	NA	NA	NA	-1522,D08-18578
MSTRG.56563.1	D01	9913595	9914580	-	gene_id	MSTRG.56563	NA	NA	NA	NA	-113,D01-2520
MSTRG.88299.1	D09	48094383	48097322	+	gene_id	MSTRG.88299	NA	NA	NA	NA	-1007,D09-4960
MSTRG.14843.2	A05	14930582	14938587	-	gene_id	MSTRG.14843	NA	NA	NA	NA	-3845,A05-18058
MSTRG.21731.1	A06	53505012	53521517	-	gene_id	MSTRG.21731	NA	NA	NA	NA	-8144,A06-5931
MSTRG.5194.1	A02	58462738	58464106	+	gene_id	MSTRG.5194	NA	NA	NA	NA	-294,A02-5865
MSTRG.102495.1	D12	66285768	66288970	-	gene_id	MSTRG.102495	NA	NA	NA	NA	-690,D12-16215
MSTRG.80167.1	D07	46505084	46508092	+	gene_id	MSTRG.80167	NA	NA	NA	NA	-1143,D07-13793
MSTRG.25407.1	A07	21870109	21874953	-	gene_id	MSTRG.25407	NA	NA	NA	NA	2636,A07-14172
MSTRG.40786.1	A11	726171	738426	+	gene_id	MSTRG.40786	NA	NA	NA	NA	-5568,A11-7188
MSTRG.68171.4	D04	52984039	52992587	+	gene_id	MSTRG.68171	NA	NA	NA	NA	-1453,D04-10231
MSTRG.57230.1	D01	22260373	22266126	-	gene_id	MSTRG.57230	NA	NA	NA	NA	-2443,D01-12796
MSTRG.92281.1	D10	63877773	63881339	-	gene_id	MSTRG.92281	NA	NA	NA	NA	-1385,D10-14222
MSTRG.22270.1	A06	113010484	113014979	-	gene_id	MSTRG.22270	NA	NA	NA	NA	-1549,A06-15212
MSTRG.21287.2	A06	29798578	29801330	-	gene_id	MSTRG.21287	NA	NA	NA	NA	-1023,A06-11368
MSTRG.59918.3	D02	8080216	8083387	+	gene_id	MSTRG.59918	NA	NA	NA	NA	-826,D02-2553
MSTRG.40047.1	A10	114322439	114323950	-	gene_id	MSTRG.40047	NA	NA	NA	NA	18314,A10-4866
MSTRG.27052.1	A07	93495938	93498212	-	gene_id	MSTRG.27052	NA	NA	NA	NA	-3290,A07-13721
MSTRG.20429.3	A06	6068413	6077389	-	gene_id	MSTRG.20429	NA	NA	NA	NA	6100,A06-1925
MSTRG.38401.1	A10	26866661	26870349	-	gene_id	MSTRG.38401	NA	NA	NA	NA	-1450,A10-13026
MSTRG.35633.1	A09	81472625	81478102	-	gene_id	MSTRG.35633	NA	NA	NA	NA	-2754,A09-17396
MSTRG.31121.5	A08	120777857	120779643	-	gene_id	MSTRG.31121	NA	NA	NA	NA	-4936,A08-16187
MSTRG.54793.3	A13	112200197	112205875	-	gene_id	MSTRG.54793	NA	NA	NA	NA	-2430,A13-14399
MSTRG.80170.3	D07	46498466	46503788	+	gene_id	MSTRG.80170	NA	NA	NA	NA	-2307,D07-12568
MSTRG.24477.2	A07	8331589	8339591	-	gene_id	MSTRG.24477	NA	NA	NA	NA	-3497,A07-16831
MSTRG.24262.1	A07	6236444	6238208	+	gene_id	MSTRG.24262	NA	NA	NA	NA	30459,A07-13534
MSTRG.44532.1	A11	92335505	92337945	+	gene_id	MSTRG.44532	NA	NA	NA	NA	-137,A11-10569
MSTRG.19166.1	A05	108658191	108667196	+	gene_id	MSTRG.19166	NA	NA	NA	NA	-3983,A05-3472
MSTRG.96944.1	D11	59544428	59548062	+	gene_id	MSTRG.96944	NA	NA	NA	NA	-1218,D11-5861
MSTRG.77325.1	D07	722962	725631	-	gene_id	MSTRG.77325	NA	NA	NA	NA	-1669,D07-10680
MSTRG.99310.2	D12	15140100	15145084	+	gene_id	MSTRG.99310	NA	NA	NA	NA	-1895,D12-5323
MSTRG.66337.1	D04	6506877	6508709	+	gene_id	MSTRG.66337	NA	NA	NA	NA	-345,D04-9196
MSTRG.65287.1	D03	52320207	52325927	-	gene_id	MSTRG.65287	NA	NA	NA	NA	-9191,D03-8115
MSTRG.5945.1	A02	102726151	102728987	-	gene_id	MSTRG.5945	NA	NA	NA	NA	-547,A02-7436
MSTRG.71944.2	D05	19661322	19665077	-	gene_id	MSTRG.71944	NA	NA	NA	NA	3514,D05-8616
MSTRG.84501.1	D08	62004811	62007197	-	gene_id	MSTRG.84501	NA	NA	NA	NA	5647,D08-10568
MSTRG.66396.3	D04	7140598	7143658	+	gene_id	MSTRG.66396	NA	NA	NA	NA	1020,D04-8951
MSTRG.6265.1	A02	105550152	105553357	+	gene_id	MSTRG.6265	NA	NA	NA	NA	2857,A02-1017
MSTRG.654.1	A01	5441556	5445264	+	gene_id	MSTRG.654	NA	NA	NA	NA	-1356,A01-5074
MSTRG.37792.1	A10	13109420	13113120	-	gene_id	MSTRG.37792	NA	NA	NA	NA	1007,A10-5550
MSTRG.91586.1	D10	53122752	53124681	-	gene_id	MSTRG.91586	NA	NA	NA	NA	373,D10-3388
MSTRG.83756.4	D08	54304310	54312566	+	gene_id	MSTRG.83756	NA	NA	NA	NA	3456,D08-13174
MSTRG.97061.1	D11	60868079	60870032	+	gene_id	MSTRG.97061	NA	NA	NA	NA	-394,D11-5804
MSTRG.48848.1	A12	96758393	96761079	-	gene_id	MSTRG.48848	NA	NA	NA	NA	648,A12-15515
MSTRG.94815.1	D11	13423740	13429233	-	gene_id	MSTRG.94815	NA	NA	NA	NA	-2199,D11-20026
MSTRG.66913.1	D04	15911008	15911616	-	gene_id	MSTRG.66913	NA	NA	NA	NA	-9821,D04-10390
MSTRG.52462.4	A13	56175013	56179762	+	gene_id	MSTRG.52462	NA	NA	NA	NA	-2132,A13-13573
MSTRG.15426.1	A05	18462228	18471471	-	gene_id	MSTRG.15426	NA	NA	NA	NA	324,A05-27813
MSTRG.13418.2	A05	6707595	6710278	+	gene_id	MSTRG.13418	NA	NA	NA	NA	-1006,A05-7752
MSTRG.102341.1	D12	65410288	65412712	+	gene_id	MSTRG.102341	NA	NA	NA	NA	-84,D12-2916
MSTRG.43942.1	A11	36315214	36318373	+	gene_id	MSTRG.43942	NA	NA	NA	NA	-755,A11-14124
MSTRG.88524.1	D09	49258368	49259212	-	gene_id	MSTRG.88524	NA	NA	NA	NA	-102,D09-8744
MSTRG.23127.2	A06	126986053	126990020	-	gene_id	MSTRG.23127	NA	NA	NA	NA	-1639,A06-2361
MSTRG.105457.1	D13	53460099	53461757	-	gene_id	MSTRG.105457	NA	NA	NA	NA	-198,D13-5446
MSTRG.12769.1	A05	2633486	2636534	+	gene_id	MSTRG.12769	NA	NA	NA	NA	1059,A05-22498
MSTRG.56690.1	D01	11105067	11113117	-	gene_id	MSTRG.56690	NA	NA	NA	NA	3448,D01-13158
MSTRG.14144.1	A05	10959580	10961566	+	gene_id	MSTRG.14144	NA	NA	NA	NA	-80,A05-1961
MSTRG.48575.2	A12	92938627	92942731	+	gene_id	MSTRG.48575	NA	NA	NA	NA	-1445,A12-1975
MSTRG.59581.3	D02	4697479	4698288	+	gene_id	MSTRG.59581	NA	NA	NA	NA	1094,D02-15816
MSTRG.72042.1	D05	20749391	20754957	+	gene_id	MSTRG.72042	NA	NA	NA	NA	-2889,D05-9068
MSTRG.18687.1	A05	99385098	99390584	+	gene_id	MSTRG.18687	NA	NA	NA	NA	-2300,A05-9196
MSTRG.79073.1	D07	17271068	17272378	+	gene_id	MSTRG.79073	NA	NA	NA	NA	-14468,D07-6307
MSTRG.63641.8	D03	11772519	11775746	+	gene_id	MSTRG.63641	NA	NA	NA	NA	-832,D03-1282
MSTRG.10510.1	A04	3488632	3496236	-	gene_id	MSTRG.10510	NA	NA	NA	NA	-3195,A04-6211
MSTRG.79692.1	D07	27820625	27823530	-	gene_id	MSTRG.79692	NA	NA	NA	NA	-1720,D07-14791
MSTRG.27053.1	A07	93498822	93500701	-	gene_id	MSTRG.27053	NA	NA	NA	NA	-604,A07-13721
MSTRG.3162.2	A01	108483810	108486428	-	gene_id	MSTRG.3162	NA	NA	NA	NA	942,A01-7317
MSTRG.102690.1	D12	67428467	67432064	-	gene_id	MSTRG.102690	NA	NA	NA	NA	-1332,D12-14232
MSTRG.99475.1	D12	17686957	17689030	-	gene_id	MSTRG.99475	NA	NA	NA	NA	181,D12-11341
MSTRG.26414.1	A07	67110786	67120192	+	gene_id	MSTRG.26414	NA	NA	NA	NA	-3950,A07-309
MSTRG.53557.1	A13	101093766	101097711	-	gene_id	MSTRG.53557	NA	NA	NA	NA	-83605,A13-11051
MSTRG.37947.1	A10	14758438	14766015	+	gene_id	MSTRG.37947	NA	NA	NA	NA	-3096,A10-5740
MSTRG.105707.1	D13	56873150	56875528	-	gene_id	MSTRG.105707	NA	NA	NA	NA	-1651,D13-12946
MSTRG.8564.1	A03	84637092	84638520	+	gene_id	MSTRG.8564	NA	NA	NA	NA	-155,A03-13583
MSTRG.83570.1	D08	51587295	51600147	+	gene_id	MSTRG.83570	NA	NA	NA	NA	-5877,D08-1059
MSTRG.44655.1	A11	99983818	99986676	-	gene_id	MSTRG.44655	NA	NA	NA	NA	-3202,A11-16225
MSTRG.7287.1	A03	9513536	9517710	+	gene_id	MSTRG.7287	NA	NA	NA	NA	-1667,A03-10048
MSTRG.32932.1	A09	54571732	54573973	-	gene_id	MSTRG.32932	NA	NA	NA	NA	802,A09-17720
MSTRG.43983.2	A11	39593309	39598439	-	gene_id	MSTRG.43983	NA	NA	NA	NA	-2079,A11-18468
MSTRG.28184.3	A08	4732814	4737292	-	gene_id	MSTRG.28184	NA	NA	NA	NA	-1717,A08-10151
MSTRG.103797.1	D13	8101436	8107556	-	gene_id	MSTRG.103797	NA	NA	NA	NA	2278,D13-11562
MSTRG.87547.1	D09	43794131	43798124	+	gene_id	MSTRG.87547	NA	NA	NA	NA	-917,D09-13148
MSTRG.66873.2	D04	15162028	15168899	-	gene_id	MSTRG.66873	NA	NA	NA	NA	-2979,D04-9383
MSTRG.83613.2	D08	52581749	52584406	-	gene_id	MSTRG.83613	NA	NA	NA	NA	-3948,D08-15251
MSTRG.53820.1	A13	105097363	105099399	+	gene_id	MSTRG.53820	NA	NA	NA	NA	-1075,A13-13265
MSTRG.17691.2	A05	40244422	40263492	+	gene_id	MSTRG.17691	NA	NA	NA	NA	-8914,A05-1526
MSTRG.38991.3	A10	78725489	78741275	-	gene_id	MSTRG.38991	NA	NA	NA	NA	-7330,A10-15491
MSTRG.30254.1	A08	110826719	110829275	-	gene_id	MSTRG.30254	NA	NA	NA	NA	3,A08-102
MSTRG.95.1	A01	617037	622328	+	gene_id	MSTRG.95	NA	NA	NA	NA	-2179,A01-1879
MSTRG.6413.1	A03	135034	139723	+	gene_id	MSTRG.6413	NA	NA	NA	NA	-1829,A03-15110
MSTRG.36219.1	A09	85088641	85089602	-	gene_id	MSTRG.36219	NA	NA	NA	NA	-210,A09-12026
MSTRG.26750.1	A07	88324297	88325864	+	gene_id	MSTRG.26750	NA	NA	NA	NA	201,A07-11489
MSTRG.15600.2	A05	19923660	19926029	-	gene_id	MSTRG.15600	NA	NA	NA	NA	-668,A05-28844
MSTRG.22797.1	A06	123530496	123533811	-	gene_id	MSTRG.22797	NA	NA	NA	NA	-1251,A06-12559
MSTRG.103038.1	D13	705894	710660	+	gene_id	MSTRG.103038	NA	NA	NA	NA	-1134,D13-4154
MSTRG.106222.2	D13	60368829	60374003	-	gene_id	MSTRG.106222	NA	NA	NA	NA	-2282,D13-7292
MSTRG.91411.1	D10	48905243	48911499	-	gene_id	MSTRG.91411	NA	NA	NA	NA	-1720,D10-11155
MSTRG.61123.1	D02	47081762	47084368	+	gene_id	MSTRG.61123	NA	NA	NA	NA	954,D02-11883
MSTRG.11512.1	A04	73754520	73757781	-	gene_id	MSTRG.11512	NA	NA	NA	NA	-1135,A04-7916
MSTRG.67790.2	D04	46842160	46844324	-	gene_id	MSTRG.67790	NA	NA	NA	NA	-611,D04-5864
MSTRG.98080.2	D11	72108518	72111060	+	gene_id	MSTRG.98080	NA	NA	NA	NA	-770,D11-14458
MSTRG.29050.2	A08	38388238	38391701	+	gene_id	MSTRG.29050	NA	NA	NA	NA	1237,A08-12132
MSTRG.71235.2	D05	14097524	14098696	+	gene_id	MSTRG.71235	NA	NA	NA	NA	235,D05-3243
MSTRG.44090.1	A11	51383919	51385900	-	gene_id	MSTRG.44090	NA	NA	NA	NA	-121,A11-12082
MSTRG.29690.1	A08	95550158	95553860	+	gene_id	MSTRG.29690	NA	NA	NA	NA	-1297,A08-4792
MSTRG.99679.2	D12	23988340	23990471	+	gene_id	MSTRG.99679	NA	NA	NA	NA	-751,D12-18166
MSTRG.33841.2	A09	67557679	67562312	-	gene_id	MSTRG.33841	NA	NA	NA	NA	-1672,A09-18269
MSTRG.13411.1	A05	6688904	6699027	-	gene_id	MSTRG.13411	NA	NA	NA	NA	4310,A05-21313
MSTRG.87686.1	D09	44568062	44574502	-	gene_id	MSTRG.87686	NA	NA	NA	NA	2611,D09-3730
MSTRG.5376.2	A02	80387052	80396338	-	gene_id	MSTRG.5376	NA	NA	NA	NA	4154,A02-8796
MSTRG.10509.1	A04	3460434	3460801	+	gene_id	MSTRG.10509	NA	NA	NA	NA	-568,A04-6855
MSTRG.90142.1	D10	11845614	11847885	+	gene_id	MSTRG.90142	NA	NA	NA	NA	-452,D10-1123
MSTRG.38247.1	A10	22516323	22517528	+	gene_id	MSTRG.38247	NA	NA	NA	NA	526,A10-11904
MSTRG.12976.1	A05	3791942	3794182	-	gene_id	MSTRG.12976	NA	NA	NA	NA	25556,A05-23147
MSTRG.4369.1	A02	8901479	8907853	+	gene_id	MSTRG.4369	NA	NA	NA	NA	-2814,A02-5366
MSTRG.106685.1	D13	63908006	63910978	-	gene_id	MSTRG.106685	NA	NA	NA	NA	-407,D13-11617
MSTRG.68170.2	D04	52984054	52991483	-	gene_id	MSTRG.68170	NA	NA	NA	NA	908,D04-10231
MSTRG.65350.1	D03	52800212	52803783	-	gene_id	MSTRG.65350	NA	NA	NA	NA	776,D03-4794
MSTRG.52800.1	A13	80615275	80616875	-	gene_id	MSTRG.52800	NA	NA	NA	NA	-315,A13-13619
MSTRG.37214.1	A10	4826525	4828593	+	gene_id	MSTRG.37214	NA	NA	NA	NA	502,A10-14835
MSTRG.34343.1	A09	73123318	73127623	+	gene_id	MSTRG.34343	NA	NA	NA	NA	-1718,A09-16160
MSTRG.32724.1	A09	43609037	43613497	+	gene_id	MSTRG.32724	NA	NA	NA	NA	1862,A09-8346
MSTRG.15643.1	A05	20182780	20187948	+	gene_id	MSTRG.15643	NA	NA	NA	NA	-1833,A05-20190
MSTRG.65687.1	D03	55987075	55988465	-	gene_id	MSTRG.65687	NA	NA	NA	NA	-1792,D03-7583
MSTRG.100897.1	D12	53868907	53873491	+	gene_id	MSTRG.100897	NA	NA	NA	NA	-1848,D12-1340
MSTRG.89381.4	D10	4080047	4085624	+	gene_id	MSTRG.89381	NA	NA	NA	NA	-4087,D10-672
MSTRG.102477.1	D12	66207295	66211458	+	gene_id	MSTRG.102477	NA	NA	NA	NA	-1602,D12-4353
MSTRG.30014.1	A08	106331193	106331694	-	gene_id	MSTRG.30014	NA	NA	NA	NA	-2032,A08-15816
MSTRG.34425.4	A09	73748400	73756242	+	gene_id	MSTRG.34425	NA	NA	NA	NA	-3468,A09-5155
MSTRG.24057.1	A07	4568201	4568982	-	gene_id	MSTRG.24057	NA	NA	NA	NA	13263,A07-7314
MSTRG.87806.2	D09	45349386	45356434	-	gene_id	MSTRG.87806	NA	NA	NA	NA	-2910,D09-13901
MSTRG.77865.1	D07	4580688	4584582	-	gene_id	MSTRG.77865	NA	NA	NA	NA	-8189,D07-14755
MSTRG.44598.1	A11	96918764	96924121	-	gene_id	MSTRG.44598	NA	NA	NA	NA	-2271,A11-5054
MSTRG.38263.1	A10	22812560	22817039	+	gene_id	MSTRG.38263	NA	NA	NA	NA	1539,A10-12046
MSTRG.38942.3	A10	78045525	78049814	+	gene_id	MSTRG.38942	NA	NA	NA	NA	-1623,A10-2754
MSTRG.13517.2	A05	7298001	7301413	+	gene_id	MSTRG.13517	NA	NA	NA	NA	-1255,A05-16318
MSTRG.46443.2	A12	2167902	2173193	+	gene_id	MSTRG.46443	NA	NA	NA	NA	-1836,A12-17549
MSTRG.49690.1	A12	105480305	105486481	+	gene_id	MSTRG.49690	NA	NA	NA	NA	12001,A12-12637
MSTRG.21742.1	A06	54676341	54677991	-	gene_id	MSTRG.21742	NA	NA	NA	NA	-264,A06-10730
MSTRG.105409.1	D13	52526942	52531444	+	gene_id	MSTRG.105409	NA	NA	NA	NA	-1592,D13-8868
MSTRG.86630.1	D09	35498813	35511110	-	gene_id	MSTRG.86630	NA	NA	NA	NA	-6209,D09-7313
MSTRG.64101.2	D03	29925177	29930302	-	gene_id	MSTRG.64101	NA	NA	NA	NA	-2062,D03-9819
MSTRG.37867.1	A10	13864280	13866665	-	gene_id	MSTRG.37867	NA	NA	NA	NA	163,A10-241
MSTRG.77312.1	D07	657314	660986	+	gene_id	MSTRG.77312	NA	NA	NA	NA	-5361,D07-9363
MSTRG.34096.1	A09	70495531	70499215	+	gene_id	MSTRG.34096	NA	NA	NA	NA	-1364,A09-8390
MSTRG.6476.1	A03	527087	528698	-	gene_id	MSTRG.6476	NA	NA	NA	NA	-11262,A03-13246
MSTRG.3994.1	A02	4064704	4070461	+	gene_id	MSTRG.3994	NA	NA	NA	NA	-2278,A02-8081
MSTRG.91960.3	D10	59345118	59347896	-	gene_id	MSTRG.91960	NA	NA	NA	NA	-775,D10-12110
MSTRG.67846.1	D04	48532867	48536211	+	gene_id	MSTRG.67846	NA	NA	NA	NA	6488,D04-3881
MSTRG.89657.1	D10	6088054	6094123	-	gene_id	MSTRG.89657	NA	NA	NA	NA	-1394,D10-16984
MSTRG.44166.2	A11	58481204	58488219	+	gene_id	MSTRG.44166	NA	NA	NA	NA	-2411,A11-4630
MSTRG.102242.1	D12	64954262	64956975	+	gene_id	MSTRG.102242	NA	NA	NA	NA	-790,D12-4527
MSTRG.52549.1	A13	67694488	67696560	-	gene_id	MSTRG.52549	NA	NA	NA	NA	72,A13-748
MSTRG.48282.4	A12	87825571	87826474	+	gene_id	MSTRG.48282	NA	NA	NA	NA	2058,A12-19057
MSTRG.31812.1	A08	125583652	125585810	-	gene_id	MSTRG.31812	NA	NA	NA	NA	-11340,A08-16672
MSTRG.102164.7	D12	64364620	64367236	+	gene_id	MSTRG.102164	NA	NA	NA	NA	-816,D12-5415
[truncated: 47,360 more rows]

## Sheet: GhH3K4me3run2genic
PeakID (cmd=annotatePeaks.pl longest_WT200G_coxjie-class.gtf.fa.list.gtf Ghirsutum_TM-1_WHU_genome.standard.fa -p GhH3K4me3run2tag/regions.txt)	Chr	Start	End	Strand	Peak Score	Focus Ratio/Region Size	Annotation	Detailed Annotation	Distance to TSS	Nearest PromoterID	GhH3K4me3run2tag/regions.txt Distance to nearest Peak, Peak ID
MSTRG.53225.1	A13	95547697	95549108	+	gene_id	MSTRG.53225	NA	NA	NA	NA	85,A13-8993
MSTRG.39314.1	A10	97063889	97067206	-	gene_id	MSTRG.39314	NA	NA	NA	NA	-872,A10-14856
MSTRG.1881.1	A01	34461642	34464541	-	gene_id	MSTRG.1881	NA	NA	NA	NA	-970,A01-7655
MSTRG.68150.1	D04	52823089	52827838	-	gene_id	MSTRG.68150	NA	NA	NA	NA	-2009,D04-8599
MSTRG.104865.1	D13	41800426	41814609	+	gene_id	MSTRG.104865	NA	NA	NA	NA	-7118,D13-7993
MSTRG.104512.8	D13	32705383	32710660	+	gene_id	MSTRG.104512	NA	NA	NA	NA	-1794,D13-2170
MSTRG.105261.1	D13	50625330	50629794	-	gene_id	MSTRG.105261	NA	NA	NA	NA	-1673,D13-13157
MSTRG.91891.1	D10	58534348	58536859	+	gene_id	MSTRG.91891	NA	NA	NA	NA	-820,D10-4450
MSTRG.80639.1	D07	55180129	55182099	-	gene_id	MSTRG.80639	NA	NA	NA	NA	-696,D07-8245
MSTRG.93687.1	D11	6207031	6210470	+	gene_id	MSTRG.93687	NA	NA	NA	NA	-1244,D11-20638
MSTRG.82957.1	D08	41059078	41061215	+	gene_id	MSTRG.82957	NA	NA	NA	NA	185,D08-3986
MSTRG.78748.1	D07	12832482	12834522	+	gene_id	MSTRG.78748	NA	NA	NA	NA	179,D07-5852
MSTRG.34842.2	A09	76440485	76443010	-	gene_id	MSTRG.34842	NA	NA	NA	NA	-890,A09-14760
MSTRG.20212.4	A06	3172426	3207778	+	gene_id	MSTRG.20212	NA	NA	NA	NA	11152,A06-966
MSTRG.84055.1	D08	58232785	58233165	-	gene_id	MSTRG.84055	NA	NA	NA	NA	-15126,D08-3656
MSTRG.52137.1	A13	43480331	43480776	-	gene_id	MSTRG.52137	NA	NA	NA	NA	-304,A13-1751
MSTRG.70545.1	D05	10131608	10137264	-	gene_id	MSTRG.70545	NA	NA	NA	NA	2316,D05-2587
MSTRG.62007.1	D02	65789236	65789994	-	gene_id	MSTRG.62007	NA	NA	NA	NA	3291,D02-9251
MSTRG.56713.1	D01	11780978	11781950	-	gene_id	MSTRG.56713	NA	NA	NA	NA	-71,D01-8832
MSTRG.28120.2	A08	4144337	4150983	-	gene_id	MSTRG.28120	NA	NA	NA	NA	-1062,A08-8639
MSTRG.103373.1	D13	3103223	3109120	-	gene_id	MSTRG.103373	NA	NA	NA	NA	-7615,D13-10686
MSTRG.2145.1	A01	66608636	66613080	-	gene_id	MSTRG.2145	NA	NA	NA	NA	-2164,A01-7867
MSTRG.30148.2	A08	109129883	109133084	+	gene_id	MSTRG.30148	NA	NA	NA	NA	-885,A08-15908
MSTRG.6271.1	A02	105446127	105460611	+	gene_id	MSTRG.6271	NA	NA	NA	NA	6559,A02-8564
MSTRG.83489.1	D08	50923172	50924624	-	gene_id	MSTRG.83489	NA	NA	NA	NA	-1633,D08-9534
MSTRG.78091.1	D07	6297473	6300443	+	gene_id	MSTRG.78091	NA	NA	NA	NA	-886,D07-954
MSTRG.48464.2	A12	90929356	90931618	-	gene_id	MSTRG.48464	NA	NA	NA	NA	465,A12-14789
MSTRG.60609.2	D02	25102814	25107937	+	gene_id	MSTRG.60609	NA	NA	NA	NA	-1866,D02-12803
MSTRG.30124.1	A08	108592736	108601108	+	gene_id	MSTRG.30124	NA	NA	NA	NA	-3453,A08-12336
MSTRG.14773.2	A05	14552115	14559759	-	gene_id	MSTRG.14773	NA	NA	NA	NA	-2861,A05-29348
MSTRG.44244.1	A11	64217133	64219223	-	gene_id	MSTRG.44244	NA	NA	NA	NA	606,A11-11969
MSTRG.99992.1	D12	41461649	41464853	-	gene_id	MSTRG.99992	NA	NA	NA	NA	720,D12-2186
MSTRG.101505.2	D12	59656790	59658530	+	gene_id	MSTRG.101505	NA	NA	NA	NA	164,D12-11095
MSTRG.76754.1	D06	65287236	65297362	+	gene_id	MSTRG.76754	NA	NA	NA	NA	-8784,D06-6593
MSTRG.72087.1	D05	21110343	21114782	-	gene_id	MSTRG.72087	NA	NA	NA	NA	-1967,D05-13402
MSTRG.65205.1	D03	51630043	51633554	-	gene_id	MSTRG.65205	NA	NA	NA	NA	-1256,D03-8762
MSTRG.64134.1	D03	32841499	32841957	+	gene_id	MSTRG.64134	NA	NA	NA	NA	84465,D03-7674
MSTRG.44113.1	A11	56115156	56120959	+	gene_id	MSTRG.44113	NA	NA	NA	NA	-2528,A11-16263
MSTRG.2963.1	A01	106139867	106141901	+	gene_id	MSTRG.2963	NA	NA	NA	NA	299,A01-10621
MSTRG.73781.2	D06	1807790	1809100	-	gene_id	MSTRG.73781	NA	NA	NA	NA	280,D06-13992
MSTRG.72896.1	D05	44857285	44859022	+	gene_id	MSTRG.72896	NA	NA	NA	NA	414,D05-16670
MSTRG.26436.2	A07	72282870	72286502	+	gene_id	MSTRG.26436	NA	NA	NA	NA	-2994,A07-3149
MSTRG.23026.1	A06	126068998	126071831	-	gene_id	MSTRG.23026	NA	NA	NA	NA	846,A06-4212
MSTRG.14769.1	A05	14425370	14443054	-	gene_id	MSTRG.14769	NA	NA	NA	NA	-8533,A05-20977
MSTRG.11909.1	A04	82667828	82670209	+	gene_id	MSTRG.11909	NA	NA	NA	NA	21239,A04-7162
MSTRG.1843.1	A01	32992439	33001280	+	gene_id	MSTRG.1843	NA	NA	NA	NA	-4055,A01-5728
MSTRG.66997.1	D04	17640431	17642205	+	gene_id	MSTRG.66997	NA	NA	NA	NA	-662,D04-7203
MSTRG.30151.1	A08	109150394	109155966	+	gene_id	MSTRG.30151	NA	NA	NA	NA	-1749,A08-14245
MSTRG.23312.1	A06	127941518	127948064	+	gene_id	MSTRG.23312	NA	NA	NA	NA	-2441,A06-3669
MSTRG.47386.1	A12	26358615	26360474	+	gene_id	MSTRG.47386	NA	NA	NA	NA	-120,A12-5977
MSTRG.714.1	A01	6508002	6509820	+	gene_id	MSTRG.714	NA	NA	NA	NA	-1970,A01-1758
MSTRG.61339.1	D02	53587418	53588717	+	gene_id	MSTRG.61339	NA	NA	NA	NA	-134,D02-12697
MSTRG.104495.1	D13	32249836	32252428	+	gene_id	MSTRG.104495	NA	NA	NA	NA	965,D13-11288
MSTRG.63981.3	D03	22029721	22032361	-	gene_id	MSTRG.63981	NA	NA	NA	NA	43063,D03-6020
MSTRG.41899.3	A11	7292061	7298596	+	gene_id	MSTRG.41899	NA	NA	NA	NA	3773,A11-18347
MSTRG.14733.1	A05	14295716	14302070	+	gene_id	MSTRG.14733	NA	NA	NA	NA	-2163,A05-6525
MSTRG.70511.1	D05	9872082	9874738	+	gene_id	MSTRG.70511	NA	NA	NA	NA	-1196,D05-11190
MSTRG.62514.2	D02	69735227	69737233	-	gene_id	MSTRG.62514	NA	NA	NA	NA	-629,D02-9259
MSTRG.2236.1	A01	79048817	79049243	+	gene_id	MSTRG.2236	NA	NA	NA	NA	-1637,A01-7181
MSTRG.99765.1	D12	27028689	27038352	-	gene_id	MSTRG.99765	NA	NA	NA	NA	-47574,D12-12122
MSTRG.48488.1	A12	91644979	91646130	+	gene_id	MSTRG.48488	NA	NA	NA	NA	69,A12-15814
MSTRG.1603.1	A01	21701622	21703036	-	gene_id	MSTRG.1603	NA	NA	NA	NA	27829,A01-11290
MSTRG.99838.1	D12	31535330	31540448	+	gene_id	MSTRG.99838	NA	NA	NA	NA	-1879,D12-8132
MSTRG.78929.2	D07	15031656	15035334	+	gene_id	MSTRG.78929	NA	NA	NA	NA	-1591,D07-9645
MSTRG.86026.1	D09	24811767	24813400	+	gene_id	MSTRG.86026	NA	NA	NA	NA	11763,D09-9563
MSTRG.10512.1	A04	3691004	3694952	+	gene_id	MSTRG.10512	NA	NA	NA	NA	-1461,A04-539
MSTRG.12447.1	A05	754937	757272	+	gene_id	MSTRG.12447	NA	NA	NA	NA	664,A05-29225
MSTRG.61384.1	D02	54888950	54890116	-	gene_id	MSTRG.61384	NA	NA	NA	NA	-168,D02-372
MSTRG.43943.2	A11	36315272	36318421	-	gene_id	MSTRG.43943	NA	NA	NA	NA	718,A11-3621
MSTRG.60931.1	D02	41576468	41579195	+	gene_id	MSTRG.60931	NA	NA	NA	NA	-716,D02-769
MSTRG.103177.1	D13	1610399	1612235	+	gene_id	MSTRG.103177	NA	NA	NA	NA	-499,D13-12349
MSTRG.90094.1	D10	11220178	11221335	-	gene_id	MSTRG.90094	NA	NA	NA	NA	422,D10-10152
MSTRG.7304.1	A03	9902906	9915078	-	gene_id	MSTRG.7304	NA	NA	NA	NA	-5677,A03-14688
MSTRG.90636.2	D10	21042201	21045134	+	gene_id	MSTRG.90636	NA	NA	NA	NA	-1230,D10-7353
MSTRG.52254.3	A13	49967968	49971640	+	gene_id	MSTRG.52254	NA	NA	NA	NA	-1238,A13-1476
MSTRG.12821.1	A05	2923538	2925924	+	gene_id	MSTRG.12821	NA	NA	NA	NA	-612,A05-7855
MSTRG.65609.1	D03	55329343	55332751	-	gene_id	MSTRG.65609	NA	NA	NA	NA	-3122,D03-7493
MSTRG.53339.2	A13	97278406	97280858	+	gene_id	MSTRG.53339	NA	NA	NA	NA	-904,A13-9959
MSTRG.29554.2	A08	89749592	89757958	+	gene_id	MSTRG.29554	NA	NA	NA	NA	-3730,A08-3182
MSTRG.99555.1	D12	19918914	19919993	-	gene_id	MSTRG.99555	NA	NA	NA	NA	12718,D12-15735
MSTRG.54672.1	A13	111658344	111660785	+	gene_id	MSTRG.54672	NA	NA	NA	NA	180,A13-6113
MSTRG.79088.1	D07	17356977	17357641	+	gene_id	MSTRG.79088	NA	NA	NA	NA	-1716,D07-12317
MSTRG.23593.1	A07	1318442	1319178	-	gene_id	MSTRG.23593	NA	NA	NA	NA	-280,A07-1762
MSTRG.60117.7	D02	10190299	10190937	-	gene_id	MSTRG.60117	NA	NA	NA	NA	224,D02-12534
MSTRG.67888.1	D04	48779348	48788849	-	gene_id	MSTRG.67888	NA	NA	NA	NA	-4135,D04-10036
MSTRG.55873.1	D01	1789966	1795154	+	gene_id	MSTRG.55873	NA	NA	NA	NA	-2097,D01-5110
MSTRG.46546.1	A12	3127173	3127703	-	gene_id	MSTRG.46546	NA	NA	NA	NA	-5133,A12-12402
MSTRG.46223.1	A12	344575	346545	-	gene_id	MSTRG.46223	NA	NA	NA	NA	-622,A12-7766
MSTRG.16683.1	A05	27723603	27727116	-	gene_id	MSTRG.16683	NA	NA	NA	NA	782,A05-11075
MSTRG.272.1	A01	2200130	2202642	-	gene_id	MSTRG.272	NA	NA	NA	NA	12534,A01-9640
MSTRG.60100.2	D02	10336634	10338881	-	gene_id	MSTRG.60100	NA	NA	NA	NA	-1253,D02-10443
MSTRG.46331.1	A12	969957	974295	-	gene_id	MSTRG.46331	NA	NA	NA	NA	-1771,A12-13652
MSTRG.36468.1	A10	85553	89192	+	gene_id	MSTRG.36468	NA	NA	NA	NA	-4242,A10-8620
MSTRG.90798.4	D10	25054955	25071249	-	gene_id	MSTRG.90798	NA	NA	NA	NA	-9952,D10-11172
MSTRG.76905.1	D06	67124553	67126091	+	gene_id	MSTRG.76905	NA	NA	NA	NA	-281,D06-8039
MSTRG.21979.1	A06	89156000	89173799	+	gene_id	MSTRG.21979	NA	NA	NA	NA	-8535,A06-5535
MSTRG.54790.1	A13	112207323	112207851	+	gene_id	MSTRG.54790	NA	NA	NA	NA	-32,A13-10303
MSTRG.61288.1	D02	52162509	52164261	+	gene_id	MSTRG.61288	NA	NA	NA	NA	49,D02-4020
MSTRG.38695.1	A10	68742807	68752641	-	gene_id	MSTRG.38695	NA	NA	NA	NA	4414,A10-6219
MSTRG.7731.2	A03	20447480	20451462	+	gene_id	MSTRG.7731	NA	NA	NA	NA	-1634,A03-5738
MSTRG.45228.1	A11	116474700	116475254	-	gene_id	MSTRG.45228	NA	NA	NA	NA	-207,A11-2793
MSTRG.104102.1	D13	14184983	14186916	-	gene_id	MSTRG.104102	NA	NA	NA	NA	176,D13-15012
MSTRG.20341.1	A06	4538864	4542276	+	gene_id	MSTRG.20341	NA	NA	NA	NA	-1133,A06-8299
MSTRG.50521.1	A12	110558392	110560668	-	gene_id	MSTRG.50521	NA	NA	NA	NA	-253,A12-6374
MSTRG.51364.3	A13	5452459	5455932	+	gene_id	MSTRG.51364	NA	NA	NA	NA	-1179,A13-559
MSTRG.54114.4	A13	107495127	107500482	-	gene_id	MSTRG.54114	NA	NA	NA	NA	-2397,A13-12648
MSTRG.83402.1	D08	49624163	49625291	-	gene_id	MSTRG.83402	NA	NA	NA	NA	32,D08-15716
MSTRG.83143.1	D08	45143059	45145674	+	gene_id	MSTRG.83143	NA	NA	NA	NA	-390,D08-7862
MSTRG.7866.2	A03	33919252	33921932	+	gene_id	MSTRG.7866	NA	NA	NA	NA	-504,A03-8508
MSTRG.44422.1	A11	78773485	78775835	+	gene_id	MSTRG.44422	NA	NA	NA	NA	-681,A11-6441
MSTRG.30964.1	A08	119523540	119527418	-	gene_id	MSTRG.30964	NA	NA	NA	NA	-16996,A08-7002
MSTRG.19642.1	A05	114504948	114507288	-	gene_id	MSTRG.19642	NA	NA	NA	NA	6,A05-11312
MSTRG.96868.1	D11	58575559	58578529	-	gene_id	MSTRG.96868	NA	NA	NA	NA	18803,D11-19662
MSTRG.80696.1	D07	55766252	55769048	+	gene_id	MSTRG.80696	NA	NA	NA	NA	-969,D07-4551
MSTRG.62636.1	D02	70381273	70385030	+	gene_id	MSTRG.62636	NA	NA	NA	NA	-1245,D02-9884
MSTRG.60282.1	D02	13752077	13757015	-	gene_id	MSTRG.60282	NA	NA	NA	NA	-1984,D02-11942
MSTRG.35766.2	A09	82232048	82236888	-	gene_id	MSTRG.35766	NA	NA	NA	NA	-1911,A09-11327
MSTRG.72400.2	D05	25867521	25873112	-	gene_id	MSTRG.72400	NA	NA	NA	NA	2168,D05-17183
MSTRG.34485.1	A09	74159805	74162761	-	gene_id	MSTRG.34485	NA	NA	NA	NA	-896,A09-13474
MSTRG.100483.1	D12	49016068	49016776	-	gene_id	MSTRG.100483	NA	NA	NA	NA	37,D12-8002
MSTRG.73458.5	D05	54079795	54083245	-	gene_id	MSTRG.73458	NA	NA	NA	NA	-719,D05-18165
MSTRG.106378.1	D13	61824209	61835709	+	gene_id	MSTRG.106378	NA	NA	NA	NA	-5185,D13-2559
MSTRG.101701.1	D12	61285783	61286516	-	gene_id	MSTRG.101701	NA	NA	NA	NA	-189,D12-7185
MSTRG.93610.2	D11	5760735	5768958	-	gene_id	MSTRG.93610	NA	NA	NA	NA	-7583,D11-14999
MSTRG.66877.2	D04	15171162	15173958	-	gene_id	MSTRG.66877	NA	NA	NA	NA	-955,D04-7037
MSTRG.81596.2	D08	3645381	3648081	-	gene_id	MSTRG.81596	NA	NA	NA	NA	-806,D08-13603
MSTRG.49768.1	A12	106029323	106031363	-	gene_id	MSTRG.49768	NA	NA	NA	NA	-212,A12-13227
MSTRG.14154.1	A05	10987423	10992751	-	gene_id	MSTRG.14154	NA	NA	NA	NA	-2345,A05-20096
MSTRG.40103.1	A10	115103455	115105834	+	gene_id	MSTRG.40103	NA	NA	NA	NA	-1648,A10-11419
MSTRG.91226.1	D10	42636711	42639468	-	gene_id	MSTRG.91226	NA	NA	NA	NA	-905,D10-13249
MSTRG.78479.1	D07	9556962	9561951	+	gene_id	MSTRG.78479	NA	NA	NA	NA	2075,D07-10883
MSTRG.29570.1	A08	92083959	92085813	+	gene_id	MSTRG.29570	NA	NA	NA	NA	383,A08-11765
MSTRG.14554.1	A05	13306453	13309551	+	gene_id	MSTRG.14554	NA	NA	NA	NA	-794,A05-8077
MSTRG.84501.3	D08	62004814	62009408	-	gene_id	MSTRG.84501	NA	NA	NA	NA	-5449,D08-12238
MSTRG.85137.4	D08	66269162	66270231	+	gene_id	MSTRG.85137	NA	NA	NA	NA	-1212,D08-6889
MSTRG.368.2	A01	2573614	2577049	-	gene_id	MSTRG.368	NA	NA	NA	NA	-1692,A01-5776
MSTRG.80055.1	D07	38524092	38525736	-	gene_id	MSTRG.80055	NA	NA	NA	NA	-126,D07-14648
MSTRG.75955.1	D06	53203459	53204460	+	gene_id	MSTRG.75955	NA	NA	NA	NA	55,D06-9365
MSTRG.40949.1	A11	1770177	1773029	+	gene_id	MSTRG.40949	NA	NA	NA	NA	-784,A11-16714
MSTRG.38362.1	A10	24981866	24985761	-	gene_id	MSTRG.38362	NA	NA	NA	NA	-1585,A10-5357
MSTRG.104654.1	D13	37169147	37172277	+	gene_id	MSTRG.104654	NA	NA	NA	NA	-1127,D13-11958
MSTRG.56255.1	D01	6064091	6066703	-	gene_id	MSTRG.56255	NA	NA	NA	NA	-2323,D01-10897
MSTRG.12987.4	A05	3846395	3854640	+	gene_id	MSTRG.12987	NA	NA	NA	NA	-4889,A05-752
MSTRG.74704.1	D06	12812653	12816819	+	gene_id	MSTRG.74704	NA	NA	NA	NA	-1409,D06-1996
MSTRG.16469.1	A05	26034500	26038886	+	gene_id	MSTRG.16469	NA	NA	NA	NA	-4487,A05-20694
MSTRG.40332.1	A10	118424322	118429597	-	gene_id	MSTRG.40332	NA	NA	NA	NA	-1727,A10-10545
MSTRG.55343.1	Contig477	60704	73499	+	gene_id	MSTRG.55343	NA	NA	NA	NA
MSTRG.1531.2	A01	20004853	20009186	+	gene_id	MSTRG.1531	NA	NA	NA	NA	-241,A01-3323
MSTRG.103870.1	D13	8900627	8901186	-	gene_id	MSTRG.103870	NA	NA	NA	NA	14471,D13-7571
MSTRG.29388.11	A08	76930831	76931948	+	gene_id	MSTRG.29388	NA	NA	NA	NA	4735,A08-7658
MSTRG.20867.3	A06	14888065	14890120	-	gene_id	MSTRG.20867	NA	NA	NA	NA	-117,A06-9617
MSTRG.98796.1	D12	6605365	6605902	-	gene_id	MSTRG.98796	NA	NA	NA	NA	-2,D12-17433
MSTRG.83007.1	D08	42187595	42196116	+	gene_id	MSTRG.83007	NA	NA	NA	NA	-3743,D08-2994
MSTRG.10451.2	A04	2553063	2559351	+	gene_id	MSTRG.10451	NA	NA	NA	NA	2618,A04-3857
MSTRG.74210.1	D06	6239332	6242894	+	gene_id	MSTRG.74210	NA	NA	NA	NA	-1328,D06-12201
MSTRG.7896.1	A03	37287407	37302382	+	gene_id	MSTRG.7896	NA	NA	NA	NA	-7003,A03-5891
MSTRG.263.1	A01	1832598	1837566	-	gene_id	MSTRG.263	NA	NA	NA	NA	-1342,A01-9325
MSTRG.93898.1	D11	7396224	7397186	-	gene_id	MSTRG.93898	NA	NA	NA	NA	7394,D11-5085
MSTRG.74861.5	D06	15239544	15242648	+	gene_id	MSTRG.74861	NA	NA	NA	NA	-2494,D06-11218
MSTRG.41115.1	A11	2657649	2660477	+	gene_id	MSTRG.41115	NA	NA	NA	NA	-756,A11-9501
MSTRG.210.1	A01	1326466	1332328	+	gene_id	MSTRG.210	NA	NA	NA	NA	-2553,A01-5896
MSTRG.92503.1	D10	66716641	66719599	+	gene_id	MSTRG.92503	NA	NA	NA	NA	4952,D10-11953
MSTRG.35986.2	A09	83737450	83738900	+	gene_id	MSTRG.35986	NA	NA	NA	NA	347,A09-6486
MSTRG.95016.2	D11	14833379	14839859	-	gene_id	MSTRG.95016	NA	NA	NA	NA	4581,D11-22214
MSTRG.53879.1	A13	105578014	105579013	-	gene_id	MSTRG.53879	NA	NA	NA	NA	-258,A13-8170
MSTRG.61017.1	D02	43815255	43822586	+	gene_id	MSTRG.61017	NA	NA	NA	NA	-3098,D02-174
MSTRG.32482.1	A09	12828512	12853040	-	gene_id	MSTRG.32482	NA	NA	NA	NA	60077,A09-15644
MSTRG.97704.1	D11	68958220	68963711	+	gene_id	MSTRG.97704	NA	NA	NA	NA	-2335,D11-19491
MSTRG.7432.1	A03	12625467	12627038	+	gene_id	MSTRG.7432	NA	NA	NA	NA	21699,A03-8601
MSTRG.2696.1	A01	102321522	102322804	+	gene_id	MSTRG.2696	NA	NA	NA	NA	-218,A01-11440
MSTRG.58459.2	D01	59225104	59225531	-	gene_id	MSTRG.58459	NA	NA	NA	NA	-534,D01-8749
MSTRG.41239.4	A11	3441924	3442477	+	gene_id	MSTRG.41239	NA	NA	NA	NA	2398,A11-12384
MSTRG.4840.1	A02	27617947	27618840	-	gene_id	MSTRG.4840	NA	NA	NA	NA	2050,A02-2499
MSTRG.43358.2	A11	21729564	21730800	-	gene_id	MSTRG.43358	NA	NA	NA	NA	-1830,A11-9911
MSTRG.80943.1	D07	58226117	58228813	-	gene_id	MSTRG.80943	NA	NA	NA	NA	-2198,D07-8753
MSTRG.74244.1	D06	6578485	6583228	-	gene_id	MSTRG.74244	NA	NA	NA	NA	-1866,D06-12804
MSTRG.101603.2	D12	60417554	60418295	+	gene_id	MSTRG.101603	NA	NA	NA	NA	-2132,D12-13349
MSTRG.105751.1	D13	57221881	57226112	+	gene_id	MSTRG.105751	NA	NA	NA	NA	-1759,D13-10297
MSTRG.39891.9	A10	111957536	111958951	-	gene_id	MSTRG.39891	NA	NA	NA	NA	-2195,A10-12510
MSTRG.67102.2	D04	23329020	23330166	+	gene_id	MSTRG.67102	NA	NA	NA	NA	226,D04-671
MSTRG.10213.4	A04	26545	43553	-	gene_id	MSTRG.10213	NA	NA	NA	NA	-7990,A04-4373
MSTRG.15357.1	A05	18068283	18071407	-	gene_id	MSTRG.15357	NA	NA	NA	NA	-1824,A05-14984
MSTRG.106778.1	D13	64377393	64379231	-	gene_id	MSTRG.106778	NA	NA	NA	NA	2156,D13-13492
MSTRG.97446.1	D11	65595574	65742821	-	gene_id	MSTRG.97446	NA	NA	NA	NA	84,D11-15871
MSTRG.54822.2	A13	112425964	112429290	+	gene_id	MSTRG.54822	NA	NA	NA	NA	-871,A13-8557
MSTRG.60513.5	D02	22330355	22332189	+	gene_id	MSTRG.60513	NA	NA	NA	NA	-1782,D02-3112
MSTRG.42503.1	A11	12223232	12224282	-	gene_id	MSTRG.42503	NA	NA	NA	NA	-175,A11-4555
MSTRG.85534.1	D09	5548320	5552202	+	gene_id	MSTRG.85534	NA	NA	NA	NA	1414,D09-9782
MSTRG.2242.1	A01	80124138	80130287	+	gene_id	MSTRG.2242	NA	NA	NA	NA	-2377,A01-2355
MSTRG.76280.1	D06	59552717	59555701	+	gene_id	MSTRG.76280	NA	NA	NA	NA	-1023,D06-2480
MSTRG.56558.1	D01	9890373	9893402	+	gene_id	MSTRG.56558	NA	NA	NA	NA	-912,D01-3715
MSTRG.36781.1	A10	2077959	2084667	+	gene_id	MSTRG.36781	NA	NA	NA	NA	3004,A10-9332
MSTRG.103637.1	D13	5585183	5589268	+	gene_id	MSTRG.103637	NA	NA	NA	NA	-1482,D13-4315
MSTRG.67674.3	D04	44346033	44347088	-	gene_id	MSTRG.67674	NA	NA	NA	NA	1187,D04-2835
MSTRG.33815.2	A09	67297817	67300543	+	gene_id	MSTRG.33815	NA	NA	NA	NA	693,A09-15036
MSTRG.70313.1	D05	8389693	8393262	+	gene_id	MSTRG.70313	NA	NA	NA	NA	-1199,D05-10374
MSTRG.64137.3	D03	32842668	32860538	+	gene_id	MSTRG.64137	NA	NA	NA	NA	74590,D03-7674
MSTRG.48818.1	A12	96539290	96543764	-	gene_id	MSTRG.48818	NA	NA	NA	NA	-1632,A12-13825
MSTRG.6333.3	A02	105780990	105781492	-	gene_id	MSTRG.6333	NA	NA	NA	NA	-1677,A02-10158
MSTRG.49480.1	A12	104058473	104059778	+	gene_id	MSTRG.49480	NA	NA	NA	NA	2042,A12-16933
MSTRG.15842.1	A05	21555155	21556386	-	gene_id	MSTRG.15842	NA	NA	NA	NA	-266,A05-17197
MSTRG.102805.1	D12	68150531	68152496	-	gene_id	MSTRG.102805	NA	NA	NA	NA	-120,D12-4656
MSTRG.60323.3	D02	15007002	15015934	+	gene_id	MSTRG.60323	NA	NA	NA	NA	-4288,D02-5739
MSTRG.10666.1	A04	4940026	4940897	+	gene_id	MSTRG.10666	NA	NA	NA	NA	-324,A04-3793
MSTRG.79225.1	D07	19603717	19605622	-	gene_id	MSTRG.79225	NA	NA	NA	NA	-371,D07-8987
MSTRG.32317.1	A09	8723382	8727414	-	gene_id	MSTRG.32317	NA	NA	NA	NA	-12239,A09-10198
MSTRG.13859.1	A05	9372137	9373558	+	gene_id	MSTRG.13859	NA	NA	NA	NA	453,A05-16959
MSTRG.70856.1	D05	11756932	11758453	+	gene_id	MSTRG.70856	NA	NA	NA	NA	-4928,D05-11003
MSTRG.47776.1	A12	79210581	79214045	-	gene_id	MSTRG.47776	NA	NA	NA	NA	-1322,A12-8959
MSTRG.29369.1	A08	76654911	76655595	+	gene_id	MSTRG.29369	NA	NA	NA	NA	-23,A08-10972
MSTRG.29214.3	A08	54888785	54894237	+	gene_id	MSTRG.29214	NA	NA	NA	NA	-2129,A08-5517
MSTRG.56165.1	D01	4340060	4358321	-	gene_id	MSTRG.56165	NA	NA	NA	NA	-1857,D01-9454
MSTRG.58443.1	D01	59143682	59144522	-	gene_id	MSTRG.58443	NA	NA	NA	NA	-311,D01-1565
MSTRG.4115.2	A02	5602973	5606010	-	gene_id	MSTRG.4115	NA	NA	NA	NA	-892,A02-9269
MSTRG.36094.1	A09	84426690	84448847	+	gene_id	MSTRG.36094	NA	NA	NA	NA	-10870,A09-12656
MSTRG.74474.1	D06	9269902	9274019	-	gene_id	MSTRG.74474	NA	NA	NA	NA	-1714,D06-6988
MSTRG.72180.1	D05	22219513	22222616	-	gene_id	MSTRG.72180	NA	NA	NA	NA	-1022,D05-18110
MSTRG.93943.1	D11	7614681	7617734	-	gene_id	MSTRG.93943	NA	NA	NA	NA	-1096,D11-17268
MSTRG.19936.1	A06	912845	915493	+	gene_id	MSTRG.19936	NA	NA	NA	NA	-943,A06-9055
MSTRG.5662.2	A02	97467267	97470996	-	gene_id	MSTRG.5662	NA	NA	NA	NA	-1368,A02-9960
MSTRG.47343.1	A12	23157402	23158177	+	gene_id	MSTRG.47343	NA	NA	NA	NA	-47,A12-9109
MSTRG.58737.1	D01	61832585	61836260	-	gene_id	MSTRG.58737	NA	NA	NA	NA	-1383,D01-11664
MSTRG.44970.1	A11	112818188	112818770	-	gene_id	MSTRG.44970	NA	NA	NA	NA	-2557,A11-19116
MSTRG.61598.2	D02	59690353	59692760	+	gene_id	MSTRG.61598	NA	NA	NA	NA	606,D02-13509
MSTRG.45565.1	A11	120211667	120215495	+	gene_id	MSTRG.45565	NA	NA	NA	NA	-1248,A11-8910
MSTRG.1078.2	A01	11636715	11639811	-	gene_id	MSTRG.1078	NA	NA	NA	NA	1100,A01-5785
MSTRG.24425.2	A07	7703875	7705105	+	gene_id	MSTRG.24425	NA	NA	NA	NA	-115,A07-5773
MSTRG.19270.1	A05	110102307	110107464	-	gene_id	MSTRG.19270	NA	NA	NA	NA	-2152,A05-30011
MSTRG.15502.2	A05	19104124	19109696	+	gene_id	MSTRG.15502	NA	NA	NA	NA	-2206,A05-25693
MSTRG.76767.1	D06	65678706	65683705	+	gene_id	MSTRG.76767	NA	NA	NA	NA	-1526,D06-5715
MSTRG.49722.3	A12	105734271	105734771	+	gene_id	MSTRG.49722	NA	NA	NA	NA	-318,A12-14203
MSTRG.103231.2	D13	2090649	2094178	+	gene_id	MSTRG.103231	NA	NA	NA	NA	-1250,D13-7322
MSTRG.74944.2	D06	17845071	17848298	+	gene_id	MSTRG.74944	NA	NA	NA	NA	-960,D06-951
MSTRG.70503.1	D05	9822386	9826490	-	gene_id	MSTRG.70503	NA	NA	NA	NA	-105,D05-18704
MSTRG.63158.1	D03	1235959	1238114	-	gene_id	MSTRG.63158	NA	NA	NA	NA	-764,D03-7837
MSTRG.57080.1	D01	18365663	18368413	-	gene_id	MSTRG.57080	NA	NA	NA	NA	-692,D01-13295
MSTRG.23589.1	A07	1267282	1272277	-	gene_id	MSTRG.23589	NA	NA	NA	NA	-2945,A07-12835
MSTRG.40639.1	A10	121867727	121869844	+	gene_id	MSTRG.40639	NA	NA	NA	NA	-227,A10-11241
MSTRG.103124.3	D13	1314439	1319078	-	gene_id	MSTRG.103124	NA	NA	NA	NA	-1930,D13-10922
MSTRG.50771.4	A13	11384	15506	-	gene_id	MSTRG.50771	NA	NA	NA	NA	-1666,A13-11964
MSTRG.78956.1	D07	15208034	15220749	-	gene_id	MSTRG.78956	NA	NA	NA	NA	276,D07-13577
MSTRG.60704.1	D02	29468790	29472896	+	gene_id	MSTRG.60704	NA	NA	NA	NA	-1367,D02-2830
MSTRG.40107.1	A10	115384890	115388449	+	gene_id	MSTRG.40107	NA	NA	NA	NA	-65,A10-2581
MSTRG.89533.2	D10	5162010	5169686	+	gene_id	MSTRG.89533	NA	NA	NA	NA	-3406,D10-15408
MSTRG.65637.1	D03	55650798	55653228	+	gene_id	MSTRG.65637	NA	NA	NA	NA	-966,D03-7180
MSTRG.10352.1	A04	1469234	1470420	+	gene_id	MSTRG.10352	NA	NA	NA	NA	5,A04-4120
MSTRG.77249.1	D07	316937	322477	+	gene_id	MSTRG.77249	NA	NA	NA	NA	6794,D07-10475
MSTRG.36498.1	A10	344861	351223	-	gene_id	MSTRG.36498	NA	NA	NA	NA	-4672,A10-5040
MSTRG.36026.1	A09	83980965	83982059	-	gene_id	MSTRG.36026	NA	NA	NA	NA	145,A09-12310
MSTRG.63201.2	D03	1917925	1920028	-	gene_id	MSTRG.63201	NA	NA	NA	NA	-1712,D03-6485
MSTRG.4961.1	A02	39244877	39248447	-	gene_id	MSTRG.4961	NA	NA	NA	NA	1245,A02-5975
MSTRG.86391.2	D09	32637196	32640378	+	gene_id	MSTRG.86391	NA	NA	NA	NA	-938,D09-1335
MSTRG.53065.1	A13	91879494	91892407	+	gene_id	MSTRG.53065	NA	NA	NA	NA	6068,A13-7476
MSTRG.32661.1	A09	36267804	36270289	+	gene_id	MSTRG.32661	NA	NA	NA	NA	41,A09-12237
MSTRG.69926.1	D05	6082419	6084348	-	gene_id	MSTRG.69926	NA	NA	NA	NA	2217,D05-14002
MSTRG.41466.2	A11	4840433	4843807	+	gene_id	MSTRG.41466	NA	NA	NA	NA	-1189,A11-4214
MSTRG.35927.1	A09	83449716	83451115	+	gene_id	MSTRG.35927	NA	NA	NA	NA	-6861,A09-12043
MSTRG.85163.1	D08	66373734	66374128	+	gene_id	MSTRG.85163	NA	NA	NA	NA	-2146,D08-13328
MSTRG.96377.3	D11	46221520	46230305	-	gene_id	MSTRG.96377	NA	NA	NA	NA	-4198,D11-6370
MSTRG.94807.2	D11	13358527	13363889	+	gene_id	MSTRG.94807	NA	NA	NA	NA	-1937,D11-4384
MSTRG.82883.4	D08	39118938	39123329	-	gene_id	MSTRG.82883	NA	NA	NA	NA	-1789,D08-13638
MSTRG.73359.3	D05	52538537	52541425	-	gene_id	MSTRG.73359	NA	NA	NA	NA	-1256,D05-4322
MSTRG.84771.1	D08	64136453	64140093	+	gene_id	MSTRG.84771	NA	NA	NA	NA	-1383,D08-12498
MSTRG.64718.1	D03	45176152	45180021	+	gene_id	MSTRG.64718	NA	NA	NA	NA	-2231,D03-1668
MSTRG.19463.1	A05	112489314	112492199	-	gene_id	MSTRG.19463	NA	NA	NA	NA	-2551,A05-26310
MSTRG.73189.1	D05	50509100	50509522	+	gene_id	MSTRG.73189	NA	NA	NA	NA	4317,D05-15678
MSTRG.29683.2	A08	95250577	95253928	+	gene_id	MSTRG.29683	NA	NA	NA	NA	-1050,A08-1184
MSTRG.12458.1	A05	705520	721160	-	gene_id	MSTRG.12458	NA	NA	NA	NA	-7333,A05-17663
MSTRG.6926.2	A03	4800200	4807448	-	gene_id	MSTRG.6926	NA	NA	NA	NA	2316,A03-14653
MSTRG.89659.5	D10	6091591	6094111	+	gene_id	MSTRG.89659	NA	NA	NA	NA	-33,D10-15646
MSTRG.31675.1	A08	124834574	124836201	+	gene_id	MSTRG.31675	NA	NA	NA	NA	-1789,A08-8942
MSTRG.97309.1	D11	63066138	63068077	+	gene_id	MSTRG.97309	NA	NA	NA	NA	580,D11-18136
MSTRG.57698.1	D01	44029489	44030459	-	gene_id	MSTRG.57698	NA	NA	NA	NA	-134,D01-1180
MSTRG.45826.1	A11	124307423	124308927	+	gene_id	MSTRG.45826	NA	NA	NA	NA	-4084,A11-16431
MSTRG.96036.1	D11	29575966	29581343	+	gene_id	MSTRG.96036	NA	NA	NA	NA	-2065,D11-715
MSTRG.71515.1	D05	15904569	15910824	-	gene_id	MSTRG.71515	NA	NA	NA	NA	-2488,D05-8055
MSTRG.67354.1	D04	36541975	36544440	+	gene_id	MSTRG.67354	NA	NA	NA	NA	-1059,D04-9823
MSTRG.29523.2	A08	88811301	88817475	-	gene_id	MSTRG.29523	NA	NA	NA	NA	-2524,A08-12417
MSTRG.40011.1	A10	113787440	113818171	-	gene_id	MSTRG.40011	NA	NA	NA	NA	1032,A10-6231
MSTRG.34591.1	A09	74753248	74754953	-	gene_id	MSTRG.34591	NA	NA	NA	NA	-423,A09-8732
MSTRG.59230.2	D02	1329149	1332566	+	gene_id	MSTRG.59230	NA	NA	NA	NA	-1243,D02-7828
MSTRG.26473.2	A07	78028454	78032369	-	gene_id	MSTRG.26473	NA	NA	NA	NA	-1407,A07-13195
MSTRG.63877.1	D03	19065925	19066932	-	gene_id	MSTRG.63877	NA	NA	NA	NA	57877,D03-6649
MSTRG.35899.1	A09	83266325	83269056	-	gene_id	MSTRG.35899	NA	NA	NA	NA	-887,A09-13513
MSTRG.31671.1	A08	124805142	124808044	-	gene_id	MSTRG.31671	NA	NA	NA	NA	-1021,A08-12569
MSTRG.61606.5	D02	59831089	59835965	-	gene_id	MSTRG.61606	NA	NA	NA	NA	-1926,D02-11308
MSTRG.68176.1	D04	53025746	53029340	+	gene_id	MSTRG.68176	NA	NA	NA	NA	-1363,D04-3772
MSTRG.106241.2	D13	60607737	60610615	+	gene_id	MSTRG.106241	NA	NA	NA	NA	-914,D13-7265
MSTRG.95330.1	D11	18204208	18207765	-	gene_id	MSTRG.95330	NA	NA	NA	NA	-1542,D11-3132
MSTRG.28917.3	A08	23286428	23287218	-	gene_id	MSTRG.28917	NA	NA	NA	NA	10753,A08-11583
MSTRG.10237.1	A04	267823	268480	-	gene_id	MSTRG.10237	NA	NA	NA	NA	-353,A04-463
MSTRG.67822.1	D04	47966303	47967772	-	gene_id	MSTRG.67822	NA	NA	NA	NA	60947,D04-10348
MSTRG.57725.1	D01	45326916	45327695	+	gene_id	MSTRG.57725	NA	NA	NA	NA	-1475,D01-2191
MSTRG.96532.2	D11	51307941	51310237	-	gene_id	MSTRG.96532	NA	NA	NA	NA	-212,D11-9072
MSTRG.90831.2	D10	25936768	25939596	-	gene_id	MSTRG.90831	NA	NA	NA	NA	916,D10-2351
MSTRG.47052.1	A12	11444972	11450079	+	gene_id	MSTRG.47052	NA	NA	NA	NA	-995,A12-1416
MSTRG.34683.2	A09	75393971	75395967	+	gene_id	MSTRG.34683	NA	NA	NA	NA	-102,A09-6971
MSTRG.105162.1	D13	49262568	49265640	+	gene_id	MSTRG.105162	NA	NA	NA	NA	-958,D13-2842
MSTRG.23495.1	A07	544340	548353	-	gene_id	MSTRG.23495	NA	NA	NA	NA	-1706,A07-10327
MSTRG.94936.1	D11	14353376	14358287	+	gene_id	MSTRG.94936	NA	NA	NA	NA	-1771,D11-8630
MSTRG.89511.5	D10	4976773	4987747	+	gene_id	MSTRG.89511	NA	NA	NA	NA	-5431,D10-4457
MSTRG.42963.1	A11	16820517	16825214	+	gene_id	MSTRG.42963	NA	NA	NA	NA	-1848,A11-1696
MSTRG.105733.1	D13	56985633	56990056	+	gene_id	MSTRG.105733	NA	NA	NA	NA	-1806,D13-6094
MSTRG.50989.2	A13	2009026	2011504	-	gene_id	MSTRG.50989	NA	NA	NA	NA	-670,A13-11217
MSTRG.87291.1	D09	41508924	41511772	+	gene_id	MSTRG.87291	NA	NA	NA	NA	-673,D09-3141
MSTRG.103404.1	D13	3411775	3415929	+	gene_id	MSTRG.103404	NA	NA	NA	NA	-1669,D13-14010
MSTRG.59625.4	D02	5037285	5038008	+	gene_id	MSTRG.59625	NA	NA	NA	NA	21,D02-11074
MSTRG.29993.1	A08	105754329	105757157	+	gene_id	MSTRG.29993	NA	NA	NA	NA	-844,A08-6070
MSTRG.14864.3	A05	15026817	15032056	+	gene_id	MSTRG.14864	NA	NA	NA	NA	-2132,A05-7994
MSTRG.82429.1	D08	18687731	18688906	+	gene_id	MSTRG.82429	NA	NA	NA	NA	18102,D08-13010
MSTRG.10516.1	A04	3752099	3754714	-	gene_id	MSTRG.10516	NA	NA	NA	NA	-6092,A04-4539
MSTRG.58856.1	D01	62608303	62610853	-	gene_id	MSTRG.58856	NA	NA	NA	NA	264,D01-3952
MSTRG.89431.4	D10	4413934	4414965	+	gene_id	MSTRG.89431	NA	NA	NA	NA	110,D10-9798
MSTRG.28537.1	A08	9389361	9391205	+	gene_id	MSTRG.28537	NA	NA	NA	NA	13,A08-5893
MSTRG.64034.1	D03	24193061	24201296	+	gene_id	MSTRG.64034	NA	NA	NA	NA	3668,D03-7558
MSTRG.62919.2	D03	61146	62851	+	gene_id	MSTRG.62919	NA	NA	NA	NA	-1717,D03-577
MSTRG.95718.2	D11	22619673	22620532	-	gene_id	MSTRG.95718	NA	NA	NA	NA	-915,D11-11999
MSTRG.97955.3	D11	71500522	71503721	-	gene_id	MSTRG.97955	NA	NA	NA	NA	-967,D11-12256
MSTRG.68587.1	D04	56600398	56608787	+	gene_id	MSTRG.68587	NA	NA	NA	NA	-3678,D04-8974
MSTRG.53079.1	A13	92126562	92132988	-	gene_id	MSTRG.53079	NA	NA	NA	NA	-2805,A13-2186
MSTRG.18516.2	A05	87572510	87574546	+	gene_id	MSTRG.18516	NA	NA	NA	NA	259,A05-25297
MSTRG.81074.1	D08	156974	162315	-	gene_id	MSTRG.81074	NA	NA	NA	NA	1854,D08-7792
MSTRG.104432.1	D13	26006814	26010218	+	gene_id	MSTRG.104432	NA	NA	NA	NA	-460,D13-14240
MSTRG.11770.2	A04	79872595	79874368	-	gene_id	MSTRG.11770	NA	NA	NA	NA	-121,A04-7516
MSTRG.5538.1	A02	92436014	92439068	-	gene_id	MSTRG.5538	NA	NA	NA	NA	-1229,A02-6711
MSTRG.71261.3	D05	14134176	14137445	-	gene_id	MSTRG.71261	NA	NA	NA	NA	-1043,D05-15386
MSTRG.59006.2	D01	63479965	63486238	+	gene_id	MSTRG.59006	NA	NA	NA	NA	-2617,D01-7123
MSTRG.1081.2	A01	11646055	11647476	+	gene_id	MSTRG.1081	NA	NA	NA	NA	-306,A01-7096
MSTRG.32262.2	A09	7061219	7065665	-	gene_id	MSTRG.32262	NA	NA	NA	NA	-1853,A09-16359
MSTRG.79350.1	D07	21450972	21452709	-	gene_id	MSTRG.79350	NA	NA	NA	NA	-7018,D07-13057
MSTRG.97904.1	D11	71198002	71198706	+	gene_id	MSTRG.97904	NA	NA	NA	NA	-94,D11-13541
MSTRG.98685.2	D12	4934896	4941189	-	gene_id	MSTRG.98685	NA	NA	NA	NA	-2875,D12-6682
MSTRG.30640.1	A08	116446039	116449105	-	gene_id	MSTRG.30640	NA	NA	NA	NA	-695,A08-15113
MSTRG.93052.1	D11	1931621	1934316	+	gene_id	MSTRG.93052	NA	NA	NA	NA	-861,D11-18357
MSTRG.22190.1	A06	108967060	108974718	+	gene_id	MSTRG.22190	NA	NA	NA	NA	-3008,A06-1850
MSTRG.12716.2	A05	2397030	2399448	+	gene_id	MSTRG.12716	NA	NA	NA	NA	408,A05-24232
MSTRG.17254.3	A05	34151957	34155936	+	gene_id	MSTRG.17254	NA	NA	NA	NA	-1230,A05-967
MSTRG.39505.1	A10	104198515	104199205	-	gene_id	MSTRG.39505	NA	NA	NA	NA	-239032,A10-15621
MSTRG.4132.2	A02	5778351	5783359	+	gene_id	MSTRG.4132	NA	NA	NA	NA	-2051,A02-8174
MSTRG.17755.1	A05	42336178	42336650	+	gene_id	MSTRG.17755	NA	NA	NA	NA	471,A05-5572
MSTRG.50609.1	A12	111071124	111079102	-	gene_id	MSTRG.50609	NA	NA	NA	NA	-3514,A12-17634
MSTRG.103760.2	D13	7446296	7448627	+	gene_id	MSTRG.103760	NA	NA	NA	NA	-1596,D13-10469
MSTRG.95012.2	D11	15006145	15008602	-	gene_id	MSTRG.95012	NA	NA	NA	NA	1283,D11-14213
MSTRG.27601.1	A08	387993	390020	+	gene_id	MSTRG.27601	NA	NA	NA	NA	-474,A08-7149
MSTRG.60615.2	D02	25278851	25282897	+	gene_id	MSTRG.60615	NA	NA	NA	NA	1583,D02-5809
MSTRG.77075.1	D06	68237188	68242005	+	gene_id	MSTRG.77075	NA	NA	NA	NA	-1724,D06-14155
MSTRG.104248.2	D13	18515928	18518414	-	gene_id	MSTRG.104248	NA	NA	NA	NA	-897,D13-7145
MSTRG.80244.1	D07	48726998	48918287	-	gene_id	MSTRG.80244	NA	NA	NA	NA	-95241,D07-8797
MSTRG.21186.12	A06	24613459	24614790	+	gene_id	MSTRG.21186	NA	NA	NA	NA	-2408,A06-9624
MSTRG.20142.1	A06	2682784	2685493	-	gene_id	MSTRG.20142	NA	NA	NA	NA	-1977,A06-7521
MSTRG.90336.1	D10	14605480	14613172	-	gene_id	MSTRG.90336	NA	NA	NA	NA	-75003,D10-951
MSTRG.80390.1	D07	51786532	51792047	-	gene_id	MSTRG.80390	NA	NA	NA	NA	-2288,D07-15493
MSTRG.59514.1	D02	4192702	4243911	-	gene_id	MSTRG.59514	NA	NA	NA	NA	22302,D02-8598
MSTRG.44371.1	A11	69015522	69019446	+	gene_id	MSTRG.44371	NA	NA	NA	NA	-1375,A11-13971
MSTRG.31741.1	A08	125181461	125185154	-	gene_id	MSTRG.31741	NA	NA	NA	NA	6486,A08-7050
MSTRG.73201.1	D05	50312245	50312773	-	gene_id	MSTRG.73201	NA	NA	NA	NA	4443,D05-15169
MSTRG.71033.3	D05	12753715	12758337	+	gene_id	MSTRG.71033	NA	NA	NA	NA	752,D05-14752
MSTRG.41517.3	A11	5216830	5219371	-	gene_id	MSTRG.41517	NA	NA	NA	NA	-2876,A11-20686
MSTRG.74153.2	D06	5550484	5553037	+	gene_id	MSTRG.74153	NA	NA	NA	NA	-866,D06-3924
MSTRG.104692.2	D13	37963160	37964737	+	gene_id	MSTRG.104692	NA	NA	NA	NA	-2002,D13-11872
MSTRG.46565.1	A12	3160488	3165958	-	gene_id	MSTRG.46565	NA	NA	NA	NA	-2866,A12-12306
MSTRG.41886.1	A11	7306246	7307506	-	gene_id	MSTRG.41886	NA	NA	NA	NA	149,A11-19413
MSTRG.1995.2	A01	45321342	45324225	-	gene_id	MSTRG.1995	NA	NA	NA	NA	1550,A01-3521
MSTRG.2515.1	A01	98640625	98645785	+	gene_id	MSTRG.2515	NA	NA	NA	NA	-1809,A01-7024
MSTRG.106799.1	D13	64445593	64449200	-	gene_id	MSTRG.106799	NA	NA	NA	NA	-1090,D13-12458
MSTRG.14535.1	A05	13247368	13252414	-	gene_id	MSTRG.14535	NA	NA	NA	NA	-1699,A05-20969
MSTRG.52078.1	A13	37374268	37379299	+	gene_id	MSTRG.52078	NA	NA	NA	NA	-1960,A13-4326
MSTRG.42638.1	A11	13648129	13648508	-	gene_id	MSTRG.42638	NA	NA	NA	NA	-4888,A11-14852
MSTRG.96949.1	D11	59584377	59584751	+	gene_id	MSTRG.96949	NA	NA	NA	NA	3102,D11-4194
MSTRG.12674.1	A05	2152466	2172044	-	gene_id	MSTRG.12674	NA	NA	NA	NA	-2263,A05-22200
MSTRG.49544.1	A12	104429622	104433990	-	gene_id	MSTRG.49544	NA	NA	NA	NA	-2966,A12-16347
MSTRG.43348.1	A11	21726071	21726661	+	gene_id	MSTRG.43348	NA	NA	NA	NA	-604,A11-20763
MSTRG.33309.1	A09	61156403	61160091	+	gene_id	MSTRG.33309	NA	NA	NA	NA	-1289,A09-12515
MSTRG.106803.1	D13	64485118	64486025	+	gene_id	MSTRG.106803	NA	NA	NA	NA	-5150,D13-7162
MSTRG.80193.1	D07	46979378	46985008	+	gene_id	MSTRG.80193	NA	NA	NA	NA	-2034,D07-2264
MSTRG.78794.1	D07	13473415	13475807	+	gene_id	MSTRG.78794	NA	NA	NA	NA	-543,D07-9395
MSTRG.1644.1	A01	22903242	22905032	-	gene_id	MSTRG.1644	NA	NA	NA	NA	-442,A01-11415
MSTRG.100431.1	D12	48505053	48507046	+	gene_id	MSTRG.100431	NA	NA	NA	NA	18235,D12-11986
MSTRG.39114.1	A10	85487786	85489608	-	gene_id	MSTRG.39114	NA	NA	NA	NA	-2036,A10-12846
MSTRG.3982.1	A02	3797215	3800723	+	gene_id	MSTRG.3982	NA	NA	NA	NA	-2161,A02-4758
MSTRG.31531.4	A08	123876618	123879811	+	gene_id	MSTRG.31531	NA	NA	NA	NA	-2274,A08-4079
MSTRG.83913.1	D08	56030455	56033226	+	gene_id	MSTRG.83913	NA	NA	NA	NA	-6309,D08-11678
MSTRG.66304.1	D04	6204323	6209627	+	gene_id	MSTRG.66304	NA	NA	NA	NA	-2093,D04-5740
MSTRG.50598.1	A12	111096855	111097581	+	gene_id	MSTRG.50598	NA	NA	NA	NA	-42,A12-15725
MSTRG.83065.1	D08	43796626	43798062	+	gene_id	MSTRG.83065	NA	NA	NA	NA	-287,D08-9818
MSTRG.25216.1	A07	18814958	18818537	-	gene_id	MSTRG.25216	NA	NA	NA	NA	956,A07-2894
MSTRG.19216.1	A05	109129453	109134841	-	gene_id	MSTRG.19216	NA	NA	NA	NA	-2124,A05-25801
MSTRG.26388.2	A07	59472177	59478765	-	gene_id	MSTRG.26388	NA	NA	NA	NA	-2737,A07-10725
MSTRG.8915.1	A03	101240660	101248891	-	gene_id	MSTRG.8915	NA	NA	NA	NA	10378,A03-15229
MSTRG.50465.1	A12	110222490	110224720	+	gene_id	MSTRG.50465	NA	NA	NA	NA	59,A12-12953
MSTRG.77567.1	D07	2427260	2434011	+	gene_id	MSTRG.77567	NA	NA	NA	NA	-2724,D07-4888
MSTRG.51118.1	A13	3244819	3249983	+	gene_id	MSTRG.51118	NA	NA	NA	NA	-2069,A13-1021
MSTRG.17365.1	A05	35415463	35416836	-	gene_id	MSTRG.17365	NA	NA	NA	NA	-154,A05-15268
MSTRG.101799.1	D12	61837470	61841768	+	gene_id	MSTRG.101799	NA	NA	NA	NA	-740,D12-10799
MSTRG.45845.1	A11	124443984	124446456	-	gene_id	MSTRG.45845	NA	NA	NA	NA	-875,A11-16566
MSTRG.37172.4	A10	4455427	4476737	-	gene_id	MSTRG.37172	NA	NA	NA	NA	258,A10-10921
MSTRG.99153.1	D12	12359428	12373848	-	gene_id	MSTRG.99153	NA	NA	NA	NA	-6275,D12-14983
MSTRG.29244.2	A08	61730138	61735294	-	gene_id	MSTRG.29244	NA	NA	NA	NA	-2165,A08-13817
MSTRG.85570.1	D09	6513645	6516047	-	gene_id	MSTRG.85570	NA	NA	NA	NA	751,D09-4054
MSTRG.94986.1	D11	14714306	14717190	+	gene_id	MSTRG.94986	NA	NA	NA	NA	-5174,D11-18580
MSTRG.51769.1	A13	14682431	14685380	-	gene_id	MSTRG.51769	NA	NA	NA	NA	-1010,A13-14714
MSTRG.66176.1	D04	5064689	5069914	-	gene_id	MSTRG.66176	NA	NA	NA	NA	-2279,D04-3958
MSTRG.84147.1	D08	59000637	59008507	-	gene_id	MSTRG.84147	NA	NA	NA	NA	-1309,D08-11596
MSTRG.81979.1	D08	7495285	7497821	-	gene_id	MSTRG.81979	NA	NA	NA	NA	731,D08-217
MSTRG.79463.1	D07	23265959	23266610	+	gene_id	MSTRG.79463	NA	NA	NA	NA	378,D07-2345
MSTRG.24524.1	A07	8817774	8821225	+	gene_id	MSTRG.24524	NA	NA	NA	NA	-6645,A07-1428
MSTRG.16532.2	A05	26418780	26422206	-	gene_id	MSTRG.16532	NA	NA	NA	NA	-1186,A05-25236
MSTRG.73662.3	D06	788390	792910	+	gene_id	MSTRG.73662	NA	NA	NA	NA	-3231,D06-1233
MSTRG.65358.1	D03	52835916	52836871	+	gene_id	MSTRG.65358	NA	NA	NA	NA	4735,D03-8473
MSTRG.37316.1	A10	5616859	5620531	+	gene_id	MSTRG.37316	NA	NA	NA	NA	-1405,A10-8675
MSTRG.33297.1	A09	61081641	61081870	-	gene_id	MSTRG.33297	NA	NA	NA	NA	7429,A09-7458
MSTRG.9939.1	A03	114900470	114910723	-	gene_id	MSTRG.9939	NA	NA	NA	NA	-4238,A03-9326
MSTRG.51693.3	A13	13461775	13467582	-	gene_id	MSTRG.51693	NA	NA	NA	NA	-3237,A13-14351
MSTRG.57380.1	D01	27899250	27899581	+	gene_id	MSTRG.57380	NA	NA	NA	NA	147,D01-9622
MSTRG.6034.1	A02	103571665	103572610	-	gene_id	MSTRG.6034	NA	NA	NA	NA	-86,A02-10139
MSTRG.21147.11	A06	21407530	21414312	+	gene_id	MSTRG.21147	NA	NA	NA	NA	2231,A06-9126
MSTRG.7146.3	A03	7558760	7572514	-	gene_id	MSTRG.7146	NA	NA	NA	NA	1166,A03-9727
MSTRG.51709.1	A13	13724201	13726476	+	gene_id	MSTRG.51709	NA	NA	NA	NA	-784,A13-11781
MSTRG.17919.1	A05	47448018	47449949	+	gene_id	MSTRG.17919	NA	NA	NA	NA	1366,A05-29499
MSTRG.81895.1	D08	6448764	6450764	-	gene_id	MSTRG.81895	NA	NA	NA	NA	-1286,D08-12443
MSTRG.87315.1	D09	41685187	41691582	-	gene_id	MSTRG.87315	NA	NA	NA	NA	-1718,D09-4953
MSTRG.102197.1	D12	64518516	64521853	-	gene_id	MSTRG.102197	NA	NA	NA	NA	-1135,D12-17368
MSTRG.82513.3	D08	23306259	23310095	-	gene_id	MSTRG.82513	NA	NA	NA	NA	1059,D08-6503
MSTRG.106207.2	D13	60356112	60359842	+	gene_id	MSTRG.106207	NA	NA	NA	NA	-1264,D13-3730
MSTRG.39143.3	A10	86017746	86023012	-	gene_id	MSTRG.39143	NA	NA	NA	NA	-2070,A10-12736
MSTRG.13357.1	A05	6394385	6399376	-	gene_id	MSTRG.13357	NA	NA	NA	NA	-1886,A05-24902
MSTRG.2518.1	A01	98907752	98909837	-	gene_id	MSTRG.2518	NA	NA	NA	NA	39,A01-10441
MSTRG.68627.3	D04	56775868	56778930	-	gene_id	MSTRG.68627	NA	NA	NA	NA	-1263,D04-3866
MSTRG.23990.2	A07	3971838	3972545	-	gene_id	MSTRG.23990	NA	NA	NA	NA	-335,A07-15776
MSTRG.98151.1	D12	417725	420587	-	gene_id	MSTRG.98151	NA	NA	NA	NA	-258,D12-16901
MSTRG.41526.1	A11	5277901	5280612	+	gene_id	MSTRG.41526	NA	NA	NA	NA	-721,A11-14100
MSTRG.15729.2	A05	20827113	20830185	+	gene_id	MSTRG.15729	NA	NA	NA	NA	-1013,A05-28625
MSTRG.18595.1	A05	89533644	89534580	-	gene_id	MSTRG.18595	NA	NA	NA	NA	-1684,A05-29980
MSTRG.85766.1	D09	11150955	11154442	-	gene_id	MSTRG.85766	NA	NA	NA	NA	-954,D09-8046
MSTRG.8070.1	A03	49880394	49886643	+	gene_id	MSTRG.8070	NA	NA	NA	NA	-2170,A03-3174
MSTRG.50803.1	A13	610259	613510	+	gene_id	MSTRG.50803	NA	NA	NA	NA	-1361,A13-8924
MSTRG.24132.1	A07	5189664	5192042	+	gene_id	MSTRG.24132	NA	NA	NA	NA	-1014,A07-12855
MSTRG.18515.1	A05	87320135	87322280	-	gene_id	MSTRG.18515	NA	NA	NA	NA	-239,A05-15971
MSTRG.8671.1	A03	92641275	92646353	+	gene_id	MSTRG.8671	NA	NA	NA	NA	-1970,A03-11588
MSTRG.57601.1	D01	41670768	41672646	+	gene_id	MSTRG.57601	NA	NA	NA	NA	-92,D01-6704
MSTRG.34246.1	A09	72068320	72075492	+	gene_id	MSTRG.34246	NA	NA	NA	NA	-3192,A09-8780
MSTRG.57520.1	D01	37489041	37492311	+	gene_id	MSTRG.57520	NA	NA	NA	NA	-943,D01-520
MSTRG.26460.3	A07	77584131	77587652	+	gene_id	MSTRG.26460	NA	NA	NA	NA	-1178,A07-6695
MSTRG.60713.1	D02	29712641	29718065	-	gene_id	MSTRG.60713	NA	NA	NA	NA	-2350,D02-10663
MSTRG.35728.1	A09	82099739	82109970	+	gene_id	MSTRG.35728	NA	NA	NA	NA	-4340,A09-472
MSTRG.28754.1	A08	14835467	14836922	-	gene_id	MSTRG.28754	NA	NA	NA	NA	47344,A08-573
MSTRG.47792.1	A12	79310635	79314113	+	gene_id	MSTRG.47792	NA	NA	NA	NA	3103,A12-11667
MSTRG.69590.1	D05	4353554	4360411	-	gene_id	MSTRG.69590	NA	NA	NA	NA	-2825,D05-13720
MSTRG.32503.1	A09	15117740	15123391	-	gene_id	MSTRG.32503	NA	NA	NA	NA	-2321,A09-14272
MSTRG.14127.1	A05	10883935	10885012	+	gene_id	MSTRG.14127	NA	NA	NA	NA	-1281,A05-22582
MSTRG.3909.1	A02	3060065	3066820	+	gene_id	MSTRG.3909	NA	NA	NA	NA	61526,A02-1920
MSTRG.17486.2	A05	37027581	37030746	+	gene_id	MSTRG.17486	NA	NA	NA	NA	-1082,A05-25032
MSTRG.27169.2	A07	94744243	94747585	+	gene_id	MSTRG.27169	NA	NA	NA	NA	-1172,A07-15966
MSTRG.67548.1	D04	42499706	42500431	+	gene_id	MSTRG.67548	NA	NA	NA	NA	-2505,D04-8658
MSTRG.21688.1	A06	49018230	49020939	+	gene_id	MSTRG.21688	NA	NA	NA	NA	-1324,A06-9491
MSTRG.21527.1	A06	38388480	38391574	+	gene_id	MSTRG.21527	NA	NA	NA	NA	1106,A06-9075
MSTRG.62182.1	D02	67412261	67413432	-	gene_id	MSTRG.62182	NA	NA	NA	NA	-14122,D02-11134
MSTRG.81377.1	D08	2176697	2178310	-	gene_id	MSTRG.81377	NA	NA	NA	NA	22025,D08-9970
MSTRG.100878.1	D12	53644219	53646945	-	gene_id	MSTRG.100878	NA	NA	NA	NA	-868,D12-16997
MSTRG.52985.1	A13	89862374	89870376	+	gene_id	MSTRG.52985	NA	NA	NA	NA	-3324,A13-197
MSTRG.52663.1	A13	72668605	72671572	+	gene_id	MSTRG.52663	NA	NA	NA	NA	-888,A13-5034
MSTRG.104184.1	D13	15884880	15890402	+	gene_id	MSTRG.104184	NA	NA	NA	NA	-2210,D13-4627
MSTRG.16530.1	A05	26445118	26448340	+	gene_id	MSTRG.16530	NA	NA	NA	NA	-965,A05-5967
MSTRG.40161.2	A10	115919609	115923224	-	gene_id	MSTRG.40161	NA	NA	NA	NA	-1139,A10-12515
MSTRG.100238.2	D12	46241597	46244362	-	gene_id	MSTRG.100238	NA	NA	NA	NA	-491,D12-18015
MSTRG.29591.1	A08	93354765	93355424	+	gene_id	MSTRG.29591	NA	NA	NA	NA	-4354,A08-969
MSTRG.16653.2	A05	27402360	27405050	-	gene_id	MSTRG.16653	NA	NA	NA	NA	-536,A05-27047
MSTRG.57527.1	D01	37912479	37916751	-	gene_id	MSTRG.57527	NA	NA	NA	NA	-1791,D01-5628
MSTRG.92682.11	D11	9299	22196	+	gene_id	MSTRG.92682	NA	NA	NA	NA	-3947,D11-18884
MSTRG.6622.1	A03	1969716	1972052	+	gene_id	MSTRG.6622	NA	NA	NA	NA	686,A03-7805
MSTRG.87033.2	D09	39373940	39380532	-	gene_id	MSTRG.87033	NA	NA	NA	NA	-2731,D09-10965
MSTRG.106059.1	D13	59432675	59437133	-	gene_id	MSTRG.106059	NA	NA	NA	NA	-1909,D13-4564
MSTRG.21714.2	A06	51348520	51363657	+	gene_id	MSTRG.21714	NA	NA	NA	NA	-7102,A06-4855
MSTRG.6743.5	A03	3453339	3455152	+	gene_id	MSTRG.6743	NA	NA	NA	NA	388,A03-11642
MSTRG.103306.1	D13	2584820	2590159	+	gene_id	MSTRG.103306	NA	NA	NA	NA	-2242,D13-12580
MSTRG.53836.1	A13	105184796	105194215	+	gene_id	MSTRG.53836	NA	NA	NA	NA	-4101,A13-3848
MSTRG.51216.1	A13	3961520	3964760	+	gene_id	MSTRG.51216	NA	NA	NA	NA	-681,A13-11764
MSTRG.89211.3	D10	2997160	3001154	-	gene_id	MSTRG.89211	NA	NA	NA	NA	-2271,D10-13169
MSTRG.75028.1	D06	19271575	19278119	+	gene_id	MSTRG.75028	NA	NA	NA	NA	-2533,D06-860
MSTRG.6082.1	A02	104311060	104314561	+	gene_id	MSTRG.6082	NA	NA	NA	NA	-1255,A02-7571
MSTRG.65292.1	D03	52170589	52190839	+	gene_id	MSTRG.65292	NA	NA	NA	NA	-9522,D03-1526
MSTRG.17364.1	A05	35415442	35416831	+	gene_id	MSTRG.17364	NA	NA	NA	NA	167,A05-15268
MSTRG.18763.1	A05	102137676	102139056	+	gene_id	MSTRG.18763	NA	NA	NA	NA	121,A05-13164
MSTRG.12902.1	A05	3276807	3280599	-	gene_id	MSTRG.12902	NA	NA	NA	NA	-1188,A05-25349
MSTRG.60188.1	D02	12218381	12219208	+	gene_id	MSTRG.60188	NA	NA	NA	NA	-6090,D02-12323
MSTRG.50540.1	A12	110675747	110678924	-	gene_id	MSTRG.50540	NA	NA	NA	NA	1029,A12-14857
MSTRG.10030.1	A03	115472056	115476565	+	gene_id	MSTRG.10030	NA	NA	NA	NA	1444,A03-6527
MSTRG.33432.1	A09	62586743	62588535	+	gene_id	MSTRG.33432	NA	NA	NA	NA	273,A09-13562
MSTRG.101988.4	D12	63130421	63131823	-	gene_id	MSTRG.101988	NA	NA	NA	NA	2328,D12-18760
MSTRG.72533.1	D05	34493991	34496571	+	gene_id	MSTRG.72533	NA	NA	NA	NA	937,D05-9576
MSTRG.57432.3	D01	28894134	28895008	-	gene_id	MSTRG.57432	NA	NA	NA	NA	-93,D01-2364
MSTRG.10612.3	A04	5807986	5810241	+	gene_id	MSTRG.10612	NA	NA	NA	NA	-325,A04-964
MSTRG.92617.4	D10	67677375	67678055	+	gene_id	MSTRG.92617	NA	NA	NA	NA	-441,D10-14382
MSTRG.22893.3	A06	124663803	124668669	-	gene_id	MSTRG.22893	NA	NA	NA	NA	-2106,A06-8635
MSTRG.92303.1	D10	64124504	64126203	+	gene_id	MSTRG.92303	NA	NA	NA	NA	-99,D10-14921
MSTRG.91147.2	D10	36386792	36394470	+	gene_id	MSTRG.91147	NA	NA	NA	NA	-3137,D10-4286
MSTRG.12415.8	A05	486489	488438	+	gene_id	MSTRG.12415	NA	NA	NA	NA	-2221,A05-10753
MSTRG.27896.2	A08	2391834	2395863	-	gene_id	MSTRG.27896	NA	NA	NA	NA	-1543,A08-7285
MSTRG.83458.4	D08	50396958	50406314	-	gene_id	MSTRG.83458	NA	NA	NA	NA	4259,D08-7172
MSTRG.34608.2	A09	74826380	74834352	-	gene_id	MSTRG.34608	NA	NA	NA	NA	782,A09-15063
MSTRG.56791.3	D01	13558034	13570524	+	gene_id	MSTRG.56791	NA	NA	NA	NA	-5289,D01-6628
MSTRG.23417.1	A07	71302	74139	-	gene_id	MSTRG.23417	NA	NA	NA	NA	-965,A07-13360
MSTRG.75084.1	D06	20002539	20009093	-	gene_id	MSTRG.75084	NA	NA	NA	NA	-3042,D06-2422
MSTRG.45794.2	A11	123868770	123871850	-	gene_id	MSTRG.45794	NA	NA	NA	NA	1628,A11-1627
MSTRG.11011.1	A04	21384022	21389537	-	gene_id	MSTRG.11011	NA	NA	NA	NA	-2069,A04-7200
MSTRG.101140.2	D12	56191055	56192473	+	gene_id	MSTRG.101140	NA	NA	NA	NA	-3393,D12-12905
MSTRG.64815.1	D03	46707672	46711086	+	gene_id	MSTRG.64815	NA	NA	NA	NA	-1195,D03-5106
MSTRG.75317.1	D06	25141637	25142376	-	gene_id	MSTRG.75317	NA	NA	NA	NA	-43,D06-7878
MSTRG.9264.1	A03	108326776	108332223	-	gene_id	MSTRG.9264	NA	NA	NA	NA	1926,A03-5395
MSTRG.94550.2	D11	11510703	11518426	+	gene_id	MSTRG.94550	NA	NA	NA	NA	7339,D11-11652
MSTRG.50456.1	A12	110077797	110085759	-	gene_id	MSTRG.50456	NA	NA	NA	NA	-305,A12-14578
MSTRG.28773.1	A08	15823079	15828812	-	gene_id	MSTRG.28773	NA	NA	NA	NA	-2393,A08-11403
MSTRG.82509.1	D08	23146496	23149693	+	gene_id	MSTRG.82509	NA	NA	NA	NA	-890,D08-8580
MSTRG.99914.2	D12	37013916	37016156	-	gene_id	MSTRG.99914	NA	NA	NA	NA	-733,D12-16040
MSTRG.78782.1	D07	13407069	13410342	-	gene_id	MSTRG.78782	NA	NA	NA	NA	-1351,D07-7870
MSTRG.40370.2	A10	118830983	118832702	-	gene_id	MSTRG.40370	NA	NA	NA	NA	376,A10-8326
MSTRG.86674.2	D09	35852949	35855020	+	gene_id	MSTRG.86674	NA	NA	NA	NA	230,D09-11964
MSTRG.81513.1	D08	2979572	2981819	-	gene_id	MSTRG.81513	NA	NA	NA	NA	634,D08-14992
MSTRG.65562.1	D03	55036886	55038147	-	gene_id	MSTRG.65562	NA	NA	NA	NA	106,D03-2912
MSTRG.26178.6	A07	47463609	47469518	+	gene_id	MSTRG.26178	NA	NA	NA	NA	-8499,A07-4472
MSTRG.101290.2	D12	57611012	57622043	+	gene_id	MSTRG.101290	NA	NA	NA	NA	-5956,D12-10729
MSTRG.17675.1	A05	40335460	40342390	+	gene_id	MSTRG.17675	NA	NA	NA	NA	-247,A05-23031
MSTRG.17824.2	A05	43925010	43931569	-	gene_id	MSTRG.17824	NA	NA	NA	NA	-2760,A05-18218
MSTRG.99123.1	D12	12099483	12101879	-	gene_id	MSTRG.99123	NA	NA	NA	NA	-811,D12-12575
MSTRG.86924.1	D09	38396284	38398653	+	gene_id	MSTRG.86924	NA	NA	NA	NA	-2940,D09-3137
MSTRG.71839.1	D05	18875918	18881040	+	gene_id	MSTRG.71839	NA	NA	NA	NA	-2085,D05-13055
MSTRG.5497.2	A02	86303696	86321891	+	gene_id	MSTRG.5497	NA	NA	NA	NA	-8681,A02-1634
MSTRG.71517.1	D05	15939881	15949310	-	gene_id	MSTRG.71517	NA	NA	NA	NA	-4389,D05-20029
MSTRG.101466.1	D12	59141867	59156163	-	gene_id	MSTRG.101466	NA	NA	NA	NA	12121,D12-1438
MSTRG.71421.2	D05	15241252	15250662	-	gene_id	MSTRG.71421	NA	NA	NA	NA	-4218,D05-7133
MSTRG.49277.2	A12	101980992	101985395	+	gene_id	MSTRG.49277	NA	NA	NA	NA	-1010,A12-1780
MSTRG.14497.9	A05	13036762	13039697	+	gene_id	MSTRG.14497	NA	NA	NA	NA	878,A05-28910
MSTRG.76686.2	D06	64777241	64781558	-	gene_id	MSTRG.76686	NA	NA	NA	NA	-1705,D06-11803
MSTRG.28318.1	A08	6229292	6229601	+	gene_id	MSTRG.28318	NA	NA	NA	NA	-25088,A08-2875
MSTRG.103975.15	D13	10369564	10371345	+	gene_id	MSTRG.103975	NA	NA	NA	NA	-2935,D13-4547
MSTRG.103451.3	D13	3725965	3731929	-	gene_id	MSTRG.103451	NA	NA	NA	NA	-2554,D13-12824
MSTRG.36010.1	A09	83839675	83840995	-	gene_id	MSTRG.36010	NA	NA	NA	NA	2577,A09-6539
MSTRG.25133.1	A07	17356215	17359357	-	gene_id	MSTRG.25133	NA	NA	NA	NA	1125,A07-15625
MSTRG.76578.2	D06	63529448	63532704	+	gene_id	MSTRG.76578	NA	NA	NA	NA	-1117,D06-8579
MSTRG.39740.1	A10	108956599	108957984	+	gene_id	MSTRG.39740	NA	NA	NA	NA	28,A10-13492
MSTRG.8724.1	A03	93466869	93478239	+	gene_id	MSTRG.8724	NA	NA	NA	NA	-5015,A03-6173
MSTRG.100099.1	D12	44216830	44224552	-	gene_id	MSTRG.100099	NA	NA	NA	NA	-3336,D12-15003
MSTRG.59278.5	D02	1691824	1695102	-	gene_id	MSTRG.59278	NA	NA	NA	NA	7321,D02-11638
MSTRG.41381.1	A11	4233555	4236226	-	gene_id	MSTRG.41381	NA	NA	NA	NA	72,A11-2197
MSTRG.97344.1	D11	63658968	63668600	+	gene_id	MSTRG.97344	NA	NA	NA	NA	-10868,D11-19900
MSTRG.6496.1	A03	791081	791890	+	gene_id	MSTRG.6496	NA	NA	NA	NA	-2977,A03-5269
MSTRG.54924.1	Contig1164	520	14427	-	gene_id	MSTRG.54924	NA	NA	NA	NA
MSTRG.31521.1	A08	123700717	123703834	+	gene_id	MSTRG.31521	NA	NA	NA	NA	-1799,A08-11889
MSTRG.53903.1	A13	105706936	105708187	-	gene_id	MSTRG.53903	NA	NA	NA	NA	715,A13-8801
MSTRG.72492.1	D05	30043087	30047858	-	gene_id	MSTRG.72492	NA	NA	NA	NA	1703,D05-8112
MSTRG.28492.1	A08	8403604	8404817	-	gene_id	MSTRG.28492	NA	NA	NA	NA	-181,A08-12726
MSTRG.7756.1	A03	23166729	23170620	-	gene_id	MSTRG.7756	NA	NA	NA	NA	-904,A03-14927
MSTRG.59895.1	D02	7795259	7805207	+	gene_id	MSTRG.59895	NA	NA	NA	NA	-4318,D02-1073
MSTRG.35136.3	A09	78393497	78395073	-	gene_id	MSTRG.35136	NA	NA	NA	NA	-1216,A09-10058
MSTRG.34768.1	A09	75777769	75798980	+	gene_id	MSTRG.34768	NA	NA	NA	NA	17716,A09-15918
MSTRG.19277.1	A05	110251759	110256736	-	gene_id	MSTRG.19277	NA	NA	NA	NA	-1684,A05-23431
MSTRG.18565.9	A05	88630946	88640058	-	gene_id	MSTRG.18565	NA	NA	NA	NA	433,A05-27398
MSTRG.349.1	A01	1955441	1963047	+	gene_id	MSTRG.349	NA	NA	NA	NA	623,A01-10205
MSTRG.98661.1	D12	4666648	4671586	+	gene_id	MSTRG.98661	NA	NA	NA	NA	-1609,D12-13567
MSTRG.61219.1	D02	49658124	49659094	-	gene_id	MSTRG.61219	NA	NA	NA	NA	-9066,D02-10472
MSTRG.99016.1	D12	9630985	9633603	-	gene_id	MSTRG.99016	NA	NA	NA	NA	-660,D12-15720
MSTRG.16361.1	A05	25230500	25231815	+	gene_id	MSTRG.16361	NA	NA	NA	NA	-244,A05-24137
MSTRG.93815.1	D11	6915052	6916374	+	gene_id	MSTRG.93815	NA	NA	NA	NA	-249,D11-20193
MSTRG.26511.1	A07	80264593	80267549	+	gene_id	MSTRG.26511	NA	NA	NA	NA	-976,A07-14048
MSTRG.62662.2	D02	70572525	70576350	-	gene_id	MSTRG.62662	NA	NA	NA	NA	-1599,D02-2927
MSTRG.68862.1	D05	571484	573828	+	gene_id	MSTRG.68862	NA	NA	NA	NA	-545,D05-14916
MSTRG.103371.1	D13	3121492	3124197	-	gene_id	MSTRG.103371	NA	NA	NA	NA	-5578,D13-13089
MSTRG.46767.1	A12	6663104	6665235	-	gene_id	MSTRG.46767	NA	NA	NA	NA	-5598,A12-14873
MSTRG.43493.1	A11	23790082	23790961	-	gene_id	MSTRG.43493	NA	NA	NA	NA	10560,A11-9915
MSTRG.39381.4	A10	98496628	98504670	-	gene_id	MSTRG.39381	NA	NA	NA	NA	494,A10-9433
MSTRG.78053.1	D07	5997540	5998547	-	gene_id	MSTRG.78053	NA	NA	NA	NA	-64,D07-11286
MSTRG.73545.1	D06	72232	75569	+	gene_id	MSTRG.73545	NA	NA	NA	NA	-1103,D06-11183
MSTRG.11201.1	A04	52615835	52618044	-	gene_id	MSTRG.11201	NA	NA	NA	NA	-721,A04-5014
MSTRG.64329.1	D03	37754975	37755927	+	gene_id	MSTRG.64329	NA	NA	NA	NA	-8162,D03-6573
MSTRG.53139.1	A13	92987362	92993436	-	gene_id	MSTRG.53139	NA	NA	NA	NA	-2466,A13-12119
MSTRG.24518.2	A07	8745389	8750692	-	gene_id	MSTRG.24518	NA	NA	NA	NA	-2389,A07-5458
MSTRG.17322.2	A05	34921530	34926129	-	gene_id	MSTRG.17322	NA	NA	NA	NA	-2117,A05-15858
MSTRG.65650.1	D03	55758547	55761349	+	gene_id	MSTRG.65650	NA	NA	NA	NA	-809,D03-2606
MSTRG.1967.1	A01	38630281	38633791	-	gene_id	MSTRG.1967	NA	NA	NA	NA	-1260,A01-5671
MSTRG.53499.2	A13	100115329	100123131	+	gene_id	MSTRG.53499	NA	NA	NA	NA	-3293,A13-4560
MSTRG.28322.1	A08	6294164	6299273	+	gene_id	MSTRG.28322	NA	NA	NA	NA	-2198,A08-13367
MSTRG.76531.1	D06	63119787	63121613	+	gene_id	MSTRG.76531	NA	NA	NA	NA	440,D06-9560
MSTRG.7345.1	A03	10682159	10684433	-	gene_id	MSTRG.7345	NA	NA	NA	NA	-716,A03-10867
MSTRG.64191.2	D03	33729154	33731478	-	gene_id	MSTRG.64191	NA	NA	NA	NA	-714,D03-8315
MSTRG.2817.2	A01	104242697	104244888	+	gene_id	MSTRG.2817	NA	NA	NA	NA	-488,A01-1979
MSTRG.65463.1	D03	53871818	53874224	-	gene_id	MSTRG.65463	NA	NA	NA	NA	-12846,D03-10607
MSTRG.103962.1	D13	10780180	11022861	-	gene_id	MSTRG.103962	NA	NA	NA	NA	201840,D13-12377
MSTRG.23871.4	A07	3022081	3028077	-	gene_id	MSTRG.23871	NA	NA	NA	NA	-2515,A07-9987
MSTRG.23578.2	A07	1223966	1226880	-	gene_id	MSTRG.23578	NA	NA	NA	NA	-1039,A07-11650
MSTRG.105877.1	D13	58060330	58064661	-	gene_id	MSTRG.105877	NA	NA	NA	NA	-1739,D13-8819
MSTRG.51456.2	A13	6396953	6401488	-	gene_id	MSTRG.51456	NA	NA	NA	NA	2047,A13-2587
MSTRG.77231.2	D07	192129	198369	+	gene_id	MSTRG.77231	NA	NA	NA	NA	-2440,D07-601
MSTRG.17767.1	A05	42665219	42669524	-	gene_id	MSTRG.17767	NA	NA	NA	NA	1575,A05-19262
MSTRG.88742.1	D10	224659	227681	+	gene_id	MSTRG.88742	NA	NA	NA	NA	-806,D10-574
MSTRG.25499.1	A07	23317674	23328405	-	gene_id	MSTRG.25499	NA	NA	NA	NA	-5010,A07-6220
MSTRG.100849.1	D12	53267773	53269397	+	gene_id	MSTRG.100849	NA	NA	NA	NA	2782,D12-18697
MSTRG.60404.1	D02	17563338	17565747	+	gene_id	MSTRG.60404	NA	NA	NA	NA	-605,D02-7510
MSTRG.29721.7	A08	99717219	99719795	-	gene_id	MSTRG.29721	NA	NA	NA	NA	-586,A08-13412
MSTRG.106720.1	D13	64052130	64055206	-	gene_id	MSTRG.106720	NA	NA	NA	NA	-959,D13-10839
MSTRG.53951.1	A13	106328969	106332908	-	gene_id	MSTRG.53951	NA	NA	NA	NA	-1494,A13-8911
MSTRG.37029.2	A10	3686637	3688074	+	gene_id	MSTRG.37029	NA	NA	NA	NA	-2884,A10-12321
MSTRG.20758.1	A06	10756891	10761748	+	gene_id	MSTRG.20758	NA	NA	NA	NA	1917,A06-12947
MSTRG.91806.1	D10	56470760	56472329	+	gene_id	MSTRG.91806	NA	NA	NA	NA	-473,D10-8588
MSTRG.21726.1	A06	50490739	50502917	-	gene_id	MSTRG.21726	NA	NA	NA	NA	-5593,A06-8217
MSTRG.76062.1	D06	55426036	55426713	+	gene_id	MSTRG.76062	NA	NA	NA	NA	146,D06-7839
MSTRG.52259.12	A13	49920279	49932687	-	gene_id	MSTRG.52259	NA	NA	NA	NA	6194,A13-701
MSTRG.62589.3	D02	70160319	70164395	+	gene_id	MSTRG.62589	NA	NA	NA	NA	-5424,D02-5284
MSTRG.60311.1	D02	14743976	14746416	-	gene_id	MSTRG.60311	NA	NA	NA	NA	-809,D02-6611
MSTRG.61078.1	D02	45857941	45861290	-	gene_id	MSTRG.61078	NA	NA	NA	NA	-1046,D02-10595
MSTRG.25951.2	A07	33910709	33914417	+	gene_id	MSTRG.25951	NA	NA	NA	NA	-2354,A07-10969
MSTRG.70979.1	D05	12451512	12455333	-	gene_id	MSTRG.70979	NA	NA	NA	NA	-1236,D05-18060
MSTRG.58214.2	D01	56092464	56154254	+	gene_id	MSTRG.58214	NA	NA	NA	NA	9884,D01-7151
MSTRG.95717.3	D11	22632278	22635207	+	gene_id	MSTRG.95717	NA	NA	NA	NA	181,D11-20049
MSTRG.50491.3	A12	110174151	110177748	+	gene_id	MSTRG.50491	NA	NA	NA	NA	-2317,A12-14348
MSTRG.38273.6	A10	22751323	22752478	+	gene_id	MSTRG.38273	NA	NA	NA	NA	-6693,A10-4461
MSTRG.74708.1	D06	12995726	12997740	+	gene_id	MSTRG.74708	NA	NA	NA	NA	317,D06-11644
MSTRG.47081.2	A12	12923805	12925308	+	gene_id	MSTRG.47081	NA	NA	NA	NA	5587,A12-15157
MSTRG.34488.1	A09	74190048	74190687	-	gene_id	MSTRG.34488	NA	NA	NA	NA	-343,A09-14341
MSTRG.3274.1	A01	109804223	109809261	+	gene_id	MSTRG.3274	NA	NA	NA	NA	-1928,A01-7433
MSTRG.69143.3	D05	2036591	2038449	-	gene_id	MSTRG.69143	NA	NA	NA	NA	2647,D05-18405
MSTRG.54387.1	A13	109344918	109345576	-	gene_id	MSTRG.54387	NA	NA	NA	NA	-6108,A13-8960
MSTRG.19446.2	A05	112319754	112324182	+	gene_id	MSTRG.19446	NA	NA	NA	NA	-4586,A05-28755
MSTRG.5482.2	A02	86341370	86342695	+	gene_id	MSTRG.5482	NA	NA	NA	NA	168,A02-6195
MSTRG.20642.1	A06	8762059	8766345	+	gene_id	MSTRG.20642	NA	NA	NA	NA	-1509,A06-2575
MSTRG.40794.1	A11	802736	807843	-	gene_id	MSTRG.40794	NA	NA	NA	NA	-2024,A11-16447
MSTRG.19234.1	A05	109638770	109642198	+	gene_id	MSTRG.19234	NA	NA	NA	NA	1343,A05-20583
MSTRG.92037.1	D10	60415233	60424812	+	gene_id	MSTRG.92037	NA	NA	NA	NA	-4224,D10-8373
MSTRG.86930.1	D09	38430532	38436208	+	gene_id	MSTRG.86930	NA	NA	NA	NA	-3043,D09-5556
MSTRG.76935.2	D06	67367184	67370641	-	gene_id	MSTRG.76935	NA	NA	NA	NA	-1234,D06-8310
MSTRG.34340.3	A09	73118273	73121706	+	gene_id	MSTRG.34340	NA	NA	NA	NA	-1071,A09-9548
MSTRG.46009.1	A11	125351443	125354517	-	gene_id	MSTRG.46009	NA	NA	NA	NA	-1083,A11-19941
MSTRG.15537.1	A05	19333551	19336204	-	gene_id	MSTRG.15537	NA	NA	NA	NA	105,A05-23736
MSTRG.106414.1	D13	62087846	62089886	+	gene_id	MSTRG.106414	NA	NA	NA	NA	-14893,D13-10586
MSTRG.40160.6	A10	115922414	115923256	+	gene_id	MSTRG.40160	NA	NA	NA	NA	-280,A10-12515
MSTRG.105486.1	D13	53675894	53680810	-	gene_id	MSTRG.105486	NA	NA	NA	NA	1958,D13-1914
MSTRG.51544.1	A13	10370293	10372344	+	gene_id	MSTRG.51544	NA	NA	NA	NA	5917,A13-12819
MSTRG.66602.1	D04	10196160	10199422	+	gene_id	MSTRG.66602	NA	NA	NA	NA	-698,D04-3123
MSTRG.18870.1	A05	103990691	103994000	-	gene_id	MSTRG.18870	NA	NA	NA	NA	-718,A05-31868
MSTRG.58082.1	D01	54669788	54671101	+	gene_id	MSTRG.58082	NA	NA	NA	NA	-193,D01-8681
MSTRG.60216.1	D02	12904354	12906252	+	gene_id	MSTRG.60216	NA	NA	NA	NA	67064,D02-3832
MSTRG.77338.1	D07	774745	782839	+	gene_id	MSTRG.77338	NA	NA	NA	NA	-2986,D07-2845
MSTRG.35796.1	A09	82568630	82570370	-	gene_id	MSTRG.35796	NA	NA	NA	NA	7,A09-13854
MSTRG.50326.1	A12	109456100	109458616	+	gene_id	MSTRG.50326	NA	NA	NA	NA	-772,A12-5353
MSTRG.21916.1	A06	80059742	80068522	+	gene_id	MSTRG.21916	NA	NA	NA	NA	-3991,A06-9579
MSTRG.6015.1	A02	103425602	103428215	+	gene_id	MSTRG.6015	NA	NA	NA	NA	-588,A02-5414
MSTRG.54901.1	Contig11	26696	27518	-	gene_id	MSTRG.54901	NA	NA	NA	NA
MSTRG.18277.2	A05	80053732	80058120	+	gene_id	MSTRG.18277	NA	NA	NA	NA	-2163,A05-27100
MSTRG.91994.3	D10	59460497	59471079	-	gene_id	MSTRG.91994	NA	NA	NA	NA	-4834,D10-10952
MSTRG.89239.1	D10	3104779	3108720	-	gene_id	MSTRG.89239	NA	NA	NA	NA	-1628,D10-8279
MSTRG.65522.1	D03	54347166	54348625	-	gene_id	MSTRG.65522	NA	NA	NA	NA	-376,D03-6045
MSTRG.36158.1	A09	84836041	84837696	-	gene_id	MSTRG.36158	NA	NA	NA	NA	175,A09-743
MSTRG.84296.1	D08	60269167	60271897	+	gene_id	MSTRG.84296	NA	NA	NA	NA	-3252,D08-14344
MSTRG.66158.3	D04	4574976	4575622	-	gene_id	MSTRG.66158	NA	NA	NA	NA	-184,D04-4147
MSTRG.35925.1	A09	83370432	83377527	-	gene_id	MSTRG.35925	NA	NA	NA	NA	-3070,A09-9684
MSTRG.44377.1	A11	68512686	68514610	-	gene_id	MSTRG.44377	NA	NA	NA	NA	773,A11-16149
MSTRG.34424.4	A09	73748379	73753417	-	gene_id	MSTRG.34424	NA	NA	NA	NA	1961,A09-4940
MSTRG.13766.1	A05	8797164	8800476	-	gene_id	MSTRG.13766	NA	NA	NA	NA	2653,A05-31440
MSTRG.3809.1	A02	2310668	2311699	-	gene_id	MSTRG.3809	NA	NA	NA	NA	229,A02-4850
MSTRG.66538.1	D04	9532090	9535401	-	gene_id	MSTRG.66538	NA	NA	NA	NA	-1041,D04-7614
MSTRG.5385.1	A02	81302011	81302739	-	gene_id	MSTRG.5385	NA	NA	NA	NA	-513,A02-7489
MSTRG.18098.1	A05	57706576	57710118	+	gene_id	MSTRG.18098	NA	NA	NA	NA	-1575,A05-17634
MSTRG.11960.1	A04	83072102	83074979	-	gene_id	MSTRG.11960	NA	NA	NA	NA	934,A04-6772
MSTRG.59122.1	D02	514772	516097	+	gene_id	MSTRG.59122	NA	NA	NA	NA	-4937,D02-2533
MSTRG.11908.1	A04	82670540	82673256	-	gene_id	MSTRG.11908	NA	NA	NA	NA	-18359,A04-7162
MSTRG.48782.2	A12	95854774	95873326	-	gene_id	MSTRG.48782	NA	NA	NA	NA	12435,A12-1402
MSTRG.42399.1	A11	11009557	11014045	+	gene_id	MSTRG.42399	NA	NA	NA	NA	-2319,A11-16346
MSTRG.45151.2	A11	115599863	115601936	-	gene_id	MSTRG.45151	NA	NA	NA	NA	1,A11-19919
MSTRG.82431.1	D08	18587056	18593124	-	gene_id	MSTRG.82431	NA	NA	NA	NA	-2609,D08-12006
MSTRG.62905.4	D02	71652445	71658098	+	gene_id	MSTRG.62905	NA	NA	NA	NA	-2343,D02-9021
MSTRG.61299.1	D02	52360903	52361354	-	gene_id	MSTRG.61299	NA	NA	NA	NA	-63613,D02-4366
MSTRG.62573.4	D02	70057709	70062507	-	gene_id	MSTRG.62573	NA	NA	NA	NA	-1976,D02-8647
MSTRG.32693.1	A09	39906266	39907435	+	gene_id	MSTRG.32693	NA	NA	NA	NA	8,A09-13121
MSTRG.23571.1	A07	1191668	1192074	-	gene_id	MSTRG.23571	NA	NA	NA	NA	-1358,A07-14090
MSTRG.22433.13	A06	117676720	117679694	-	gene_id	MSTRG.22433	NA	NA	NA	NA	-3527,A06-12214
MSTRG.82639.1	D08	30906725	30913278	-	gene_id	MSTRG.82639	NA	NA	NA	NA	-2818,D08-11337
MSTRG.104512.3	D13	32705334	32710660	+	gene_id	MSTRG.104512	NA	NA	NA	NA	-1770,D13-2170
MSTRG.74892.4	D06	15955322	15963547	+	gene_id	MSTRG.74892	NA	NA	NA	NA	-6467,D06-3393
MSTRG.65206.1	D03	51689123	51691526	-	gene_id	MSTRG.65206	NA	NA	NA	NA	213,D03-6268
MSTRG.45948.1	A11	124945321	124949995	+	gene_id	MSTRG.45948	NA	NA	NA	NA	-1732,A11-7099
MSTRG.103474.12	D13	4013638	4015890	+	gene_id	MSTRG.103474	NA	NA	NA	NA	9511,D13-12957
MSTRG.78412.1	D07	9071112	9074017	-	gene_id	MSTRG.78412	NA	NA	NA	NA	-849,D07-9137
MSTRG.46250.3	A12	432111	441130	+	gene_id	MSTRG.46250	NA	NA	NA	NA	-3740,A12-804
MSTRG.21138.2	A06	21099971	21101411	+	gene_id	MSTRG.21138	NA	NA	NA	NA	-1052,A06-8056
MSTRG.101620.2	D12	60510329	60512812	+	gene_id	MSTRG.101620	NA	NA	NA	NA	-1984,D12-3189
MSTRG.82215.1	D08	12155686	12158363	-	gene_id	MSTRG.82215	NA	NA	NA	NA	-859,D08-8530
MSTRG.32741.1	A09	44153682	44161809	-	gene_id	MSTRG.32741	NA	NA	NA	NA	-3268,A09-16615
MSTRG.62770.1	D02	71123355	71127008	-	gene_id	MSTRG.62770	NA	NA	NA	NA	-1069,D02-13833
MSTRG.45552.1	A11	120169866	120171825	+	gene_id	MSTRG.45552	NA	NA	NA	NA	670,A11-12456
MSTRG.72000.2	D05	20151637	20156158	+	gene_id	MSTRG.72000	NA	NA	NA	NA	-1917,D05-18331
MSTRG.85819.1	D09	12028323	12034735	-	gene_id	MSTRG.85819	NA	NA	NA	NA	2802,D09-7632
MSTRG.80551.1	D07	54263935	54271331	-	gene_id	MSTRG.80551	NA	NA	NA	NA	-3068,D07-13102
MSTRG.60942.3	D02	41613626	41620450	+	gene_id	MSTRG.60942	NA	NA	NA	NA	-7392,D02-2266
MSTRG.48266.1	A12	87688251	87692862	+	gene_id	MSTRG.48266	NA	NA	NA	NA	-1680,A12-667
MSTRG.53371.1	A13	97886362	97891964	-	gene_id	MSTRG.53371	NA	NA	NA	NA	-2245,A13-12029
MSTRG.1772.1	A01	26580324	26582530	+	gene_id	MSTRG.1772	NA	NA	NA	NA	-503,A01-2857
MSTRG.66014.9	D04	2426765	2443819	-	gene_id	MSTRG.66014	NA	NA	NA	NA	3790,D04-5623
MSTRG.84430.1	D08	61711093	61715081	+	gene_id	MSTRG.84430	NA	NA	NA	NA	-1219,D08-8830
MSTRG.28989.1	A08	31152200	31155986	+	gene_id	MSTRG.28989	NA	NA	NA	NA	-1183,A08-3299
MSTRG.22296.1	A06	114401210	114401789	+	gene_id	MSTRG.22296	NA	NA	NA	NA	22,A06-8023
MSTRG.13282.2	A05	5889656	5893307	+	gene_id	MSTRG.13282	NA	NA	NA	NA	1354,A05-21095
MSTRG.83553.1	D08	51526002	51528505	-	gene_id	MSTRG.83553	NA	NA	NA	NA	2841,D08-13652
MSTRG.46527.1	A12	2911185	2913770	+	gene_id	MSTRG.46527	NA	NA	NA	NA	-631,A12-725
MSTRG.81857.1	D08	5993409	5994079	-	gene_id	MSTRG.81857	NA	NA	NA	NA	44,D08-9353
MSTRG.8719.1	A03	94880263	94881935	-	gene_id	MSTRG.8719	NA	NA	NA	NA	290,A03-5285
MSTRG.17826.1	A05	43946353	43947853	-	gene_id	MSTRG.17826	NA	NA	NA	NA	-32,A05-870
MSTRG.105186.3	D13	49420474	49423664	-	gene_id	MSTRG.105186	NA	NA	NA	NA	-878,D13-10968
MSTRG.65400.1	D03	53295525	53338409	-	gene_id	MSTRG.65400	NA	NA	NA	NA	9948,D03-6909
MSTRG.85917.1	D09	17361750	17363606	+	gene_id	MSTRG.85917	NA	NA	NA	NA	-455,D09-9037
MSTRG.55638.1	D01	341220	342446	-	gene_id	MSTRG.55638	NA	NA	NA	NA	-5207,D01-9446
MSTRG.75072.1	D06	19735939	19739311	+	gene_id	MSTRG.75072	NA	NA	NA	NA	31038,D06-5664
MSTRG.68608.2	D04	56720666	56725406	+	gene_id	MSTRG.68608	NA	NA	NA	NA	-1826,D04-125
MSTRG.75913.1	D06	50524866	50528388	+	gene_id	MSTRG.75913	NA	NA	NA	NA	-948,D06-294
MSTRG.40053.1	A10	114036455	114046056	-	gene_id	MSTRG.40053	NA	NA	NA	NA	-4314,A10-14517
MSTRG.69105.1	D05	1945725	1946255	-	gene_id	MSTRG.69105	NA	NA	NA	NA	-4559,D05-17800
MSTRG.48646.3	A12	94003047	94007664	+	gene_id	MSTRG.48646	NA	NA	NA	NA	-1745,A12-1516
MSTRG.33364.1	A09	61657299	61661659	-	gene_id	MSTRG.33364	NA	NA	NA	NA	-1811,A09-11763
MSTRG.6516.2	A03	843319	847420	-	gene_id	MSTRG.6516	NA	NA	NA	NA	-1495,A03-11746
MSTRG.48443.1	A12	90642812	90643913	-	gene_id	MSTRG.48443	NA	NA	NA	NA	-420,A12-11103
MSTRG.34847.1	A09	76550315	76552698	-	gene_id	MSTRG.34847	NA	NA	NA	NA	665,A09-10686
MSTRG.25636.1	A07	26405487	26410351	-	gene_id	MSTRG.25636	NA	NA	NA	NA	-2286,A07-11114
MSTRG.4850.1	A02	28162901	28165557	-	gene_id	MSTRG.4850	NA	NA	NA	NA	823,A02-6964
MSTRG.55070.1	Contig239	192	4500	-	gene_id	MSTRG.55070	NA	NA	NA	NA	-37341,Contig239-4
MSTRG.48708.1	A12	95141579	95143150	+	gene_id	MSTRG.48708	NA	NA	NA	NA	4581,A12-527
MSTRG.39085.1	A10	83971149	83973264	+	gene_id	MSTRG.39085	NA	NA	NA	NA	-137,A10-13600
MSTRG.16604.1	A05	26950940	26951276	-	gene_id	MSTRG.16604	NA	NA	NA	NA	5266,A05-27334
MSTRG.102182.3	D12	64457457	64462405	-	gene_id	MSTRG.102182	NA	NA	NA	NA	9441,D12-8057
MSTRG.32719.1	A09	43311739	43316780	+	gene_id	MSTRG.32719	NA	NA	NA	NA	-1777,A09-1586
MSTRG.94441.1	D11	10745499	10747065	-	gene_id	MSTRG.94441	NA	NA	NA	NA	-864,D11-19784
MSTRG.87215.4	D09	40958678	40978623	-	gene_id	MSTRG.87215	NA	NA	NA	NA	5998,D09-13934
MSTRG.75382.2	D06	26483568	26489863	-	gene_id	MSTRG.75382	NA	NA	NA	NA	-2533,D06-13867
MSTRG.26611.2	A07	83919790	83921480	-	gene_id	MSTRG.26611	NA	NA	NA	NA	-5927,A07-9535
MSTRG.54859.1	A13	112630684	112636598	+	gene_id	MSTRG.54859	NA	NA	NA	NA	2264,A13-13302
MSTRG.99164.1	D12	12511777	12516025	+	gene_id	MSTRG.99164	NA	NA	NA	NA	-1674,D12-13139
MSTRG.45658.1	A11	122019318	122022910	+	gene_id	MSTRG.45658	NA	NA	NA	NA	-1364,A11-12538
MSTRG.70199.1	D05	7696763	7697732	-	gene_id	MSTRG.70199	NA	NA	NA	NA	3186,D05-14314
MSTRG.70828.2	D05	11548623	11549226	+	gene_id	MSTRG.70828	NA	NA	NA	NA	573,D05-7029
MSTRG.104852.1	D13	41723807	41726288	+	gene_id	MSTRG.104852	NA	NA	NA	NA	-747,D13-5908
MSTRG.25956.1	A07	33811140	33818681	-	gene_id	MSTRG.25956	NA	NA	NA	NA	2631,A07-14033
MSTRG.20227.1	A06	3545838	3548430	+	gene_id	MSTRG.20227	NA	NA	NA	NA	8202,A06-992
MSTRG.45737.1	A11	123111883	123118593	-	gene_id	MSTRG.45737	NA	NA	NA	NA	-3090,A11-5682
MSTRG.96167.1	D11	33632288	33637295	+	gene_id	MSTRG.96167	NA	NA	NA	NA	-1710,D11-10364
MSTRG.88604.1	D09	49671429	49673505	+	gene_id	MSTRG.88604	NA	NA	NA	NA	-5220,D09-8606
MSTRG.56890.13	D01	14640488	14698178	-	gene_id	MSTRG.56890	NA	NA	NA	NA	-7021,D01-12728
MSTRG.4300.2	A02	7963388	7966772	-	gene_id	MSTRG.4300	NA	NA	NA	NA	-1083,A02-6954
MSTRG.55279.1	Contig408	3830	4162	+	gene_id	MSTRG.55279	NA	NA	NA	NA
MSTRG.6800.1	A03	3791802	3795140	-	gene_id	MSTRG.6800	NA	NA	NA	NA	-1525,A03-10601
MSTRG.44112.1	A11	56115146	56120864	-	gene_id	MSTRG.44112	NA	NA	NA	NA	2476,A11-16263
MSTRG.16535.1	A05	26427424	26431779	-	gene_id	MSTRG.16535	NA	NA	NA	NA	-1626,A05-25487
MSTRG.67019.2	D04	18221016	18228272	-	gene_id	MSTRG.67019	NA	NA	NA	NA	3148,D04-3397
MSTRG.92744.1	D11	328975	333422	-	gene_id	MSTRG.92744	NA	NA	NA	NA	-1696,D11-20904
MSTRG.104142.3	D13	15372458	15374553	+	gene_id	MSTRG.104142	NA	NA	NA	NA	-2089,D13-580
MSTRG.77895.1	D07	4751197	4755210	+	gene_id	MSTRG.77895	NA	NA	NA	NA	1515,D07-9797
MSTRG.15813.2	A05	21360219	21363460	-	gene_id	MSTRG.15813	NA	NA	NA	NA	-820,A05-19338
MSTRG.52482.1	A13	57555069	57557335	+	gene_id	MSTRG.52482	NA	NA	NA	NA	123604,A13-12609
MSTRG.94622.2	D11	12072234	12076466	+	gene_id	MSTRG.94622	NA	NA	NA	NA	-1538,D11-1516
MSTRG.39228.1	A10	89970322	89988306	+	gene_id	MSTRG.39228	NA	NA	NA	NA	4172,A10-5003
MSTRG.14203.1	A05	11307733	11313615	-	gene_id	MSTRG.14203	NA	NA	NA	NA	2647,A05-28882
MSTRG.102503.2	D12	66381433	66384239	+	gene_id	MSTRG.102503	NA	NA	NA	NA	-441,D12-14477
MSTRG.45935.1	A11	124835993	124838117	+	gene_id	MSTRG.45935	NA	NA	NA	NA	646,A11-20194
MSTRG.69307.8	D05	2869904	2871696	-	gene_id	MSTRG.69307	NA	NA	NA	NA	2086,D05-8164
MSTRG.8553.1	A03	81927612	81929983	+	gene_id	MSTRG.8553	NA	NA	NA	NA	-6332,A03-10221
MSTRG.29136.1	A08	48867703	48871530	+	gene_id	MSTRG.29136	NA	NA	NA	NA	-1502,A08-11506
MSTRG.30546.2	A08	115152928	115154391	+	gene_id	MSTRG.30546	NA	NA	NA	NA	-104,A08-3116
MSTRG.29391.1	A08	78295476	78297444	-	gene_id	MSTRG.29391	NA	NA	NA	NA	-439,A08-12742
MSTRG.59016.1	D02	5329	7999	-	gene_id	MSTRG.59016	NA	NA	NA	NA	2735,D02-9888
MSTRG.94002.1	D11	7935041	7937677	-	gene_id	MSTRG.94002	NA	NA	NA	NA	880,D11-14804
MSTRG.51998.1	A13	30209303	30210496	-	gene_id	MSTRG.51998	NA	NA	NA	NA	-3516,A13-12602
MSTRG.41479.1	A11	4904850	4910120	+	gene_id	MSTRG.41479	NA	NA	NA	NA	-2250,A11-20437
MSTRG.58201.1	D01	56167712	56168472	-	gene_id	MSTRG.58201	NA	NA	NA	NA	-119,D01-6614
MSTRG.34107.2	A09	70566698	70568548	+	gene_id	MSTRG.34107	NA	NA	NA	NA	-401,A09-1674
MSTRG.79765.1	D07	28472288	28479905	-	gene_id	MSTRG.79765	NA	NA	NA	NA	-3254,D07-14469
MSTRG.36675.2	A10	1485725	1491634	+	gene_id	MSTRG.36675	NA	NA	NA	NA	-2529,A10-12545
MSTRG.32984.1	A09	55259843	55260610	+	gene_id	MSTRG.32984	NA	NA	NA	NA	37830,A09-9982
MSTRG.102457.1	D12	66111608	66113646	+	gene_id	MSTRG.102457	NA	NA	NA	NA	-543,D12-10632
MSTRG.92174.1	D10	62163380	62165810	+	gene_id	MSTRG.92174	NA	NA	NA	NA	-771,D10-5698
MSTRG.85057.1	D08	65836281	65838980	+	gene_id	MSTRG.85057	NA	NA	NA	NA	-939,D08-8207
MSTRG.78746.2	D07	12723505	12726464	-	gene_id	MSTRG.78746	NA	NA	NA	NA	-727,D07-9922
MSTRG.11826.1	A04	82026908	82031141	+	gene_id	MSTRG.11826	NA	NA	NA	NA	-1654,A04-294
MSTRG.90061.1	D10	10838966	10843479	+	gene_id	MSTRG.90061	NA	NA	NA	NA	-1635,D10-4328
MSTRG.43775.3	A11	28082620	28085591	-	gene_id	MSTRG.43775	NA	NA	NA	NA	-806,A11-20319
MSTRG.39175.1	A10	86886541	86887160	+	gene_id	MSTRG.39175	NA	NA	NA	NA	3,A10-6950
MSTRG.31213.1	A08	121540333	121543248	-	gene_id	MSTRG.31213	NA	NA	NA	NA	-704,A08-12993
MSTRG.71935.1	D05	19629152	19631587	-	gene_id	MSTRG.71935	NA	NA	NA	NA	-4841,D05-14140
MSTRG.90583.2	D10	19728544	19732042	-	gene_id	MSTRG.90583	NA	NA	NA	NA	-1241,D10-10302
MSTRG.87836.1	D09	45592339	45593234	-	gene_id	MSTRG.87836	NA	NA	NA	NA	12620,D09-10984
MSTRG.20145.1	A06	2773025	2775620	+	gene_id	MSTRG.20145	NA	NA	NA	NA	-759,A06-3447
MSTRG.60172.2	D02	11462886	11468969	-	gene_id	MSTRG.60172	NA	NA	NA	NA	-6096,D02-12125
MSTRG.63758.1	D03	15597721	15602018	+	gene_id	MSTRG.63758	NA	NA	NA	NA	-1298,D03-2115
MSTRG.53550.1	A13	100966716	100968616	+	gene_id	MSTRG.53550	NA	NA	NA	NA	1027,A13-13670
MSTRG.103362.1	D13	3000444	3001021	+	gene_id	MSTRG.103362	NA	NA	NA	NA	5667,D13-5508
MSTRG.35736.1	A09	82143610	82146112	+	gene_id	MSTRG.35736	NA	NA	NA	NA	-768,A09-1520
MSTRG.17429.1	A05	36447678	36452492	-	gene_id	MSTRG.17429	NA	NA	NA	NA	-1879,A05-20718
MSTRG.75121.1	D06	20871907	20873285	-	gene_id	MSTRG.75121	NA	NA	NA	NA	-36,D06-10784
MSTRG.68128.1	D04	52564306	52566905	-	gene_id	MSTRG.68128	NA	NA	NA	NA	-549,D04-8745
MSTRG.46742.1	A12	6028267	6029208	+	gene_id	MSTRG.46742	NA	NA	NA	NA	7401,A12-13468
MSTRG.71792.1	D05	18446396	18448789	+	gene_id	MSTRG.71792	NA	NA	NA	NA	-593,D05-4961
MSTRG.51405.2	A13	5782532	5787936	+	gene_id	MSTRG.51405	NA	NA	NA	NA	-2118,A13-4132
MSTRG.65134.7	D03	51013078	51014711	+	gene_id	MSTRG.65134	NA	NA	NA	NA	15304,D03-7986
MSTRG.79835.1	D07	30696428	30700933	-	gene_id	MSTRG.79835	NA	NA	NA	NA	1825,D07-4255
MSTRG.81700.1	D08	4312507	4318407	-	gene_id	MSTRG.81700	NA	NA	NA	NA	-2454,D08-11248
MSTRG.26425.2	A07	67556700	67559743	+	gene_id	MSTRG.26425	NA	NA	NA	NA	-2061,A07-9292
MSTRG.95550.1	D11	20576282	20579182	+	gene_id	MSTRG.95550	NA	NA	NA	NA	-870,D11-9715
MSTRG.94669.1	D11	12359453	12362774	+	gene_id	MSTRG.94669	NA	NA	NA	NA	-867,D11-2593
MSTRG.24571.1	A07	9142801	9148664	+	gene_id	MSTRG.24571	NA	NA	NA	NA	-2455,A07-2454
MSTRG.99852.2	D12	32213577	32289215	-	gene_id	MSTRG.99852	NA	NA	NA	NA	-14503,D12-15365
MSTRG.101403.1	D12	58852708	58856812	-	gene_id	MSTRG.101403	NA	NA	NA	NA	839,D12-16082
MSTRG.7728.2	A03	20207558	20208672	+	gene_id	MSTRG.7728	NA	NA	NA	NA	-339,A03-1784
MSTRG.54953.1	Contig1234	61469	71496	-	gene_id	MSTRG.54953	NA	NA	NA	NA
MSTRG.58519.1	D01	59732836	59736079	-	gene_id	MSTRG.58519	NA	NA	NA	NA	-713,D01-11065
MSTRG.96991.1	D11	60015532	60016548	-	gene_id	MSTRG.96991	NA	NA	NA	NA	854,D11-20841
MSTRG.85868.2	D09	14020594	14023745	-	gene_id	MSTRG.85868	NA	NA	NA	NA	-1081,D09-10091
MSTRG.45352.1	A11	117533499	117535067	+	gene_id	MSTRG.45352	NA	NA	NA	NA	-298,A11-2023
MSTRG.64697.2	D03	44930911	44936189	+	gene_id	MSTRG.64697	NA	NA	NA	NA	-2499,D03-10257
MSTRG.102824.2	D12	68267097	68272378	+	gene_id	MSTRG.102824	NA	NA	NA	NA	-2374,D12-8805
MSTRG.93976.2	D11	7758189	7770844	-	gene_id	MSTRG.93976	NA	NA	NA	NA	5083,D11-4201
MSTRG.36769.1	A10	1943309	1944012	-	gene_id	MSTRG.36769	NA	NA	NA	NA	26920,A10-12908
MSTRG.27630.2	A08	618402	623286	+	gene_id	MSTRG.27630	NA	NA	NA	NA	666,A08-11899
MSTRG.15710.1	A05	20652708	20657223	+	gene_id	MSTRG.15710	NA	NA	NA	NA	-1689,A05-16235
MSTRG.99862.3	D12	35123278	35130603	+	gene_id	MSTRG.99862	NA	NA	NA	NA	-3321,D12-8307
MSTRG.18590.1	A05	89315597	89319990	-	gene_id	MSTRG.18590	NA	NA	NA	NA	1652,A05-28405
MSTRG.21016.2	A06	17358067	17358951	+	gene_id	MSTRG.21016	NA	NA	NA	NA	2745,A06-11421
MSTRG.6817.1	A03	3844561	3850296	+	gene_id	MSTRG.6817	NA	NA	NA	NA	-2568,A03-6980
MSTRG.83721.4	D08	53966937	53969228	+	gene_id	MSTRG.83721	NA	NA	NA	NA	576,D08-12825
MSTRG.43619.2	A11	25571727	25574620	-	gene_id	MSTRG.43619	NA	NA	NA	NA	-1088,A11-10910
MSTRG.6598.1	A03	1700090	1704574	+	gene_id	MSTRG.6598	NA	NA	NA	NA	-1861,A03-12395
MSTRG.18312.4	A05	75700237	75847280	+	gene_id	MSTRG.18312	NA	NA	NA	NA	-226203,A05-27099
MSTRG.89320.2	D10	3496180	3501335	-	gene_id	MSTRG.89320	NA	NA	NA	NA	-2036,D10-13478
MSTRG.52864.1	A13	83346885	83350179	-	gene_id	MSTRG.52864	NA	NA	NA	NA	1019,A13-1489
MSTRG.84216.2	D08	59674521	59679435	+	gene_id	MSTRG.84216	NA	NA	NA	NA	-3085,D08-15761
MSTRG.93549.1	D11	5368341	5371389	-	gene_id	MSTRG.93549	NA	NA	NA	NA	828,D11-11638
MSTRG.43583.2	A11	25088737	25092229	+	gene_id	MSTRG.43583	NA	NA	NA	NA	-1348,A11-20527
MSTRG.29114.1	A08	47032520	47033306	+	gene_id	MSTRG.29114	NA	NA	NA	NA	177033,A08-4041
MSTRG.69327.4	D05	2917075	2918640	+	gene_id	MSTRG.69327	NA	NA	NA	NA	144,D05-14401
MSTRG.30761.1	A08	117630335	117630864	+	gene_id	MSTRG.30761	NA	NA	NA	NA	6044,A08-2776
MSTRG.71469.1	D05	15633288	15634991	+	gene_id	MSTRG.71469	NA	NA	NA	NA	502,D05-13472
MSTRG.100181.3	D12	45383760	45386875	+	gene_id	MSTRG.100181	NA	NA	NA	NA	-695,D12-11981
MSTRG.3861.1	A02	2582944	2583914	-	gene_id	MSTRG.3861	NA	NA	NA	NA	-583,A02-7886
MSTRG.41964.5	A11	7725569	7727266	-	gene_id	MSTRG.41964	NA	NA	NA	NA	-2130,A11-9219
MSTRG.36829.1	A10	2293122	2296310	-	gene_id	MSTRG.36829	NA	NA	NA	NA	-1110,A10-14562
MSTRG.30908.1	A08	119172461	119177471	+	gene_id	MSTRG.30908	NA	NA	NA	NA	-1526,A08-4685
MSTRG.62012.1	D02	65937487	65940571	-	gene_id	MSTRG.62012	NA	NA	NA	NA	-934,D02-7906
MSTRG.50410.1	A12	109816045	109820987	-	gene_id	MSTRG.50410	NA	NA	NA	NA	-1678,A12-11954
MSTRG.28410.1	A08	7074061	7076087	-	gene_id	MSTRG.28410	NA	NA	NA	NA	-456,A08-10342
MSTRG.67576.1	D04	42782694	42784334	+	gene_id	MSTRG.67576	NA	NA	NA	NA	-8408,D04-704
MSTRG.54143.1	A13	107699910	107701124	+	gene_id	MSTRG.54143	NA	NA	NA	NA	-891,A13-15415
MSTRG.21719.1	A06	52834691	52836822	+	gene_id	MSTRG.21719	NA	NA	NA	NA	-26229,A06-3390
MSTRG.59406.1	D02	3107050	3111578	-	gene_id	MSTRG.59406	NA	NA	NA	NA	-1978,D02-10040
MSTRG.22411.1	A06	118196332	118197477	+	gene_id	MSTRG.22411	NA	NA	NA	NA	-57,A06-3372
MSTRG.91213.1	D10	42328296	42328703	+	gene_id	MSTRG.91213	NA	NA	NA	NA	-12629,D10-2687
MSTRG.16111.1	A05	23145706	23147167	+	gene_id	MSTRG.16111	NA	NA	NA	NA	162,A05-13413
MSTRG.92813.4	D11	662178	665237	+	gene_id	MSTRG.92813	NA	NA	NA	NA	3578,D11-21469
MSTRG.2103.1	A01	61030759	61034832	-	gene_id	MSTRG.2103	NA	NA	NA	NA	-1538,A01-12610
MSTRG.84757.1	D08	64011439	64015915	-	gene_id	MSTRG.84757	NA	NA	NA	NA	-3899,D08-13429
MSTRG.50761.3	A13	341632	344813	-	gene_id	MSTRG.50761	NA	NA	NA	NA	-1186,A13-9470
MSTRG.58828.1	D01	62408467	62409427	+	gene_id	MSTRG.58828	NA	NA	NA	NA	-7287,D01-9889
MSTRG.48846.1	A12	96752469	96754764	+	gene_id	MSTRG.48846	NA	NA	NA	NA	-439,A12-1225
MSTRG.86690.2	D09	35977502	35979118	+	gene_id	MSTRG.86690	NA	NA	NA	NA	-2097,D09-4727
MSTRG.67335.10	D04	36415085	36423462	-	gene_id	MSTRG.67335	NA	NA	NA	NA	-3778,D04-6820
MSTRG.52859.1	A13	83303224	83304266	-	gene_id	MSTRG.52859	NA	NA	NA	NA	-43768,A13-1489
MSTRG.9242.1	A03	108119799	108120932	-	gene_id	MSTRG.9242	NA	NA	NA	NA	-45,A03-11523
MSTRG.4525.1	A02	10999433	11007002	-	gene_id	MSTRG.4525	NA	NA	NA	NA	-6919,A02-5679
MSTRG.88404.1	D09	48717077	48722780	-	gene_id	MSTRG.88404	NA	NA	NA	NA	-2503,D09-13066
MSTRG.50333.2	A12	109447051	109450680	+	gene_id	MSTRG.50333	NA	NA	NA	NA	-1700,A12-11953
MSTRG.45921.2	A11	124724858	124730588	-	gene_id	MSTRG.45921	NA	NA	NA	NA	-2155,A11-18981
MSTRG.39161.2	A10	86399930	86405095	+	gene_id	MSTRG.39161	NA	NA	NA	NA	-2035,A10-6265
MSTRG.14239.1	A05	11532414	11544133	-	gene_id	MSTRG.14239	NA	NA	NA	NA	-5542,A05-28549
MSTRG.8496.2	A03	76332189	76349925	-	gene_id	MSTRG.8496	NA	NA	NA	NA	13804,A03-9371
MSTRG.29741.1	A08	100614331	100615290	-	gene_id	MSTRG.29741	NA	NA	NA	NA	28058,A08-10479
MSTRG.102100.3	D12	63899929	63902910	-	gene_id	MSTRG.102100	NA	NA	NA	NA	-4400,D12-19326
MSTRG.26688.1	A07	88014071	88018868	-	gene_id	MSTRG.26688	NA	NA	NA	NA	1858,A07-10309
MSTRG.92052.1	D10	60480878	60485564	+	gene_id	MSTRG.92052	NA	NA	NA	NA	-1847,D10-9918
MSTRG.58076.1	D01	54560805	54561712	+	gene_id	MSTRG.58076	NA	NA	NA	NA	-31,D01-9354
MSTRG.22196.1	A06	110243159	110245726	-	gene_id	MSTRG.22196	NA	NA	NA	NA	468,A06-4160
MSTRG.36528.1	A10	607908	616130	+	gene_id	MSTRG.36528	NA	NA	NA	NA	-11456,A10-14229
MSTRG.30718.1	A08	117305114	117306926	+	gene_id	MSTRG.30718	NA	NA	NA	NA	-6,A08-16424
MSTRG.77622.1	D07	2777752	2780688	-	gene_id	MSTRG.77622	NA	NA	NA	NA	-3022,D07-13664
MSTRG.62599.1	D02	70224140	70230118	-	gene_id	MSTRG.62599	NA	NA	NA	NA	-2656,D02-4030
MSTRG.76054.1	D06	55279201	55281528	-	gene_id	MSTRG.76054	NA	NA	NA	NA	285,D06-12363
MSTRG.55236.1	Contig389	24688	25120	-	gene_id	MSTRG.55236	NA	NA	NA	NA
MSTRG.64716.1	D03	45162124	45164745	-	gene_id	MSTRG.64716	NA	NA	NA	NA	-2330,D03-11148
MSTRG.10136.1	A03	116125272	116127925	+	gene_id	MSTRG.10136	NA	NA	NA	NA	-524,A03-5943
MSTRG.82138.1	D08	10664634	10665119	+	gene_id	MSTRG.82138	NA	NA	NA	NA	237,D08-14406
MSTRG.70304.1	D05	8346759	8352544	-	gene_id	MSTRG.70304	NA	NA	NA	NA	-2458,D05-20848
MSTRG.102714.1	D12	67616284	67619570	-	gene_id	MSTRG.102714	NA	NA	NA	NA	1106,D12-129
MSTRG.98933.1	D12	8014971	8015289	+	gene_id	MSTRG.98933	NA	NA	NA	NA	524,D12-12476
MSTRG.501.1	A01	3453712	3454767	-	gene_id	MSTRG.501	NA	NA	NA	NA	-230,A01-8104
MSTRG.45420.1	A11	118165116	118166405	+	gene_id	MSTRG.45420	NA	NA	NA	NA	-442,A11-21098
MSTRG.91003.1	D10	30490861	30496348	+	gene_id	MSTRG.91003	NA	NA	NA	NA	-1282,D10-3127
MSTRG.548.2	A01	4183457	4187152	+	gene_id	MSTRG.548	NA	NA	NA	NA	-2388,A01-4919
MSTRG.103303.1	D13	2535026	2541066	+	gene_id	MSTRG.103303	NA	NA	NA	NA	-2601,D13-7924
MSTRG.28737.1	A08	13999334	13999648	-	gene_id	MSTRG.28737	NA	NA	NA	NA	-2794,A08-15013
MSTRG.95410.1	D11	19329316	19334607	-	gene_id	MSTRG.95410	NA	NA	NA	NA	-1958,D11-18249
MSTRG.90017.5	D10	10302071	10316222	+	gene_id	MSTRG.90017	NA	NA	NA	NA	-7425,D10-1706
MSTRG.25165.3	A07	17825210	17827771	-	gene_id	MSTRG.25165	NA	NA	NA	NA	-879,A07-13293
MSTRG.99847.1	D12	31700063	31704251	-	gene_id	MSTRG.99847	NA	NA	NA	NA	-1762,D12-12125
MSTRG.105178.3	D13	49309773	49312910	-	gene_id	MSTRG.105178	NA	NA	NA	NA	2639,D13-6435
MSTRG.2215.1	A01	77502509	77505529	+	gene_id	MSTRG.2215	NA	NA	NA	NA	-871,A01-6269
MSTRG.76109.1	D06	56654587	56656313	-	gene_id	MSTRG.76109	NA	NA	NA	NA	-375,D06-12367
MSTRG.35418.1	A09	80272120	80278488	+	gene_id	MSTRG.35418	NA	NA	NA	NA	-2378,A09-327
MSTRG.43979.1	A11	39434015	39437742	+	gene_id	MSTRG.43979	NA	NA	NA	NA	-1244,A11-7590
MSTRG.66740.1	D04	12253418	12256104	-	gene_id	MSTRG.66740	NA	NA	NA	NA	-216,D04-595
MSTRG.90278.1	D10	13516643	13520567	-	gene_id	MSTRG.90278	NA	NA	NA	NA	2738,D10-3515
MSTRG.99556.1	D12	19918966	19919974	+	gene_id	MSTRG.99556	NA	NA	NA	NA	-12735,D12-15735
MSTRG.52196.1	A13	49059972	49060481	+	gene_id	MSTRG.52196	NA	NA	NA	NA	346,A13-6021
MSTRG.39450.1	A10	102331089	102333489	+	gene_id	MSTRG.39450	NA	NA	NA	NA	-727,A10-14343
MSTRG.365.3	A01	2101499	2104495	-	gene_id	MSTRG.365	NA	NA	NA	NA	987,A01-7846
MSTRG.21082.1	A06	19551406	19554582	+	gene_id	MSTRG.21082	NA	NA	NA	NA	-811,A06-10880
MSTRG.65333.1	D03	52691019	52696688	+	gene_id	MSTRG.65333	NA	NA	NA	NA	-2391,D03-5169
MSTRG.106318.2	D13	61141198	61142055	-	gene_id	MSTRG.106318	NA	NA	NA	NA	-43,D13-8551
MSTRG.26101.3	A07	45290058	45293672	+	gene_id	MSTRG.26101	NA	NA	NA	NA	-1494,A07-1859
MSTRG.98865.1	D12	7234658	7239113	-	gene_id	MSTRG.98865	NA	NA	NA	NA	-1570,D12-16264
MSTRG.68348.1	D04	54384676	54392541	-	gene_id	MSTRG.68348	NA	NA	NA	NA	-3589,D04-9378
MSTRG.20817.1	A06	11835557	11844061	+	gene_id	MSTRG.20817	NA	NA	NA	NA	-3894,A06-5104
MSTRG.89815.1	D10	8154790	8161075	+	gene_id	MSTRG.89815	NA	NA	NA	NA	-2628,D10-1142
MSTRG.41660.1	A11	6062519	6065057	+	gene_id	MSTRG.41660	NA	NA	NA	NA	-754,A11-10222
MSTRG.94331.2	D11	9874092	9875369	+	gene_id	MSTRG.94331	NA	NA	NA	NA	-9,D11-9956
MSTRG.7031.1	A03	5969710	5973022	+	gene_id	MSTRG.7031	NA	NA	NA	NA	-11845,A03-8182
MSTRG.94219.1	D11	9185306	9186742	+	gene_id	MSTRG.94219	NA	NA	NA	NA	-1436,D11-13233
MSTRG.89309.1	D10	3473622	3477198	-	gene_id	MSTRG.89309	NA	NA	NA	NA	-2467,D10-10210
MSTRG.30109.6	A08	107528956	107536382	-	gene_id	MSTRG.30109	NA	NA	NA	NA	-3259,A08-4589
MSTRG.38041.1	A10	18223850	18227970	-	gene_id	MSTRG.38041	NA	NA	NA	NA	1713,A10-10286
MSTRG.3065.1	A01	107386601	107390266	+	gene_id	MSTRG.3065	NA	NA	NA	NA	-824,A01-9180
MSTRG.44326.1	A11	67942407	67948859	-	gene_id	MSTRG.44326	NA	NA	NA	NA	-2828,A11-19310
MSTRG.34459.1	A09	74040487	74042824	-	gene_id	MSTRG.34459	NA	NA	NA	NA	-747,A09-8671
MSTRG.68807.1	D05	248719	253655	+	gene_id	MSTRG.68807	NA	NA	NA	NA	-2475,D05-16107
MSTRG.106783.1	D13	64394532	64396804	+	gene_id	MSTRG.106783	NA	NA	NA	NA	10245,D13-13976
MSTRG.43634.2	A11	25807477	25809583	+	gene_id	MSTRG.43634	NA	NA	NA	NA	-691,A11-13890
MSTRG.67563.1	D04	42741710	42745172	-	gene_id	MSTRG.67563	NA	NA	NA	NA	-1310,D04-10334
MSTRG.52045.1	A13	32232365	32237635	-	gene_id	MSTRG.52045	NA	NA	NA	NA	-2007,A13-8929
MSTRG.30224.1	A08	110339370	110347094	-	gene_id	MSTRG.30224	NA	NA	NA	NA	-2864,A08-11957
MSTRG.11605.1	A04	76289248	76292363	+	gene_id	MSTRG.11605	NA	NA	NA	NA	-1101,A04-5431
MSTRG.4191.2	A02	6556395	6561768	+	gene_id	MSTRG.4191	NA	NA	NA	NA	2172,A02-9501
MSTRG.13520.1	A05	7317665	7318455	+	gene_id	MSTRG.13520	NA	NA	NA	NA	-21,A05-22560
MSTRG.42862.1	A11	15831588	15832898	-	gene_id	MSTRG.42862	NA	NA	NA	NA	9798,A11-9802
MSTRG.72360.1	D05	25363489	25367800	+	gene_id	MSTRG.72360	NA	NA	NA	NA	-1726,D05-21341
MSTRG.77000.4	D06	67664860	67674832	-	gene_id	MSTRG.77000	NA	NA	NA	NA	-4717,D06-9319
MSTRG.22102.2	A06	100955392	100959882	+	gene_id	MSTRG.22102	NA	NA	NA	NA	-1630,A06-11680
MSTRG.14379.1	A05	12386498	12389490	+	gene_id	MSTRG.14379	NA	NA	NA	NA	397,A05-16969
MSTRG.77733.1	D07	3482084	3486172	+	gene_id	MSTRG.77733	NA	NA	NA	NA	-1321,D07-5098
MSTRG.74405.5	D06	8467203	8471702	-	gene_id	MSTRG.74405	NA	NA	NA	NA	1655,D06-7188
MSTRG.83655.1	D08	53248070	53254478	-	gene_id	MSTRG.83655	NA	NA	NA	NA	-2453,D08-11758
MSTRG.26148.2	A07	46139184	46144267	+	gene_id	MSTRG.26148	NA	NA	NA	NA	-2160,A07-4259
MSTRG.74757.1	D06	13678296	13683909	-	gene_id	MSTRG.74757	NA	NA	NA	NA	-2321,D06-13146
MSTRG.23213.6	A06	127435671	127437644	+	gene_id	MSTRG.23213	NA	NA	NA	NA	565,A06-11618
MSTRG.22079.1	A06	99589962	99590828	+	gene_id	MSTRG.22079	NA	NA	NA	NA	82,A06-8397
MSTRG.92970.1	D11	1609735	1614177	+	gene_id	MSTRG.92970	NA	NA	NA	NA	-1543,D11-16686
MSTRG.106194.2	D13	60245009	60246934	+	gene_id	MSTRG.106194	NA	NA	NA	NA	-4111,D13-10757
MSTRG.36241.2	A09	85141534	85151631	-	gene_id	MSTRG.36241	NA	NA	NA	NA	-4511,A09-14658
MSTRG.32236.1	A09	6723473	6725855	-	gene_id	MSTRG.32236	NA	NA	NA	NA	715,A09-3606
MSTRG.64441.3	D03	40059496	40061231	-	gene_id	MSTRG.64441	NA	NA	NA	NA	64,D03-4220
MSTRG.10212.2	A04	26552	31242	+	gene_id	MSTRG.10212	NA	NA	NA	NA	-2564,A04-7017
MSTRG.55291.3	Contig441	16728	22898	+	gene_id	MSTRG.55291	NA	NA	NA	NA
MSTRG.14521.2	A05	13208588	13211929	+	gene_id	MSTRG.14521	NA	NA	NA	NA	-316,A05-16498
MSTRG.60195.1	D02	12311902	12315289	-	gene_id	MSTRG.60195	NA	NA	NA	NA	-24311,D02-4956
MSTRG.93777.1	D11	6727720	6733507	+	gene_id	MSTRG.93777	NA	NA	NA	NA	-2350,D11-3898
MSTRG.15680.1	A05	20466656	20467103	+	gene_id	MSTRG.15680	NA	NA	NA	NA	4341,A05-25453
MSTRG.60241.1	D02	13246395	13250882	-	gene_id	MSTRG.60241	NA	NA	NA	NA	-2085,D02-9659
MSTRG.3412.1	A01	110892052	110896639	+	gene_id	MSTRG.3412	NA	NA	NA	NA	-1513,A01-9060
MSTRG.34561.1	A09	74556630	74561212	+	gene_id	MSTRG.34561	NA	NA	NA	NA	793,A09-12952
MSTRG.86096.3	D09	26476657	26500108	-	gene_id	MSTRG.86096	NA	NA	NA	NA	-11517,D09-2367
MSTRG.59184.2	D02	667074	737046	+	gene_id	MSTRG.59184	NA	NA	NA	NA	13029,D02-8487
MSTRG.54484.4	A13	110510809	110513915	-	gene_id	MSTRG.54484	NA	NA	NA	NA	-1729,A13-8749
MSTRG.38861.3	A10	74968589	74969128	-	gene_id	MSTRG.38861	NA	NA	NA	NA	-2338,A10-15595
MSTRG.25791.3	A07	29539803	29546433	+	gene_id	MSTRG.25791	NA	NA	NA	NA	-2343,A07-8960
MSTRG.85297.5	D09	438464	439996	+	gene_id	MSTRG.85297	NA	NA	NA	NA	3457,D09-11008
MSTRG.36978.1	A10	3460550	3462992	-	gene_id	MSTRG.36978	NA	NA	NA	NA	90,A10-1094
MSTRG.100926.1	D12	54102014	54110365	+	gene_id	MSTRG.100926	NA	NA	NA	NA	-3162,D12-6197
MSTRG.17336.1	A05	35108036	35109502	+	gene_id	MSTRG.17336	NA	NA	NA	NA	-101,A05-9716
MSTRG.15891.1	A05	21771802	21772321	+	gene_id	MSTRG.15891	NA	NA	NA	NA	198,A05-23177
MSTRG.56258.3	D01	6073132	6078456	+	gene_id	MSTRG.56258	NA	NA	NA	NA	1865,D01-5697
MSTRG.102164.3	D12	64358929	64361227	+	gene_id	MSTRG.102164	NA	NA	NA	NA	897,D12-13651
MSTRG.97147.2	D11	61738423	61742282	-	gene_id	MSTRG.97147	NA	NA	NA	NA	-1349,D11-13064
MSTRG.64458.1	D03	40432070	40435141	+	gene_id	MSTRG.64458	NA	NA	NA	NA	-996,D03-8671
MSTRG.4812.1	A02	25524100	25524823	+	gene_id	MSTRG.4812	NA	NA	NA	NA	-56,A02-8343
MSTRG.766.1	A01	7114034	7117096	+	gene_id	MSTRG.766	NA	NA	NA	NA	-25,A01-3715
MSTRG.43224.1	A11	19406203	19413253	-	gene_id	MSTRG.43224	NA	NA	NA	NA	2956,A11-14542
MSTRG.75332.1	D06	25511273	25515017	-	gene_id	MSTRG.75332	NA	NA	NA	NA	-1345,D06-7830
MSTRG.25942.7	A07	33402984	33409506	-	gene_id	MSTRG.25942	NA	NA	NA	NA	1942,A07-10789
MSTRG.1440.1	A01	18108831	18109088	+	gene_id	MSTRG.1440	NA	NA	NA	NA	-296,A01-10409
MSTRG.38231.1	A10	21647274	21654071	+	gene_id	MSTRG.38231	NA	NA	NA	NA	-2642,A10-763
MSTRG.54812.1	A13	112381326	112385664	+	gene_id	MSTRG.54812	NA	NA	NA	NA	28314,A13-6882
MSTRG.39193.5	A10	87066885	87080801	+	gene_id	MSTRG.39193	NA	NA	NA	NA	-10980,A10-11289
MSTRG.52526.1	A13	63863515	63864285	-	gene_id	MSTRG.52526	NA	NA	NA	NA	361689,A13-13915
MSTRG.37857.8	A10	13703719	13706700	+	gene_id	MSTRG.37857	NA	NA	NA	NA	942,A10-10053
MSTRG.100091.2	D12	44406308	44410373	+	gene_id	MSTRG.100091	NA	NA	NA	NA	-1520,D12-13704
MSTRG.99618.1	D12	21692064	21692927	-	gene_id	MSTRG.99618	NA	NA	NA	NA	-596,D12-18196
MSTRG.95628.1	D11	21567797	21575035	+	gene_id	MSTRG.95628	NA	NA	NA	NA	-2997,D11-5019
MSTRG.61601.1	D02	59751642	59756160	-	gene_id	MSTRG.61601	NA	NA	NA	NA	-1786,D02-12469
MSTRG.34221.1	A09	71787872	71789803	-	gene_id	MSTRG.34221	NA	NA	NA	NA	2974,A09-17120
MSTRG.77332.2	D07	838044	841796	+	gene_id	MSTRG.77332	NA	NA	NA	NA	-1409,D07-6649
MSTRG.3096.1	A01	107681483	107684506	+	gene_id	MSTRG.3096	NA	NA	NA	NA	-1035,A01-10103
MSTRG.52170.1	A13	46276845	46278722	-	gene_id	MSTRG.52170	NA	NA	NA	NA	-562,A13-14551
MSTRG.102833.1	D12	68273601	68282267	-	gene_id	MSTRG.102833	NA	NA	NA	NA	-4076,D12-11476
MSTRG.2213.1	A01	77539786	77542615	-	gene_id	MSTRG.2213	NA	NA	NA	NA	-769,A01-10978
MSTRG.97621.1	D11	68321146	68374118	-	gene_id	MSTRG.97621	NA	NA	NA	NA	-36234,D11-22357
MSTRG.85012.3	D08	65559930	65563138	-	gene_id	MSTRG.85012	NA	NA	NA	NA	-889,D08-13097
MSTRG.58480.2	D01	59417937	59420002	-	gene_id	MSTRG.58480	NA	NA	NA	NA	-369,D01-9883
MSTRG.34135.1	A09	70875140	70876537	+	gene_id	MSTRG.34135	NA	NA	NA	NA	3032,A09-10413
MSTRG.102511.2	D12	66399340	66400097	+	gene_id	MSTRG.102511	NA	NA	NA	NA	65,D12-13655
MSTRG.9607.4	A03	112573500	112576284	-	gene_id	MSTRG.9607	NA	NA	NA	NA	-916,A03-12601
MSTRG.85627.1	D09	7570871	7573707	-	gene_id	MSTRG.85627	NA	NA	NA	NA	-819,D09-10479
MSTRG.49242.1	A12	101750913	101756334	-	gene_id	MSTRG.49242	NA	NA	NA	NA	1958,A12-4167
MSTRG.75534.1	D06	33735501	33738818	-	gene_id	MSTRG.75534	NA	NA	NA	NA	-1280,D06-7389
MSTRG.60626.3	D02	26113120	26118218	-	gene_id	MSTRG.60626	NA	NA	NA	NA	-2185,D02-14203
MSTRG.90329.1	D10	14428501	14429429	+	gene_id	MSTRG.90329	NA	NA	NA	NA	-25087,D10-7610
MSTRG.3565.1	A01	111920130	111922707	+	gene_id	MSTRG.3565	NA	NA	NA	NA	-892,A01-9636
MSTRG.61795.1	D02	62998964	62999608	-	gene_id	MSTRG.61795	NA	NA	NA	NA	75518,D02-12172
MSTRG.70321.1	D05	8532759	8535291	-	gene_id	MSTRG.70321	NA	NA	NA	NA	-850,D05-14531
MSTRG.75564.1	D06	34679623	34685464	+	gene_id	MSTRG.75564	NA	NA	NA	NA	-2474,D06-4885
MSTRG.92698.2	D11	193198	201664	-	gene_id	MSTRG.92698	NA	NA	NA	NA	5257,D11-21151
MSTRG.77526.1	D07	2162393	2165843	-	gene_id	MSTRG.77526	NA	NA	NA	NA	-1150,D07-10175
MSTRG.30475.1	A08	113686370	113688144	-	gene_id	MSTRG.30475	NA	NA	NA	NA	123,A08-11870
MSTRG.25010.1	A07	15467958	15471501	+	gene_id	MSTRG.25010	NA	NA	NA	NA	-1299,A07-7158
MSTRG.39143.9	A10	86020769	86023012	-	gene_id	MSTRG.39143	NA	NA	NA	NA	-559,A10-12736
MSTRG.11723.1	A04	79304787	79306887	+	gene_id	MSTRG.11723	NA	NA	NA	NA	-520,A04-362
MSTRG.84572.1	D08	62594170	62597484	+	gene_id	MSTRG.84572	NA	NA	NA	NA	-928,D08-2641
MSTRG.70382.1	D05	8937885	8944344	+	gene_id	MSTRG.70382	NA	NA	NA	NA	2716,D05-11319
MSTRG.29645.2	A08	94148815	94154688	-	gene_id	MSTRG.29645	NA	NA	NA	NA	-2743,A08-14867
MSTRG.41950.5	A11	7617747	7625122	-	gene_id	MSTRG.41950	NA	NA	NA	NA	4112,A11-599
MSTRG.3215.1	A01	109347487	109347879	-	gene_id	MSTRG.3215	NA	NA	NA	NA	936,A01-1408
MSTRG.17183.1	A05	33194747	33199833	-	gene_id	MSTRG.17183	NA	NA	NA	NA	1769,A05-9497
MSTRG.104188.2	D13	16205843	16209865	-	gene_id	MSTRG.104188	NA	NA	NA	NA	-1664,D13-10257
MSTRG.43751.1	A11	27717242	27720035	-	gene_id	MSTRG.43751	NA	NA	NA	NA	-31,A11-17023
MSTRG.33345.1	A09	61506162	61509143	+	gene_id	MSTRG.33345	NA	NA	NA	NA	-856,A09-9706
MSTRG.27703.1	A08	1063515	1068542	-	gene_id	MSTRG.27703	NA	NA	NA	NA	1633,A08-480
MSTRG.35151.2	A09	78453900	78455980	+	gene_id	MSTRG.35151	NA	NA	NA	NA	2491,A09-10689
MSTRG.19532.2	A05	113201431	113208241	-	gene_id	MSTRG.19532	NA	NA	NA	NA	-3174,A05-30027
MSTRG.55339.2	Contig477	32048	40012	+	gene_id	MSTRG.55339	NA	NA	NA	NA
MSTRG.33716.1	A09	66441480	66459196	+	gene_id	MSTRG.33716	NA	NA	NA	NA	2568,A09-11921
MSTRG.29190.3	A08	52812488	52818445	-	gene_id	MSTRG.29190	NA	NA	NA	NA	-2570,A08-4095
MSTRG.59348.1	D02	2610781	2616894	-	gene_id	MSTRG.59348	NA	NA	NA	NA	-2868,D02-11347
MSTRG.56721.4	D01	11863911	11866371	+	gene_id	MSTRG.56721	NA	NA	NA	NA	-3123,D01-5789
MSTRG.77750.1	D07	3607951	3609019	+	gene_id	MSTRG.77750	NA	NA	NA	NA	-192,D07-14730
MSTRG.44671.1	A11	100550806	100555737	+	gene_id	MSTRG.44671	NA	NA	NA	NA	1892,A11-22213
MSTRG.78903.1	D07	14810253	14811850	-	gene_id	MSTRG.78903	NA	NA	NA	NA	864,D07-10730
MSTRG.24008.2	A07	4156074	4157046	-	gene_id	MSTRG.24008	NA	NA	NA	NA	1896,A07-3531
MSTRG.94498.1	D11	11054345	11057102	+	gene_id	MSTRG.94498	NA	NA	NA	NA	-825,D11-5557
MSTRG.64326.1	D03	37627589	37636532	+	gene_id	MSTRG.64326	NA	NA	NA	NA	-3877,D03-2440
MSTRG.31582.1	A08	124328271	124331722	+	gene_id	MSTRG.31582	NA	NA	NA	NA	1205,A08-10720
MSTRG.55083.4	Contig239	39150	44453	+	gene_id	MSTRG.55083	NA	NA	NA	NA	-2114,Contig239-4
MSTRG.57401.1	D01	28314380	28315184	-	gene_id	MSTRG.57401	NA	NA	NA	NA	47,D01-13317
MSTRG.33115.1	A09	58691741	58693943	-	gene_id	MSTRG.33115	NA	NA	NA	NA	19033,A09-13346
MSTRG.105341.1	D13	51664790	51665685	+	gene_id	MSTRG.105341	NA	NA	NA	NA	-1773,D13-11217
MSTRG.100944.1	D12	54474717	54475567	+	gene_id	MSTRG.100944	NA	NA	NA	NA	-61,D12-20147
MSTRG.25703.1	A07	27611741	27612426	+	gene_id	MSTRG.25703	NA	NA	NA	NA	40853,A07-5049
MSTRG.93870.4	D11	7161039	7164987	+	gene_id	MSTRG.93870	NA	NA	NA	NA	-1474,D11-4200
MSTRG.13771.1	A05	8876407	8878715	+	gene_id	MSTRG.13771	NA	NA	NA	NA	-281,A05-676
MSTRG.27712.1	A08	1081691	1085691	-	gene_id	MSTRG.27712	NA	NA	NA	NA	-2162,A08-7322
MSTRG.69966.4	D05	6322921	6326286	-	gene_id	MSTRG.69966	NA	NA	NA	NA	-1515,D05-8876
MSTRG.81985.1	D08	7527684	7528810	+	gene_id	MSTRG.81985	NA	NA	NA	NA	-15017,D08-12887
MSTRG.91915.2	D10	58708420	58712921	-	gene_id	MSTRG.91915	NA	NA	NA	NA	-1228,D10-11457
MSTRG.57387.1	D01	28006046	28006781	+	gene_id	MSTRG.57387	NA	NA	NA	NA	-2984,D01-5484
MSTRG.95726.1	D11	22681412	22685136	-	gene_id	MSTRG.95726	NA	NA	NA	NA	-865,D11-17909
MSTRG.99606.1	D12	21343638	21347152	-	gene_id	MSTRG.99606	NA	NA	NA	NA	17865,D12-10650
MSTRG.59453.1	D02	3671957	3743038	+	gene_id	MSTRG.59453	NA	NA	NA	NA	2530,D02-15102
MSTRG.105926.1	D13	58518566	58519802	-	gene_id	MSTRG.105926	NA	NA	NA	NA	-275,D13-13308
MSTRG.100270.1	D12	46495189	46499416	+	gene_id	MSTRG.100270	NA	NA	NA	NA	-1209,D12-3810
MSTRG.7852.1	A03	32934052	32934598	-	gene_id	MSTRG.7852	NA	NA	NA	NA	50725,A03-8295
MSTRG.83825.1	D08	54952292	54956977	-	gene_id	MSTRG.83825	NA	NA	NA	NA	-1907,D08-12479
MSTRG.61350.1	D02	53743268	53761498	-	gene_id	MSTRG.61350	NA	NA	NA	NA	-8879,D02-12815
MSTRG.29626.1	A08	93926268	93929371	-	gene_id	MSTRG.29626	NA	NA	NA	NA	-1365,A08-4896
MSTRG.65847.1	D04	1302882	1305732	+	gene_id	MSTRG.65847	NA	NA	NA	NA	-982,D04-11228
MSTRG.39821.1	A10	110760995	110763294	-	gene_id	MSTRG.39821	NA	NA	NA	NA	-863,A10-9738
MSTRG.93637.1	D11	6038381	6042264	-	gene_id	MSTRG.93637	NA	NA	NA	NA	1288,D11-19746
MSTRG.10893.1	A04	13192075	13196292	-	gene_id	MSTRG.10893	NA	NA	NA	NA	-1759,A04-3070
MSTRG.96939.1	D11	59532551	59542435	+	gene_id	MSTRG.96939	NA	NA	NA	NA	4284,D11-14761
MSTRG.30029.1	A08	106537549	106539092	-	gene_id	MSTRG.30029	NA	NA	NA	NA	-4525,A08-13060
MSTRG.50367.2	A12	109603205	109608499	+	gene_id	MSTRG.50367	NA	NA	NA	NA	-1927,A12-9741
MSTRG.62617.2	D02	70269567	70270363	-	gene_id	MSTRG.62617	NA	NA	NA	NA	-724,D02-13258
MSTRG.59826.1	D02	7065404	7068598	+	gene_id	MSTRG.59826	NA	NA	NA	NA	-1962,D02-12522
MSTRG.23747.1	A07	2291424	2293871	-	gene_id	MSTRG.23747	NA	NA	NA	NA	611,A07-1855
MSTRG.93635.1	D11	6007918	6010258	+	gene_id	MSTRG.93635	NA	NA	NA	NA	-1228,D11-16156
MSTRG.9508.1	A03	111254023	111263432	-	gene_id	MSTRG.9508	NA	NA	NA	NA	1280,A03-14584
MSTRG.99652.2	D12	22543934	22546120	+	gene_id	MSTRG.99652	NA	NA	NA	NA	-1368,D12-11498
MSTRG.19942.1	A06	924551	926574	+	gene_id	MSTRG.19942	NA	NA	NA	NA	-252,A06-11286
MSTRG.60416.1	D02	18884224	18887964	-	gene_id	MSTRG.60416	NA	NA	NA	NA	-1345,D02-11670
MSTRG.57960.1	D01	52179489	52181570	+	gene_id	MSTRG.57960	NA	NA	NA	NA	283,D01-9948
MSTRG.79070.1	D07	17221535	17230208	+	gene_id	MSTRG.79070	NA	NA	NA	NA	-3599,D07-14425
MSTRG.16040.2	A05	22625412	22630375	-	gene_id	MSTRG.16040	NA	NA	NA	NA	1881,A05-19238
MSTRG.27169.4	A07	94744270	94747163	+	gene_id	MSTRG.27169	NA	NA	NA	NA	-974,A07-15966
MSTRG.83631.3	D08	52757898	52762604	+	gene_id	MSTRG.83631	NA	NA	NA	NA	-16770,D08-11842
MSTRG.78579.3	D07	10906618	10908209	+	gene_id	MSTRG.78579	NA	NA	NA	NA	-63,D07-8981
MSTRG.88364.3	D09	48513010	48517054	-	gene_id	MSTRG.88364	NA	NA	NA	NA	-1612,D09-11216
MSTRG.55011.8	Contig147	28920	37908	+	gene_id	MSTRG.55011	NA	NA	NA	NA
MSTRG.76911.3	D06	67177919	67178520	+	gene_id	MSTRG.76911	NA	NA	NA	NA	729,D06-8525
MSTRG.83651.3	D08	53026873	53029655	-	gene_id	MSTRG.83651	NA	NA	NA	NA	-3482,D08-12931
MSTRG.81048.3	D08	24711	28160	-	gene_id	MSTRG.81048	NA	NA	NA	NA	1390,D08-12063
MSTRG.13497.3	A05	7108105	7113734	+	gene_id	MSTRG.13497	NA	NA	NA	NA	2091,A05-27819
MSTRG.91296.1	D10	46313863	46317357	+	gene_id	MSTRG.91296	NA	NA	NA	NA	643,D10-14178
MSTRG.30571.2	A08	115446002	115449756	-	gene_id	MSTRG.30571	NA	NA	NA	NA	-1354,A08-16413
MSTRG.95720.1	D11	22595866	22602907	+	gene_id	MSTRG.95720	NA	NA	NA	NA	-3241,D11-19835
MSTRG.83870.1	D08	55572765	55574630	-	gene_id	MSTRG.83870	NA	NA	NA	NA	-222,D08-16531
MSTRG.78046.1	D07	5819477	5825497	-	gene_id	MSTRG.78046	NA	NA	NA	NA	2417,D07-1305
MSTRG.15691.1	A05	20547868	20557312	-	gene_id	MSTRG.15691	NA	NA	NA	NA	-4300,A05-22623
MSTRG.102902.2	D12	68604692	68613828	+	gene_id	MSTRG.102902	NA	NA	NA	NA	-3581,D12-10079
MSTRG.92034.1	D10	60405861	60406715	+	gene_id	MSTRG.92034	NA	NA	NA	NA	-39,D10-10856
MSTRG.80423.1	D07	52919555	52923312	+	gene_id	MSTRG.80423	NA	NA	NA	NA	-1324,D07-1309
MSTRG.77572.1	D07	2536900	2538302	+	gene_id	MSTRG.77572	NA	NA	NA	NA	14,D07-8914
MSTRG.100186.3	D12	45459829	45462899	+	gene_id	MSTRG.100186	NA	NA	NA	NA	-1251,D12-16173
MSTRG.2512.2	A01	97945194	97947881	-	gene_id	MSTRG.2512	NA	NA	NA	NA	1210,A01-7469
MSTRG.25845.1	A07	30399881	30403050	+	gene_id	MSTRG.25845	NA	NA	NA	NA	-1403,A07-1527
MSTRG.96802.1	D11	57323298	57326117	+	gene_id	MSTRG.96802	NA	NA	NA	NA	-1021,D11-2496
MSTRG.94625.1	D11	12077466	12082735	+	gene_id	MSTRG.94625	NA	NA	NA	NA	1808,D11-14309
MSTRG.72366.1	D05	25428927	25431840	+	gene_id	MSTRG.72366	NA	NA	NA	NA	-597,D05-10967
MSTRG.86077.2	D09	26141478	26145937	-	gene_id	MSTRG.86077	NA	NA	NA	NA	-1745,D09-8917
MSTRG.18316.2	A05	75645468	75672418	-	gene_id	MSTRG.18316	NA	NA	NA	NA	111388,A05-27099
MSTRG.83650.1	D08	53200241	53200802	+	gene_id	MSTRG.83650	NA	NA	NA	NA	43435,D08-5106
MSTRG.79382.2	D07	21916470	21917621	-	gene_id	MSTRG.79382	NA	NA	NA	NA	-188,D07-14441
MSTRG.78866.2	D07	14303108	14304749	-	gene_id	MSTRG.78866	NA	NA	NA	NA	-58,D07-5884
MSTRG.36105.1	A09	84572758	84575348	-	gene_id	MSTRG.36105	NA	NA	NA	NA	-1834,A09-10073
MSTRG.25631.1	A07	26475242	26477269	-	gene_id	MSTRG.25631	NA	NA	NA	NA	-517,A07-8856
MSTRG.35244.1	A09	79075149	79076581	+	gene_id	MSTRG.35244	NA	NA	NA	NA	33,A09-13072
MSTRG.40328.3	A10	118415546	118417901	+	gene_id	MSTRG.40328	NA	NA	NA	NA	-1691,A10-11709
MSTRG.18745.2	A05	101824878	101829034	+	gene_id	MSTRG.18745	NA	NA	NA	NA	15559,A05-24405
MSTRG.85107.1	D08	66114385	66123247	-	gene_id	MSTRG.85107	NA	NA	NA	NA	-4192,D08-8950
MSTRG.27745.1	A08	1321420	1323788	+	gene_id	MSTRG.27745	NA	NA	NA	NA	-951,A08-12288
MSTRG.11691.2	A04	78697590	78699838	+	gene_id	MSTRG.11691	NA	NA	NA	NA	-426,A04-811
MSTRG.27482.1	A07	97637031	97639289	+	gene_id	MSTRG.27482	NA	NA	NA	NA	-1037,A07-7677
MSTRG.66916.1	D04	15935475	15936696	+	gene_id	MSTRG.66916	NA	NA	NA	NA	225,D04-8446
MSTRG.25607.1	A07	25670559	25670993	+	gene_id	MSTRG.25607	NA	NA	NA	NA	-248,A07-11521
MSTRG.8747.1	A03	95540237	95545458	+	gene_id	MSTRG.8747	NA	NA	NA	NA	-1751,A03-2886
MSTRG.32020.2	A09	1712354	1720245	-	gene_id	MSTRG.32020	NA	NA	NA	NA	3001,A09-4800
MSTRG.16389.1	A05	25356881	25362317	-	gene_id	MSTRG.16389	NA	NA	NA	NA	1900,A05-21937
MSTRG.73942.1	D06	3341326	3344070	+	gene_id	MSTRG.73942	NA	NA	NA	NA	-10140,D06-5907
MSTRG.30896.2	A08	119076815	119079233	-	gene_id	MSTRG.30896	NA	NA	NA	NA	-854,A08-8722
MSTRG.94767.1	D11	13050059	13055395	-	gene_id	MSTRG.94767	NA	NA	NA	NA	-2096,D11-19582
MSTRG.9376.1	A03	109862629	109865394	-	gene_id	MSTRG.9376	NA	NA	NA	NA	-878,A03-13387
MSTRG.16456.2	A05	25826857	25828675	-	gene_id	MSTRG.16456	NA	NA	NA	NA	-352,A05-26766
MSTRG.55235.1	Contig389	23057	33645	-	gene_id	MSTRG.55235	NA	NA	NA	NA
MSTRG.74525.1	D06	9838183	9846481	-	gene_id	MSTRG.74525	NA	NA	NA	NA	-3499,D06-13134
MSTRG.45669.1	A11	122127373	122130715	-	gene_id	MSTRG.45669	NA	NA	NA	NA	9423,A11-15763
MSTRG.20994.2	A06	17298079	17300057	-	gene_id	MSTRG.20994	NA	NA	NA	NA	-585,A06-8831
MSTRG.63647.1	D03	12686447	12688421	+	gene_id	MSTRG.63647	NA	NA	NA	NA	961,D03-9173
MSTRG.28285.1	A08	6014603	6015406	+	gene_id	MSTRG.28285	NA	NA	NA	NA	498,A08-1811
MSTRG.4532.2	A02	11404783	11408200	+	gene_id	MSTRG.4532	NA	NA	NA	NA	-1316,A02-5213
MSTRG.61413.1	D02	56087014	56090861	+	gene_id	MSTRG.61413	NA	NA	NA	NA	-1337,D02-4658
MSTRG.14202.1	A05	11307732	11313678	+	gene_id	MSTRG.14202	NA	NA	NA	NA	-2678,A05-28882
MSTRG.4918.1	A02	34113677	34115379	+	gene_id	MSTRG.4918	NA	NA	NA	NA	-237439,A02-7013
MSTRG.40710.2	A11	385127	393001	-	gene_id	MSTRG.40710	NA	NA	NA	NA	-3446,A11-15666
MSTRG.106772.1	D13	64353407	64357112	+	gene_id	MSTRG.106772	NA	NA	NA	NA	-4786,D13-9276
MSTRG.73693.1	D06	1051341	1054866	+	gene_id	MSTRG.73693	NA	NA	NA	NA	-1022,D06-333
MSTRG.95511.6	D11	20208078	20208850	-	gene_id	MSTRG.95511	NA	NA	NA	NA	147,D11-20038
MSTRG.86676.1	D09	35873514	35875540	-	gene_id	MSTRG.86676	NA	NA	NA	NA	-810,D09-13140
MSTRG.71775.3	D05	18292132	18296183	+	gene_id	MSTRG.71775	NA	NA	NA	NA	-1298,D05-14235
MSTRG.81815.1	D08	5641056	5645733	-	gene_id	MSTRG.81815	NA	NA	NA	NA	1927,D08-4056
MSTRG.19833.1	A06	145494	148139	-	gene_id	MSTRG.19833	NA	NA	NA	NA	-1584,A06-11172
MSTRG.104957.1	D13	45620898	45625952	+	gene_id	MSTRG.104957	NA	NA	NA	NA	1690,D13-14091
MSTRG.20062.2	A06	1910134	1915455	-	gene_id	MSTRG.20062	NA	NA	NA	NA	-2029,A06-10228
MSTRG.15053.1	A05	16238022	16241357	+	gene_id	MSTRG.15053	NA	NA	NA	NA	-1851,A05-23148
MSTRG.45791.1	A11	123856110	123860969	-	gene_id	MSTRG.45791	NA	NA	NA	NA	2516,A11-9046
MSTRG.94992.2	D11	14756059	14757918	+	gene_id	MSTRG.94992	NA	NA	NA	NA	-663,D11-19171
MSTRG.91162.1	D10	36767664	36770129	-	gene_id	MSTRG.91162	NA	NA	NA	NA	-718,D10-14329
MSTRG.88375.1	D09	48618875	48620768	+	gene_id	MSTRG.88375	NA	NA	NA	NA	-413,D09-4878
MSTRG.95545.2	D11	20505358	20510841	+	gene_id	MSTRG.95545	NA	NA	NA	NA	-2042,D11-3699
MSTRG.85579.2	D09	6542227	6544790	+	gene_id	MSTRG.85579	NA	NA	NA	NA	-1725,D09-8612
MSTRG.2510.4	A01	97940538	97942474	+	gene_id	MSTRG.2510	NA	NA	NA	NA	-1041,A01-12480
MSTRG.66334.1	D04	6482637	6488222	-	gene_id	MSTRG.66334	NA	NA	NA	NA	-2392,D04-9572
MSTRG.72744.2	D05	41334310	41336310	+	gene_id	MSTRG.72744	NA	NA	NA	NA	-146,D05-8359
MSTRG.23701.2	A07	1970080	1972748	+	gene_id	MSTRG.23701	NA	NA	NA	NA	1691,A07-11395
MSTRG.10880.2	A04	12387715	12394285	-	gene_id	MSTRG.10880	NA	NA	NA	NA	-2861,A04-6810
MSTRG.86644.1	D09	35133871	35134929	-	gene_id	MSTRG.86644	NA	NA	NA	NA	3251,D09-11275
MSTRG.103109.4	D13	1219411	1221751	+	gene_id	MSTRG.103109	NA	NA	NA	NA	-1052,D13-7236
MSTRG.71362.1	D05	14946929	14948456	+	gene_id	MSTRG.71362	NA	NA	NA	NA	-1328,D05-13668
MSTRG.49837.4	A12	106498682	106500997	+	gene_id	MSTRG.49837	NA	NA	NA	NA	4043,A12-11385
MSTRG.67811.2	D04	47710645	47713279	+	gene_id	MSTRG.67811	NA	NA	NA	NA	-1285,D04-7257
MSTRG.28968.2	A08	29233896	29235038	+	gene_id	MSTRG.28968	NA	NA	NA	NA	-391,A08-10602
MSTRG.61320.1	D02	52997601	52998090	-	gene_id	MSTRG.61320	NA	NA	NA	NA	1337,D02-3079
MSTRG.55716.1	D01	774904	781632	-	gene_id	MSTRG.55716	NA	NA	NA	NA	5822,D01-11305
MSTRG.36251.3	A09	85238820	85241508	-	gene_id	MSTRG.36251	NA	NA	NA	NA	-553,A09-17496
MSTRG.9297.1	A03	109074373	109077007	+	gene_id	MSTRG.9297	NA	NA	NA	NA	-917,A03-9818
MSTRG.46149.1	A11	127114880	127119572	-	gene_id	MSTRG.46149	NA	NA	NA	NA	1720,A11-1212
MSTRG.105250.1	D13	50595077	50597423	+	gene_id	MSTRG.105250	NA	NA	NA	NA	-1537,D13-9559
MSTRG.20319.4	A06	4297194	4302441	+	gene_id	MSTRG.20319	NA	NA	NA	NA	-3665,A06-10135
MSTRG.16172.1	A05	23644423	23653417	+	gene_id	MSTRG.16172	NA	NA	NA	NA	-3959,A05-19730
MSTRG.84588.1	D08	62673463	62680165	-	gene_id	MSTRG.84588	NA	NA	NA	NA	-2967,D08-10678
MSTRG.11688.1	A04	78831290	78833438	-	gene_id	MSTRG.11688	NA	NA	NA	NA	-767,A04-6695
MSTRG.89789.1	D10	7639336	7641050	+	gene_id	MSTRG.89789	NA	NA	NA	NA	2647,D10-10898
MSTRG.47854.3	A12	81268981	81269595	-	gene_id	MSTRG.47854	NA	NA	NA	NA	-1337,A12-12894
MSTRG.46946.2	A12	9088837	9093004	+	gene_id	MSTRG.46946	NA	NA	NA	NA	-1778,A12-16612
MSTRG.104439.2	D13	26017160	26019135	-	gene_id	MSTRG.104439	NA	NA	NA	NA	-1145,D13-8371
MSTRG.69708.2	D05	4946432	4952378	-	gene_id	MSTRG.69708	NA	NA	NA	NA	-1246,D05-7118
MSTRG.74459.1	D06	9102419	9105243	-	gene_id	MSTRG.74459	NA	NA	NA	NA	17548,D06-8721
MSTRG.14872.1	A05	15103880	15105239	-	gene_id	MSTRG.14872	NA	NA	NA	NA	-113,A05-9324
MSTRG.35669.1	A09	81666397	81668580	+	gene_id	MSTRG.35669	NA	NA	NA	NA	-1607,A09-11324
MSTRG.34886.1	A09	76807991	76812300	+	gene_id	MSTRG.34886	NA	NA	NA	NA	-1286,A09-1106
MSTRG.51201.1	A13	3840601	3848874	+	gene_id	MSTRG.51201	NA	NA	NA	NA	-3372,A13-13734
MSTRG.101868.1	D12	62379165	62380256	-	gene_id	MSTRG.101868	NA	NA	NA	NA	-5105,D12-15543
MSTRG.72948.1	D05	46020656	46021689	+	gene_id	MSTRG.72948	NA	NA	NA	NA	2234,D05-14155
MSTRG.27055.2	A07	93519730	93521616	-	gene_id	MSTRG.27055	NA	NA	NA	NA	647,A07-9300
MSTRG.63531.2	D03	5805829	5808220	+	gene_id	MSTRG.63531	NA	NA	NA	NA	6078,D03-729
MSTRG.62971.2	D03	299619	302612	-	gene_id	MSTRG.62971	NA	NA	NA	NA	-1111,D03-10387
MSTRG.31406.1	A08	123191332	123194092	-	gene_id	MSTRG.31406	NA	NA	NA	NA	-1100,A08-11622
MSTRG.52928.1	A13	87072205	87074783	+	gene_id	MSTRG.52928	NA	NA	NA	NA	-310,A13-10955
MSTRG.76183.3	D06	58381118	58384534	-	gene_id	MSTRG.76183	NA	NA	NA	NA	-612,D06-9247
MSTRG.30911.2	A08	119144829	119152853	-	gene_id	MSTRG.30911	NA	NA	NA	NA	3508,A08-4465
MSTRG.16644.1	A05	27254287	27255281	+	gene_id	MSTRG.16644	NA	NA	NA	NA	-5263,A05-22821
MSTRG.91569.1	D10	52874775	52876716	-	gene_id	MSTRG.91569	NA	NA	NA	NA	-659,D10-9768
MSTRG.48035.1	A12	84125472	84126194	-	gene_id	MSTRG.48035	NA	NA	NA	NA	18,A12-10700
MSTRG.28395.1	A08	6740781	6744780	+	gene_id	MSTRG.28395	NA	NA	NA	NA	-1500,A08-15192
MSTRG.95081.2	D11	15578640	15580366	+	gene_id	MSTRG.95081	NA	NA	NA	NA	-2860,D11-4773
MSTRG.6329.1	A02	105790437	105792026	+	gene_id	MSTRG.6329	NA	NA	NA	NA	310,A02-8570
MSTRG.62702.1	D02	70760971	70761721	-	gene_id	MSTRG.62702	NA	NA	NA	NA	-30,D02-10559
MSTRG.12914.4	A05	3320820	3327546	-	gene_id	MSTRG.12914	NA	NA	NA	NA	-1687,A05-25610
MSTRG.100731.1	D12	51842795	51843851	+	gene_id	MSTRG.100731	NA	NA	NA	NA	-47,D12-17648
MSTRG.29154.1	A08	51297645	51300391	-	gene_id	MSTRG.29154	NA	NA	NA	NA	3282,A08-1399
MSTRG.96755.2	D11	56745210	56749374	+	gene_id	MSTRG.96755	NA	NA	NA	NA	-2089,D11-17202
MSTRG.63827.1	D03	17478314	17481879	+	gene_id	MSTRG.63827	NA	NA	NA	NA	-1515,D03-6412
MSTRG.39810.1	A10	110334455	110335353	+	gene_id	MSTRG.39810	NA	NA	NA	NA	3,A10-6152
MSTRG.26698.2	A07	88067650	88071816	-	gene_id	MSTRG.26698	NA	NA	NA	NA	-1706,A07-4195
MSTRG.33140.1	A09	59035920	59037648	+	gene_id	MSTRG.33140	NA	NA	NA	NA	83,A09-4547
MSTRG.3330.1	A01	110429589	110431659	-	gene_id	MSTRG.3330	NA	NA	NA	NA	-591,A01-7476
MSTRG.22494.1	A06	119232039	119233661	+	gene_id	MSTRG.22494	NA	NA	NA	NA	-86,A06-12078
MSTRG.22418.1	A06	118048288	118053864	-	gene_id	MSTRG.22418	NA	NA	NA	NA	-2267,A06-11456
MSTRG.6355.1	A02	105905715	105911507	+	gene_id	MSTRG.6355	NA	NA	NA	NA	-1995,A02-7626
MSTRG.80572.2	D07	54408730	54413205	-	gene_id	MSTRG.80572	NA	NA	NA	NA	-6683,D07-12703
MSTRG.91785.3	D10	56171667	56195652	-	gene_id	MSTRG.91785	NA	NA	NA	NA	9986,D10-15307
MSTRG.84560.1	D08	62560566	62563006	-	gene_id	MSTRG.84560	NA	NA	NA	NA	811,D08-3602
MSTRG.14718.1	A05	14113392	14120136	+	gene_id	MSTRG.14718	NA	NA	NA	NA	-2546,A05-24725
MSTRG.50897.1	A13	1484940	1488105	+	gene_id	MSTRG.50897	NA	NA	NA	NA	-1263,A13-9133
MSTRG.31769.1	A08	125348227	125349643	+	gene_id	MSTRG.31769	NA	NA	NA	NA	412,A08-14954
MSTRG.51737.1	A13	14050466	14057913	+	gene_id	MSTRG.51737	NA	NA	NA	NA	-2994,A13-7054
MSTRG.62743.1	D02	70928717	70934789	+	gene_id	MSTRG.62743	NA	NA	NA	NA	-2673,D02-11899
MSTRG.50845.1	A13	955259	965017	-	gene_id	MSTRG.50845	NA	NA	NA	NA	-3808,A13-11756
MSTRG.103475.14	D13	4024618	4026312	-	gene_id	MSTRG.103475	NA	NA	NA	NA	1190,D13-12957
MSTRG.50210.2	A12	108716209	108719396	-	gene_id	MSTRG.50210	NA	NA	NA	NA	-984,A12-13640
MSTRG.37130.4	A10	4260415	4263275	-	gene_id	MSTRG.37130	NA	NA	NA	NA	-598,A10-9577
MSTRG.156.4	A01	991325	993607	+	gene_id	MSTRG.156	NA	NA	NA	NA	-628,A01-8098
MSTRG.5296.1	A02	71784353	71788923	+	gene_id	MSTRG.5296	NA	NA	NA	NA	-1653,A02-1869
MSTRG.57011.2	D01	17232862	17240920	+	gene_id	MSTRG.57011	NA	NA	NA	NA	-3498,D01-8154
MSTRG.35994.1	A09	83801379	83803629	+	gene_id	MSTRG.35994	NA	NA	NA	NA	-579,A09-2885
MSTRG.20037.1	A06	1679088	1680252	+	gene_id	MSTRG.20037	NA	NA	NA	NA	2,A06-9745
MSTRG.98858.1	D12	7182635	7186557	-	gene_id	MSTRG.98858	NA	NA	NA	NA	-1483,D12-15593
MSTRG.34139.3	A09	70829133	70832926	-	gene_id	MSTRG.34139	NA	NA	NA	NA	-1479,A09-10753
MSTRG.52869.2	A13	83352732	83358345	+	gene_id	MSTRG.52869	NA	NA	NA	NA	-2272,A13-7023
MSTRG.63611.2	D03	9807819	9810555	+	gene_id	MSTRG.63611	NA	NA	NA	NA	-1800,D03-1304
MSTRG.83213.1	D08	46871979	46884151	-	gene_id	MSTRG.83213	NA	NA	NA	NA	-1131,D08-14434
MSTRG.6343.1	A02	105850173	105854255	+	gene_id	MSTRG.6343	NA	NA	NA	NA	-1468,A02-2491
MSTRG.106125.1	D13	59857919	59859923	+	gene_id	MSTRG.106125	NA	NA	NA	NA	-503,D13-9754
MSTRG.40353.1	A10	118631859	118633211	+	gene_id	MSTRG.40353	NA	NA	NA	NA	-133,A10-14735
MSTRG.12061.1	A04	83757278	83759238	+	gene_id	MSTRG.12061	NA	NA	NA	NA	514,A04-6777
MSTRG.6211.4	A02	105328715	105331224	+	gene_id	MSTRG.6211	NA	NA	NA	NA	-1744,A02-10151
MSTRG.84728.1	D08	63795478	63801831	-	gene_id	MSTRG.84728	NA	NA	NA	NA	-2880,D08-13831
MSTRG.51613.1	A13	11595002	11605189	-	gene_id	MSTRG.51613	NA	NA	NA	NA	-4488,A13-12595
MSTRG.42836.1	A11	15570504	15578507	-	gene_id	MSTRG.42836	NA	NA	NA	NA	3314,A11-6580
MSTRG.19479.5	A05	112598122	112606622	+	gene_id	MSTRG.19479	NA	NA	NA	NA	-3736,A05-25320
MSTRG.52579.1	A13	68901793	68918486	-	gene_id	MSTRG.52579	NA	NA	NA	NA	7733,A13-3546
MSTRG.34361.1	A09	73379866	73381897	-	gene_id	MSTRG.34361	NA	NA	NA	NA	-1240,A09-13709
MSTRG.49879.1	A12	106870309	106872340	+	gene_id	MSTRG.49879	NA	NA	NA	NA	266,A12-12029
MSTRG.12766.1	A05	2631036	2633250	+	gene_id	MSTRG.12766	NA	NA	NA	NA	-1818,A05-24235
MSTRG.1756.3	A01	26489896	26494031	-	gene_id	MSTRG.1756	NA	NA	NA	NA	-1707,A01-8789
MSTRG.82810.2	D08	36666719	36670212	-	gene_id	MSTRG.82810	NA	NA	NA	NA	-1039,D08-15031
MSTRG.99216.1	D12	13221829	13225298	+	gene_id	MSTRG.99216	NA	NA	NA	NA	12059,D12-1044
MSTRG.87116.1	D09	39996618	40008950	+	gene_id	MSTRG.87116	NA	NA	NA	NA	-5666,D09-6655
MSTRG.18007.1	A05	51787581	51791436	+	gene_id	MSTRG.18007	NA	NA	NA	NA	-1305,A05-19374
MSTRG.1096.1	A01	11734897	11738654	-	gene_id	MSTRG.1096	NA	NA	NA	NA	-1403,A01-9498
MSTRG.38062.2	A10	18507236	18524796	-	gene_id	MSTRG.38062	NA	NA	NA	NA	-8366,A10-7073
MSTRG.18847.2	A05	103709203	103712543	+	gene_id	MSTRG.18847	NA	NA	NA	NA	-1309,A05-31863
MSTRG.9310.1	A03	109219579	109222324	-	gene_id	MSTRG.9310	NA	NA	NA	NA	-539,A03-11159
MSTRG.101748.1	D12	61521854	61525145	-	gene_id	MSTRG.101748	NA	NA	NA	NA	-1533,D12-19858
MSTRG.9151.1	A03	106401024	106406897	-	gene_id	MSTRG.9151	NA	NA	NA	NA	-2785,A03-10656
MSTRG.35097.1	A09	78190507	78192134	-	gene_id	MSTRG.35097	NA	NA	NA	NA	-9210,A09-12860
MSTRG.36249.1	A09	85234103	85237782	+	gene_id	MSTRG.36249	NA	NA	NA	NA	-1515,A09-14112
MSTRG.20000.1	A06	1490583	1491892	-	gene_id	MSTRG.20000	NA	NA	NA	NA	-329,A06-9534
MSTRG.92544.3	D10	66830846	66832312	-	gene_id	MSTRG.92544	NA	NA	NA	NA	-1758,D10-12168
MSTRG.46451.1	A12	2213448	2214373	+	gene_id	MSTRG.46451	NA	NA	NA	NA	-4954,A12-11728
MSTRG.53252.2	A13	95711154	95712951	+	gene_id	MSTRG.53252	NA	NA	NA	NA	-925,A13-1979
MSTRG.49282.1	A12	102067631	102070835	+	gene_id	MSTRG.49282	NA	NA	NA	NA	-1120,A12-3177
MSTRG.37399.1	A10	6319177	6320991	-	gene_id	MSTRG.37399	NA	NA	NA	NA	-7154,A10-10339
MSTRG.85187.1	D08	66450049	66453877	-	gene_id	MSTRG.85187	NA	NA	NA	NA	-1472,D08-8347
MSTRG.39795.1	A10	110041514	110045891	+	gene_id	MSTRG.39795	NA	NA	NA	NA	-1474,A10-600
MSTRG.21165.3	A06	22815428	22817249	-	gene_id	MSTRG.21165	NA	NA	NA	NA	-1165,A06-8559
MSTRG.7616.1	A03	17564028	17565962	+	gene_id	MSTRG.7616	NA	NA	NA	NA	541,A03-12206
MSTRG.52435.1	A13	54283773	54287658	+	gene_id	MSTRG.52435	NA	NA	NA	NA	-1582,A13-15342
MSTRG.3377.1	A01	110660426	110666948	-	gene_id	MSTRG.3377	NA	NA	NA	NA	2605,A01-4844
MSTRG.61012.1	D02	43793859	43794486	-	gene_id	MSTRG.61012	NA	NA	NA	NA	-1334,D02-13923
MSTRG.74828.2	D06	14783773	14787273	-	gene_id	MSTRG.74828	NA	NA	NA	NA	1341,D06-8019
MSTRG.33191.5	A09	59627498	59631024	+	gene_id	MSTRG.33191	NA	NA	NA	NA	6879,A09-10095
MSTRG.85569.1	D09	6513610	6516035	+	gene_id	MSTRG.85569	NA	NA	NA	NA	-727,D09-4054
MSTRG.20712.2	A06	9976470	9980292	+	gene_id	MSTRG.20712	NA	NA	NA	NA	1347,A06-11519
MSTRG.77823.1	D07	4240124	4242764	-	gene_id	MSTRG.77823	NA	NA	NA	NA	-414,D07-15143
MSTRG.94461.3	D11	10833413	10887300	+	gene_id	MSTRG.94461	NA	NA	NA	NA	-25446,D11-20456
MSTRG.103543.1	D13	4615386	4617421	+	gene_id	MSTRG.103543	NA	NA	NA	NA	-375,D13-1754
MSTRG.13252.1	A05	5802146	5803053	-	gene_id	MSTRG.13252	NA	NA	NA	NA	-3634,A05-21226
MSTRG.56000.1	D01	2489861	2491451	+	gene_id	MSTRG.56000	NA	NA	NA	NA	-155,D01-11084
MSTRG.30911.7	A08	119149355	119154800	-	gene_id	MSTRG.30911	NA	NA	NA	NA	-2882,A08-14588
MSTRG.95785.1	D11	23849029	23853561	+	gene_id	MSTRG.95785	NA	NA	NA	NA	-1671,D11-10691
MSTRG.23567.1	A07	1161209	1163442	-	gene_id	MSTRG.23567	NA	NA	NA	NA	1106,A07-6861
MSTRG.18015.1	A05	51957564	51963870	-	gene_id	MSTRG.18015	NA	NA	NA	NA	-2191,A05-27707
MSTRG.16906.2	A05	29892959	29895855	-	gene_id	MSTRG.16906	NA	NA	NA	NA	-761,A05-28338
MSTRG.99947.1	D12	38795294	38799153	+	gene_id	MSTRG.99947	NA	NA	NA	NA	1303,D12-18212
MSTRG.52439.1	A13	54430157	54431167	+	gene_id	MSTRG.52439	NA	NA	NA	NA	-81660,A13-3346
MSTRG.85034.2	D08	65698506	65700684	-	gene_id	MSTRG.85034	NA	NA	NA	NA	-1262,D08-10833
MSTRG.8505.1	A03	77127052	77138029	-	gene_id	MSTRG.8505	NA	NA	NA	NA	-4856,A03-15188
MSTRG.54795.1	A13	112258521	112261953	-	gene_id	MSTRG.54795	NA	NA	NA	NA	-898,A13-15435
MSTRG.36559.1	A10	859513	862563	-	gene_id	MSTRG.36559	NA	NA	NA	NA	-2942,A10-13384
MSTRG.59055.1	D01	63369044	63373025	-	gene_id	MSTRG.59055	NA	NA	NA	NA	-1519,D01-2911
MSTRG.37515.2	A10	7544602	7550658	+	gene_id	MSTRG.37515	NA	NA	NA	NA	2183,A10-12044
MSTRG.85361.1	D09	1445877	1457372	+	gene_id	MSTRG.85361	NA	NA	NA	NA	5278,D09-7409
MSTRG.42189.1	A11	9292514	9295313	-	gene_id	MSTRG.42189	NA	NA	NA	NA	-913,A11-16980
MSTRG.75819.1	D06	47336137	47338202	+	gene_id	MSTRG.75819	NA	NA	NA	NA	-446,D06-482
MSTRG.92511.1	D10	66633063	66635730	+	gene_id	MSTRG.92511	NA	NA	NA	NA	-700,D10-11210
MSTRG.30354.2	A08	112034508	112035773	+	gene_id	MSTRG.30354	NA	NA	NA	NA	-39,A08-12256
MSTRG.1279.2	A01	14146696	14161498	+	gene_id	MSTRG.1279	NA	NA	NA	NA	-6971,A01-996
MSTRG.65472.1	D03	53923122	53924878	+	gene_id	MSTRG.65472	NA	NA	NA	NA	-399,D03-7587
MSTRG.16751.2	A05	28299306	28302331	+	gene_id	MSTRG.16751	NA	NA	NA	NA	-1415,A05-10374
MSTRG.39839.2	A10	111428991	111431148	+	gene_id	MSTRG.39839	NA	NA	NA	NA	-528,A10-975
MSTRG.17185.1	A05	33164766	33167211	+	gene_id	MSTRG.17185	NA	NA	NA	NA	-2881,A05-11251
MSTRG.10211.4	A04	111124	113353	-	gene_id	MSTRG.10211	NA	NA	NA	NA	-777,A04-3949
MSTRG.22861.1	A06	124332450	124336336	-	gene_id	MSTRG.22861	NA	NA	NA	NA	-359,A06-12405
MSTRG.8921.2	A03	101411029	101413072	-	gene_id	MSTRG.8921	NA	NA	NA	NA	-1291,A03-12451
MSTRG.91513.1	D10	51501137	51501590	-	gene_id	MSTRG.91513	NA	NA	NA	NA	-17942,D10-3948
MSTRG.14082.4	A05	10586546	10592322	+	gene_id	MSTRG.14082	NA	NA	NA	NA	-4884,A05-6894
MSTRG.71405.1	D05	15253249	15255313	-	gene_id	MSTRG.71405	NA	NA	NA	NA	718,D05-16801
MSTRG.105407.1	D13	52557883	52559816	-	gene_id	MSTRG.105407	NA	NA	NA	NA	-535,D13-9692
MSTRG.84639.1	D08	63145636	63148077	+	gene_id	MSTRG.84639	NA	NA	NA	NA	-492,D08-14218
MSTRG.43343.1	A11	21628214	21631155	-	gene_id	MSTRG.43343	NA	NA	NA	NA	-556,A11-15083
MSTRG.105379.3	D13	52230047	52233750	-	gene_id	MSTRG.105379	NA	NA	NA	NA	1487,D13-9506
MSTRG.39078.1	A10	83519712	83521111	-	gene_id	MSTRG.39078	NA	NA	NA	NA	-138,A10-10525
MSTRG.83747.2	D08	54276640	54277212	-	gene_id	MSTRG.83747	NA	NA	NA	NA	6,D08-10134
MSTRG.71987.2	D05	19993721	19998784	+	gene_id	MSTRG.71987	NA	NA	NA	NA	-2052,D05-14237
MSTRG.65275.1	D03	52232318	52232973	+	gene_id	MSTRG.65275	NA	NA	NA	NA	2868,D03-8216
MSTRG.19904.1	A06	506887	509665	-	gene_id	MSTRG.19904	NA	NA	NA	NA	-812,A06-10660
MSTRG.6914.2	A03	4730490	4733968	-	gene_id	MSTRG.6914	NA	NA	NA	NA	1135,A03-15071
MSTRG.74990.2	D06	18489173	18491667	-	gene_id	MSTRG.74990	NA	NA	NA	NA	-33,D06-11654
MSTRG.41151.1	A11	2937702	2939834	-	gene_id	MSTRG.41151	NA	NA	NA	NA	-532,A11-21165
MSTRG.12640.1	A05	2000489	2002222	-	gene_id	MSTRG.12640	NA	NA	NA	NA	-1192,A05-28464
MSTRG.18975.1	A05	105573097	105593373	+	gene_id	MSTRG.18975	NA	NA	NA	NA	-9469,A05-9921
MSTRG.22312.1	A06	115202482	115214071	-	gene_id	MSTRG.22312	NA	NA	NA	NA	-5386,A06-7631
MSTRG.28194.2	A08	4901569	4906573	+	gene_id	MSTRG.28194	NA	NA	NA	NA	-1866,A08-15187
MSTRG.92603.3	D10	67567289	67569988	-	gene_id	MSTRG.92603	NA	NA	NA	NA	41911,D10-2805
MSTRG.57907.1	D01	51070022	51070882	-	gene_id	MSTRG.57907	NA	NA	NA	NA	-430,D01-8927
MSTRG.13561.1	A05	7566095	7567663	+	gene_id	MSTRG.13561	NA	NA	NA	NA	65,A05-10408
MSTRG.9591.1	A03	112105820	112109843	-	gene_id	MSTRG.9591	NA	NA	NA	NA	-1225,A03-10243
MSTRG.41767.1	A11	6548212	6557998	-	gene_id	MSTRG.41767	NA	NA	NA	NA	4338,A11-12392
MSTRG.47848.1	A12	81228577	81231884	+	gene_id	MSTRG.47848	NA	NA	NA	NA	-1053,A12-1061
MSTRG.29200.1	A08	53182088	53182612	-	gene_id	MSTRG.29200	NA	NA	NA	NA	141,A08-11169
MSTRG.21891.2	A06	73572054	73573363	+	gene_id	MSTRG.21891	NA	NA	NA	NA	-745,A06-12054
MSTRG.7246.1	A03	8897466	8902684	-	gene_id	MSTRG.7246	NA	NA	NA	NA	1666,A03-12196
MSTRG.6240.1	A02	105419958	105423956	-	gene_id	MSTRG.6240	NA	NA	NA	NA	-1658,A02-5505
MSTRG.2950.1	A01	106060655	106062984	-	gene_id	MSTRG.2950	NA	NA	NA	NA	696,A01-10993
MSTRG.88986.1	D10	1640758	1644779	-	gene_id	MSTRG.88986	NA	NA	NA	NA	-1274,D10-11129
MSTRG.88952.2	D10	1446533	1450822	+	gene_id	MSTRG.88952	NA	NA	NA	NA	-1229,D10-12935
MSTRG.84801.2	D08	64319295	64322823	-	gene_id	MSTRG.84801	NA	NA	NA	NA	-1849,D08-16579
MSTRG.78147.1	D07	6726530	6731469	+	gene_id	MSTRG.78147	NA	NA	NA	NA	-1968,D07-867
MSTRG.40848.2	A11	1329674	1332231	-	gene_id	MSTRG.40848	NA	NA	NA	NA	-826,A11-19164
MSTRG.84626.1	D08	62811331	62813073	+	gene_id	MSTRG.84626	NA	NA	NA	NA	-3432,D08-10548
MSTRG.25790.1	A07	29714746	29716687	-	gene_id	MSTRG.25790	NA	NA	NA	NA	21,A07-3565
MSTRG.20916.7	A06	15909829	15913251	+	gene_id	MSTRG.20916	NA	NA	NA	NA	-4063,A06-8653
MSTRG.23347.1	A06	128167586	128172909	-	gene_id	MSTRG.23347	NA	NA	NA	NA	-2303,A06-11168
MSTRG.7751.1	A03	22502233	22506081	-	gene_id	MSTRG.7751	NA	NA	NA	NA	-1686,A03-11679
MSTRG.7204.1	A03	8613755	8615436	+	gene_id	MSTRG.7204	NA	NA	NA	NA	-349,A03-13920
MSTRG.57815.1	D01	48396405	48399450	-	gene_id	MSTRG.57815	NA	NA	NA	NA	-930,D01-8010
MSTRG.87181.1	D09	40571894	40573855	+	gene_id	MSTRG.87181	NA	NA	NA	NA	-433,D09-6101
MSTRG.99383.1	D12	16155651	16156893	+	gene_id	MSTRG.99383	NA	NA	NA	NA	-81,D12-12813
MSTRG.100517.1	D12	49358630	49359863	-	gene_id	MSTRG.100517	NA	NA	NA	NA	-48,D12-2798
MSTRG.99897.2	D12	36643759	36648245	-	gene_id	MSTRG.99897	NA	NA	NA	NA	-1801,D12-13067
MSTRG.30504.1	A08	114074493	114076650	+	gene_id	MSTRG.30504	NA	NA	NA	NA	-508,A08-1860
MSTRG.65404.1	D03	53357347	53364278	+	gene_id	MSTRG.65404	NA	NA	NA	NA	-2891,D03-11706
MSTRG.93540.1	D11	5278092	5279722	+	gene_id	MSTRG.93540	NA	NA	NA	NA	-5089,D11-19737
MSTRG.30389.1	A08	112377238	112377960	+	gene_id	MSTRG.30389	NA	NA	NA	NA	-5925,A08-10699
MSTRG.69648.1	D05	4609734	4613143	-	gene_id	MSTRG.69648	NA	NA	NA	NA	-960,D05-15454
MSTRG.93118.1	D11	2301878	2306355	+	gene_id	MSTRG.93118	NA	NA	NA	NA	-1885,D11-18904
MSTRG.96655.1	D11	53867215	53868514	+	gene_id	MSTRG.96655	NA	NA	NA	NA	82,D11-12014
MSTRG.36984.1	A10	3446638	3451116	-	gene_id	MSTRG.36984	NA	NA	NA	NA	1015,A10-118
MSTRG.23866.1	A07	3063969	3067112	-	gene_id	MSTRG.23866	NA	NA	NA	NA	-877,A07-15765
MSTRG.88189.1	D09	47578326	47581335	-	gene_id	MSTRG.88189	NA	NA	NA	NA	-806,D09-8483
MSTRG.30039.1	A08	106613330	106618744	+	gene_id	MSTRG.30039	NA	NA	NA	NA	-2076,A08-9652
MSTRG.70264.1	D05	7969248	7973861	+	gene_id	MSTRG.70264	NA	NA	NA	NA	-1781,D05-8045
MSTRG.67071.1	D04	21961048	21965495	-	gene_id	MSTRG.67071	NA	NA	NA	NA	3456,D04-9917
MSTRG.101010.3	D12	55083659	55097707	-	gene_id	MSTRG.101010	NA	NA	NA	NA	-6605,D12-17658
MSTRG.27138.1	A07	94427112	94429762	-	gene_id	MSTRG.27138	NA	NA	NA	NA	-1136,A07-7408
MSTRG.71419.1	D05	15323333	15324863	-	gene_id	MSTRG.71419	NA	NA	NA	NA	-204,D05-18983
MSTRG.78329.7	D07	8227865	8230951	-	gene_id	MSTRG.78329	NA	NA	NA	NA	-1089,D07-15172
MSTRG.89682.4	D10	6481147	6488702	+	gene_id	MSTRG.89682	NA	NA	NA	NA	-3855,D10-3817
MSTRG.85816.2	D09	11952286	11955746	+	gene_id	MSTRG.85816	NA	NA	NA	NA	1143,D09-13630
MSTRG.65990.1	D04	2631174	2632849	+	gene_id	MSTRG.65990	NA	NA	NA	NA	-424,D04-9658
MSTRG.36304.1	A09	85632639	85634008	-	gene_id	MSTRG.36304	NA	NA	NA	NA	-750,A09-11894
MSTRG.99596.1	D12	21182972	21183811	-	gene_id	MSTRG.99596	NA	NA	NA	NA	-50,D12-12654
MSTRG.4796.1	A02	24431366	24443247	-	gene_id	MSTRG.4796	NA	NA	NA	NA	34456,A02-2378
MSTRG.74853.2	D06	15090852	15098826	-	gene_id	MSTRG.74853	NA	NA	NA	NA	-3117,D06-12217
MSTRG.50656.1	A12	111400366	111404137	+	gene_id	MSTRG.50656	NA	NA	NA	NA	-1192,A12-12141
MSTRG.20656.3	A06	8772620	8774460	+	gene_id	MSTRG.20656	NA	NA	NA	NA	-4763,A06-9396
MSTRG.102316.1	D12	65327376	65329175	+	gene_id	MSTRG.102316	NA	NA	NA	NA	159,D12-20265
MSTRG.77625.2	D07	2685384	2693750	-	gene_id	MSTRG.77625	NA	NA	NA	NA	-3581,D07-13530
MSTRG.26136.10	A07	45829989	45837629	+	gene_id	MSTRG.26136	NA	NA	NA	NA	4719,A07-11534
MSTRG.104027.1	D13	11813386	11817898	-	gene_id	MSTRG.104027	NA	NA	NA	NA	-1453,D13-10946
MSTRG.60332.1	D02	15758037	15760338	+	gene_id	MSTRG.60332	NA	NA	NA	NA	408,D02-14534
MSTRG.7137.2	A03	7644408	7644762	-	gene_id	MSTRG.7137	NA	NA	NA	NA	4191,A03-8807
MSTRG.79993.1	D07	35991011	35991768	-	gene_id	MSTRG.79993	NA	NA	NA	NA	-11870,D07-3319
MSTRG.18315.1	A05	75610400	75683662	+	gene_id	MSTRG.18315	NA	NA	NA	NA	-99476,A05-27099
MSTRG.51981.1	A13	29189844	29193399	+	gene_id	MSTRG.51981	NA	NA	NA	NA	1046,A13-12205
MSTRG.56714.2	D01	11814747	11818126	-	gene_id	MSTRG.56714	NA	NA	NA	NA	-1640,D01-2475
MSTRG.9753.2	A03	113667873	113670539	-	gene_id	MSTRG.9753	NA	NA	NA	NA	-115,A03-1961
MSTRG.52706.1	A13	76767150	76773336	+	gene_id	MSTRG.52706	NA	NA	NA	NA	-2604,A13-11256
MSTRG.8962.1	A03	101995959	101998236	+	gene_id	MSTRG.8962	NA	NA	NA	NA	-32,A03-5827
MSTRG.89813.2	D10	8096929	8098683	+	gene_id	MSTRG.89813	NA	NA	NA	NA	-3332,D10-5492
MSTRG.103116.1	D13	1287265	1297589	+	gene_id	MSTRG.103116	NA	NA	NA	NA	-12845,D13-14559
MSTRG.47194.1	A12	14747520	14749225	-	gene_id	MSTRG.47194	NA	NA	NA	NA	39264,A12-11014
MSTRG.41461.3	A11	4834075	4836233	-	gene_id	MSTRG.41461	NA	NA	NA	NA	-957,A11-14732
MSTRG.105011.1	D13	46605300	46610768	-	gene_id	MSTRG.105011	NA	NA	NA	NA	2043,D13-236
MSTRG.3116.1	A01	107779733	107783119	-	gene_id	MSTRG.3116	NA	NA	NA	NA	-1312,A01-8922
MSTRG.50036.1	A12	107923195	107929215	+	gene_id	MSTRG.50036	NA	NA	NA	NA	1298,A12-18110
MSTRG.11032.1	A04	27503436	27505393	-	gene_id	MSTRG.11032	NA	NA	NA	NA	57,A04-3239
MSTRG.85000.2	D08	65534599	65538601	-	gene_id	MSTRG.85000	NA	NA	NA	NA	-1571,D08-12504
MSTRG.45578.3	A11	120781246	120785174	+	gene_id	MSTRG.45578	NA	NA	NA	NA	2033,A11-16028
MSTRG.43491.2	A11	23768314	23771117	-	gene_id	MSTRG.43491	NA	NA	NA	NA	-1910,A11-20306
MSTRG.43118.3	A11	18449418	18456857	+	gene_id	MSTRG.43118	NA	NA	NA	NA	2411,A11-20291
MSTRG.4069.3	A02	4913427	4916035	+	gene_id	MSTRG.4069	NA	NA	NA	NA	5332,A02-5553
MSTRG.104256.1	D13	18906870	18911064	+	gene_id	MSTRG.104256	NA	NA	NA	NA	-1356,D13-9291
MSTRG.59128.2	D02	536181	539902	+	gene_id	MSTRG.59128	NA	NA	NA	NA	-906,D02-3986
MSTRG.59917.1	D02	8080169	8083340	-	gene_id	MSTRG.59917	NA	NA	NA	NA	694,D02-1302
MSTRG.21750.1	A06	54688322	54703696	-	gene_id	MSTRG.21750	NA	NA	NA	NA	1990,A06-9776
MSTRG.54935.1	Contig1208	5417	8248	+	gene_id	MSTRG.54935	NA	NA	NA	NA
MSTRG.63366.1	D03	3400259	3403596	+	gene_id	MSTRG.63366	NA	NA	NA	NA	-862,D03-3284
MSTRG.46912.2	A12	8823781	8833641	+	gene_id	MSTRG.46912	NA	NA	NA	NA	9678,A12-14137
MSTRG.52758.1	A13	78464456	78467697	+	gene_id	MSTRG.52758	NA	NA	NA	NA	-999,A13-2022
MSTRG.48742.1	A12	95436238	95443021	+	gene_id	MSTRG.48742	NA	NA	NA	NA	-2630,A12-6563
MSTRG.39635.1	A10	106849104	106851541	+	gene_id	MSTRG.39635	NA	NA	NA	NA	-358,A10-11890
MSTRG.32741.4	A09	44160750	44161809	-	gene_id	MSTRG.32741	NA	NA	NA	NA	266,A09-16615
MSTRG.27166.3	A07	94639729	94641500	+	gene_id	MSTRG.27166	NA	NA	NA	NA	-3517,A07-12303
MSTRG.13133.1	A05	4851729	4853101	-	gene_id	MSTRG.13133	NA	NA	NA	NA	-7715,A05-20071
MSTRG.46991.1	A12	10549923	10550868	+	gene_id	MSTRG.46991	NA	NA	NA	NA	-5013,A12-12792
MSTRG.605.2	A01	4952033	4956742	+	gene_id	MSTRG.605	NA	NA	NA	NA	2183,A01-11987
MSTRG.82811.1	D08	36687455	36690148	+	gene_id	MSTRG.82811	NA	NA	NA	NA	-873,D08-9930
MSTRG.78971.2	D07	15886232	15890353	+	gene_id	MSTRG.78971	NA	NA	NA	NA	-1399,D07-7329
MSTRG.50329.1	A12	109483835	109485453	+	gene_id	MSTRG.50329	NA	NA	NA	NA	205,A12-3754
MSTRG.14563.1	A05	13347551	13348051	+	gene_id	MSTRG.14563	NA	NA	NA	NA	-73,A05-19562
MSTRG.88680.1	D09	50044010	50049284	-	gene_id	MSTRG.88680	NA	NA	NA	NA	-2254,D09-8554
MSTRG.53604.1	A13	101985506	101986892	+	gene_id	MSTRG.53604	NA	NA	NA	NA	53,A13-12761
MSTRG.91714.3	D10	54348978	54358106	-	gene_id	MSTRG.91714	NA	NA	NA	NA	-20843,D10-7914
MSTRG.72748.2	D05	41508105	41525282	-	gene_id	MSTRG.72748	NA	NA	NA	NA	-7969,D05-18790
MSTRG.35528.1	A09	80914659	80916748	-	gene_id	MSTRG.35528	NA	NA	NA	NA	-509,A09-10495
MSTRG.93891.1	D11	7228298	7237918	+	gene_id	MSTRG.93891	NA	NA	NA	NA	-4352,D11-10980
MSTRG.52562.1	A13	67803769	67808830	+	gene_id	MSTRG.52562	NA	NA	NA	NA	-1888,A13-6189
MSTRG.13903.1	A05	9613360	9619526	+	gene_id	MSTRG.13903	NA	NA	NA	NA	2765,A05-18171
MSTRG.77667.1	D07	3128514	3130332	+	gene_id	MSTRG.77667	NA	NA	NA	NA	332,D07-10558
MSTRG.74846.1	D06	14973176	14976078	-	gene_id	MSTRG.74846	NA	NA	NA	NA	-455,D06-10868
MSTRG.74784.1	D06	14048963	14051477	+	gene_id	MSTRG.74784	NA	NA	NA	NA	-902,D06-4433
MSTRG.79157.1	D07	18602566	18604638	+	gene_id	MSTRG.79157	NA	NA	NA	NA	872,D07-7161
MSTRG.22042.1	A06	96035704	96037888	-	gene_id	MSTRG.22042	NA	NA	NA	NA	50,A06-10185
MSTRG.81853.1	D08	5951630	5956523	+	gene_id	MSTRG.81853	NA	NA	NA	NA	1971,D08-11992
MSTRG.102828.2	D12	68304312	68304901	-	gene_id	MSTRG.102828	NA	NA	NA	NA	-131,D12-3386
MSTRG.66173.2	D04	5013186	5014911	-	gene_id	MSTRG.66173	NA	NA	NA	NA	-3437,D04-7343
MSTRG.85196.1	D08	66511746	66524193	-	gene_id	MSTRG.85196	NA	NA	NA	NA	-5953,D08-10361
MSTRG.36470.1	A10	89353	89908	+	gene_id	MSTRG.36470	NA	NA	NA	NA	-6500,A10-8620
MSTRG.24123.12	A07	5001633	5005538	-	gene_id	MSTRG.24123	NA	NA	NA	NA	4478,A07-8505
MSTRG.33967.1	A09	69135692	69137273	+	gene_id	MSTRG.33967	NA	NA	NA	NA	716,A09-13246
MSTRG.44499.2	A11	88152140	88156362	+	gene_id	MSTRG.44499	NA	NA	NA	NA	1651,A11-12605
MSTRG.72077.1	D05	21060604	21063965	+	gene_id	MSTRG.72077	NA	NA	NA	NA	-1086,D05-1589
MSTRG.59992.1	D02	8798865	8804513	+	gene_id	MSTRG.59992	NA	NA	NA	NA	2268,D02-11661
MSTRG.53734.2	A13	104392138	104397738	+	gene_id	MSTRG.53734	NA	NA	NA	NA	621,A13-852
MSTRG.57328.1	D01	25607409	25612361	+	gene_id	MSTRG.57328	NA	NA	NA	NA	-1567,D01-4559
MSTRG.47272.3	A12	17576628	17579403	+	gene_id	MSTRG.47272	NA	NA	NA	NA	277,A12-10777
MSTRG.95872.2	D11	25608395	25611693	-	gene_id	MSTRG.95872	NA	NA	NA	NA	-1050,D11-16094
MSTRG.73512.1	D05	54446245	54450219	-	gene_id	MSTRG.73512	NA	NA	NA	NA	744,D05-12044
MSTRG.45275.2	A11	116779904	116782458	-	gene_id	MSTRG.45275	NA	NA	NA	NA	-628,A11-13275
MSTRG.81517.2	D08	3030688	3031102	+	gene_id	MSTRG.81517	NA	NA	NA	NA	-190,D08-6276
MSTRG.26067.1	A07	41195221	41198129	+	gene_id	MSTRG.26067	NA	NA	NA	NA	-883,A07-4823
MSTRG.81145.3	D08	598202	600202	-	gene_id	MSTRG.81145	NA	NA	NA	NA	-682,D08-11979
MSTRG.51121.1	A13	3253041	3255143	-	gene_id	MSTRG.51121	NA	NA	NA	NA	-621,A13-9412
MSTRG.34190.2	A09	71406373	71410887	+	gene_id	MSTRG.34190	NA	NA	NA	NA	-2432,A09-9792
MSTRG.32621.1	A09	32118451	32122348	-	gene_id	MSTRG.32621	NA	NA	NA	NA	-1386,A09-9769
MSTRG.14607.1	A05	13606803	13608577	+	gene_id	MSTRG.14607	NA	NA	NA	NA	954,A05-11118
MSTRG.14336.1	A05	12114925	12123445	+	gene_id	MSTRG.14336	NA	NA	NA	NA	-3976,A05-24079
MSTRG.6261.7	A02	105523541	105523932	-	gene_id	MSTRG.6261	NA	NA	NA	NA	3277,A02-2939
MSTRG.51843.1	A13	16459431	16460510	+	gene_id	MSTRG.51843	NA	NA	NA	NA	8,A13-11874
MSTRG.86347.1	D09	32010693	32014202	-	gene_id	MSTRG.86347	NA	NA	NA	NA	-1393,D09-6095
MSTRG.84469.1	D08	61973535	61976498	+	gene_id	MSTRG.84469	NA	NA	NA	NA	-694,D08-14946
MSTRG.67765.1	D04	46419247	46422825	-	gene_id	MSTRG.67765	NA	NA	NA	NA	-1243,D04-10137
MSTRG.40357.1	A10	118613426	118616413	-	gene_id	MSTRG.40357	NA	NA	NA	NA	-951,A10-15918
MSTRG.55218.1	Contig377	419	10071	+	gene_id	MSTRG.55218	NA	NA	NA	NA
MSTRG.32439.3	A09	14906146	14908844	+	gene_id	MSTRG.32439	NA	NA	NA	NA	1094,A09-13423
MSTRG.102610.2	D12	66973884	66976314	-	gene_id	MSTRG.102610	NA	NA	NA	NA	-784,D12-9977
MSTRG.17115.1	A05	32488574	32490724	-	gene_id	MSTRG.17115	NA	NA	NA	NA	-650,A05-26789
MSTRG.31609.1	A08	124511167	124515569	+	gene_id	MSTRG.31609	NA	NA	NA	NA	-1740,A08-10143
MSTRG.62679.1	D02	70637421	70638091	+	gene_id	MSTRG.62679	NA	NA	NA	NA	-65,D02-13259
MSTRG.41768.4	A11	6557262	6557950	+	gene_id	MSTRG.41768	NA	NA	NA	NA	20,A11-22361
MSTRG.10508.4	A04	3457287	3461160	-	gene_id	MSTRG.10508	NA	NA	NA	NA	-703,A04-6412
MSTRG.5392.1	A02	81946393	81951365	-	gene_id	MSTRG.5392	NA	NA	NA	NA	-2034,A02-8905
MSTRG.81171.1	D08	751749	753351	-	gene_id	MSTRG.81171	NA	NA	NA	NA	-468,D08-12666
MSTRG.47044.1	A12	11311054	11311877	+	gene_id	MSTRG.47044	NA	NA	NA	NA	-51,A12-12980
MSTRG.71382.1	D05	15070349	15074171	+	gene_id	MSTRG.71382	NA	NA	NA	NA	13837,D05-20314
MSTRG.28003.1	A08	3126207	3127665	-	gene_id	MSTRG.28003	NA	NA	NA	NA	-31,A08-11085
MSTRG.91109.1	D10	35315477	35318069	-	gene_id	MSTRG.91109	NA	NA	NA	NA	-2126,D10-14497
MSTRG.44939.1	A11	111791066	111795647	+	gene_id	MSTRG.44939	NA	NA	NA	NA	-1129,A11-13820
MSTRG.75739.3	D06	44623414	44627342	+	gene_id	MSTRG.75739	NA	NA	NA	NA	-2142,D06-11774
MSTRG.12625.1	A05	1921463	1921926	+	gene_id	MSTRG.12625	NA	NA	NA	NA	6288,A05-21381
MSTRG.88745.4	D10	235202	236058	+	gene_id	MSTRG.88745	NA	NA	NA	NA	-460,D10-9787
MSTRG.72944.3	D05	45788735	45791724	-	gene_id	MSTRG.72944	NA	NA	NA	NA	3030,D05-15551
MSTRG.82461.1	D08	20552978	20555056	-	gene_id	MSTRG.82461	NA	NA	NA	NA	304,D08-780
MSTRG.77506.1	D07	1922475	1935270	-	gene_id	MSTRG.77506	NA	NA	NA	NA	-5841,D07-9898
MSTRG.2959.2	A01	106132628	106134628	-	gene_id	MSTRG.2959	NA	NA	NA	NA	-538,A01-8237
MSTRG.69945.2	D05	6229115	6231904	+	gene_id	MSTRG.69945	NA	NA	NA	NA	759,D05-18446
MSTRG.27491.3	A07	97706848	97711757	+	gene_id	MSTRG.27491	NA	NA	NA	NA	-2071,A07-13781
MSTRG.44288.2	A11	66284425	66289910	-	gene_id	MSTRG.44288	NA	NA	NA	NA	-2320,A11-21314
MSTRG.106189.4	D13	60229694	60233077	-	gene_id	MSTRG.106189	NA	NA	NA	NA	-1302,D13-13625
MSTRG.69629.2	D05	4526427	4527839	-	gene_id	MSTRG.69629	NA	NA	NA	NA	89,D05-15451
MSTRG.63814.1	D03	17421932	17423602	+	gene_id	MSTRG.63814	NA	NA	NA	NA	-304,D03-6250
MSTRG.16531.1	A05	26514958	26516033	-	gene_id	MSTRG.16531	NA	NA	NA	NA	-73,A05-11747
MSTRG.9263.1	A03	108326670	108330993	+	gene_id	MSTRG.9263	NA	NA	NA	NA	-1258,A03-5395
MSTRG.38457.2	A10	34024575	34028378	-	gene_id	MSTRG.38457	NA	NA	NA	NA	-1562,A10-10513
MSTRG.5880.2	A02	101935325	101939662	+	gene_id	MSTRG.5880	NA	NA	NA	NA	-1739,A02-9451
MSTRG.64150.1	D03	32754459	32754664	+	gene_id	MSTRG.64150	NA	NA	NA	NA	171632,D03-7674
MSTRG.62510.5	D02	69680961	69682081	+	gene_id	MSTRG.62510	NA	NA	NA	NA	-2287,D02-15052
MSTRG.52207.2	A13	49571601	49574584	+	gene_id	MSTRG.52207	NA	NA	NA	NA	1134,A13-11096
MSTRG.41387.1	A11	4270951	4271330	-	gene_id	MSTRG.41387	NA	NA	NA	NA	-516,A11-8606
MSTRG.46886.11	A12	8453407	8456168	-	gene_id	MSTRG.46886	NA	NA	NA	NA	-865,A12-10928
MSTRG.81541.1	D08	3137734	3142435	-	gene_id	MSTRG.81541	NA	NA	NA	NA	-2534,D08-14115
MSTRG.65342.3	D03	52714633	52716044	-	gene_id	MSTRG.65342	NA	NA	NA	NA	-3845,D03-6821
MSTRG.87660.1	D09	44500817	44502125	-	gene_id	MSTRG.87660	NA	NA	NA	NA	98,D09-13208
MSTRG.24122.6	A07	4993044	4999395	+	gene_id	MSTRG.24122	NA	NA	NA	NA	2888,A07-8505
MSTRG.19136.1	A05	108318389	108320184	+	gene_id	MSTRG.19136	NA	NA	NA	NA	-331,A05-23615
MSTRG.73316.3	D05	52171424	52175776	+	gene_id	MSTRG.73316	NA	NA	NA	NA	2527,D05-6420
MSTRG.79068.1	D07	17197431	17202426	+	gene_id	MSTRG.79068	NA	NA	NA	NA	-500,D07-10210
MSTRG.91231.1	D10	42418343	42428094	-	gene_id	MSTRG.91231	NA	NA	NA	NA	-4458,D10-10749
MSTRG.79352.1	D07	21452948	21453923	-	gene_id	MSTRG.79352	NA	NA	NA	NA	-5423,D07-13057
MSTRG.88753.2	D10	277307	280100	-	gene_id	MSTRG.88753	NA	NA	NA	NA	668,D10-3334
MSTRG.14878.2	A05	15075215	15080741	+	gene_id	MSTRG.14878	NA	NA	NA	NA	-2360,A05-28582
MSTRG.83251.2	D08	47732380	47735989	+	gene_id	MSTRG.83251	NA	NA	NA	NA	-1146,D08-6705
MSTRG.77495.1	D07	2008973	2010094	+	gene_id	MSTRG.77495	NA	NA	NA	NA	9927,D07-13132
MSTRG.83156.1	D08	45358511	45359504	-	gene_id	MSTRG.83156	NA	NA	NA	NA	3097,D08-15532
MSTRG.17862.1	A05	45179619	45181960	-	gene_id	MSTRG.17862	NA	NA	NA	NA	-12024,A05-8055
MSTRG.3405.5	A01	110825811	110832595	+	gene_id	MSTRG.3405	NA	NA	NA	NA	2697,A01-9260
MSTRG.89381.1	D10	4078086	4085624	+	gene_id	MSTRG.89381	NA	NA	NA	NA	-3127,D10-449
MSTRG.30993.1	A08	119797006	119802789	-	gene_id	MSTRG.30993	NA	NA	NA	NA	2231,A08-11287
MSTRG.40874.2	A11	1399770	1405601	-	gene_id	MSTRG.40874	NA	NA	NA	NA	-2544,A11-16955
MSTRG.63480.3	D03	4970454	4972980	+	gene_id	MSTRG.63480	NA	NA	NA	NA	-506,D03-877
MSTRG.62418.1	D02	69087808	69090000	+	gene_id	MSTRG.62418	NA	NA	NA	NA	462,D02-7408
MSTRG.43039.2	A11	17667657	17674044	-	gene_id	MSTRG.43039	NA	NA	NA	NA	-2187,A11-22112
MSTRG.33759.1	A09	66617814	66627281	-	gene_id	MSTRG.33759	NA	NA	NA	NA	-4177,A09-16416
MSTRG.20129.1	A06	2598448	2600171	-	gene_id	MSTRG.20129	NA	NA	NA	NA	-3861,A06-11403
MSTRG.54064.1	A13	107203937	107206106	-	gene_id	MSTRG.54064	NA	NA	NA	NA	-823,A13-4024
MSTRG.92602.1	D10	67624981	67627611	+	gene_id	MSTRG.92602	NA	NA	NA	NA	802,D10-12679
MSTRG.67268.1	D04	34508846	34517700	-	gene_id	MSTRG.67268	NA	NA	NA	NA	-3970,D04-10540
MSTRG.76575.1	D06	63488491	63504226	-	gene_id	MSTRG.76575	NA	NA	NA	NA	-7221,D06-13944
MSTRG.106461.1	D13	62426805	62430234	-	gene_id	MSTRG.106461	NA	NA	NA	NA	-1240,D13-12448
MSTRG.67875.1	D04	48889276	48893907	-	gene_id	MSTRG.67875	NA	NA	NA	NA	-1249,D04-11192
MSTRG.19548.1	A05	113322526	113322985	+	gene_id	MSTRG.19548	NA	NA	NA	NA	261,A05-13234
MSTRG.62410.1	D02	69017632	69027556	+	gene_id	MSTRG.62410	NA	NA	NA	NA	-4629,D02-15527
MSTRG.69136.1	D05	2065333	2068865	-	gene_id	MSTRG.69136	NA	NA	NA	NA	16203,D05-17064
MSTRG.96963.3	D11	59625154	59629427	-	gene_id	MSTRG.96963	NA	NA	NA	NA	-1451,D11-13616
MSTRG.73906.1	D06	2749766	2754279	+	gene_id	MSTRG.73906	NA	NA	NA	NA	-1901,D06-6417
MSTRG.38178.1	A10	21165108	21168450	-	gene_id	MSTRG.38178	NA	NA	NA	NA	1463,A10-14623
MSTRG.57834.1	D01	48836700	48846479	-	gene_id	MSTRG.57834	NA	NA	NA	NA	-4679,D01-4481
MSTRG.60431.2	D02	19413878	19418130	-	gene_id	MSTRG.60431	NA	NA	NA	NA	-1655,D02-12444
MSTRG.106120.1	D13	59843551	59845882	+	gene_id	MSTRG.106120	NA	NA	NA	NA	106,D13-3297
MSTRG.25985.1	A07	34991731	34997787	-	gene_id	MSTRG.25985	NA	NA	NA	NA	-2511,A07-11120
MSTRG.103450.1	D13	3725955	3727941	+	gene_id	MSTRG.103450	NA	NA	NA	NA	4553,D13-12824
MSTRG.30190.1	A08	109916844	109921383	+	gene_id	MSTRG.30190	NA	NA	NA	NA	-1349,A08-2241
MSTRG.30100.2	A08	107749818	107751787	-	gene_id	MSTRG.30100	NA	NA	NA	NA	-3618,A08-4510
MSTRG.45523.1	A11	119402974	119411062	-	gene_id	MSTRG.45523	NA	NA	NA	NA	-6055,A11-20839
MSTRG.29873.1	A08	102658487	102661218	-	gene_id	MSTRG.29873	NA	NA	NA	NA	943,A08-5622
MSTRG.50653.1	A12	111404570	111405824	-	gene_id	MSTRG.50653	NA	NA	NA	NA	-1547,A12-13143
MSTRG.98994.4	D12	9053862	9054351	-	gene_id	MSTRG.98994	NA	NA	NA	NA	-378,D12-2253
MSTRG.85355.1	D09	1512682	1520506	-	gene_id	MSTRG.85355	NA	NA	NA	NA	2932,D09-3270
MSTRG.69060.1	D05	1700784	1701794	+	gene_id	MSTRG.69060	NA	NA	NA	NA	-3151,D05-12257
MSTRG.59182.6	D02	660764	686218	-	gene_id	MSTRG.59182	NA	NA	NA	NA	-5730,D02-11544
MSTRG.77609.1	D07	2675769	2682188	-	gene_id	MSTRG.77609	NA	NA	NA	NA	1140,D07-13529
MSTRG.45621.3	A11	121461092	121463361	+	gene_id	MSTRG.45621	NA	NA	NA	NA	-6562,A11-8108
MSTRG.40672.2	A11	151920	155258	+	gene_id	MSTRG.40672	NA	NA	NA	NA	-1581,A11-2433
MSTRG.52582.2	A13	68836567	68841416	-	gene_id	MSTRG.52582	NA	NA	NA	NA	-3832,A13-8835
MSTRG.50492.1	A12	110348574	110350628	+	gene_id	MSTRG.50492	NA	NA	NA	NA	-578,A12-16041
MSTRG.59644.1	D02	5361507	5362363	+	gene_id	MSTRG.59644	NA	NA	NA	NA	24562,D02-5631
MSTRG.42288.2	A11	9931049	9936663	-	gene_id	MSTRG.42288	NA	NA	NA	NA	-2427,A11-14019
MSTRG.69223.1	D05	2324681	2326911	-	gene_id	MSTRG.69223	NA	NA	NA	NA	-529,D05-16248
MSTRG.35566.2	A09	81096933	81097532	+	gene_id	MSTRG.35566	NA	NA	NA	NA	-1461,A09-12474
MSTRG.9864.1	A03	114502519	114505030	+	gene_id	MSTRG.9864	NA	NA	NA	NA	-1404,A03-5094
MSTRG.49960.2	A12	107413975	107416316	-	gene_id	MSTRG.49960	NA	NA	NA	NA	-645,A12-5731
MSTRG.83122.8	D08	44616642	44622982	-	gene_id	MSTRG.83122	NA	NA	NA	NA	1796,D08-10794
MSTRG.68577.1	D04	56586022	56590456	-	gene_id	MSTRG.68577	NA	NA	NA	NA	1544,D04-2189
MSTRG.39160.2	A10	86396855	86399079	+	gene_id	MSTRG.39160	NA	NA	NA	NA	-298,A10-2360
MSTRG.48397.3	A12	89675717	89676549	+	gene_id	MSTRG.48397	NA	NA	NA	NA	-465,A12-13302
MSTRG.97610.1	D11	67911918	67917907	+	gene_id	MSTRG.97610	NA	NA	NA	NA	3515,D11-20108
MSTRG.20850.1	A06	12379036	12382722	-	gene_id	MSTRG.20850	NA	NA	NA	NA	-1412,A06-10326
MSTRG.14362.2	A05	12273765	12277200	-	gene_id	MSTRG.14362	NA	NA	NA	NA	-1384,A05-13255
MSTRG.101315.1	D12	57872319	57875439	-	gene_id	MSTRG.101315	NA	NA	NA	NA	-1064,D12-17868
MSTRG.89342.1	D10	3694793	3699003	+	gene_id	MSTRG.89342	NA	NA	NA	NA	-1588,D10-10789
MSTRG.12592.1	A05	1514038	1519856	-	gene_id	MSTRG.12592	NA	NA	NA	NA	2617,A05-22725
MSTRG.63014.1	D03	524212	530425	-	gene_id	MSTRG.63014	NA	NA	NA	NA	1697,D03-8638
MSTRG.33634.1	A09	65548603	65549279	+	gene_id	MSTRG.33634	NA	NA	NA	NA	-59610,A09-16213
MSTRG.99518.2	D12	18645961	18649054	-	gene_id	MSTRG.99518	NA	NA	NA	NA	-1049,D12-15244
MSTRG.85639.1	D09	7733859	7741924	-	gene_id	MSTRG.85639	NA	NA	NA	NA	-3715,D09-10480
MSTRG.41876.1	A11	7263995	7265365	-	gene_id	MSTRG.41876	NA	NA	NA	NA	-21928,A11-20449
MSTRG.24325.3	A07	6815376	6819547	+	gene_id	MSTRG.24325	NA	NA	NA	NA	-1610,A07-14797
MSTRG.62128.1	D02	67001610	67004918	+	gene_id	MSTRG.62128	NA	NA	NA	NA	-836,D02-2268
MSTRG.46155.1	A11	127152848	127153617	+	gene_id	MSTRG.46155	NA	NA	NA	NA	4,A11-16043
MSTRG.72961.1	D05	46111876	46119057	-	gene_id	MSTRG.72961	NA	NA	NA	NA	-3074,D05-16536
MSTRG.70094.1	D05	7153276	7159701	-	gene_id	MSTRG.70094	NA	NA	NA	NA	-2679,D05-18895
MSTRG.101239.1	D12	57357378	57361398	-	gene_id	MSTRG.101239	NA	NA	NA	NA	-1912,D12-1649
MSTRG.75374.1	D06	26474442	26478755	+	gene_id	MSTRG.75374	NA	NA	NA	NA	-1354,D06-5633
MSTRG.60738.1	D02	30577586	30582562	+	gene_id	MSTRG.60738	NA	NA	NA	NA	2544,D02-10133
MSTRG.105998.1	D13	58980240	58984210	-	gene_id	MSTRG.105998	NA	NA	NA	NA	-1551,D13-8345
MSTRG.85657.1	D09	7953860	7957718	-	gene_id	MSTRG.85657	NA	NA	NA	NA	-1556,D09-9417
MSTRG.96228.1	D11	35945452	35955537	-	gene_id	MSTRG.96228	NA	NA	NA	NA	-4549,D11-11473
MSTRG.82093.1	D08	9608120	9612877	+	gene_id	MSTRG.82093	NA	NA	NA	NA	-2403,D08-13991
MSTRG.105039.1	D13	46891061	46893509	-	gene_id	MSTRG.105039	NA	NA	NA	NA	-739,D13-12642
MSTRG.61279.1	D02	51921661	51922803	-	gene_id	MSTRG.61279	NA	NA	NA	NA	-2582,D02-8990
MSTRG.26888.1	A07	91952074	91953893	-	gene_id	MSTRG.26888	NA	NA	NA	NA	-14277,A07-10800
MSTRG.62453.2	D02	69281023	69283695	-	gene_id	MSTRG.62453	NA	NA	NA	NA	-839,D02-11433
MSTRG.9842.1	A03	114406352	114412578	+	gene_id	MSTRG.9842	NA	NA	NA	NA	2662,A03-8577
MSTRG.20528.1	A06	7546892	7549140	-	gene_id	MSTRG.20528	NA	NA	NA	NA	-723,A06-9181
MSTRG.18223.1	A05	72811838	72814636	+	gene_id	MSTRG.18223	NA	NA	NA	NA	-1027,A05-11758
MSTRG.81072.1	D08	136550	140178	-	gene_id	MSTRG.81072	NA	NA	NA	NA	-783,D08-12663
MSTRG.73666.1	D06	832525	835231	+	gene_id	MSTRG.73666	NA	NA	NA	NA	-942,D06-13076
MSTRG.22737.1	A06	122754617	122759613	+	gene_id	MSTRG.22737	NA	NA	NA	NA	-1831,A06-33
MSTRG.16780.1	A05	28498019	28499828	+	gene_id	MSTRG.16780	NA	NA	NA	NA	-405,A05-8645
MSTRG.90449.1	D10	17186884	17187543	+	gene_id	MSTRG.90449	NA	NA	NA	NA	-9500,D10-13976
MSTRG.49392.2	A12	103235518	103245841	-	gene_id	MSTRG.49392	NA	NA	NA	NA	-4680,A12-9132
MSTRG.18060.3	A05	53196049	53200245	+	gene_id	MSTRG.18060	NA	NA	NA	NA	-2323,A05-20876
MSTRG.15051.2	A05	16219796	16230859	+	gene_id	MSTRG.15051	NA	NA	NA	NA	-5014,A05-777
MSTRG.101348.1	D12	58145416	58154947	-	gene_id	MSTRG.101348	NA	NA	NA	NA	-4026,D12-17667
MSTRG.41167.1	A11	2983695	2985253	-	gene_id	MSTRG.41167	NA	NA	NA	NA	2009,A11-15352
MSTRG.36508.1	A10	448865	450708	-	gene_id	MSTRG.36508	NA	NA	NA	NA	-610,A10-13142
MSTRG.9922.1	A03	114842553	114845299	-	gene_id	MSTRG.9922	NA	NA	NA	NA	-980,A03-12379
MSTRG.37968.1	A10	15164676	15167048	+	gene_id	MSTRG.37968	NA	NA	NA	NA	-551,A10-5577
MSTRG.96050.1	D11	29997334	29999416	-	gene_id	MSTRG.96050	NA	NA	NA	NA	-456,D11-18442
MSTRG.77434.1	D07	1549802	1555030	-	gene_id	MSTRG.77434	NA	NA	NA	NA	-8008,D07-2953
MSTRG.98206.1	D12	748167	752568	-	gene_id	MSTRG.98206	NA	NA	NA	NA	1529,D12-17086
MSTRG.99480.1	D12	17822989	17826525	-	gene_id	MSTRG.99480	NA	NA	NA	NA	-1369,D12-5735
MSTRG.9532.1	A03	111584489	111586079	+	gene_id	MSTRG.9532	NA	NA	NA	NA	-430,A03-12978
MSTRG.87981.2	D09	46378111	46388284	+	gene_id	MSTRG.87981	NA	NA	NA	NA	-4171,D09-5815
MSTRG.81235.5	D08	1075095	1076613	-	gene_id	MSTRG.81235	NA	NA	NA	NA	-102,D08-13214
MSTRG.7115.1	A03	6759889	6770119	+	gene_id	MSTRG.7115	NA	NA	NA	NA	-4001,A03-11763
MSTRG.84808.1	D08	64333301	64337631	+	gene_id	MSTRG.84808	NA	NA	NA	NA	-1575,D08-5799
MSTRG.32341.2	A09	9592734	9593696	+	gene_id	MSTRG.32341	NA	NA	NA	NA	83,A09-820
MSTRG.8294.1	A03	61725507	61729153	+	gene_id	MSTRG.8294	NA	NA	NA	NA	1379,A03-7971
MSTRG.16437.10	A05	25466450	25467593	-	gene_id	MSTRG.16437	NA	NA	NA	NA	-356,A05-13750
MSTRG.7598.1	A03	17005311	17008829	-	gene_id	MSTRG.7598	NA	NA	NA	NA	1113,A03-3620
MSTRG.95236.1	D11	17111439	17115783	+	gene_id	MSTRG.95236	NA	NA	NA	NA	-1732,D11-13413
MSTRG.105979.1	D13	58863515	58866414	+	gene_id	MSTRG.105979	NA	NA	NA	NA	1017,D13-12917
MSTRG.20611.1	A06	8415084	8421821	-	gene_id	MSTRG.20611	NA	NA	NA	NA	-3435,A06-5693
MSTRG.31172.2	A08	121144202	121149625	-	gene_id	MSTRG.31172	NA	NA	NA	NA	-2484,A08-5764
MSTRG.16961.1	A05	31029787	31036580	+	gene_id	MSTRG.16961	NA	NA	NA	NA	-2947,A05-31730
MSTRG.83450.1	D08	50370984	50373944	+	gene_id	MSTRG.83450	NA	NA	NA	NA	-536,D08-3172
MSTRG.42437.1	A11	11492138	11493237	-	gene_id	MSTRG.42437	NA	NA	NA	NA	-803,A11-13691
MSTRG.71081.1	D05	13057741	13058542	+	gene_id	MSTRG.71081	NA	NA	NA	NA	18038,D05-11719
MSTRG.27159.3	A07	94670656	94671798	-	gene_id	MSTRG.27159	NA	NA	NA	NA	-2078,A07-10169
MSTRG.83934.2	D08	56588201	56590576	-	gene_id	MSTRG.83934	NA	NA	NA	NA	560,D08-4898
MSTRG.102246.1	D12	64978612	64979804	+	gene_id	MSTRG.102246	NA	NA	NA	NA	29,D12-3456
MSTRG.36358.1	A09	85960331	85966840	-	gene_id	MSTRG.36358	NA	NA	NA	NA	-2859,A09-12570
MSTRG.31968.1	A09	1164860	1168101	+	gene_id	MSTRG.31968	NA	NA	NA	NA	-881,A09-8754
MSTRG.10523.1	A04	3849876	3850407	+	gene_id	MSTRG.10523	NA	NA	NA	NA	6872,A04-1552
MSTRG.86517.1	D09	34154907	34166023	+	gene_id	MSTRG.86517	NA	NA	NA	NA	1953,D09-12804
MSTRG.30743.2	A08	117381934	117387756	+	gene_id	MSTRG.30743	NA	NA	NA	NA	-2359,A08-6229
MSTRG.21555.1	A06	39624269	39633604	+	gene_id	MSTRG.21555	NA	NA	NA	NA	8054,A06-9139
MSTRG.82919.2	D08	40129742	40158132	+	gene_id	MSTRG.82919	NA	NA	NA	NA	39896,D08-1250
MSTRG.97959.2	D11	71561724	71566007	-	gene_id	MSTRG.97959	NA	NA	NA	NA	1410,D11-2765
MSTRG.64716.3	D03	45164746	45166452	-	gene_id	MSTRG.64716	NA	NA	NA	NA	-165,D03-11148
MSTRG.80815.1	D07	57263257	57264829	+	gene_id	MSTRG.80815	NA	NA	NA	NA	-18,D07-5767
MSTRG.72535.1	D05	34483157	34492123	-	gene_id	MSTRG.72535	NA	NA	NA	NA	-4118,D05-7344
MSTRG.68618.1	D04	56855120	56855511	+	gene_id	MSTRG.68618	NA	NA	NA	NA	-147,D04-6638
MSTRG.93473.1	D11	4435803	4436831	-	gene_id	MSTRG.93473	NA	NA	NA	NA	388,D11-20424
MSTRG.48190.1	A12	86725524	86728438	+	gene_id	MSTRG.48190	NA	NA	NA	NA	-827,A12-2311
MSTRG.26706.2	A07	88298776	88302363	+	gene_id	MSTRG.26706	NA	NA	NA	NA	-1363,A07-5260
MSTRG.35422.1	A09	80324020	80325640	-	gene_id	MSTRG.35422	NA	NA	NA	NA	-383,A09-8036
MSTRG.77398.2	D07	1350597	1351317	+	gene_id	MSTRG.77398	NA	NA	NA	NA	2877,D07-11462
MSTRG.45733.2	A11	123129933	123130274	-	gene_id	MSTRG.45733	NA	NA	NA	NA	-1864,A11-17191
MSTRG.23250.3	A06	127625995	127628288	-	gene_id	MSTRG.23250	NA	NA	NA	NA	-1501,A06-7680
MSTRG.16123.1	A05	23202368	23203290	-	gene_id	MSTRG.16123	NA	NA	NA	NA	106,A05-21294
MSTRG.39857.1	A10	111734625	111736199	+	gene_id	MSTRG.39857	NA	NA	NA	NA	19,A10-4832
MSTRG.90712.2	D10	22852726	22859728	-	gene_id	MSTRG.90712	NA	NA	NA	NA	-2947,D10-14316
MSTRG.43807.1	A11	29388801	29394638	+	gene_id	MSTRG.43807	NA	NA	NA	NA	-694,A11-16389
MSTRG.96929.1	D11	59431306	59433008	+	gene_id	MSTRG.96929	NA	NA	NA	NA	-135,D11-7291
MSTRG.18112.2	A05	58974461	58976077	+	gene_id	MSTRG.18112	NA	NA	NA	NA	20318,A05-21484
MSTRG.41992.1	A11	7930364	7937175	+	gene_id	MSTRG.41992	NA	NA	NA	NA	-2536,A11-3346
MSTRG.24367.1	A07	7137390	7141542	-	gene_id	MSTRG.24367	NA	NA	NA	NA	-1041,A07-11248
MSTRG.106439.2	D13	62267889	62274445	+	gene_id	MSTRG.106439	NA	NA	NA	NA	-2804,D13-5926
MSTRG.15822.3	A05	21443125	21448036	-	gene_id	MSTRG.15822	NA	NA	NA	NA	-1805,A05-24553
MSTRG.2015.2	A01	47559936	47564532	-	gene_id	MSTRG.2015	NA	NA	NA	NA	-1848,A01-10767
MSTRG.69298.1	D05	2836149	2838238	+	gene_id	MSTRG.69298	NA	NA	NA	NA	397,D05-15189
MSTRG.1308.1	A01	14476859	14477974	+	gene_id	MSTRG.1308	NA	NA	NA	NA	-1274,A01-8602
MSTRG.88946.1	D10	1284043	1286824	-	gene_id	MSTRG.88946	NA	NA	NA	NA	-1007,D10-15386
MSTRG.85022.4	D08	65607905	65609215	-	gene_id	MSTRG.85022	NA	NA	NA	NA	7120,D08-7706
MSTRG.30805.1	A08	118214463	118217956	-	gene_id	MSTRG.30805	NA	NA	NA	NA	12011,A08-6497
MSTRG.25067.1	A07	16351362	16352819	+	gene_id	MSTRG.25067	NA	NA	NA	NA	-24,A07-1285
MSTRG.21871.1	A06	72494546	72505973	+	gene_id	MSTRG.21871	NA	NA	NA	NA	-5201,A06-6135
MSTRG.104902.1	D13	43093899	43095136	-	gene_id	MSTRG.104902	NA	NA	NA	NA	-252,D13-1069
MSTRG.83722.3	D08	53970799	53971943	+	gene_id	MSTRG.83722	NA	NA	NA	NA	-421,D08-239
MSTRG.63545.2	D03	5679235	5686665	+	gene_id	MSTRG.63545	NA	NA	NA	NA	-2254,D03-2993
MSTRG.105721.1	D13	56981546	56982520	+	gene_id	MSTRG.105721	NA	NA	NA	NA	4005,D13-6094
MSTRG.101763.1	D12	61651768	61654126	-	gene_id	MSTRG.101763	NA	NA	NA	NA	-840,D12-17504
MSTRG.88687.1	D09	50050358	50056574	-	gene_id	MSTRG.88687	NA	NA	NA	NA	-2327,D09-11121
MSTRG.39597.1	A10	106411648	106427353	+	gene_id	MSTRG.39597	NA	NA	NA	NA	-7191,A10-956
MSTRG.106298.2	D13	60984906	60989194	-	gene_id	MSTRG.106298	NA	NA	NA	NA	5883,D13-2423
MSTRG.102851.2	D12	68445784	68453507	+	gene_id	MSTRG.102851	NA	NA	NA	NA	-1510,D12-14052
MSTRG.88379.1	D09	48626744	48628906	+	gene_id	MSTRG.88379	NA	NA	NA	NA	-971,D09-14015
MSTRG.77060.2	D06	68151519	68155494	+	gene_id	MSTRG.77060	NA	NA	NA	NA	-1330,D06-8002
MSTRG.55255.1	Contig395	20064	30634	-	gene_id	MSTRG.55255	NA	NA	NA	NA
MSTRG.39219.1	A10	88129289	88144689	-	gene_id	MSTRG.39219	NA	NA	NA	NA	3463,A10-5263
MSTRG.26219.2	A07	50455876	50461230	+	gene_id	MSTRG.26219	NA	NA	NA	NA	-2043,A07-8964
MSTRG.97658.1	D11	68651538	68653639	-	gene_id	MSTRG.97658	NA	NA	NA	NA	-85,D11-17519
MSTRG.25691.1	A07	27383459	27387571	-	gene_id	MSTRG.25691	NA	NA	NA	NA	1286,A07-10710
MSTRG.5167.1	A02	51291745	51295498	-	gene_id	MSTRG.5167	NA	NA	NA	NA	1055,A02-4279
MSTRG.65825.2	D04	1100928	1103074	-	gene_id	MSTRG.65825	NA	NA	NA	NA	-701,D04-6538
MSTRG.89383.1	D10	4129510	4132597	+	gene_id	MSTRG.89383	NA	NA	NA	NA	-1686,D10-10714
MSTRG.15011.3	A05	15813918	15820272	+	gene_id	MSTRG.15011	NA	NA	NA	NA	5238,A05-6036
MSTRG.62235.1	D02	67812438	67813816	-	gene_id	MSTRG.62235	NA	NA	NA	NA	-960,D02-11715
MSTRG.101112.2	D12	56071397	56073687	+	gene_id	MSTRG.101112	NA	NA	NA	NA	-315,D12-16849
MSTRG.66890.7	D04	15261024	15262144	+	gene_id	MSTRG.66890	NA	NA	NA	NA	-152,D04-10751
MSTRG.59949.1	D02	8350591	8355018	-	gene_id	MSTRG.59949	NA	NA	NA	NA	-1646,D02-9040
MSTRG.41882.1	A11	7203853	7218401	+	gene_id	MSTRG.41882	NA	NA	NA	NA	-6867,A11-6727
MSTRG.28841.3	A08	18612936	18615562	+	gene_id	MSTRG.28841	NA	NA	NA	NA	-633,A08-4290
MSTRG.40122.1	A10	115629985	115632993	+	gene_id	MSTRG.40122	NA	NA	NA	NA	-480,A10-4715
MSTRG.75045.2	D06	19508531	19511706	-	gene_id	MSTRG.75045	NA	NA	NA	NA	-1302,D06-5535
MSTRG.91241.2	D10	43272146	43273511	-	gene_id	MSTRG.91241	NA	NA	NA	NA	-12230,D10-13252
MSTRG.69173.1	D05	2224331	2230055	-	gene_id	MSTRG.69173	NA	NA	NA	NA	-2385,D05-13426
MSTRG.104176.1	D13	15856761	15859480	-	gene_id	MSTRG.104176	NA	NA	NA	NA	-2695,D13-9185
MSTRG.35349.1	A09	79730098	79735552	+	gene_id	MSTRG.35349	NA	NA	NA	NA	-2355,A09-9953
MSTRG.8205.1	A03	53648214	53651990	+	gene_id	MSTRG.8205	NA	NA	NA	NA	-390,A03-7258
MSTRG.96623.1	D11	53359077	53361509	+	gene_id	MSTRG.96623	NA	NA	NA	NA	908,D11-9294
MSTRG.63734.1	D03	15127972	15134018	-	gene_id	MSTRG.63734	NA	NA	NA	NA	-2961,D03-8794
MSTRG.89313.2	D10	3489897	3492953	-	gene_id	MSTRG.89313	NA	NA	NA	NA	874,D10-2231
MSTRG.28368.1	A08	6623235	6626177	-	gene_id	MSTRG.28368	NA	NA	NA	NA	1020,A08-6613
MSTRG.58244.1	D01	56543421	56548526	+	gene_id	MSTRG.58244	NA	NA	NA	NA	-1318,D01-5150
MSTRG.68333.1	D04	54365629	54368851	-	gene_id	MSTRG.68333	NA	NA	NA	NA	-1260,D04-5792
MSTRG.24797.5	A07	11733815	11738294	-	gene_id	MSTRG.24797	NA	NA	NA	NA	-1627,A07-11492
MSTRG.99895.1	D12	36450519	36454481	-	gene_id	MSTRG.99895	NA	NA	NA	NA	-1674,D12-10229
MSTRG.29737.2	A08	100213730	100220933	-	gene_id	MSTRG.29737	NA	NA	NA	NA	2759,A08-6909
MSTRG.68631.2	D04	56898788	56899804	-	gene_id	MSTRG.68631	NA	NA	NA	NA	-165,D04-3993
MSTRG.28404.1	A08	6943564	6949155	+	gene_id	MSTRG.28404	NA	NA	NA	NA	-2283,A08-1182
MSTRG.582.1	A01	4526361	4528386	+	gene_id	MSTRG.582	NA	NA	NA	NA	-625,A01-12705
MSTRG.57736.1	D01	45683343	45687948	+	gene_id	MSTRG.57736	NA	NA	NA	NA	-1376,D01-10456
MSTRG.45861.1	A11	124522996	124524658	-	gene_id	MSTRG.45861	NA	NA	NA	NA	-57,A11-19357
MSTRG.20516.2	A06	7364292	7365723	+	gene_id	MSTRG.20516	NA	NA	NA	NA	595,A06-9681
MSTRG.51394.1	A13	5728036	5728825	-	gene_id	MSTRG.51394	NA	NA	NA	NA	-272,A13-8398
MSTRG.37996.1	A10	16252858	16253615	+	gene_id	MSTRG.37996	NA	NA	NA	NA	-2315,A10-15170
MSTRG.13090.3	A05	4332009	4353380	+	gene_id	MSTRG.13090	NA	NA	NA	NA	12087,A05-26340
MSTRG.10213.10	A04	39303	43553	-	gene_id	MSTRG.10213	NA	NA	NA	NA	-1611,A04-4373
MSTRG.36233.1	A09	85133588	85137985	-	gene_id	MSTRG.36233	NA	NA	NA	NA	1698,A09-5141
MSTRG.54261.4	A13	108341093	108346206	-	gene_id	MSTRG.54261	NA	NA	NA	NA	-2988,A13-2548
MSTRG.46769.1	A12	6347438	6355197	-	gene_id	MSTRG.46769	NA	NA	NA	NA	3504,A12-17945
MSTRG.28673.1	A08	12304664	12306662	+	gene_id	MSTRG.28673	NA	NA	NA	NA	815,A08-7960
MSTRG.75544.1	D06	33835898	33838942	-	gene_id	MSTRG.75544	NA	NA	NA	NA	-1143,D06-9855
MSTRG.6875.2	A03	4370186	4381788	+	gene_id	MSTRG.6875	NA	NA	NA	NA	-5206,A03-4820
MSTRG.55651.2	D01	364839	369471	+	gene_id	MSTRG.55651	NA	NA	NA	NA	-1984,D01-5237
MSTRG.2102.1	A01	61067003	61068347	+	gene_id	MSTRG.2102	NA	NA	NA	NA	-338,A01-7325
MSTRG.40305.1	A10	118219485	118221460	+	gene_id	MSTRG.40305	NA	NA	NA	NA	-410,A10-569
MSTRG.8245.1	A03	56057414	56066378	-	gene_id	MSTRG.8245	NA	NA	NA	NA	3716,A03-11310
MSTRG.101104.2	D12	55970597	55979392	+	gene_id	MSTRG.101104	NA	NA	NA	NA	-4205,D12-944
MSTRG.82726.1	D08	34427803	34430209	-	gene_id	MSTRG.82726	NA	NA	NA	NA	92,D08-15179
MSTRG.31211.2	A08	121446882	121451033	-	gene_id	MSTRG.31211	NA	NA	NA	NA	-1747,A08-7095
MSTRG.103532.1	D13	4584009	4588668	-	gene_id	MSTRG.103532	NA	NA	NA	NA	1818,D13-10857
MSTRG.38487.1	A10	37570476	37577037	-	gene_id	MSTRG.38487	NA	NA	NA	NA	-2848,A10-14311
MSTRG.87861.1	D09	45223530	45227928	+	gene_id	MSTRG.87861	NA	NA	NA	NA	-1626,D09-1516
MSTRG.38516.1	A10	43151373	43156721	+	gene_id	MSTRG.38516	NA	NA	NA	NA	-2032,A10-10597
MSTRG.77645.1	D07	2952805	2953244	-	gene_id	MSTRG.77645	NA	NA	NA	NA	82,D07-12731
MSTRG.12775.1	A05	2671727	2672996	-	gene_id	MSTRG.12775	NA	NA	NA	NA	-107,A05-27794
MSTRG.8357.1	A03	71061287	71061843	+	gene_id	MSTRG.8357	NA	NA	NA	NA	6680,A03-11501
MSTRG.69933.1	D05	6112634	6113507	-	gene_id	MSTRG.69933	NA	NA	NA	NA	-18182,D05-20822
MSTRG.20717.2	A06	10188959	10193249	-	gene_id	MSTRG.20717	NA	NA	NA	NA	1491,A06-8492
MSTRG.29278.1	A08	66630269	66631790	-	gene_id	MSTRG.29278	NA	NA	NA	NA	83,A08-14533
MSTRG.29555.1	A08	91580340	91581108	-	gene_id	MSTRG.29555	NA	NA	NA	NA	-350,A08-5999
MSTRG.84718.2	D08	63764512	63766838	-	gene_id	MSTRG.84718	NA	NA	NA	NA	552,D08-5025
MSTRG.81314.1	D08	1592316	1596644	+	gene_id	MSTRG.81314	NA	NA	NA	NA	-1701,D08-2704
MSTRG.58270.1	D01	57049679	57054920	-	gene_id	MSTRG.58270	NA	NA	NA	NA	-2153,D01-7922
MSTRG.42641.3	A11	13588212	13592570	-	gene_id	MSTRG.42641	NA	NA	NA	NA	-1775,A11-12490
MSTRG.59351.1	D02	2632487	2640654	+	gene_id	MSTRG.59351	NA	NA	NA	NA	-1595,D02-10695
MSTRG.12616.1	A05	1866542	1867846	-	gene_id	MSTRG.12616	NA	NA	NA	NA	-1124,A05-19801
MSTRG.78015.2	D07	5591164	5594315	-	gene_id	MSTRG.78015	NA	NA	NA	NA	1326,D07-10264
MSTRG.66221.1	D04	5470420	5480119	-	gene_id	MSTRG.66221	NA	NA	NA	NA	-4412,D04-8501
MSTRG.33416.7	A09	62326302	62329951	+	gene_id	MSTRG.33416	NA	NA	NA	NA	-1657,A09-14027
MSTRG.90781.1	D10	24931353	24934571	-	gene_id	MSTRG.90781	NA	NA	NA	NA	-1293,D10-9470
MSTRG.49132.1	A12	100789068	100793460	-	gene_id	MSTRG.49132	NA	NA	NA	NA	1601,A12-1334
MSTRG.37226.1	A10	4879221	4886951	+	gene_id	MSTRG.37226	NA	NA	NA	NA	-3383,A10-5573
MSTRG.9812.1	A03	114235207	114240129	+	gene_id	MSTRG.9812	NA	NA	NA	NA	-1596,A03-54
MSTRG.30035.2	A08	106423305	106434837	-	gene_id	MSTRG.30035	NA	NA	NA	NA	-5222,A08-16377
MSTRG.91550.1	D10	52117443	52122538	-	gene_id	MSTRG.91550	NA	NA	NA	NA	-2004,D10-15775
MSTRG.15915.1	A05	21821447	21826434	+	gene_id	MSTRG.15915	NA	NA	NA	NA	-3591,A05-12401
MSTRG.81026.1	D07	58932758	58953263	-	gene_id	MSTRG.81026	NA	NA	NA	NA	9551,D07-12165
MSTRG.4565.2	A02	12761516	12764007	-	gene_id	MSTRG.4565	NA	NA	NA	NA	-737,A02-4853
MSTRG.24690.1	A07	10497477	10498247	-	gene_id	MSTRG.24690	NA	NA	NA	NA	114,A07-14813
MSTRG.20131.2	A06	2691031	2693641	+	gene_id	MSTRG.20131	NA	NA	NA	NA	-668,A06-4415
MSTRG.62869.2	D02	71563135	71564072	-	gene_id	MSTRG.62869	NA	NA	NA	NA	66,D02-14141
MSTRG.6863.1	A03	4289887	4291287	+	gene_id	MSTRG.6863	NA	NA	NA	NA	84,A03-8098
MSTRG.82285.1	D08	12819157	12819993	-	gene_id	MSTRG.82285	NA	NA	NA	NA	-116,D08-11999
MSTRG.53978.2	A13	106689340	106692595	-	gene_id	MSTRG.53978	NA	NA	NA	NA	-530,A13-14978
MSTRG.52233.1	A13	49760006	49760981	+	gene_id	MSTRG.52233	NA	NA	NA	NA	1357,A13-15560
MSTRG.68927.1	D05	1096011	1101672	+	gene_id	MSTRG.68927	NA	NA	NA	NA	-188,D05-20447
MSTRG.95716.1	D11	22631879	22635181	-	gene_id	MSTRG.95716	NA	NA	NA	NA	-393,D11-20049
MSTRG.73753.1	D06	1566840	1571496	-	gene_id	MSTRG.73753	NA	NA	NA	NA	-1782,D06-8099
MSTRG.91614.1	D10	53619287	53620057	-	gene_id	MSTRG.91614	NA	NA	NA	NA	83,D10-14192
MSTRG.57410.2	D01	28429815	28433572	+	gene_id	MSTRG.57410	NA	NA	NA	NA	-1364,D01-2663
MSTRG.84525.11	D08	62164764	62166459	+	gene_id	MSTRG.84525	NA	NA	NA	NA	3761,D08-13315
MSTRG.103004.3	D13	422802	425218	-	gene_id	MSTRG.103004	NA	NA	NA	NA	-1127,D13-12237
MSTRG.3307.1	A01	110155790	110158321	-	gene_id	MSTRG.3307	NA	NA	NA	NA	-588,A01-9951
MSTRG.48472.1	A12	91095737	91096598	-	gene_id	MSTRG.48472	NA	NA	NA	NA	117673,A12-15356
MSTRG.22825.2	A06	123666778	123670031	+	gene_id	MSTRG.22825	NA	NA	NA	NA	3290,A06-2275
MSTRG.68724.1	D04	57764100	57766897	-	gene_id	MSTRG.68724	NA	NA	NA	NA	-12942,D04-7932
MSTRG.49092.1	A12	99543311	99610057	-	gene_id	MSTRG.49092	NA	NA	NA	NA	-31157,A12-7465
MSTRG.31319.1	A08	122459317	122486466	-	gene_id	MSTRG.31319	NA	NA	NA	NA	-10120,A08-6678
MSTRG.53274.1	A13	96364219	96365689	+	gene_id	MSTRG.53274	NA	NA	NA	NA	-72987,A13-11176
MSTRG.96869.1	D11	58575560	58576915	+	gene_id	MSTRG.96869	NA	NA	NA	NA	-17996,D11-19662
MSTRG.83942.3	D08	56698597	56702356	-	gene_id	MSTRG.83942	NA	NA	NA	NA	-1504,D08-12037
MSTRG.93225.1	D11	2901265	2902700	+	gene_id	MSTRG.93225	NA	NA	NA	NA	-5380,D11-19528
MSTRG.98789.2	D12	6567346	6567918	-	gene_id	MSTRG.98789	NA	NA	NA	NA	19,D12-1518
MSTRG.83094.1	D08	44335067	44341329	+	gene_id	MSTRG.83094	NA	NA	NA	NA	-2659,D08-11921
MSTRG.65107.2	D03	50880450	50881315	+	gene_id	MSTRG.65107	NA	NA	NA	NA	163,D03-438
MSTRG.62095.1	D02	66530533	66544996	+	gene_id	MSTRG.62095	NA	NA	NA	NA	-6488,D02-2144
MSTRG.43597.1	A11	25291665	25292991	+	gene_id	MSTRG.43597	NA	NA	NA	NA	14,A11-18227
MSTRG.78069.1	D07	6128883	6132605	-	gene_id	MSTRG.78069	NA	NA	NA	NA	-1400,D07-15587
MSTRG.104758.1	D13	39282331	39286623	-	gene_id	MSTRG.104758	NA	NA	NA	NA	-2496,D13-6546
MSTRG.70600.1	D05	10422060	10426656	-	gene_id	MSTRG.70600	NA	NA	NA	NA	484,D05-13553
MSTRG.69340.1	D05	2980917	2983075	+	gene_id	MSTRG.69340	NA	NA	NA	NA	-496,D05-14295
MSTRG.58997.3	D01	63431369	63434263	-	gene_id	MSTRG.58997	NA	NA	NA	NA	3902,D01-5788
MSTRG.42472.1	A11	11833503	11834968	+	gene_id	MSTRG.42472	NA	NA	NA	NA	85,A11-19046
MSTRG.59820.1	D02	7091615	7093799	+	gene_id	MSTRG.59820	NA	NA	NA	NA	-808,D02-9780
MSTRG.95580.1	D11	20835224	20837711	+	gene_id	MSTRG.95580	NA	NA	NA	NA	746,D11-7636
MSTRG.32011.1	A09	1457650	1473135	-	gene_id	MSTRG.32011	NA	NA	NA	NA	-7879,A09-14673
MSTRG.65635.1	D03	55638991	55641225	-	gene_id	MSTRG.65635	NA	NA	NA	NA	-719,D03-9761
MSTRG.45937.1	A11	124840539	124842970	-	gene_id	MSTRG.45937	NA	NA	NA	NA	4053,A11-20194
MSTRG.30545.2	A08	115153424	115154298	-	gene_id	MSTRG.30545	NA	NA	NA	NA	306,A08-3116
MSTRG.71801.1	D05	18718267	18720530	-	gene_id	MSTRG.71801	NA	NA	NA	NA	409,D05-4270
MSTRG.63812.1	D03	17292553	17295133	+	gene_id	MSTRG.63812	NA	NA	NA	NA	-1957,D03-9524
MSTRG.69508.1	D05	3755403	3768368	+	gene_id	MSTRG.69508	NA	NA	NA	NA	-5731,D05-15196
MSTRG.25106.1	A07	17079663	17085417	+	gene_id	MSTRG.25106	NA	NA	NA	NA	-2142,A07-5546
MSTRG.59079.4	D02	199818	202333	+	gene_id	MSTRG.59079	NA	NA	NA	NA	-1822,D02-3665
MSTRG.92280.1	D10	63911841	63914029	+	gene_id	MSTRG.92280	NA	NA	NA	NA	-847,D10-8158
MSTRG.78319.2	D07	8099860	8103125	-	gene_id	MSTRG.78319	NA	NA	NA	NA	-1205,D07-3936
MSTRG.60647.2	D02	26902798	26913277	-	gene_id	MSTRG.60647	NA	NA	NA	NA	-4769,D02-9407
MSTRG.55942.1	D01	2219942	2221857	+	gene_id	MSTRG.55942	NA	NA	NA	NA	488,D01-10329
MSTRG.53123.1	A13	92856299	92856658	+	gene_id	MSTRG.53123	NA	NA	NA	NA	-6665,A13-7559
MSTRG.49279.1	A12	102029672	102034405	+	gene_id	MSTRG.49279	NA	NA	NA	NA	-1423,A12-8129
MSTRG.46901.2	A12	8641542	8642831	-	gene_id	MSTRG.46901	NA	NA	NA	NA	-4609,A12-16259
MSTRG.101856.1	D12	62294988	62300715	+	gene_id	MSTRG.101856	NA	NA	NA	NA	-3072,D12-12920
MSTRG.56015.2	D01	2593171	2596060	+	gene_id	MSTRG.56015	NA	NA	NA	NA	-1965,D01-866
MSTRG.64831.1	D03	46937721	46943237	+	gene_id	MSTRG.64831	NA	NA	NA	NA	-1509,D03-3154
MSTRG.34154.2	A09	70900267	70903602	-	gene_id	MSTRG.34154	NA	NA	NA	NA	-1452,A09-5127
MSTRG.98957.1	D12	8717658	8722153	+	gene_id	MSTRG.98957	NA	NA	NA	NA	-1701,D12-4843
MSTRG.67415.1	D04	38888244	38891701	-	gene_id	MSTRG.67415	NA	NA	NA	NA	-1229,D04-5646
MSTRG.2639.1	A01	101733256	101740649	+	gene_id	MSTRG.2639	NA	NA	NA	NA	-3097,A01-467
MSTRG.76462.1	D06	62076665	62080232	-	gene_id	MSTRG.76462	NA	NA	NA	NA	1369,D06-8866
MSTRG.20262.1	A06	3978338	3980915	+	gene_id	MSTRG.20262	NA	NA	NA	NA	654,A06-12760
MSTRG.22635.1	A06	121425346	121425785	-	gene_id	MSTRG.22635	NA	NA	NA	NA	253,A06-8677
MSTRG.51175.1	A13	3623967	3625962	-	gene_id	MSTRG.51175	NA	NA	NA	NA	-152,A13-4348
MSTRG.58551.1	D01	60061961	60062886	-	gene_id	MSTRG.58551	NA	NA	NA	NA	-8115,D01-7979
MSTRG.24078.2	A07	4840377	4844077	-	gene_id	MSTRG.24078	NA	NA	NA	NA	-1029,A07-10828
MSTRG.36177.2	A09	84896317	84899582	+	gene_id	MSTRG.36177	NA	NA	NA	NA	1121,A09-13520
MSTRG.89714.3	D10	6797326	6807409	-	gene_id	MSTRG.89714	NA	NA	NA	NA	-4101,D10-11409
MSTRG.69678.2	D05	4705556	4712862	-	gene_id	MSTRG.69678	NA	NA	NA	NA	-3182,D05-18433
MSTRG.63194.1	D03	1595252	1596606	-	gene_id	MSTRG.63194	NA	NA	NA	NA	-2427,D03-10185
MSTRG.105878.1	D13	58060398	58064684	+	gene_id	MSTRG.105878	NA	NA	NA	NA	1693,D13-8819
MSTRG.100035.2	D12	43501741	43502963	-	gene_id	MSTRG.100035	NA	NA	NA	NA	10,D12-667
MSTRG.85010.1	D08	65582352	65586123	+	gene_id	MSTRG.85010	NA	NA	NA	NA	-1235,D08-6580
MSTRG.84014.1	D08	57703278	57707466	+	gene_id	MSTRG.84014	NA	NA	NA	NA	-1583,D08-14069
MSTRG.56563.1	D01	9913595	9914580	-	gene_id	MSTRG.56563	NA	NA	NA	NA	-116,D01-2568
MSTRG.88299.1	D09	48094383	48097322	+	gene_id	MSTRG.88299	NA	NA	NA	NA	-897,D09-1667
MSTRG.14843.2	A05	14930582	14938587	-	gene_id	MSTRG.14843	NA	NA	NA	NA	-3916,A05-13188
MSTRG.21731.1	A06	53505012	53521517	-	gene_id	MSTRG.21731	NA	NA	NA	NA	-8054,A06-8067
MSTRG.5194.1	A02	58462738	58464106	+	gene_id	MSTRG.5194	NA	NA	NA	NA	-271,A02-5156
MSTRG.102495.1	D12	66285768	66288970	-	gene_id	MSTRG.102495	NA	NA	NA	NA	-538,D12-14157
MSTRG.80167.1	D07	46505084	46508092	+	gene_id	MSTRG.80167	NA	NA	NA	NA	-1074,D07-14877
MSTRG.25407.1	A07	21870109	21874953	-	gene_id	MSTRG.25407	NA	NA	NA	NA	1527,A07-7295
MSTRG.40786.1	A11	726171	738426	+	gene_id	MSTRG.40786	NA	NA	NA	NA	-5576,A11-17998
MSTRG.68171.4	D04	52984039	52992587	+	gene_id	MSTRG.68171	NA	NA	NA	NA	-1380,D04-9201
MSTRG.57230.1	D01	22260373	22266126	-	gene_id	MSTRG.57230	NA	NA	NA	NA	-2365,D01-12420
MSTRG.92281.1	D10	63877773	63881339	-	gene_id	MSTRG.92281	NA	NA	NA	NA	-1375,D10-11753
MSTRG.22270.1	A06	113010484	113014979	-	gene_id	MSTRG.22270	NA	NA	NA	NA	-1585,A06-13023
MSTRG.21287.2	A06	29798578	29801330	-	gene_id	MSTRG.21287	NA	NA	NA	NA	-1035,A06-9072
MSTRG.59918.3	D02	8080216	8083387	+	gene_id	MSTRG.59918	NA	NA	NA	NA	-741,D02-1302
MSTRG.40047.1	A10	114322439	114323950	-	gene_id	MSTRG.40047	NA	NA	NA	NA	18333,A10-525
MSTRG.27052.1	A07	93495938	93498212	-	gene_id	MSTRG.27052	NA	NA	NA	NA	-3232,A07-10734
MSTRG.20429.3	A06	6068413	6077389	-	gene_id	MSTRG.20429	NA	NA	NA	NA	5996,A06-320
MSTRG.38401.1	A10	26866661	26870349	-	gene_id	MSTRG.38401	NA	NA	NA	NA	-1314,A10-13195
MSTRG.35633.1	A09	81472625	81478102	-	gene_id	MSTRG.35633	NA	NA	NA	NA	-2728,A09-17767
MSTRG.31121.5	A08	120777857	120779643	-	gene_id	MSTRG.31121	NA	NA	NA	NA	-5053,A08-13213
MSTRG.54793.3	A13	112200197	112205875	-	gene_id	MSTRG.54793	NA	NA	NA	NA	-2522,A13-4482
MSTRG.80170.3	D07	46498466	46503788	+	gene_id	MSTRG.80170	NA	NA	NA	NA	-2340,D07-12825
MSTRG.24477.2	A07	8331589	8339591	-	gene_id	MSTRG.24477	NA	NA	NA	NA	-3605,A07-12864
MSTRG.24262.1	A07	6236444	6238208	+	gene_id	MSTRG.24262	NA	NA	NA	NA	30653,A07-9562
MSTRG.44532.1	A11	92335505	92337945	+	gene_id	MSTRG.44532	NA	NA	NA	NA	-110,A11-7209
MSTRG.19166.1	A05	108658191	108667196	+	gene_id	MSTRG.19166	NA	NA	NA	NA	-4015,A05-2479
MSTRG.96944.1	D11	59544428	59548062	+	gene_id	MSTRG.96944	NA	NA	NA	NA	-1224,D11-4703
MSTRG.77325.1	D07	722962	725631	-	gene_id	MSTRG.77325	NA	NA	NA	NA	-1703,D07-9831
MSTRG.99310.2	D12	15140100	15145084	+	gene_id	MSTRG.99310	NA	NA	NA	NA	-2027,D12-10402
MSTRG.66337.1	D04	6506877	6508709	+	gene_id	MSTRG.66337	NA	NA	NA	NA	-382,D04-10293
MSTRG.65287.1	D03	52320207	52325927	-	gene_id	MSTRG.65287	NA	NA	NA	NA	-2557,D03-10486
MSTRG.5945.1	A02	102726151	102728987	-	gene_id	MSTRG.5945	NA	NA	NA	NA	-559,A02-7034
MSTRG.71944.2	D05	19661322	19665077	-	gene_id	MSTRG.71944	NA	NA	NA	NA	3458,D05-4293
MSTRG.84501.1	D08	62004811	62007197	-	gene_id	MSTRG.84501	NA	NA	NA	NA	5674,D08-15979
MSTRG.66396.3	D04	7140598	7143658	+	gene_id	MSTRG.66396	NA	NA	NA	NA	1012,D04-9486
MSTRG.6265.1	A02	105550152	105553357	+	gene_id	MSTRG.6265	NA	NA	NA	NA	2786,A02-4695
MSTRG.654.1	A01	5441556	5445264	+	gene_id	MSTRG.654	NA	NA	NA	NA	-1350,A01-1173
MSTRG.37792.1	A10	13109420	13113120	-	gene_id	MSTRG.37792	NA	NA	NA	NA	888,A10-808
MSTRG.91586.1	D10	53122752	53124681	-	gene_id	MSTRG.91586	NA	NA	NA	NA	503,D10-15294
MSTRG.83756.4	D08	54304310	54312566	+	gene_id	MSTRG.83756	NA	NA	NA	NA	3439,D08-10813
MSTRG.97061.1	D11	60868079	60870032	+	gene_id	MSTRG.97061	NA	NA	NA	NA	-374,D11-7192
MSTRG.48848.1	A12	96758393	96761079	-	gene_id	MSTRG.48848	NA	NA	NA	NA	704,A12-12437
MSTRG.94815.1	D11	13423740	13429233	-	gene_id	MSTRG.94815	NA	NA	NA	NA	-2213,D11-18405
MSTRG.66913.1	D04	15911008	15911616	-	gene_id	MSTRG.66913	NA	NA	NA	NA	-9902,D04-8078
MSTRG.52462.4	A13	56175013	56179762	+	gene_id	MSTRG.52462	NA	NA	NA	NA	-2033,A13-7293
MSTRG.15426.1	A05	18462228	18471471	-	gene_id	MSTRG.15426	NA	NA	NA	NA	221,A05-23735
MSTRG.13418.2	A05	6707595	6710278	+	gene_id	MSTRG.13418	NA	NA	NA	NA	-920,A05-4793
MSTRG.102341.1	D12	65410288	65412712	+	gene_id	MSTRG.102341	NA	NA	NA	NA	-471,D12-1669
MSTRG.43942.1	A11	36315214	36318373	+	gene_id	MSTRG.43942	NA	NA	NA	NA	-665,A11-3621
MSTRG.88524.1	D09	49258368	49259212	-	gene_id	MSTRG.88524	NA	NA	NA	NA	-215,D09-5194
MSTRG.23127.2	A06	126986053	126990020	-	gene_id	MSTRG.23127	NA	NA	NA	NA	-1447,A06-11612
MSTRG.105457.1	D13	53460099	53461757	-	gene_id	MSTRG.105457	NA	NA	NA	NA	-34,D13-12780
MSTRG.12769.1	A05	2633486	2636534	+	gene_id	MSTRG.12769	NA	NA	NA	NA	-636,A05-22368
MSTRG.56690.1	D01	11105067	11113117	-	gene_id	MSTRG.56690	NA	NA	NA	NA	3321,D01-9178
MSTRG.14144.1	A05	10959580	10961566	+	gene_id	MSTRG.14144	NA	NA	NA	NA	-28,A05-1795
MSTRG.48575.2	A12	92938627	92942731	+	gene_id	MSTRG.48575	NA	NA	NA	NA	-1699,A12-17322
MSTRG.59581.3	D02	4697479	4698288	+	gene_id	MSTRG.59581	NA	NA	NA	NA	1138,D02-12205
MSTRG.72042.1	D05	20749391	20754957	+	gene_id	MSTRG.72042	NA	NA	NA	NA	-2908,D05-7884
MSTRG.18687.1	A05	99385098	99390584	+	gene_id	MSTRG.18687	NA	NA	NA	NA	-2400,A05-15180
MSTRG.79073.1	D07	17271068	17272378	+	gene_id	MSTRG.79073	NA	NA	NA	NA	-14561,D07-7873
MSTRG.63641.8	D03	11772519	11775746	+	gene_id	MSTRG.63641	NA	NA	NA	NA	-814,D03-1369
MSTRG.10510.1	A04	3488632	3496236	-	gene_id	MSTRG.10510	NA	NA	NA	NA	1151,A04-5106
MSTRG.79692.1	D07	27820625	27823530	-	gene_id	MSTRG.79692	NA	NA	NA	NA	-1684,D07-10088
MSTRG.27053.1	A07	93498822	93500701	-	gene_id	MSTRG.27053	NA	NA	NA	NA	-546,A07-10734
MSTRG.3162.2	A01	108483810	108486428	-	gene_id	MSTRG.3162	NA	NA	NA	NA	958,A01-7474
MSTRG.102690.1	D12	67428467	67432064	-	gene_id	MSTRG.102690	NA	NA	NA	NA	-1363,D12-14263
MSTRG.99475.1	D12	17686957	17689030	-	gene_id	MSTRG.99475	NA	NA	NA	NA	282,D12-2419
MSTRG.26414.1	A07	67110786	67120192	+	gene_id	MSTRG.26414	NA	NA	NA	NA	-4006,A07-1919
MSTRG.53557.1	A13	101093766	101097711	-	gene_id	MSTRG.53557	NA	NA	NA	NA	-1690,A13-12338
MSTRG.37947.1	A10	14758438	14766015	+	gene_id	MSTRG.37947	NA	NA	NA	NA	-3087,A10-4880
MSTRG.105707.1	D13	56873150	56875528	-	gene_id	MSTRG.105707	NA	NA	NA	NA	-1564,D13-13454
MSTRG.8564.1	A03	84637092	84638520	+	gene_id	MSTRG.8564	NA	NA	NA	NA	-48,A03-7224
MSTRG.83570.1	D08	51587295	51600147	+	gene_id	MSTRG.83570	NA	NA	NA	NA	-5884,D08-716
MSTRG.44655.1	A11	99983818	99986676	-	gene_id	MSTRG.44655	NA	NA	NA	NA	-3123,A11-17488
MSTRG.7287.1	A03	9513536	9517710	+	gene_id	MSTRG.7287	NA	NA	NA	NA	-1547,A03-5045
MSTRG.32932.1	A09	54571732	54573973	-	gene_id	MSTRG.32932	NA	NA	NA	NA	820,A09-13902
MSTRG.43983.2	A11	39593309	39598439	-	gene_id	MSTRG.43983	NA	NA	NA	NA	-2129,A11-10733
MSTRG.28184.3	A08	4732814	4737292	-	gene_id	MSTRG.28184	NA	NA	NA	NA	-1697,A08-11911
MSTRG.103797.1	D13	8101436	8107556	-	gene_id	MSTRG.103797	NA	NA	NA	NA	2354,D13-6992
MSTRG.87547.1	D09	43794131	43798124	+	gene_id	MSTRG.87547	NA	NA	NA	NA	-943,D09-13026
MSTRG.66873.2	D04	15162028	15168899	-	gene_id	MSTRG.66873	NA	NA	NA	NA	-2864,D04-11575
MSTRG.83613.2	D08	52581749	52584406	-	gene_id	MSTRG.83613	NA	NA	NA	NA	-3918,D08-11513
MSTRG.53820.1	A13	105097363	105099399	+	gene_id	MSTRG.53820	NA	NA	NA	NA	-1061,A13-12874
MSTRG.17691.2	A05	40244422	40263492	+	gene_id	MSTRG.17691	NA	NA	NA	NA	-8908,A05-14437
MSTRG.38991.3	A10	78725489	78741275	-	gene_id	MSTRG.38991	NA	NA	NA	NA	-7290,A10-14847
MSTRG.30254.1	A08	110826719	110829275	-	gene_id	MSTRG.30254	NA	NA	NA	NA	-41,A08-20
MSTRG.95.1	A01	617037	622328	+	gene_id	MSTRG.95	NA	NA	NA	NA	-2182,A01-1739
MSTRG.6413.1	A03	135034	139723	+	gene_id	MSTRG.6413	NA	NA	NA	NA	-1720,A03-495
MSTRG.36219.1	A09	85088641	85089602	-	gene_id	MSTRG.36219	NA	NA	NA	NA	-195,A09-11428
MSTRG.26750.1	A07	88324297	88325864	+	gene_id	MSTRG.26750	NA	NA	NA	NA	294,A07-10158
MSTRG.15600.2	A05	19923660	19926029	-	gene_id	MSTRG.15600	NA	NA	NA	NA	-588,A05-24764
MSTRG.22797.1	A06	123530496	123533811	-	gene_id	MSTRG.22797	NA	NA	NA	NA	-1384,A06-8681
MSTRG.103038.1	D13	705894	710660	+	gene_id	MSTRG.103038	NA	NA	NA	NA	-994,D13-845
MSTRG.106222.2	D13	60368829	60374003	-	gene_id	MSTRG.106222	NA	NA	NA	NA	-2257,D13-8008
MSTRG.91411.1	D10	48905243	48911499	-	gene_id	MSTRG.91411	NA	NA	NA	NA	-1654,D10-14016
MSTRG.61123.1	D02	47081762	47084368	+	gene_id	MSTRG.61123	NA	NA	NA	NA	956,D02-10005
MSTRG.11512.1	A04	73754520	73757781	-	gene_id	MSTRG.11512	NA	NA	NA	NA	-1157,A04-5549
MSTRG.67790.2	D04	46842160	46844324	-	gene_id	MSTRG.67790	NA	NA	NA	NA	-588,D04-11992
MSTRG.98080.2	D11	72108518	72111060	+	gene_id	MSTRG.98080	NA	NA	NA	NA	-773,D11-20899
MSTRG.29050.2	A08	38388238	38391701	+	gene_id	MSTRG.29050	NA	NA	NA	NA	1325,A08-7293
MSTRG.71235.2	D05	14097524	14098696	+	gene_id	MSTRG.71235	NA	NA	NA	NA	98,D05-17151
MSTRG.44090.1	A11	51383919	51385900	-	gene_id	MSTRG.44090	NA	NA	NA	NA	-111,A11-10734
MSTRG.29690.1	A08	95550158	95553860	+	gene_id	MSTRG.29690	NA	NA	NA	NA	-1369,A08-6876
MSTRG.99679.2	D12	23988340	23990471	+	gene_id	MSTRG.99679	NA	NA	NA	NA	-635,D12-2351
MSTRG.33841.2	A09	67557679	67562312	-	gene_id	MSTRG.33841	NA	NA	NA	NA	-1682,A09-15038
MSTRG.13411.1	A05	6688904	6699027	-	gene_id	MSTRG.13411	NA	NA	NA	NA	4372,A05-20468
MSTRG.87686.1	D09	44568062	44574502	-	gene_id	MSTRG.87686	NA	NA	NA	NA	2588,D09-2547
MSTRG.5376.2	A02	80387052	80396338	-	gene_id	MSTRG.5376	NA	NA	NA	NA	4038,A02-3192
MSTRG.10509.1	A04	3460434	3460801	+	gene_id	MSTRG.10509	NA	NA	NA	NA	-691,A04-6412
MSTRG.90142.1	D10	11845614	11847885	+	gene_id	MSTRG.90142	NA	NA	NA	NA	-500,D10-3242
MSTRG.38247.1	A10	22516323	22517528	+	gene_id	MSTRG.38247	NA	NA	NA	NA	536,A10-13183
MSTRG.12976.1	A05	3791942	3794182	-	gene_id	MSTRG.12976	NA	NA	NA	NA	25505,A05-21849
MSTRG.4369.1	A02	8901479	8907853	+	gene_id	MSTRG.4369	NA	NA	NA	NA	-2773,A02-3675
MSTRG.106685.1	D13	63908006	63910978	-	gene_id	MSTRG.106685	NA	NA	NA	NA	-588,D13-9648
MSTRG.68170.2	D04	52984054	52991483	-	gene_id	MSTRG.68170	NA	NA	NA	NA	835,D04-9201
MSTRG.65350.1	D03	52800212	52803783	-	gene_id	MSTRG.65350	NA	NA	NA	NA	761,D03-3315
MSTRG.52800.1	A13	80615275	80616875	-	gene_id	MSTRG.52800	NA	NA	NA	NA	-510,A13-4280
MSTRG.37214.1	A10	4826525	4828593	+	gene_id	MSTRG.37214	NA	NA	NA	NA	596,A10-11174
MSTRG.34343.1	A09	73123318	73127623	+	gene_id	MSTRG.34343	NA	NA	NA	NA	-1544,A09-6790
MSTRG.32724.1	A09	43609037	43613497	+	gene_id	MSTRG.32724	NA	NA	NA	NA	1799,A09-13551
MSTRG.15643.1	A05	20182780	20187948	+	gene_id	MSTRG.15643	NA	NA	NA	NA	-1729,A05-10106
MSTRG.65687.1	D03	55987075	55988465	-	gene_id	MSTRG.65687	NA	NA	NA	NA	-1704,D03-9853
MSTRG.100897.1	D12	53868907	53873491	+	gene_id	MSTRG.100897	NA	NA	NA	NA	-1816,D12-1339
MSTRG.89381.4	D10	4080047	4085624	+	gene_id	MSTRG.89381	NA	NA	NA	NA	-4107,D10-449
MSTRG.102477.1	D12	66207295	66211458	+	gene_id	MSTRG.102477	NA	NA	NA	NA	-1651,D12-7189
MSTRG.30014.1	A08	106331193	106331694	-	gene_id	MSTRG.30014	NA	NA	NA	NA	-2061,A08-13843
MSTRG.34425.4	A09	73748400	73756242	+	gene_id	MSTRG.34425	NA	NA	NA	NA	-3384,A09-4940
MSTRG.24057.1	A07	4568201	4568982	-	gene_id	MSTRG.24057	NA	NA	NA	NA	13371,A07-14239
MSTRG.87806.2	D09	45349386	45356434	-	gene_id	MSTRG.87806	NA	NA	NA	NA	-2876,D09-11203
MSTRG.77865.1	D07	4580688	4584582	-	gene_id	MSTRG.77865	NA	NA	NA	NA	-8193,D07-8054
MSTRG.44598.1	A11	96918764	96924121	-	gene_id	MSTRG.44598	NA	NA	NA	NA	-2208,A11-9387
MSTRG.38263.1	A10	22812560	22817039	+	gene_id	MSTRG.38263	NA	NA	NA	NA	1062,A10-14824
MSTRG.38942.3	A10	78045525	78049814	+	gene_id	MSTRG.38942	NA	NA	NA	NA	-1702,A10-10796
MSTRG.13517.2	A05	7298001	7301413	+	gene_id	MSTRG.13517	NA	NA	NA	NA	-1436,A05-19930
MSTRG.46443.2	A12	2167902	2173193	+	gene_id	MSTRG.46443	NA	NA	NA	NA	-1867,A12-10756
MSTRG.49690.1	A12	105480305	105486481	+	gene_id	MSTRG.49690	NA	NA	NA	NA	12081,A12-11941
MSTRG.21742.1	A06	54676341	54677991	-	gene_id	MSTRG.21742	NA	NA	NA	NA	-398,A06-5752
MSTRG.105409.1	D13	52526942	52531444	+	gene_id	MSTRG.105409	NA	NA	NA	NA	-1536,D13-7999
MSTRG.86630.1	D09	35498813	35511110	-	gene_id	MSTRG.86630	NA	NA	NA	NA	-6079,D09-10418
MSTRG.64101.2	D03	29925177	29930302	-	gene_id	MSTRG.64101	NA	NA	NA	NA	-1965,D03-10112
MSTRG.37867.1	A10	13864280	13866665	-	gene_id	MSTRG.37867	NA	NA	NA	NA	123,A10-2682
MSTRG.77312.1	D07	657314	660986	+	gene_id	MSTRG.77312	NA	NA	NA	NA	-5525,D07-11635
MSTRG.34096.1	A09	70495531	70499215	+	gene_id	MSTRG.34096	NA	NA	NA	NA	-1477,A09-13927
MSTRG.6476.1	A03	527087	528698	-	gene_id	MSTRG.6476	NA	NA	NA	NA	-11391,A03-8643
MSTRG.3994.1	A02	4064704	4070461	+	gene_id	MSTRG.3994	NA	NA	NA	NA	-2323,A02-7096
MSTRG.91960.3	D10	59345118	59347896	-	gene_id	MSTRG.91960	NA	NA	NA	NA	-854,D10-8431
MSTRG.67846.1	D04	48532867	48536211	+	gene_id	MSTRG.67846	NA	NA	NA	NA	1365,D04-8171
MSTRG.89657.1	D10	6088054	6094123	-	gene_id	MSTRG.89657	NA	NA	NA	NA	-1730,D10-15646
MSTRG.44166.2	A11	58481204	58488219	+	gene_id	MSTRG.44166	NA	NA	NA	NA	-2582,A11-8482
MSTRG.102242.1	D12	64954262	64956975	+	gene_id	MSTRG.102242	NA	NA	NA	NA	123,D12-2683
MSTRG.52549.1	A13	67694488	67696560	-	gene_id	MSTRG.52549	NA	NA	NA	NA	213,A13-5279
MSTRG.48282.4	A12	87825571	87826474	+	gene_id	MSTRG.48282	NA	NA	NA	NA	2101,A12-15954
MSTRG.31812.1	A08	125583652	125585810	-	gene_id	MSTRG.31812	NA	NA	NA	NA	-11374,A08-12802
MSTRG.102164.7	D12	64364620	64367236	+	gene_id	MSTRG.102164	NA	NA	NA	NA	-862,D12-6463
[truncated: 47,360 more rows]

## Sheet: GhH3K4me3run3genic
PeakID (cmd=annotatePeaks.pl longest_WT200G_coxjie-class.gtf.fa.list.gtf Ghirsutum_TM-1_WHU_genome.standard.fa -p GhH3K4me3run3tag/regions.txt)	Chr	Start	End	Strand	Peak Score	Focus Ratio/Region Size	Annotation	Detailed Annotation	Distance to TSS	Nearest PromoterID	GhH3K4me3run3tag/regions.txt Distance to nearest Peak, Peak ID
MSTRG.53225.1	A13	95547697	95549108	+	gene_id	MSTRG.53225	NA	NA	NA	NA	85,A13-14625
MSTRG.39314.1	A10	97063889	97067206	-	gene_id	MSTRG.39314	NA	NA	NA	NA	-905,A10-16085
MSTRG.1881.1	A01	34461642	34464541	-	gene_id	MSTRG.1881	NA	NA	NA	NA	-877,A01-10368
MSTRG.68150.1	D04	52823089	52827838	-	gene_id	MSTRG.68150	NA	NA	NA	NA	-1895,D04-12180
MSTRG.104865.1	D13	41800426	41814609	+	gene_id	MSTRG.104865	NA	NA	NA	NA	-7127,D13-14004
MSTRG.104512.8	D13	32705383	32710660	+	gene_id	MSTRG.104512	NA	NA	NA	NA	-1875,D13-7474
MSTRG.105261.1	D13	50625330	50629794	-	gene_id	MSTRG.105261	NA	NA	NA	NA	-1653,D13-12152
MSTRG.91891.1	D10	58534348	58536859	+	gene_id	MSTRG.91891	NA	NA	NA	NA	-785,D10-5160
MSTRG.80639.1	D07	55180129	55182099	-	gene_id	MSTRG.80639	NA	NA	NA	NA	-492,D07-16763
MSTRG.93687.1	D11	6207031	6210470	+	gene_id	MSTRG.93687	NA	NA	NA	NA	-1042,D11-8188
MSTRG.82957.1	D08	41059078	41061215	+	gene_id	MSTRG.82957	NA	NA	NA	NA	68,D08-10437
MSTRG.78748.1	D07	12832482	12834522	+	gene_id	MSTRG.78748	NA	NA	NA	NA	152,D07-10936
MSTRG.34842.2	A09	76440485	76443010	-	gene_id	MSTRG.34842	NA	NA	NA	NA	-944,A09-15279
MSTRG.20212.4	A06	3172426	3207778	+	gene_id	MSTRG.20212	NA	NA	NA	NA	11052,A06-3691
MSTRG.84055.1	D08	58232785	58233165	-	gene_id	MSTRG.84055	NA	NA	NA	NA	-14911,D08-16996
MSTRG.52137.1	A13	43480331	43480776	-	gene_id	MSTRG.52137	NA	NA	NA	NA	-360,A13-1029
MSTRG.70545.1	D05	10131608	10137264	-	gene_id	MSTRG.70545	NA	NA	NA	NA	2270,D05-4246
MSTRG.62007.1	D02	65789236	65789994	-	gene_id	MSTRG.62007	NA	NA	NA	NA	3388,D02-16987
MSTRG.56713.1	D01	11780978	11781950	-	gene_id	MSTRG.56713	NA	NA	NA	NA	-99,D01-10538
MSTRG.28120.2	A08	4144337	4150983	-	gene_id	MSTRG.28120	NA	NA	NA	NA	-1034,A08-15659
MSTRG.103373.1	D13	3103223	3109120	-	gene_id	MSTRG.103373	NA	NA	NA	NA	8241,D13-13641
MSTRG.2145.1	A01	66608636	66613080	-	gene_id	MSTRG.2145	NA	NA	NA	NA	-1948,A01-15770
MSTRG.30148.2	A08	109129883	109133084	+	gene_id	MSTRG.30148	NA	NA	NA	NA	-816,A08-13998
MSTRG.6271.1	A02	105446127	105460611	+	gene_id	MSTRG.6271	NA	NA	NA	NA	6307,A02-9675
MSTRG.83489.1	D08	50923172	50924624	-	gene_id	MSTRG.83489	NA	NA	NA	NA	-1748,D08-13402
MSTRG.78091.1	D07	6297473	6300443	+	gene_id	MSTRG.78091	NA	NA	NA	NA	-934,D07-5664
MSTRG.48464.2	A12	90929356	90931618	-	gene_id	MSTRG.48464	NA	NA	NA	NA	534,A12-16605
MSTRG.60609.2	D02	25102814	25107937	+	gene_id	MSTRG.60609	NA	NA	NA	NA	-1757,D02-14969
MSTRG.30124.1	A08	108592736	108601108	+	gene_id	MSTRG.30124	NA	NA	NA	NA	-3443,A08-12238
MSTRG.14773.2	A05	14552115	14559759	-	gene_id	MSTRG.14773	NA	NA	NA	NA	2722,A05-4073
MSTRG.44244.1	A11	64217133	64219223	-	gene_id	MSTRG.44244	NA	NA	NA	NA	459,A11-3007
MSTRG.99992.1	D12	41461649	41464853	-	gene_id	MSTRG.99992	NA	NA	NA	NA	925,D12-14457
MSTRG.101505.2	D12	59656790	59658530	+	gene_id	MSTRG.101505	NA	NA	NA	NA	106,D12-22137
MSTRG.76754.1	D06	65287236	65297362	+	gene_id	MSTRG.76754	NA	NA	NA	NA	-8840,D06-16395
MSTRG.72087.1	D05	21110343	21114782	-	gene_id	MSTRG.72087	NA	NA	NA	NA	-1830,D05-21997
MSTRG.65205.1	D03	51630043	51633554	-	gene_id	MSTRG.65205	NA	NA	NA	NA	-1269,D03-9335
MSTRG.64134.1	D03	32841499	32841957	+	gene_id	MSTRG.64134	NA	NA	NA	NA	84511,D03-9818
MSTRG.44113.1	A11	56115156	56120959	+	gene_id	MSTRG.44113	NA	NA	NA	NA	2486,A11-16220
MSTRG.2963.1	A01	106139867	106141901	+	gene_id	MSTRG.2963	NA	NA	NA	NA	-683,A01-13236
MSTRG.73781.2	D06	1807790	1809100	-	gene_id	MSTRG.73781	NA	NA	NA	NA	338,D06-15358
MSTRG.72896.1	D05	44857285	44859022	+	gene_id	MSTRG.72896	NA	NA	NA	NA	363,D05-17755
MSTRG.26436.2	A07	72282870	72286502	+	gene_id	MSTRG.26436	NA	NA	NA	NA	-3087,A07-11460
MSTRG.23026.1	A06	126068998	126071831	-	gene_id	MSTRG.23026	NA	NA	NA	NA	843,A06-3507
MSTRG.14769.1	A05	14425370	14443054	-	gene_id	MSTRG.14769	NA	NA	NA	NA	-8421,A05-26914
MSTRG.11909.1	A04	82667828	82670209	+	gene_id	MSTRG.11909	NA	NA	NA	NA	-21761,A04-7677
MSTRG.1843.1	A01	32992439	33001280	+	gene_id	MSTRG.1843	NA	NA	NA	NA	-4087,A01-13829
MSTRG.66997.1	D04	17640431	17642205	+	gene_id	MSTRG.66997	NA	NA	NA	NA	-631,D04-9190
MSTRG.30151.1	A08	109150394	109155966	+	gene_id	MSTRG.30151	NA	NA	NA	NA	-1764,A08-14407
MSTRG.23312.1	A06	127941518	127948064	+	gene_id	MSTRG.23312	NA	NA	NA	NA	-2618,A06-13152
MSTRG.47386.1	A12	26358615	26360474	+	gene_id	MSTRG.47386	NA	NA	NA	NA	-169,A12-15275
MSTRG.714.1	A01	6508002	6509820	+	gene_id	MSTRG.714	NA	NA	NA	NA	-2034,A01-7470
MSTRG.61339.1	D02	53587418	53588717	+	gene_id	MSTRG.61339	NA	NA	NA	NA	-69,D02-13042
MSTRG.104495.1	D13	32249836	32252428	+	gene_id	MSTRG.104495	NA	NA	NA	NA	830,D13-14084
MSTRG.63981.3	D03	22029721	22032361	-	gene_id	MSTRG.63981	NA	NA	NA	NA	42960,D03-2564
MSTRG.41899.3	A11	7292061	7298596	+	gene_id	MSTRG.41899	NA	NA	NA	NA	3917,A11-18093
MSTRG.14733.1	A05	14295716	14302070	+	gene_id	MSTRG.14733	NA	NA	NA	NA	-2208,A05-21504
MSTRG.70511.1	D05	9872082	9874738	+	gene_id	MSTRG.70511	NA	NA	NA	NA	-1149,D05-17074
MSTRG.62514.2	D02	69735227	69737233	-	gene_id	MSTRG.62514	NA	NA	NA	NA	-664,D02-10745
MSTRG.2236.1	A01	79048817	79049243	+	gene_id	MSTRG.2236	NA	NA	NA	NA	-1657,A01-5777
MSTRG.99765.1	D12	27028689	27038352	-	gene_id	MSTRG.99765	NA	NA	NA	NA	-47622,D12-11494
MSTRG.48488.1	A12	91644979	91646130	+	gene_id	MSTRG.48488	NA	NA	NA	NA	33,A12-16916
MSTRG.1603.1	A01	21701622	21703036	-	gene_id	MSTRG.1603	NA	NA	NA	NA	31394,A01-5368
MSTRG.99838.1	D12	31535330	31540448	+	gene_id	MSTRG.99838	NA	NA	NA	NA	-1878,D12-5166
MSTRG.78929.2	D07	15031656	15035334	+	gene_id	MSTRG.78929	NA	NA	NA	NA	-1488,D07-8349
MSTRG.86026.1	D09	24811767	24813400	+	gene_id	MSTRG.86026	NA	NA	NA	NA	11778,D09-13195
MSTRG.10512.1	A04	3691004	3694952	+	gene_id	MSTRG.10512	NA	NA	NA	NA	-1277,A04-207
MSTRG.12447.1	A05	754937	757272	+	gene_id	MSTRG.12447	NA	NA	NA	NA	730,A05-25244
MSTRG.61384.1	D02	54888950	54890116	-	gene_id	MSTRG.61384	NA	NA	NA	NA	-30,D02-14928
MSTRG.43943.2	A11	36315272	36318421	-	gene_id	MSTRG.43943	NA	NA	NA	NA	716,A11-3336
MSTRG.60931.1	D02	41576468	41579195	+	gene_id	MSTRG.60931	NA	NA	NA	NA	-839,D02-18405
MSTRG.103177.1	D13	1610399	1612235	+	gene_id	MSTRG.103177	NA	NA	NA	NA	-534,D13-12520
MSTRG.90094.1	D10	11220178	11221335	-	gene_id	MSTRG.90094	NA	NA	NA	NA	473,D10-17894
MSTRG.7304.1	A03	9902906	9915078	-	gene_id	MSTRG.7304	NA	NA	NA	NA	-5670,A03-17423
MSTRG.90636.2	D10	21042201	21045134	+	gene_id	MSTRG.90636	NA	NA	NA	NA	-1295,D10-12583
MSTRG.52254.3	A13	49967968	49971640	+	gene_id	MSTRG.52254	NA	NA	NA	NA	-1264,A13-5115
MSTRG.12821.1	A05	2923538	2925924	+	gene_id	MSTRG.12821	NA	NA	NA	NA	-593,A05-11529
MSTRG.65609.1	D03	55329343	55332751	-	gene_id	MSTRG.65609	NA	NA	NA	NA	-3184,D03-10787
MSTRG.53339.2	A13	97278406	97280858	+	gene_id	MSTRG.53339	NA	NA	NA	NA	-737,A13-3914
MSTRG.29554.2	A08	89749592	89757958	+	gene_id	MSTRG.29554	NA	NA	NA	NA	-3696,A08-3129
MSTRG.99555.1	D12	19918914	19919993	-	gene_id	MSTRG.99555	NA	NA	NA	NA	12778,D12-14608
MSTRG.54672.1	A13	111658344	111660785	+	gene_id	MSTRG.54672	NA	NA	NA	NA	199,A13-9712
MSTRG.79088.1	D07	17356977	17357641	+	gene_id	MSTRG.79088	NA	NA	NA	NA	-1797,D07-15252
MSTRG.23593.1	A07	1318442	1319178	-	gene_id	MSTRG.23593	NA	NA	NA	NA	-224,A07-3019
MSTRG.60117.7	D02	10190299	10190937	-	gene_id	MSTRG.60117	NA	NA	NA	NA	231,D02-13095
MSTRG.67888.1	D04	48779348	48788849	-	gene_id	MSTRG.67888	NA	NA	NA	NA	-4131,D04-12865
MSTRG.55873.1	D01	1789966	1795154	+	gene_id	MSTRG.55873	NA	NA	NA	NA	-1956,D01-2221
MSTRG.46546.1	A12	3127173	3127703	-	gene_id	MSTRG.46546	NA	NA	NA	NA	-5155,A12-15300
MSTRG.46223.1	A12	344575	346545	-	gene_id	MSTRG.46223	NA	NA	NA	NA	-557,A12-14052
MSTRG.16683.1	A05	27723603	27727116	-	gene_id	MSTRG.16683	NA	NA	NA	NA	689,A05-8394
MSTRG.272.1	A01	2200130	2202642	-	gene_id	MSTRG.272	NA	NA	NA	NA	12512,A01-13045
MSTRG.60100.2	D02	10336634	10338881	-	gene_id	MSTRG.60100	NA	NA	NA	NA	-1310,D02-11098
MSTRG.46331.1	A12	969957	974295	-	gene_id	MSTRG.46331	NA	NA	NA	NA	-1836,A12-14393
MSTRG.36468.1	A10	85553	89192	+	gene_id	MSTRG.36468	NA	NA	NA	NA	-4299,A10-17674
MSTRG.90798.4	D10	25054955	25071249	-	gene_id	MSTRG.90798	NA	NA	NA	NA	-9957,D10-11524
MSTRG.76905.1	D06	67124553	67126091	+	gene_id	MSTRG.76905	NA	NA	NA	NA	-161,D06-6998
MSTRG.21979.1	A06	89156000	89173799	+	gene_id	MSTRG.21979	NA	NA	NA	NA	-8528,A06-8161
MSTRG.54790.1	A13	112207323	112207851	+	gene_id	MSTRG.54790	NA	NA	NA	NA	-75,A13-18148
MSTRG.61288.1	D02	52162509	52164261	+	gene_id	MSTRG.61288	NA	NA	NA	NA	-38,D02-5806
MSTRG.38695.1	A10	68742807	68752641	-	gene_id	MSTRG.38695	NA	NA	NA	NA	4447,A10-18958
MSTRG.7731.2	A03	20447480	20451462	+	gene_id	MSTRG.7731	NA	NA	NA	NA	-1636,A03-13009
MSTRG.45228.1	A11	116474700	116475254	-	gene_id	MSTRG.45228	NA	NA	NA	NA	-309,A11-1921
MSTRG.104102.1	D13	14184983	14186916	-	gene_id	MSTRG.104102	NA	NA	NA	NA	48,D13-15019
MSTRG.20341.1	A06	4538864	4542276	+	gene_id	MSTRG.20341	NA	NA	NA	NA	-1135,A06-9219
MSTRG.50521.1	A12	110558392	110560668	-	gene_id	MSTRG.50521	NA	NA	NA	NA	-123,A12-16250
MSTRG.51364.3	A13	5452459	5455932	+	gene_id	MSTRG.51364	NA	NA	NA	NA	-1430,A13-11558
MSTRG.54114.4	A13	107495127	107500482	-	gene_id	MSTRG.54114	NA	NA	NA	NA	-2445,A13-10021
MSTRG.83402.1	D08	49624163	49625291	-	gene_id	MSTRG.83402	NA	NA	NA	NA	-92,D08-6545
MSTRG.83143.1	D08	45143059	45145674	+	gene_id	MSTRG.83143	NA	NA	NA	NA	-425,D08-11816
MSTRG.7866.2	A03	33919252	33921932	+	gene_id	MSTRG.7866	NA	NA	NA	NA	-577,A03-4580
MSTRG.44422.1	A11	78773485	78775835	+	gene_id	MSTRG.44422	NA	NA	NA	NA	-811,A11-20170
MSTRG.30964.1	A08	119523540	119527418	-	gene_id	MSTRG.30964	NA	NA	NA	NA	-16993,A08-8632
MSTRG.19642.1	A05	114504948	114507288	-	gene_id	MSTRG.19642	NA	NA	NA	NA	79,A05-25123
MSTRG.96868.1	D11	58575559	58578529	-	gene_id	MSTRG.96868	NA	NA	NA	NA	-3643,D11-26433
MSTRG.80696.1	D07	55766252	55769048	+	gene_id	MSTRG.80696	NA	NA	NA	NA	-1103,D07-18163
MSTRG.62636.1	D02	70381273	70385030	+	gene_id	MSTRG.62636	NA	NA	NA	NA	-1199,D02-12039
MSTRG.60282.1	D02	13752077	13757015	-	gene_id	MSTRG.60282	NA	NA	NA	NA	-1934,D02-15740
MSTRG.35766.2	A09	82232048	82236888	-	gene_id	MSTRG.35766	NA	NA	NA	NA	-1852,A09-21310
MSTRG.72400.2	D05	25867521	25873112	-	gene_id	MSTRG.72400	NA	NA	NA	NA	2158,D05-25105
MSTRG.34485.1	A09	74159805	74162761	-	gene_id	MSTRG.34485	NA	NA	NA	NA	-805,A09-17450
MSTRG.100483.1	D12	49016068	49016776	-	gene_id	MSTRG.100483	NA	NA	NA	NA	-1,D12-5693
MSTRG.73458.5	D05	54079795	54083245	-	gene_id	MSTRG.73458	NA	NA	NA	NA	-1059,D05-14748
MSTRG.106378.1	D13	61824209	61835709	+	gene_id	MSTRG.106378	NA	NA	NA	NA	-5160,D13-3847
MSTRG.101701.1	D12	61285783	61286516	-	gene_id	MSTRG.101701	NA	NA	NA	NA	-138,D12-13375
MSTRG.93610.2	D11	5760735	5768958	-	gene_id	MSTRG.93610	NA	NA	NA	NA	-7493,D11-18156
MSTRG.66877.2	D04	15171162	15173958	-	gene_id	MSTRG.66877	NA	NA	NA	NA	-1035,D04-6097
MSTRG.81596.2	D08	3645381	3648081	-	gene_id	MSTRG.81596	NA	NA	NA	NA	-821,D08-13578
MSTRG.49768.1	A12	106029323	106031363	-	gene_id	MSTRG.49768	NA	NA	NA	NA	-145,A12-13061
MSTRG.14154.1	A05	10987423	10992751	-	gene_id	MSTRG.14154	NA	NA	NA	NA	-2186,A05-37714
MSTRG.40103.1	A10	115103455	115105834	+	gene_id	MSTRG.40103	NA	NA	NA	NA	-1559,A10-15568
MSTRG.91226.1	D10	42636711	42639468	-	gene_id	MSTRG.91226	NA	NA	NA	NA	-744,D10-17347
MSTRG.78479.1	D07	9556962	9561951	+	gene_id	MSTRG.78479	NA	NA	NA	NA	2027,D07-15537
MSTRG.29570.1	A08	92083959	92085813	+	gene_id	MSTRG.29570	NA	NA	NA	NA	375,A08-14951
MSTRG.14554.1	A05	13306453	13309551	+	gene_id	MSTRG.14554	NA	NA	NA	NA	-850,A05-16329
MSTRG.84501.3	D08	62004814	62009408	-	gene_id	MSTRG.84501	NA	NA	NA	NA	-5308,D08-17677
MSTRG.85137.4	D08	66269162	66270231	+	gene_id	MSTRG.85137	NA	NA	NA	NA	-1082,D08-432
MSTRG.368.2	A01	2573614	2577049	-	gene_id	MSTRG.368	NA	NA	NA	NA	-1659,A01-10298
MSTRG.80055.1	D07	38524092	38525736	-	gene_id	MSTRG.80055	NA	NA	NA	NA	-360,D07-11254
MSTRG.75955.1	D06	53203459	53204460	+	gene_id	MSTRG.75955	NA	NA	NA	NA	55,D06-4781
MSTRG.40949.1	A11	1770177	1773029	+	gene_id	MSTRG.40949	NA	NA	NA	NA	-819,A11-15995
MSTRG.38362.1	A10	24981866	24985761	-	gene_id	MSTRG.38362	NA	NA	NA	NA	-1528,A10-11815
MSTRG.104654.1	D13	37169147	37172277	+	gene_id	MSTRG.104654	NA	NA	NA	NA	-1057,D13-10033
MSTRG.56255.1	D01	6064091	6066703	-	gene_id	MSTRG.56255	NA	NA	NA	NA	-2339,D01-14894
MSTRG.12987.4	A05	3846395	3854640	+	gene_id	MSTRG.12987	NA	NA	NA	NA	-4843,A05-426
MSTRG.74704.1	D06	12812653	12816819	+	gene_id	MSTRG.74704	NA	NA	NA	NA	-1586,D06-7133
MSTRG.16469.1	A05	26034500	26038886	+	gene_id	MSTRG.16469	NA	NA	NA	NA	-4490,A05-29330
MSTRG.40332.1	A10	118424322	118429597	-	gene_id	MSTRG.40332	NA	NA	NA	NA	-1691,A10-15173
MSTRG.55343.1	Contig477	60704	73499	+	gene_id	MSTRG.55343	NA	NA	NA	NA
MSTRG.1531.2	A01	20004853	20009186	+	gene_id	MSTRG.1531	NA	NA	NA	NA	-237,A01-7375
MSTRG.103870.1	D13	8900627	8901186	-	gene_id	MSTRG.103870	NA	NA	NA	NA	-743,D13-12675
MSTRG.29388.11	A08	76930831	76931948	+	gene_id	MSTRG.29388	NA	NA	NA	NA	4825,A08-17085
MSTRG.20867.3	A06	14888065	14890120	-	gene_id	MSTRG.20867	NA	NA	NA	NA	-58,A06-14909
MSTRG.98796.1	D12	6605365	6605902	-	gene_id	MSTRG.98796	NA	NA	NA	NA	-140,D12-11372
MSTRG.83007.1	D08	42187595	42196116	+	gene_id	MSTRG.83007	NA	NA	NA	NA	-3647,D08-1957
MSTRG.10451.2	A04	2553063	2559351	+	gene_id	MSTRG.10451	NA	NA	NA	NA	2510,A04-6827
MSTRG.74210.1	D06	6239332	6242894	+	gene_id	MSTRG.74210	NA	NA	NA	NA	-1279,D06-7243
MSTRG.7896.1	A03	37287407	37302382	+	gene_id	MSTRG.7896	NA	NA	NA	NA	-6974,A03-8529
MSTRG.263.1	A01	1832598	1837566	-	gene_id	MSTRG.263	NA	NA	NA	NA	-1351,A01-10997
MSTRG.93898.1	D11	7396224	7397186	-	gene_id	MSTRG.93898	NA	NA	NA	NA	7383,D11-3846
MSTRG.74861.5	D06	15239544	15242648	+	gene_id	MSTRG.74861	NA	NA	NA	NA	-4932,D06-17106
MSTRG.41115.1	A11	2657649	2660477	+	gene_id	MSTRG.41115	NA	NA	NA	NA	-730,A11-6994
MSTRG.210.1	A01	1326466	1332328	+	gene_id	MSTRG.210	NA	NA	NA	NA	-2592,A01-15017
MSTRG.92503.1	D10	66716641	66719599	+	gene_id	MSTRG.92503	NA	NA	NA	NA	-620,D10-14764
MSTRG.35986.2	A09	83737450	83738900	+	gene_id	MSTRG.35986	NA	NA	NA	NA	320,A09-9992
MSTRG.95016.2	D11	14833379	14839859	-	gene_id	MSTRG.95016	NA	NA	NA	NA	4479,D11-21536
MSTRG.53879.1	A13	105578014	105579013	-	gene_id	MSTRG.53879	NA	NA	NA	NA	-152,A13-17880
MSTRG.61017.1	D02	43815255	43822586	+	gene_id	MSTRG.61017	NA	NA	NA	NA	-3033,D02-43
MSTRG.32482.1	A09	12828512	12853040	-	gene_id	MSTRG.32482	NA	NA	NA	NA	60197,A09-13836
MSTRG.97704.1	D11	68958220	68963711	+	gene_id	MSTRG.97704	NA	NA	NA	NA	-2382,D11-21899
MSTRG.7432.1	A03	12625467	12627038	+	gene_id	MSTRG.7432	NA	NA	NA	NA	21686,A03-8903
MSTRG.2696.1	A01	102321522	102322804	+	gene_id	MSTRG.2696	NA	NA	NA	NA	28,A01-5656
MSTRG.58459.2	D01	59225104	59225531	-	gene_id	MSTRG.58459	NA	NA	NA	NA	-565,D01-2500
MSTRG.41239.4	A11	3441924	3442477	+	gene_id	MSTRG.41239	NA	NA	NA	NA	-1918,A11-24453
MSTRG.4840.1	A02	27617947	27618840	-	gene_id	MSTRG.4840	NA	NA	NA	NA	2139,A02-7006
MSTRG.43358.2	A11	21729564	21730800	-	gene_id	MSTRG.43358	NA	NA	NA	NA	-1799,A11-15944
MSTRG.80943.1	D07	58226117	58228813	-	gene_id	MSTRG.80943	NA	NA	NA	NA	-1106,D07-4687
MSTRG.74244.1	D06	6578485	6583228	-	gene_id	MSTRG.74244	NA	NA	NA	NA	-1956,D06-11134
MSTRG.101603.2	D12	60417554	60418295	+	gene_id	MSTRG.101603	NA	NA	NA	NA	-2161,D12-16585
MSTRG.105751.1	D13	57221881	57226112	+	gene_id	MSTRG.105751	NA	NA	NA	NA	-1626,D13-4966
MSTRG.39891.9	A10	111957536	111958951	-	gene_id	MSTRG.39891	NA	NA	NA	NA	-2176,A10-18296
MSTRG.67102.2	D04	23329020	23330166	+	gene_id	MSTRG.67102	NA	NA	NA	NA	281,D04-3251
MSTRG.10213.4	A04	26545	43553	-	gene_id	MSTRG.10213	NA	NA	NA	NA	561,A04-8388
MSTRG.15357.1	A05	18068283	18071407	-	gene_id	MSTRG.15357	NA	NA	NA	NA	-1657,A05-27888
MSTRG.106778.1	D13	64377393	64379231	-	gene_id	MSTRG.106778	NA	NA	NA	NA	2109,D13-11245
MSTRG.97446.1	D11	65595574	65742821	-	gene_id	MSTRG.97446	NA	NA	NA	NA	3535,D11-20663
MSTRG.54822.2	A13	112425964	112429290	+	gene_id	MSTRG.54822	NA	NA	NA	NA	-960,A13-14295
MSTRG.60513.5	D02	22330355	22332189	+	gene_id	MSTRG.60513	NA	NA	NA	NA	-1741,D02-7276
MSTRG.42503.1	A11	12223232	12224282	-	gene_id	MSTRG.42503	NA	NA	NA	NA	-26,A11-4821
MSTRG.85534.1	D09	5548320	5552202	+	gene_id	MSTRG.85534	NA	NA	NA	NA	1420,D09-11952
MSTRG.2242.1	A01	80124138	80130287	+	gene_id	MSTRG.2242	NA	NA	NA	NA	-2381,A01-1416
MSTRG.76280.1	D06	59552717	59555701	+	gene_id	MSTRG.76280	NA	NA	NA	NA	-1129,D06-16546
MSTRG.56558.1	D01	9890373	9893402	+	gene_id	MSTRG.56558	NA	NA	NA	NA	-923,D01-7943
MSTRG.36781.1	A10	2077959	2084667	+	gene_id	MSTRG.36781	NA	NA	NA	NA	2915,A10-17219
MSTRG.103637.1	D13	5585183	5589268	+	gene_id	MSTRG.103637	NA	NA	NA	NA	-1532,D13-14273
MSTRG.67674.3	D04	44346033	44347088	-	gene_id	MSTRG.67674	NA	NA	NA	NA	1332,D04-9811
MSTRG.33815.2	A09	67297817	67300543	+	gene_id	MSTRG.33815	NA	NA	NA	NA	638,A09-17619
MSTRG.70313.1	D05	8389693	8393262	+	gene_id	MSTRG.70313	NA	NA	NA	NA	-1208,D05-10986
MSTRG.64137.3	D03	32842668	32860538	+	gene_id	MSTRG.64137	NA	NA	NA	NA	74636,D03-9818
MSTRG.48818.1	A12	96539290	96543764	-	gene_id	MSTRG.48818	NA	NA	NA	NA	-1653,A12-14232
MSTRG.6333.3	A02	105780990	105781492	-	gene_id	MSTRG.6333	NA	NA	NA	NA	2640,A02-1545
MSTRG.49480.1	A12	104058473	104059778	+	gene_id	MSTRG.49480	NA	NA	NA	NA	-17860,A12-16133
MSTRG.15842.1	A05	21555155	21556386	-	gene_id	MSTRG.15842	NA	NA	NA	NA	-187,A05-31644
MSTRG.102805.1	D12	68150531	68152496	-	gene_id	MSTRG.102805	NA	NA	NA	NA	-168,D12-4032
MSTRG.60323.3	D02	15007002	15015934	+	gene_id	MSTRG.60323	NA	NA	NA	NA	-4181,D02-5536
MSTRG.10666.1	A04	4940026	4940897	+	gene_id	MSTRG.10666	NA	NA	NA	NA	-329,A04-4698
MSTRG.79225.1	D07	19603717	19605622	-	gene_id	MSTRG.79225	NA	NA	NA	NA	-433,D07-12880
MSTRG.32317.1	A09	8723382	8727414	-	gene_id	MSTRG.32317	NA	NA	NA	NA	1700,A09-16076
MSTRG.13859.1	A05	9372137	9373558	+	gene_id	MSTRG.13859	NA	NA	NA	NA	525,A05-7205
MSTRG.70856.1	D05	11756932	11758453	+	gene_id	MSTRG.70856	NA	NA	NA	NA	-4983,D05-22903
MSTRG.47776.1	A12	79210581	79214045	-	gene_id	MSTRG.47776	NA	NA	NA	NA	-1194,A12-14774
MSTRG.29369.1	A08	76654911	76655595	+	gene_id	MSTRG.29369	NA	NA	NA	NA	59,A08-11347
MSTRG.29214.3	A08	54888785	54894237	+	gene_id	MSTRG.29214	NA	NA	NA	NA	-2068,A08-5864
MSTRG.56165.1	D01	4340060	4358321	-	gene_id	MSTRG.56165	NA	NA	NA	NA	-1435,D01-11751
MSTRG.58443.1	D01	59143682	59144522	-	gene_id	MSTRG.58443	NA	NA	NA	NA	-378,D01-1408
MSTRG.4115.2	A02	5602973	5606010	-	gene_id	MSTRG.4115	NA	NA	NA	NA	-954,A02-10626
MSTRG.36094.1	A09	84426690	84448847	+	gene_id	MSTRG.36094	NA	NA	NA	NA	-10803,A09-10888
MSTRG.74474.1	D06	9269902	9274019	-	gene_id	MSTRG.74474	NA	NA	NA	NA	-1670,D06-11183
MSTRG.72180.1	D05	22219513	22222616	-	gene_id	MSTRG.72180	NA	NA	NA	NA	-993,D05-17371
MSTRG.93943.1	D11	7614681	7617734	-	gene_id	MSTRG.93943	NA	NA	NA	NA	-1071,D11-20497
MSTRG.19936.1	A06	912845	915493	+	gene_id	MSTRG.19936	NA	NA	NA	NA	-875,A06-13969
MSTRG.5662.2	A02	97467267	97470996	-	gene_id	MSTRG.5662	NA	NA	NA	NA	-1472,A02-10461
MSTRG.47343.1	A12	23157402	23158177	+	gene_id	MSTRG.47343	NA	NA	NA	NA	46,A12-2529
MSTRG.58737.1	D01	61832585	61836260	-	gene_id	MSTRG.58737	NA	NA	NA	NA	-1364,D01-12984
MSTRG.44970.1	A11	112818188	112818770	-	gene_id	MSTRG.44970	NA	NA	NA	NA	-2581,A11-23551
MSTRG.61598.2	D02	59690353	59692760	+	gene_id	MSTRG.61598	NA	NA	NA	NA	580,D02-11250
MSTRG.45565.1	A11	120211667	120215495	+	gene_id	MSTRG.45565	NA	NA	NA	NA	-1195,A11-4416
MSTRG.1078.2	A01	11636715	11639811	-	gene_id	MSTRG.1078	NA	NA	NA	NA	1116,A01-6318
MSTRG.24425.2	A07	7703875	7705105	+	gene_id	MSTRG.24425	NA	NA	NA	NA	-55,A07-4606
MSTRG.19270.1	A05	110102307	110107464	-	gene_id	MSTRG.19270	NA	NA	NA	NA	-2253,A05-19629
MSTRG.15502.2	A05	19104124	19109696	+	gene_id	MSTRG.15502	NA	NA	NA	NA	-2107,A05-2227
MSTRG.76767.1	D06	65678706	65683705	+	gene_id	MSTRG.76767	NA	NA	NA	NA	-1629,D06-16187
MSTRG.49722.3	A12	105734271	105734771	+	gene_id	MSTRG.49722	NA	NA	NA	NA	-300,A12-18687
MSTRG.103231.2	D13	2090649	2094178	+	gene_id	MSTRG.103231	NA	NA	NA	NA	-1267,D13-12491
MSTRG.74944.2	D06	17845071	17848298	+	gene_id	MSTRG.74944	NA	NA	NA	NA	-967,D06-2278
MSTRG.70503.1	D05	9822386	9826490	-	gene_id	MSTRG.70503	NA	NA	NA	NA	-30,D05-22799
MSTRG.63158.1	D03	1235959	1238114	-	gene_id	MSTRG.63158	NA	NA	NA	NA	-803,D03-10364
MSTRG.57080.1	D01	18365663	18368413	-	gene_id	MSTRG.57080	NA	NA	NA	NA	-646,D01-13320
MSTRG.23589.1	A07	1267282	1272277	-	gene_id	MSTRG.23589	NA	NA	NA	NA	-2089,A07-13161
MSTRG.40639.1	A10	121867727	121869844	+	gene_id	MSTRG.40639	NA	NA	NA	NA	-346,A10-17115
MSTRG.103124.3	D13	1314439	1319078	-	gene_id	MSTRG.103124	NA	NA	NA	NA	-1856,D13-13635
MSTRG.50771.4	A13	11384	15506	-	gene_id	MSTRG.50771	NA	NA	NA	NA	-1695,A13-10947
MSTRG.78956.1	D07	15208034	15220749	-	gene_id	MSTRG.78956	NA	NA	NA	NA	1343,D07-13868
MSTRG.60704.1	D02	29468790	29472896	+	gene_id	MSTRG.60704	NA	NA	NA	NA	-1476,D02-11310
MSTRG.40107.1	A10	115384890	115388449	+	gene_id	MSTRG.40107	NA	NA	NA	NA	-256,A10-14270
MSTRG.89533.2	D10	5162010	5169686	+	gene_id	MSTRG.89533	NA	NA	NA	NA	-3298,D10-9158
MSTRG.65637.1	D03	55650798	55653228	+	gene_id	MSTRG.65637	NA	NA	NA	NA	-790,D03-6884
MSTRG.10352.1	A04	1469234	1470420	+	gene_id	MSTRG.10352	NA	NA	NA	NA	8366,A04-2809
MSTRG.77249.1	D07	316937	322477	+	gene_id	MSTRG.77249	NA	NA	NA	NA	6792,D07-8402
MSTRG.36498.1	A10	344861	351223	-	gene_id	MSTRG.36498	NA	NA	NA	NA	-4637,A10-4168
MSTRG.36026.1	A09	83980965	83982059	-	gene_id	MSTRG.36026	NA	NA	NA	NA	879,A09-12702
MSTRG.63201.2	D03	1917925	1920028	-	gene_id	MSTRG.63201	NA	NA	NA	NA	-1612,D03-11048
MSTRG.4961.1	A02	39244877	39248447	-	gene_id	MSTRG.4961	NA	NA	NA	NA	1223,A02-4167
MSTRG.86391.2	D09	32637196	32640378	+	gene_id	MSTRG.86391	NA	NA	NA	NA	-1065,D09-8699
MSTRG.53065.1	A13	91879494	91892407	+	gene_id	MSTRG.53065	NA	NA	NA	NA	6004,A13-16159
MSTRG.32661.1	A09	36267804	36270289	+	gene_id	MSTRG.32661	NA	NA	NA	NA	35,A09-14505
MSTRG.69926.1	D05	6082419	6084348	-	gene_id	MSTRG.69926	NA	NA	NA	NA	2179,D05-14709
MSTRG.41466.2	A11	4840433	4843807	+	gene_id	MSTRG.41466	NA	NA	NA	NA	-1241,A11-17246
MSTRG.35927.1	A09	83449716	83451115	+	gene_id	MSTRG.35927	NA	NA	NA	NA	7832,A09-14326
MSTRG.85163.1	D08	66373734	66374128	+	gene_id	MSTRG.85163	NA	NA	NA	NA	-2143,D08-14963
MSTRG.96377.3	D11	46221520	46230305	-	gene_id	MSTRG.96377	NA	NA	NA	NA	-4098,D11-13400
MSTRG.94807.2	D11	13358527	13363889	+	gene_id	MSTRG.94807	NA	NA	NA	NA	-1945,D11-11377
MSTRG.82883.4	D08	39118938	39123329	-	gene_id	MSTRG.82883	NA	NA	NA	NA	-1787,D08-12538
MSTRG.73359.3	D05	52538537	52541425	-	gene_id	MSTRG.73359	NA	NA	NA	NA	-1058,D05-19594
MSTRG.84771.1	D08	64136453	64140093	+	gene_id	MSTRG.84771	NA	NA	NA	NA	-1268,D08-4591
MSTRG.64718.1	D03	45176152	45180021	+	gene_id	MSTRG.64718	NA	NA	NA	NA	-2209,D03-8033
MSTRG.19463.1	A05	112489314	112492199	-	gene_id	MSTRG.19463	NA	NA	NA	NA	-2650,A05-20523
MSTRG.73189.1	D05	50509100	50509522	+	gene_id	MSTRG.73189	NA	NA	NA	NA	4468,D05-17389
MSTRG.29683.2	A08	95250577	95253928	+	gene_id	MSTRG.29683	NA	NA	NA	NA	-1105,A08-3060
MSTRG.12458.1	A05	705520	721160	-	gene_id	MSTRG.12458	NA	NA	NA	NA	-7445,A05-12121
MSTRG.6926.2	A03	4800200	4807448	-	gene_id	MSTRG.6926	NA	NA	NA	NA	2275,A03-16981
MSTRG.89659.5	D10	6091591	6094111	+	gene_id	MSTRG.89659	NA	NA	NA	NA	104,D10-12416
MSTRG.31675.1	A08	124834574	124836201	+	gene_id	MSTRG.31675	NA	NA	NA	NA	-1707,A08-8950
MSTRG.97309.1	D11	63066138	63068077	+	gene_id	MSTRG.97309	NA	NA	NA	NA	571,D11-21069
MSTRG.57698.1	D01	44029489	44030459	-	gene_id	MSTRG.57698	NA	NA	NA	NA	-105,D01-9769
MSTRG.45826.1	A11	124307423	124308927	+	gene_id	MSTRG.45826	NA	NA	NA	NA	-4014,A11-20183
MSTRG.96036.1	D11	29575966	29581343	+	gene_id	MSTRG.96036	NA	NA	NA	NA	-2126,D11-4125
MSTRG.71515.1	D05	15904569	15910824	-	gene_id	MSTRG.71515	NA	NA	NA	NA	-2402,D05-14995
MSTRG.67354.1	D04	36541975	36544440	+	gene_id	MSTRG.67354	NA	NA	NA	NA	-894,D04-10369
MSTRG.29523.2	A08	88811301	88817475	-	gene_id	MSTRG.29523	NA	NA	NA	NA	-2468,A08-19945
MSTRG.40011.1	A10	113787440	113818171	-	gene_id	MSTRG.40011	NA	NA	NA	NA	955,A10-10689
MSTRG.34591.1	A09	74753248	74754953	-	gene_id	MSTRG.34591	NA	NA	NA	NA	-314,A09-16375
MSTRG.59230.2	D02	1329149	1332566	+	gene_id	MSTRG.59230	NA	NA	NA	NA	-1169,D02-1479
MSTRG.26473.2	A07	78028454	78032369	-	gene_id	MSTRG.26473	NA	NA	NA	NA	-1368,A07-16598
MSTRG.63877.1	D03	19065925	19066932	-	gene_id	MSTRG.63877	NA	NA	NA	NA	57935,D03-11380
MSTRG.35899.1	A09	83266325	83269056	-	gene_id	MSTRG.35899	NA	NA	NA	NA	-930,A09-14276
MSTRG.31671.1	A08	124805142	124808044	-	gene_id	MSTRG.31671	NA	NA	NA	NA	-977,A08-13490
MSTRG.61606.5	D02	59831089	59835965	-	gene_id	MSTRG.61606	NA	NA	NA	NA	-1990,D02-13078
MSTRG.68176.1	D04	53025746	53029340	+	gene_id	MSTRG.68176	NA	NA	NA	NA	-1290,D04-8175
MSTRG.106241.2	D13	60607737	60610615	+	gene_id	MSTRG.106241	NA	NA	NA	NA	-940,D13-11530
MSTRG.95330.1	D11	18204208	18207765	-	gene_id	MSTRG.95330	NA	NA	NA	NA	-1498,D11-8934
MSTRG.28917.3	A08	23286428	23287218	-	gene_id	MSTRG.28917	NA	NA	NA	NA	10687,A08-11030
MSTRG.10237.1	A04	267823	268480	-	gene_id	MSTRG.10237	NA	NA	NA	NA	-325,A04-2092
MSTRG.67822.1	D04	47966303	47967772	-	gene_id	MSTRG.67822	NA	NA	NA	NA	60931,D04-12393
MSTRG.57725.1	D01	45326916	45327695	+	gene_id	MSTRG.57725	NA	NA	NA	NA	-1646,D01-13777
MSTRG.96532.2	D11	51307941	51310237	-	gene_id	MSTRG.96532	NA	NA	NA	NA	-62,D11-21550
MSTRG.90831.2	D10	25936768	25939596	-	gene_id	MSTRG.90831	NA	NA	NA	NA	870,D10-2952
MSTRG.47052.1	A12	11444972	11450079	+	gene_id	MSTRG.47052	NA	NA	NA	NA	-875,A12-951
MSTRG.34683.2	A09	75393971	75395967	+	gene_id	MSTRG.34683	NA	NA	NA	NA	49,A09-600
MSTRG.105162.1	D13	49262568	49265640	+	gene_id	MSTRG.105162	NA	NA	NA	NA	-964,D13-4930
MSTRG.23495.1	A07	544340	548353	-	gene_id	MSTRG.23495	NA	NA	NA	NA	-1544,A07-16117
MSTRG.94936.1	D11	14353376	14358287	+	gene_id	MSTRG.94936	NA	NA	NA	NA	-1779,D11-19176
MSTRG.89511.5	D10	4976773	4987747	+	gene_id	MSTRG.89511	NA	NA	NA	NA	-5452,D10-10746
MSTRG.42963.1	A11	16820517	16825214	+	gene_id	MSTRG.42963	NA	NA	NA	NA	-1862,A11-3196
MSTRG.105733.1	D13	56985633	56990056	+	gene_id	MSTRG.105733	NA	NA	NA	NA	-1847,D13-5854
MSTRG.50989.2	A13	2009026	2011504	-	gene_id	MSTRG.50989	NA	NA	NA	NA	-641,A13-14718
MSTRG.87291.1	D09	41508924	41511772	+	gene_id	MSTRG.87291	NA	NA	NA	NA	-952,D09-9167
MSTRG.103404.1	D13	3411775	3415929	+	gene_id	MSTRG.103404	NA	NA	NA	NA	-123,D13-12213
MSTRG.59625.4	D02	5037285	5038008	+	gene_id	MSTRG.59625	NA	NA	NA	NA	-31,D02-15095
MSTRG.29993.1	A08	105754329	105757157	+	gene_id	MSTRG.29993	NA	NA	NA	NA	-942,A08-11914
MSTRG.14864.3	A05	15026817	15032056	+	gene_id	MSTRG.14864	NA	NA	NA	NA	-2150,A05-5815
MSTRG.82429.1	D08	18687731	18688906	+	gene_id	MSTRG.82429	NA	NA	NA	NA	18247,D08-3074
MSTRG.10516.1	A04	3752099	3754714	-	gene_id	MSTRG.10516	NA	NA	NA	NA	-4102,A04-8364
MSTRG.58856.1	D01	62608303	62610853	-	gene_id	MSTRG.58856	NA	NA	NA	NA	385,D01-10394
MSTRG.89431.4	D10	4413934	4414965	+	gene_id	MSTRG.89431	NA	NA	NA	NA	147,D10-14206
MSTRG.28537.1	A08	9389361	9391205	+	gene_id	MSTRG.28537	NA	NA	NA	NA	-132,A08-11029
MSTRG.64034.1	D03	24193061	24201296	+	gene_id	MSTRG.64034	NA	NA	NA	NA	3634,D03-9877
MSTRG.62919.2	D03	61146	62851	+	gene_id	MSTRG.62919	NA	NA	NA	NA	-1758,D03-1508
MSTRG.95718.2	D11	22619673	22620532	-	gene_id	MSTRG.95718	NA	NA	NA	NA	-920,D11-13863
MSTRG.97955.3	D11	71500522	71503721	-	gene_id	MSTRG.97955	NA	NA	NA	NA	-859,D11-21565
MSTRG.68587.1	D04	56600398	56608787	+	gene_id	MSTRG.68587	NA	NA	NA	NA	-3798,D04-6188
MSTRG.53079.1	A13	92126562	92132988	-	gene_id	MSTRG.53079	NA	NA	NA	NA	-2595,A13-11992
MSTRG.18516.2	A05	87572510	87574546	+	gene_id	MSTRG.18516	NA	NA	NA	NA	434,A05-26087
MSTRG.81074.1	D08	156974	162315	-	gene_id	MSTRG.81074	NA	NA	NA	NA	1822,D08-9273
MSTRG.104432.1	D13	26006814	26010218	+	gene_id	MSTRG.104432	NA	NA	NA	NA	-426,D13-13850
MSTRG.11770.2	A04	79872595	79874368	-	gene_id	MSTRG.11770	NA	NA	NA	NA	-153,A04-5483
MSTRG.5538.1	A02	92436014	92439068	-	gene_id	MSTRG.5538	NA	NA	NA	NA	-1101,A02-12028
MSTRG.71261.3	D05	14134176	14137445	-	gene_id	MSTRG.71261	NA	NA	NA	NA	-964,D05-18492
MSTRG.59006.2	D01	63479965	63486238	+	gene_id	MSTRG.59006	NA	NA	NA	NA	-2583,D01-7300
MSTRG.1081.2	A01	11646055	11647476	+	gene_id	MSTRG.1081	NA	NA	NA	NA	-201,A01-1845
MSTRG.32262.2	A09	7061219	7065665	-	gene_id	MSTRG.32262	NA	NA	NA	NA	-1733,A09-17773
MSTRG.79350.1	D07	21450972	21452709	-	gene_id	MSTRG.79350	NA	NA	NA	NA	-7016,D07-16195
MSTRG.97904.1	D11	71198002	71198706	+	gene_id	MSTRG.97904	NA	NA	NA	NA	-117,D11-14411
MSTRG.98685.2	D12	4934896	4941189	-	gene_id	MSTRG.98685	NA	NA	NA	NA	-2824,D12-10591
MSTRG.30640.1	A08	116446039	116449105	-	gene_id	MSTRG.30640	NA	NA	NA	NA	-722,A08-19860
MSTRG.93052.1	D11	1931621	1934316	+	gene_id	MSTRG.93052	NA	NA	NA	NA	-695,D11-5797
MSTRG.22190.1	A06	108967060	108974718	+	gene_id	MSTRG.22190	NA	NA	NA	NA	-3001,A06-2914
MSTRG.12716.2	A05	2397030	2399448	+	gene_id	MSTRG.12716	NA	NA	NA	NA	583,A05-27111
MSTRG.17254.3	A05	34151957	34155936	+	gene_id	MSTRG.17254	NA	NA	NA	NA	-1239,A05-559
MSTRG.39505.1	A10	104198515	104199205	-	gene_id	MSTRG.39505	NA	NA	NA	NA	-49,A10-14181
MSTRG.4132.2	A02	5778351	5783359	+	gene_id	MSTRG.4132	NA	NA	NA	NA	-1968,A02-6756
MSTRG.17755.1	A05	42336178	42336650	+	gene_id	MSTRG.17755	NA	NA	NA	NA	301,A05-27758
MSTRG.50609.1	A12	111071124	111079102	-	gene_id	MSTRG.50609	NA	NA	NA	NA	-3614,A12-18280
MSTRG.103760.2	D13	7446296	7448627	+	gene_id	MSTRG.103760	NA	NA	NA	NA	-1485,D13-6432
MSTRG.95012.2	D11	15006145	15008602	-	gene_id	MSTRG.95012	NA	NA	NA	NA	1285,D11-19926
MSTRG.27601.1	A08	387993	390020	+	gene_id	MSTRG.27601	NA	NA	NA	NA	-452,A08-6246
MSTRG.60615.2	D02	25278851	25282897	+	gene_id	MSTRG.60615	NA	NA	NA	NA	1349,D02-15462
MSTRG.77075.1	D06	68237188	68242005	+	gene_id	MSTRG.77075	NA	NA	NA	NA	-1565,D06-9250
MSTRG.104248.2	D13	18515928	18518414	-	gene_id	MSTRG.104248	NA	NA	NA	NA	-596,D13-17159
MSTRG.80244.1	D07	48726998	48918287	-	gene_id	MSTRG.80244	NA	NA	NA	NA	89536,D07-13334
MSTRG.21186.12	A06	24613459	24614790	+	gene_id	MSTRG.21186	NA	NA	NA	NA	-2381,A06-13063
MSTRG.20142.1	A06	2682784	2685493	-	gene_id	MSTRG.20142	NA	NA	NA	NA	-1949,A06-11191
MSTRG.90336.1	D10	14605480	14613172	-	gene_id	MSTRG.90336	NA	NA	NA	NA	-3647,D10-12323
MSTRG.80390.1	D07	51786532	51792047	-	gene_id	MSTRG.80390	NA	NA	NA	NA	-2300,D07-17042
MSTRG.59514.1	D02	4192702	4243911	-	gene_id	MSTRG.59514	NA	NA	NA	NA	-6431,D02-17394
MSTRG.44371.1	A11	69015522	69019446	+	gene_id	MSTRG.44371	NA	NA	NA	NA	-1388,A11-27512
MSTRG.31741.1	A08	125181461	125185154	-	gene_id	MSTRG.31741	NA	NA	NA	NA	-1792,A08-17008
MSTRG.73201.1	D05	50312245	50312773	-	gene_id	MSTRG.73201	NA	NA	NA	NA	4402,D05-14198
MSTRG.71033.3	D05	12753715	12758337	+	gene_id	MSTRG.71033	NA	NA	NA	NA	823,D05-20963
MSTRG.41517.3	A11	5216830	5219371	-	gene_id	MSTRG.41517	NA	NA	NA	NA	-3001,A11-19715
MSTRG.74153.2	D06	5550484	5553037	+	gene_id	MSTRG.74153	NA	NA	NA	NA	-838,D06-5549
MSTRG.104692.2	D13	37963160	37964737	+	gene_id	MSTRG.104692	NA	NA	NA	NA	-2005,D13-3751
MSTRG.46565.1	A12	3160488	3165958	-	gene_id	MSTRG.46565	NA	NA	NA	NA	-2928,A12-9588
MSTRG.41886.1	A11	7306246	7307506	-	gene_id	MSTRG.41886	NA	NA	NA	NA	7,A11-7195
MSTRG.1995.2	A01	45321342	45324225	-	gene_id	MSTRG.1995	NA	NA	NA	NA	1385,A01-1145
MSTRG.2515.1	A01	98640625	98645785	+	gene_id	MSTRG.2515	NA	NA	NA	NA	-1785,A01-5008
MSTRG.106799.1	D13	64445593	64449200	-	gene_id	MSTRG.106799	NA	NA	NA	NA	-1157,D13-12209
MSTRG.14535.1	A05	13247368	13252414	-	gene_id	MSTRG.14535	NA	NA	NA	NA	-1686,A05-24880
MSTRG.52078.1	A13	37374268	37379299	+	gene_id	MSTRG.52078	NA	NA	NA	NA	-1947,A13-8859
MSTRG.42638.1	A11	13648129	13648508	-	gene_id	MSTRG.42638	NA	NA	NA	NA	-4953,A11-7918
MSTRG.96949.1	D11	59584377	59584751	+	gene_id	MSTRG.96949	NA	NA	NA	NA	3204,D11-4268
MSTRG.12674.1	A05	2152466	2172044	-	gene_id	MSTRG.12674	NA	NA	NA	NA	-2192,A05-24386
MSTRG.49544.1	A12	104429622	104433990	-	gene_id	MSTRG.49544	NA	NA	NA	NA	-3096,A12-13525
MSTRG.43348.1	A11	21726071	21726661	+	gene_id	MSTRG.43348	NA	NA	NA	NA	-854,A11-21105
MSTRG.33309.1	A09	61156403	61160091	+	gene_id	MSTRG.33309	NA	NA	NA	NA	-1288,A09-19655
MSTRG.106803.1	D13	64485118	64486025	+	gene_id	MSTRG.106803	NA	NA	NA	NA	-5230,D13-10978
MSTRG.80193.1	D07	46979378	46985008	+	gene_id	MSTRG.80193	NA	NA	NA	NA	-2066,D07-4030
MSTRG.78794.1	D07	13473415	13475807	+	gene_id	MSTRG.78794	NA	NA	NA	NA	-698,D07-10103
MSTRG.1644.1	A01	22903242	22905032	-	gene_id	MSTRG.1644	NA	NA	NA	NA	-423,A01-16192
MSTRG.100431.1	D12	48505053	48507046	+	gene_id	MSTRG.100431	NA	NA	NA	NA	18248,D12-11303
MSTRG.39114.1	A10	85487786	85489608	-	gene_id	MSTRG.39114	NA	NA	NA	NA	-1968,A10-13635
MSTRG.3982.1	A02	3797215	3800723	+	gene_id	MSTRG.3982	NA	NA	NA	NA	-1243,A02-3816
MSTRG.31531.4	A08	123876618	123879811	+	gene_id	MSTRG.31531	NA	NA	NA	NA	-2337,A08-3693
MSTRG.83913.1	D08	56030455	56033226	+	gene_id	MSTRG.83913	NA	NA	NA	NA	-6378,D08-17739
MSTRG.66304.1	D04	6204323	6209627	+	gene_id	MSTRG.66304	NA	NA	NA	NA	-2086,D04-4171
MSTRG.50598.1	A12	111096855	111097581	+	gene_id	MSTRG.50598	NA	NA	NA	NA	-144,A12-20439
MSTRG.83065.1	D08	43796626	43798062	+	gene_id	MSTRG.83065	NA	NA	NA	NA	-386,D08-19163
MSTRG.25216.1	A07	18814958	18818537	-	gene_id	MSTRG.25216	NA	NA	NA	NA	1019,A07-3508
MSTRG.19216.1	A05	109129453	109134841	-	gene_id	MSTRG.19216	NA	NA	NA	NA	-2119,A05-32019
MSTRG.26388.2	A07	59472177	59478765	-	gene_id	MSTRG.26388	NA	NA	NA	NA	-2579,A07-14138
MSTRG.8915.1	A03	101240660	101248891	-	gene_id	MSTRG.8915	NA	NA	NA	NA	2733,A03-15036
MSTRG.50465.1	A12	110222490	110224720	+	gene_id	MSTRG.50465	NA	NA	NA	NA	133,A12-15000
MSTRG.77567.1	D07	2427260	2434011	+	gene_id	MSTRG.77567	NA	NA	NA	NA	-2732,D07-2946
MSTRG.51118.1	A13	3244819	3249983	+	gene_id	MSTRG.51118	NA	NA	NA	NA	2093,A13-18986
MSTRG.17365.1	A05	35415463	35416836	-	gene_id	MSTRG.17365	NA	NA	NA	NA	-6,A05-36982
MSTRG.101799.1	D12	61837470	61841768	+	gene_id	MSTRG.101799	NA	NA	NA	NA	-1007,D12-18195
MSTRG.45845.1	A11	124443984	124446456	-	gene_id	MSTRG.45845	NA	NA	NA	NA	-951,A11-9361
MSTRG.37172.4	A10	4455427	4476737	-	gene_id	MSTRG.37172	NA	NA	NA	NA	414,A10-17687
MSTRG.99153.1	D12	12359428	12373848	-	gene_id	MSTRG.99153	NA	NA	NA	NA	-6258,D12-19854
MSTRG.29244.2	A08	61730138	61735294	-	gene_id	MSTRG.29244	NA	NA	NA	NA	-2204,A08-16703
MSTRG.85570.1	D09	6513645	6516047	-	gene_id	MSTRG.85570	NA	NA	NA	NA	606,D09-1772
MSTRG.94986.1	D11	14714306	14717190	+	gene_id	MSTRG.94986	NA	NA	NA	NA	-5191,D11-10178
MSTRG.51769.1	A13	14682431	14685380	-	gene_id	MSTRG.51769	NA	NA	NA	NA	-1104,A13-7818
MSTRG.66176.1	D04	5064689	5069914	-	gene_id	MSTRG.66176	NA	NA	NA	NA	-2132,D04-10897
MSTRG.84147.1	D08	59000637	59008507	-	gene_id	MSTRG.84147	NA	NA	NA	NA	-1365,D08-14261
MSTRG.81979.1	D08	7495285	7497821	-	gene_id	MSTRG.81979	NA	NA	NA	NA	752,D08-7145
MSTRG.79463.1	D07	23265959	23266610	+	gene_id	MSTRG.79463	NA	NA	NA	NA	349,D07-3365
MSTRG.24524.1	A07	8817774	8821225	+	gene_id	MSTRG.24524	NA	NA	NA	NA	-1284,A07-7835
MSTRG.16532.2	A05	26418780	26422206	-	gene_id	MSTRG.16532	NA	NA	NA	NA	-1078,A05-35004
MSTRG.73662.3	D06	788390	792910	+	gene_id	MSTRG.73662	NA	NA	NA	NA	-3239,D06-1219
MSTRG.65358.1	D03	52835916	52836871	+	gene_id	MSTRG.65358	NA	NA	NA	NA	4774,D03-7557
MSTRG.37316.1	A10	5616859	5620531	+	gene_id	MSTRG.37316	NA	NA	NA	NA	-1477,A10-17535
MSTRG.33297.1	A09	61081641	61081870	-	gene_id	MSTRG.33297	NA	NA	NA	NA	-2244,A09-18850
MSTRG.9939.1	A03	114900470	114910723	-	gene_id	MSTRG.9939	NA	NA	NA	NA	-4168,A03-10025
MSTRG.51693.3	A13	13461775	13467582	-	gene_id	MSTRG.51693	NA	NA	NA	NA	-3171,A13-14072
MSTRG.57380.1	D01	27899250	27899581	+	gene_id	MSTRG.57380	NA	NA	NA	NA	193,D01-15419
MSTRG.6034.1	A02	103571665	103572610	-	gene_id	MSTRG.6034	NA	NA	NA	NA	-65,A02-11710
MSTRG.21147.11	A06	21407530	21414312	+	gene_id	MSTRG.21147	NA	NA	NA	NA	2203,A06-11177
MSTRG.7146.3	A03	7558760	7572514	-	gene_id	MSTRG.7146	NA	NA	NA	NA	1162,A03-11233
MSTRG.51709.1	A13	13724201	13726476	+	gene_id	MSTRG.51709	NA	NA	NA	NA	-697,A13-9838
MSTRG.17919.1	A05	47448018	47449949	+	gene_id	MSTRG.17919	NA	NA	NA	NA	1343,A05-32858
MSTRG.81895.1	D08	6448764	6450764	-	gene_id	MSTRG.81895	NA	NA	NA	NA	-1259,D08-15611
MSTRG.87315.1	D09	41685187	41691582	-	gene_id	MSTRG.87315	NA	NA	NA	NA	-1525,D09-13878
MSTRG.102197.1	D12	64518516	64521853	-	gene_id	MSTRG.102197	NA	NA	NA	NA	-1204,D12-22492
MSTRG.82513.3	D08	23306259	23310095	-	gene_id	MSTRG.82513	NA	NA	NA	NA	1057,D08-5926
MSTRG.106207.2	D13	60356112	60359842	+	gene_id	MSTRG.106207	NA	NA	NA	NA	-1400,D13-13194
MSTRG.39143.3	A10	86017746	86023012	-	gene_id	MSTRG.39143	NA	NA	NA	NA	-2148,A10-13788
MSTRG.13357.1	A05	6394385	6399376	-	gene_id	MSTRG.13357	NA	NA	NA	NA	-1922,A05-28849
MSTRG.2518.1	A01	98907752	98909837	-	gene_id	MSTRG.2518	NA	NA	NA	NA	62,A01-8180
MSTRG.68627.3	D04	56775868	56778930	-	gene_id	MSTRG.68627	NA	NA	NA	NA	-1125,D04-13183
MSTRG.23990.2	A07	3971838	3972545	-	gene_id	MSTRG.23990	NA	NA	NA	NA	-344,A07-17566
MSTRG.98151.1	D12	417725	420587	-	gene_id	MSTRG.98151	NA	NA	NA	NA	-383,D12-15301
MSTRG.41526.1	A11	5277901	5280612	+	gene_id	MSTRG.41526	NA	NA	NA	NA	-713,A11-17069
MSTRG.15729.2	A05	20827113	20830185	+	gene_id	MSTRG.15729	NA	NA	NA	NA	-362,A05-8690
MSTRG.18595.1	A05	89533644	89534580	-	gene_id	MSTRG.18595	NA	NA	NA	NA	-1672,A05-34704
MSTRG.85766.1	D09	11150955	11154442	-	gene_id	MSTRG.85766	NA	NA	NA	NA	-808,D09-12079
MSTRG.8070.1	A03	49880394	49886643	+	gene_id	MSTRG.8070	NA	NA	NA	NA	-2174,A03-5048
MSTRG.50803.1	A13	610259	613510	+	gene_id	MSTRG.50803	NA	NA	NA	NA	-1278,A13-5939
MSTRG.24132.1	A07	5189664	5192042	+	gene_id	MSTRG.24132	NA	NA	NA	NA	-701,A07-9039
MSTRG.18515.1	A05	87320135	87322280	-	gene_id	MSTRG.18515	NA	NA	NA	NA	-340,A05-15748
MSTRG.8671.1	A03	92641275	92646353	+	gene_id	MSTRG.8671	NA	NA	NA	NA	-1897,A03-10494
MSTRG.57601.1	D01	41670768	41672646	+	gene_id	MSTRG.57601	NA	NA	NA	NA	-45,D01-5645
MSTRG.34246.1	A09	72068320	72075492	+	gene_id	MSTRG.34246	NA	NA	NA	NA	-3059,A09-7306
MSTRG.57520.1	D01	37489041	37492311	+	gene_id	MSTRG.57520	NA	NA	NA	NA	-900,D01-557
MSTRG.26460.3	A07	77584131	77587652	+	gene_id	MSTRG.26460	NA	NA	NA	NA	-1273,A07-15950
MSTRG.60713.1	D02	29712641	29718065	-	gene_id	MSTRG.60713	NA	NA	NA	NA	-2347,D02-16181
MSTRG.35728.1	A09	82099739	82109970	+	gene_id	MSTRG.35728	NA	NA	NA	NA	-4216,A09-253
MSTRG.28754.1	A08	14835467	14836922	-	gene_id	MSTRG.28754	NA	NA	NA	NA	47375,A08-10843
MSTRG.47792.1	A12	79310635	79314113	+	gene_id	MSTRG.47792	NA	NA	NA	NA	3161,A12-13171
MSTRG.69590.1	D05	4353554	4360411	-	gene_id	MSTRG.69590	NA	NA	NA	NA	-2803,D05-16590
MSTRG.32503.1	A09	15117740	15123391	-	gene_id	MSTRG.32503	NA	NA	NA	NA	-2336,A09-12225
MSTRG.14127.1	A05	10883935	10885012	+	gene_id	MSTRG.14127	NA	NA	NA	NA	-1163,A05-20784
MSTRG.3909.1	A02	3060065	3066820	+	gene_id	MSTRG.3909	NA	NA	NA	NA	61564,A02-1248
MSTRG.17486.2	A05	37027581	37030746	+	gene_id	MSTRG.17486	NA	NA	NA	NA	-970,A05-32728
MSTRG.27169.2	A07	94744243	94747585	+	gene_id	MSTRG.27169	NA	NA	NA	NA	-1042,A07-2026
MSTRG.67548.1	D04	42499706	42500431	+	gene_id	MSTRG.67548	NA	NA	NA	NA	2485,D04-5441
MSTRG.21688.1	A06	49018230	49020939	+	gene_id	MSTRG.21688	NA	NA	NA	NA	-1273,A06-11333
MSTRG.21527.1	A06	38388480	38391574	+	gene_id	MSTRG.21527	NA	NA	NA	NA	1019,A06-11749
MSTRG.62182.1	D02	67412261	67413432	-	gene_id	MSTRG.62182	NA	NA	NA	NA	-14198,D02-12778
MSTRG.81377.1	D08	2176697	2178310	-	gene_id	MSTRG.81377	NA	NA	NA	NA	22035,D08-17768
MSTRG.100878.1	D12	53644219	53646945	-	gene_id	MSTRG.100878	NA	NA	NA	NA	-804,D12-20980
MSTRG.52985.1	A13	89862374	89870376	+	gene_id	MSTRG.52985	NA	NA	NA	NA	-3243,A13-959
MSTRG.52663.1	A13	72668605	72671572	+	gene_id	MSTRG.52663	NA	NA	NA	NA	-618,A13-4554
MSTRG.104184.1	D13	15884880	15890402	+	gene_id	MSTRG.104184	NA	NA	NA	NA	-2246,D13-10119
MSTRG.16530.1	A05	26445118	26448340	+	gene_id	MSTRG.16530	NA	NA	NA	NA	-1043,A05-21810
MSTRG.40161.2	A10	115919609	115923224	-	gene_id	MSTRG.40161	NA	NA	NA	NA	-963,A10-16098
MSTRG.100238.2	D12	46241597	46244362	-	gene_id	MSTRG.100238	NA	NA	NA	NA	-610,D12-18837
MSTRG.29591.1	A08	93354765	93355424	+	gene_id	MSTRG.29591	NA	NA	NA	NA	-4417,A08-5109
MSTRG.16653.2	A05	27402360	27405050	-	gene_id	MSTRG.16653	NA	NA	NA	NA	-565,A05-28529
MSTRG.57527.1	D01	37912479	37916751	-	gene_id	MSTRG.57527	NA	NA	NA	NA	-1401,D01-14225
MSTRG.92682.11	D11	9299	22196	+	gene_id	MSTRG.92682	NA	NA	NA	NA	-3995,D11-22499
MSTRG.6622.1	A03	1969716	1972052	+	gene_id	MSTRG.6622	NA	NA	NA	NA	672,A03-10858
MSTRG.87033.2	D09	39373940	39380532	-	gene_id	MSTRG.87033	NA	NA	NA	NA	-2555,D09-13360
MSTRG.106059.1	D13	59432675	59437133	-	gene_id	MSTRG.106059	NA	NA	NA	NA	-1765,D13-17526
MSTRG.21714.2	A06	51348520	51363657	+	gene_id	MSTRG.21714	NA	NA	NA	NA	-7051,A06-5087
MSTRG.6743.5	A03	3453339	3455152	+	gene_id	MSTRG.6743	NA	NA	NA	NA	469,A03-7676
MSTRG.103306.1	D13	2584820	2590159	+	gene_id	MSTRG.103306	NA	NA	NA	NA	-2163,D13-16739
MSTRG.53836.1	A13	105184796	105194215	+	gene_id	MSTRG.53836	NA	NA	NA	NA	-4078,A13-3643
MSTRG.51216.1	A13	3961520	3964760	+	gene_id	MSTRG.51216	NA	NA	NA	NA	-657,A13-12332
MSTRG.89211.3	D10	2997160	3001154	-	gene_id	MSTRG.89211	NA	NA	NA	NA	-2393,D10-11958
MSTRG.75028.1	D06	19271575	19278119	+	gene_id	MSTRG.75028	NA	NA	NA	NA	-2681,D06-17017
MSTRG.6082.1	A02	104311060	104314561	+	gene_id	MSTRG.6082	NA	NA	NA	NA	-1195,A02-6518
MSTRG.65292.1	D03	52170589	52190839	+	gene_id	MSTRG.65292	NA	NA	NA	NA	-9630,D03-12531
MSTRG.17364.1	A05	35415442	35416831	+	gene_id	MSTRG.17364	NA	NA	NA	NA	19,A05-36982
MSTRG.18763.1	A05	102137676	102139056	+	gene_id	MSTRG.18763	NA	NA	NA	NA	26,A05-23749
MSTRG.12902.1	A05	3276807	3280599	-	gene_id	MSTRG.12902	NA	NA	NA	NA	-1106,A05-33029
MSTRG.60188.1	D02	12218381	12219208	+	gene_id	MSTRG.60188	NA	NA	NA	NA	-6090,D02-11162
MSTRG.50540.1	A12	110675747	110678924	-	gene_id	MSTRG.50540	NA	NA	NA	NA	962,A12-6710
MSTRG.10030.1	A03	115472056	115476565	+	gene_id	MSTRG.10030	NA	NA	NA	NA	1199,A03-18234
MSTRG.33432.1	A09	62586743	62588535	+	gene_id	MSTRG.33432	NA	NA	NA	NA	229,A09-18323
MSTRG.101988.4	D12	63130421	63131823	-	gene_id	MSTRG.101988	NA	NA	NA	NA	2112,D12-977
MSTRG.72533.1	D05	34493991	34496571	+	gene_id	MSTRG.72533	NA	NA	NA	NA	895,D05-14837
MSTRG.57432.3	D01	28894134	28895008	-	gene_id	MSTRG.57432	NA	NA	NA	NA	-61,D01-4246
MSTRG.10612.3	A04	5807986	5810241	+	gene_id	MSTRG.10612	NA	NA	NA	NA	-452,A04-1256
MSTRG.92617.4	D10	67677375	67678055	+	gene_id	MSTRG.92617	NA	NA	NA	NA	-386,D10-4742
MSTRG.22893.3	A06	124663803	124668669	-	gene_id	MSTRG.22893	NA	NA	NA	NA	-2187,A06-8551
MSTRG.92303.1	D10	64124504	64126203	+	gene_id	MSTRG.92303	NA	NA	NA	NA	-217,D10-14659
MSTRG.91147.2	D10	36386792	36394470	+	gene_id	MSTRG.91147	NA	NA	NA	NA	-3163,D10-2616
MSTRG.12415.8	A05	486489	488438	+	gene_id	MSTRG.12415	NA	NA	NA	NA	-2229,A05-26563
MSTRG.27896.2	A08	2391834	2395863	-	gene_id	MSTRG.27896	NA	NA	NA	NA	-1416,A08-16337
MSTRG.83458.4	D08	50396958	50406314	-	gene_id	MSTRG.83458	NA	NA	NA	NA	4178,D08-3422
MSTRG.34608.2	A09	74826380	74834352	-	gene_id	MSTRG.34608	NA	NA	NA	NA	823,A09-16223
MSTRG.56791.3	D01	13558034	13570524	+	gene_id	MSTRG.56791	NA	NA	NA	NA	-5478,D01-11694
MSTRG.23417.1	A07	71302	74139	-	gene_id	MSTRG.23417	NA	NA	NA	NA	-1013,A07-15131
MSTRG.75084.1	D06	20002539	20009093	-	gene_id	MSTRG.75084	NA	NA	NA	NA	-2864,D06-14022
MSTRG.45794.2	A11	123868770	123871850	-	gene_id	MSTRG.45794	NA	NA	NA	NA	1534,A11-2007
MSTRG.11011.1	A04	21384022	21389537	-	gene_id	MSTRG.11011	NA	NA	NA	NA	-2099,A04-7055
MSTRG.101140.2	D12	56191055	56192473	+	gene_id	MSTRG.101140	NA	NA	NA	NA	-3484,D12-23129
MSTRG.64815.1	D03	46707672	46711086	+	gene_id	MSTRG.64815	NA	NA	NA	NA	-1228,D03-8857
MSTRG.75317.1	D06	25141637	25142376	-	gene_id	MSTRG.75317	NA	NA	NA	NA	-15,D06-11508
MSTRG.9264.1	A03	108326776	108332223	-	gene_id	MSTRG.9264	NA	NA	NA	NA	1963,A03-17027
MSTRG.94550.2	D11	11510703	11518426	+	gene_id	MSTRG.94550	NA	NA	NA	NA	7377,D11-15688
MSTRG.50456.1	A12	110077797	110085759	-	gene_id	MSTRG.50456	NA	NA	NA	NA	3319,A12-97
MSTRG.28773.1	A08	15823079	15828812	-	gene_id	MSTRG.28773	NA	NA	NA	NA	-2492,A08-10505
MSTRG.82509.1	D08	23146496	23149693	+	gene_id	MSTRG.82509	NA	NA	NA	NA	-1642,D08-17309
MSTRG.99914.2	D12	37013916	37016156	-	gene_id	MSTRG.99914	NA	NA	NA	NA	-708,D12-15189
MSTRG.78782.1	D07	13407069	13410342	-	gene_id	MSTRG.78782	NA	NA	NA	NA	-1274,D07-10032
MSTRG.40370.2	A10	118830983	118832702	-	gene_id	MSTRG.40370	NA	NA	NA	NA	236,A10-3917
MSTRG.86674.2	D09	35852949	35855020	+	gene_id	MSTRG.86674	NA	NA	NA	NA	228,D09-11903
MSTRG.81513.1	D08	2979572	2981819	-	gene_id	MSTRG.81513	NA	NA	NA	NA	642,D08-7367
MSTRG.65562.1	D03	55036886	55038147	-	gene_id	MSTRG.65562	NA	NA	NA	NA	290,D03-13390
MSTRG.26178.6	A07	47463609	47469518	+	gene_id	MSTRG.26178	NA	NA	NA	NA	-8675,A07-16707
MSTRG.101290.2	D12	57611012	57622043	+	gene_id	MSTRG.101290	NA	NA	NA	NA	-5898,D12-23591
MSTRG.17675.1	A05	40335460	40342390	+	gene_id	MSTRG.17675	NA	NA	NA	NA	-282,A05-23927
MSTRG.17824.2	A05	43925010	43931569	-	gene_id	MSTRG.17824	NA	NA	NA	NA	-2683,A05-23033
MSTRG.99123.1	D12	12099483	12101879	-	gene_id	MSTRG.99123	NA	NA	NA	NA	-911,D12-11585
MSTRG.86924.1	D09	38396284	38398653	+	gene_id	MSTRG.86924	NA	NA	NA	NA	-3022,D09-6587
MSTRG.71839.1	D05	18875918	18881040	+	gene_id	MSTRG.71839	NA	NA	NA	NA	-2132,D05-20404
MSTRG.5497.2	A02	86303696	86321891	+	gene_id	MSTRG.5497	NA	NA	NA	NA	-8586,A02-1283
MSTRG.71517.1	D05	15939881	15949310	-	gene_id	MSTRG.71517	NA	NA	NA	NA	-4444,D05-21824
MSTRG.101466.1	D12	59141867	59156163	-	gene_id	MSTRG.101466	NA	NA	NA	NA	12348,D12-18192
MSTRG.71421.2	D05	15241252	15250662	-	gene_id	MSTRG.71421	NA	NA	NA	NA	-4149,D05-18170
MSTRG.49277.2	A12	101980992	101985395	+	gene_id	MSTRG.49277	NA	NA	NA	NA	-1239,A12-8843
MSTRG.14497.9	A05	13036762	13039697	+	gene_id	MSTRG.14497	NA	NA	NA	NA	870,A05-30794
MSTRG.76686.2	D06	64777241	64781558	-	gene_id	MSTRG.76686	NA	NA	NA	NA	-1622,D06-16791
MSTRG.28318.1	A08	6229292	6229601	+	gene_id	MSTRG.28318	NA	NA	NA	NA	-25091,A08-2305
MSTRG.103975.15	D13	10369564	10371345	+	gene_id	MSTRG.103975	NA	NA	NA	NA	-2935,D13-5682
MSTRG.103451.3	D13	3725965	3731929	-	gene_id	MSTRG.103451	NA	NA	NA	NA	-2563,D13-11606
MSTRG.36010.1	A09	83839675	83840995	-	gene_id	MSTRG.36010	NA	NA	NA	NA	-1997,A09-17298
MSTRG.25133.1	A07	17356215	17359357	-	gene_id	MSTRG.25133	NA	NA	NA	NA	1052,A07-10929
MSTRG.76578.2	D06	63529448	63532704	+	gene_id	MSTRG.76578	NA	NA	NA	NA	-1126,D06-7122
MSTRG.39740.1	A10	108956599	108957984	+	gene_id	MSTRG.39740	NA	NA	NA	NA	-13,A10-15617
MSTRG.8724.1	A03	93466869	93478239	+	gene_id	MSTRG.8724	NA	NA	NA	NA	-5152,A03-11345
MSTRG.100099.1	D12	44216830	44224552	-	gene_id	MSTRG.100099	NA	NA	NA	NA	-3270,D12-22770
MSTRG.59278.5	D02	1691824	1695102	-	gene_id	MSTRG.59278	NA	NA	NA	NA	7149,D02-6004
MSTRG.41381.1	A11	4233555	4236226	-	gene_id	MSTRG.41381	NA	NA	NA	NA	-60,A11-4232
MSTRG.97344.1	D11	63658968	63668600	+	gene_id	MSTRG.97344	NA	NA	NA	NA	-10861,D11-23511
MSTRG.6496.1	A03	791081	791890	+	gene_id	MSTRG.6496	NA	NA	NA	NA	-3217,A03-18350
MSTRG.54924.1	Contig1164	520	14427	-	gene_id	MSTRG.54924	NA	NA	NA	NA
MSTRG.31521.1	A08	123700717	123703834	+	gene_id	MSTRG.31521	NA	NA	NA	NA	-1886,A08-14007
MSTRG.53903.1	A13	105706936	105708187	-	gene_id	MSTRG.53903	NA	NA	NA	NA	883,A13-15416
MSTRG.72492.1	D05	30043087	30047858	-	gene_id	MSTRG.72492	NA	NA	NA	NA	1695,D05-6931
MSTRG.28492.1	A08	8403604	8404817	-	gene_id	MSTRG.28492	NA	NA	NA	NA	-149,A08-13452
MSTRG.7756.1	A03	23166729	23170620	-	gene_id	MSTRG.7756	NA	NA	NA	NA	-829,A03-14625
MSTRG.59895.1	D02	7795259	7805207	+	gene_id	MSTRG.59895	NA	NA	NA	NA	-4280,D02-411
MSTRG.35136.3	A09	78393497	78395073	-	gene_id	MSTRG.35136	NA	NA	NA	NA	-1261,A09-11554
MSTRG.34768.1	A09	75777769	75798980	+	gene_id	MSTRG.34768	NA	NA	NA	NA	17886,A09-10117
MSTRG.19277.1	A05	110251759	110256736	-	gene_id	MSTRG.19277	NA	NA	NA	NA	-1807,A05-27984
MSTRG.18565.9	A05	88630946	88640058	-	gene_id	MSTRG.18565	NA	NA	NA	NA	462,A05-27695
MSTRG.349.1	A01	1955441	1963047	+	gene_id	MSTRG.349	NA	NA	NA	NA	649,A01-15981
MSTRG.98661.1	D12	4666648	4671586	+	gene_id	MSTRG.98661	NA	NA	NA	NA	-1561,D12-6228
MSTRG.61219.1	D02	49658124	49659094	-	gene_id	MSTRG.61219	NA	NA	NA	NA	-8902,D02-11006
MSTRG.99016.1	D12	9630985	9633603	-	gene_id	MSTRG.99016	NA	NA	NA	NA	-492,D12-17660
MSTRG.16361.1	A05	25230500	25231815	+	gene_id	MSTRG.16361	NA	NA	NA	NA	-271,A05-30335
MSTRG.93815.1	D11	6915052	6916374	+	gene_id	MSTRG.93815	NA	NA	NA	NA	-313,D11-19869
MSTRG.26511.1	A07	80264593	80267549	+	gene_id	MSTRG.26511	NA	NA	NA	NA	-817,A07-8109
MSTRG.62662.2	D02	70572525	70576350	-	gene_id	MSTRG.62662	NA	NA	NA	NA	-1525,D02-9323
MSTRG.68862.1	D05	571484	573828	+	gene_id	MSTRG.68862	NA	NA	NA	NA	-474,D05-13691
MSTRG.103371.1	D13	3121492	3124197	-	gene_id	MSTRG.103371	NA	NA	NA	NA	919,D13-16412
MSTRG.46767.1	A12	6663104	6665235	-	gene_id	MSTRG.46767	NA	NA	NA	NA	-5579,A12-15191
MSTRG.43493.1	A11	23790082	23790961	-	gene_id	MSTRG.43493	NA	NA	NA	NA	10399,A11-1974
MSTRG.39381.4	A10	98496628	98504670	-	gene_id	MSTRG.39381	NA	NA	NA	NA	685,A10-15613
MSTRG.78053.1	D07	5997540	5998547	-	gene_id	MSTRG.78053	NA	NA	NA	NA	-74,D07-3100
MSTRG.73545.1	D06	72232	75569	+	gene_id	MSTRG.73545	NA	NA	NA	NA	-1167,D06-11904
MSTRG.11201.1	A04	52615835	52618044	-	gene_id	MSTRG.11201	NA	NA	NA	NA	-659,A04-7253
MSTRG.64329.1	D03	37754975	37755927	+	gene_id	MSTRG.64329	NA	NA	NA	NA	-8110,D03-8618
MSTRG.53139.1	A13	92987362	92993436	-	gene_id	MSTRG.53139	NA	NA	NA	NA	-2464,A13-14318
MSTRG.24518.2	A07	8745389	8750692	-	gene_id	MSTRG.24518	NA	NA	NA	NA	-2308,A07-12751
MSTRG.17322.2	A05	34921530	34926129	-	gene_id	MSTRG.17322	NA	NA	NA	NA	-1916,A05-32112
MSTRG.65650.1	D03	55758547	55761349	+	gene_id	MSTRG.65650	NA	NA	NA	NA	-757,D03-2364
MSTRG.1967.1	A01	38630281	38633791	-	gene_id	MSTRG.1967	NA	NA	NA	NA	-1158,A01-14395
MSTRG.53499.2	A13	100115329	100123131	+	gene_id	MSTRG.53499	NA	NA	NA	NA	-3180,A13-2668
MSTRG.28322.1	A08	6294164	6299273	+	gene_id	MSTRG.28322	NA	NA	NA	NA	-2279,A08-17446
MSTRG.76531.1	D06	63119787	63121613	+	gene_id	MSTRG.76531	NA	NA	NA	NA	461,D06-9861
MSTRG.7345.1	A03	10682159	10684433	-	gene_id	MSTRG.7345	NA	NA	NA	NA	-705,A03-12200
MSTRG.64191.2	D03	33729154	33731478	-	gene_id	MSTRG.64191	NA	NA	NA	NA	-676,D03-12425
MSTRG.2817.2	A01	104242697	104244888	+	gene_id	MSTRG.2817	NA	NA	NA	NA	-569,A01-9784
MSTRG.65463.1	D03	53871818	53874224	-	gene_id	MSTRG.65463	NA	NA	NA	NA	-11305,D03-8058
MSTRG.103962.1	D13	10780180	11022861	-	gene_id	MSTRG.103962	NA	NA	NA	NA	-177423,D13-18037
MSTRG.23871.4	A07	3022081	3028077	-	gene_id	MSTRG.23871	NA	NA	NA	NA	-2415,A07-13331
MSTRG.23578.2	A07	1223966	1226880	-	gene_id	MSTRG.23578	NA	NA	NA	NA	-1062,A07-11716
MSTRG.105877.1	D13	58060330	58064661	-	gene_id	MSTRG.105877	NA	NA	NA	NA	-1684,D13-11682
MSTRG.51456.2	A13	6396953	6401488	-	gene_id	MSTRG.51456	NA	NA	NA	NA	2098,A13-1745
MSTRG.77231.2	D07	192129	198369	+	gene_id	MSTRG.77231	NA	NA	NA	NA	-2399,D07-404
MSTRG.17767.1	A05	42665219	42669524	-	gene_id	MSTRG.17767	NA	NA	NA	NA	1587,A05-18024
MSTRG.88742.1	D10	224659	227681	+	gene_id	MSTRG.88742	NA	NA	NA	NA	-794,D10-911
MSTRG.25499.1	A07	23317674	23328405	-	gene_id	MSTRG.25499	NA	NA	NA	NA	-4936,A07-12808
MSTRG.100849.1	D12	53267773	53269397	+	gene_id	MSTRG.100849	NA	NA	NA	NA	2625,D12-20035
MSTRG.60404.1	D02	17563338	17565747	+	gene_id	MSTRG.60404	NA	NA	NA	NA	-646,D02-15953
MSTRG.29721.7	A08	99717219	99719795	-	gene_id	MSTRG.29721	NA	NA	NA	NA	-466,A08-15550
MSTRG.106720.1	D13	64052130	64055206	-	gene_id	MSTRG.106720	NA	NA	NA	NA	-771,D13-16404
MSTRG.53951.1	A13	106328969	106332908	-	gene_id	MSTRG.53951	NA	NA	NA	NA	-1408,A13-13042
MSTRG.37029.2	A10	3686637	3688074	+	gene_id	MSTRG.37029	NA	NA	NA	NA	-2789,A10-14162
MSTRG.20758.1	A06	10756891	10761748	+	gene_id	MSTRG.20758	NA	NA	NA	NA	1867,A06-12887
MSTRG.91806.1	D10	56470760	56472329	+	gene_id	MSTRG.91806	NA	NA	NA	NA	-418,D10-6851
MSTRG.21726.1	A06	50490739	50502917	-	gene_id	MSTRG.21726	NA	NA	NA	NA	-5503,A06-14293
MSTRG.76062.1	D06	55426036	55426713	+	gene_id	MSTRG.76062	NA	NA	NA	NA	121,D06-6437
MSTRG.52259.12	A13	49920279	49932687	-	gene_id	MSTRG.52259	NA	NA	NA	NA	6212,A13-2102
MSTRG.62589.3	D02	70160319	70164395	+	gene_id	MSTRG.62589	NA	NA	NA	NA	-5512,D02-9839
MSTRG.60311.1	D02	14743976	14746416	-	gene_id	MSTRG.60311	NA	NA	NA	NA	-720,D02-11629
MSTRG.61078.1	D02	45857941	45861290	-	gene_id	MSTRG.61078	NA	NA	NA	NA	-1141,D02-11271
MSTRG.25951.2	A07	33910709	33914417	+	gene_id	MSTRG.25951	NA	NA	NA	NA	-2250,A07-8219
MSTRG.70979.1	D05	12451512	12455333	-	gene_id	MSTRG.70979	NA	NA	NA	NA	-1145,D05-24133
MSTRG.58214.2	D01	56092464	56154254	+	gene_id	MSTRG.58214	NA	NA	NA	NA	9954,D01-4446
MSTRG.95717.3	D11	22632278	22635207	+	gene_id	MSTRG.95717	NA	NA	NA	NA	203,D11-20326
MSTRG.50491.3	A12	110174151	110177748	+	gene_id	MSTRG.50491	NA	NA	NA	NA	-2309,A12-19281
MSTRG.38273.6	A10	22751323	22752478	+	gene_id	MSTRG.38273	NA	NA	NA	NA	-6759,A10-3984
MSTRG.74708.1	D06	12995726	12997740	+	gene_id	MSTRG.74708	NA	NA	NA	NA	442,D06-9780
MSTRG.47081.2	A12	12923805	12925308	+	gene_id	MSTRG.47081	NA	NA	NA	NA	5570,A12-17946
MSTRG.34488.1	A09	74190048	74190687	-	gene_id	MSTRG.34488	NA	NA	NA	NA	-378,A09-14352
MSTRG.3274.1	A01	109804223	109809261	+	gene_id	MSTRG.3274	NA	NA	NA	NA	-1939,A01-8126
MSTRG.69143.3	D05	2036591	2038449	-	gene_id	MSTRG.69143	NA	NA	NA	NA	-3229,D05-24440
MSTRG.54387.1	A13	109344918	109345576	-	gene_id	MSTRG.54387	NA	NA	NA	NA	-6161,A13-11134
MSTRG.19446.2	A05	112319754	112324182	+	gene_id	MSTRG.19446	NA	NA	NA	NA	-4505,A05-23472
MSTRG.5482.2	A02	86341370	86342695	+	gene_id	MSTRG.5482	NA	NA	NA	NA	242,A02-3963
MSTRG.20642.1	A06	8762059	8766345	+	gene_id	MSTRG.20642	NA	NA	NA	NA	-1542,A06-11510
MSTRG.40794.1	A11	802736	807843	-	gene_id	MSTRG.40794	NA	NA	NA	NA	-2027,A11-23733
MSTRG.19234.1	A05	109638770	109642198	+	gene_id	MSTRG.19234	NA	NA	NA	NA	1317,A05-18031
MSTRG.92037.1	D10	60415233	60424812	+	gene_id	MSTRG.92037	NA	NA	NA	NA	-4061,D10-2313
MSTRG.86930.1	D09	38430532	38436208	+	gene_id	MSTRG.86930	NA	NA	NA	NA	-3128,D09-10152
MSTRG.76935.2	D06	67367184	67370641	-	gene_id	MSTRG.76935	NA	NA	NA	NA	-1312,D06-6356
MSTRG.34340.3	A09	73118273	73121706	+	gene_id	MSTRG.34340	NA	NA	NA	NA	-1064,A09-11978
MSTRG.46009.1	A11	125351443	125354517	-	gene_id	MSTRG.46009	NA	NA	NA	NA	-1174,A11-16928
MSTRG.15537.1	A05	19333551	19336204	-	gene_id	MSTRG.15537	NA	NA	NA	NA	20,A05-25560
MSTRG.106414.1	D13	62087846	62089886	+	gene_id	MSTRG.106414	NA	NA	NA	NA	-15032,D13-14897
MSTRG.40160.6	A10	115922414	115923256	+	gene_id	MSTRG.40160	NA	NA	NA	NA	-456,A10-16098
MSTRG.105486.1	D13	53675894	53680810	-	gene_id	MSTRG.105486	NA	NA	NA	NA	1925,D13-10211
MSTRG.51544.1	A13	10370293	10372344	+	gene_id	MSTRG.51544	NA	NA	NA	NA	5976,A13-13235
MSTRG.66602.1	D04	10196160	10199422	+	gene_id	MSTRG.66602	NA	NA	NA	NA	-864,D04-14141
MSTRG.18870.1	A05	103990691	103994000	-	gene_id	MSTRG.18870	NA	NA	NA	NA	-661,A05-31779
MSTRG.58082.1	D01	54669788	54671101	+	gene_id	MSTRG.58082	NA	NA	NA	NA	-84,D01-8265
MSTRG.60216.1	D02	12904354	12906252	+	gene_id	MSTRG.60216	NA	NA	NA	NA	67053,D02-5655
MSTRG.77338.1	D07	774745	782839	+	gene_id	MSTRG.77338	NA	NA	NA	NA	-3062,D07-9908
MSTRG.35796.1	A09	82568630	82570370	-	gene_id	MSTRG.35796	NA	NA	NA	NA	-102,A09-12701
MSTRG.50326.1	A12	109456100	109458616	+	gene_id	MSTRG.50326	NA	NA	NA	NA	-742,A12-5337
MSTRG.21916.1	A06	80059742	80068522	+	gene_id	MSTRG.21916	NA	NA	NA	NA	-4080,A06-13174
MSTRG.6015.1	A02	103425602	103428215	+	gene_id	MSTRG.6015	NA	NA	NA	NA	-615,A02-5677
MSTRG.54901.1	Contig11	26696	27518	-	gene_id	MSTRG.54901	NA	NA	NA	NA
MSTRG.18277.2	A05	80053732	80058120	+	gene_id	MSTRG.18277	NA	NA	NA	NA	-2144,A05-24642
MSTRG.91994.3	D10	59460497	59471079	-	gene_id	MSTRG.91994	NA	NA	NA	NA	-4715,D10-18893
MSTRG.89239.1	D10	3104779	3108720	-	gene_id	MSTRG.89239	NA	NA	NA	NA	-1451,D10-14847
MSTRG.65522.1	D03	54347166	54348625	-	gene_id	MSTRG.65522	NA	NA	NA	NA	-395,D03-7440
MSTRG.36158.1	A09	84836041	84837696	-	gene_id	MSTRG.36158	NA	NA	NA	NA	194,A09-14279
MSTRG.84296.1	D08	60269167	60271897	+	gene_id	MSTRG.84296	NA	NA	NA	NA	-3344,D08-11657
MSTRG.66158.3	D04	4574976	4575622	-	gene_id	MSTRG.66158	NA	NA	NA	NA	-187,D04-796
MSTRG.35925.1	A09	83370432	83377527	-	gene_id	MSTRG.35925	NA	NA	NA	NA	-2989,A09-13529
MSTRG.44377.1	A11	68512686	68514610	-	gene_id	MSTRG.44377	NA	NA	NA	NA	578,A11-19319
MSTRG.34424.4	A09	73748379	73753417	-	gene_id	MSTRG.34424	NA	NA	NA	NA	2031,A09-4242
MSTRG.13766.1	A05	8797164	8800476	-	gene_id	MSTRG.13766	NA	NA	NA	NA	2485,A05-19056
MSTRG.3809.1	A02	2310668	2311699	-	gene_id	MSTRG.3809	NA	NA	NA	NA	257,A02-10443
MSTRG.66538.1	D04	9532090	9535401	-	gene_id	MSTRG.66538	NA	NA	NA	NA	-981,D04-14010
MSTRG.5385.1	A02	81302011	81302739	-	gene_id	MSTRG.5385	NA	NA	NA	NA	-509,A02-8195
MSTRG.18098.1	A05	57706576	57710118	+	gene_id	MSTRG.18098	NA	NA	NA	NA	-1588,A05-14790
MSTRG.11960.1	A04	83072102	83074979	-	gene_id	MSTRG.11960	NA	NA	NA	NA	840,A04-5579
MSTRG.59122.1	D02	514772	516097	+	gene_id	MSTRG.59122	NA	NA	NA	NA	-4975,D02-10414
MSTRG.11908.1	A04	82670540	82673256	-	gene_id	MSTRG.11908	NA	NA	NA	NA	-22133,A04-7523
MSTRG.48782.2	A12	95854774	95873326	-	gene_id	MSTRG.48782	NA	NA	NA	NA	12556,A12-15345
MSTRG.42399.1	A11	11009557	11014045	+	gene_id	MSTRG.42399	NA	NA	NA	NA	-2337,A11-27007
MSTRG.45151.2	A11	115599863	115601936	-	gene_id	MSTRG.45151	NA	NA	NA	NA	19,A11-19923
MSTRG.82431.1	D08	18587056	18593124	-	gene_id	MSTRG.82431	NA	NA	NA	NA	-2584,D08-14819
MSTRG.62905.4	D02	71652445	71658098	+	gene_id	MSTRG.62905	NA	NA	NA	NA	-2296,D02-7662
MSTRG.61299.1	D02	52360903	52361354	-	gene_id	MSTRG.61299	NA	NA	NA	NA	-63549,D02-14660
MSTRG.62573.4	D02	70057709	70062507	-	gene_id	MSTRG.62573	NA	NA	NA	NA	-1994,D02-11547
MSTRG.32693.1	A09	39906266	39907435	+	gene_id	MSTRG.32693	NA	NA	NA	NA	100,A09-11716
MSTRG.23571.1	A07	1191668	1192074	-	gene_id	MSTRG.23571	NA	NA	NA	NA	-1399,A07-14903
MSTRG.22433.13	A06	117676720	117679694	-	gene_id	MSTRG.22433	NA	NA	NA	NA	-3553,A06-11776
MSTRG.82639.1	D08	30906725	30913278	-	gene_id	MSTRG.82639	NA	NA	NA	NA	-2546,D08-19251
MSTRG.104512.3	D13	32705334	32710660	+	gene_id	MSTRG.104512	NA	NA	NA	NA	-1851,D13-7474
MSTRG.74892.4	D06	15955322	15963547	+	gene_id	MSTRG.74892	NA	NA	NA	NA	-6584,D06-8794
MSTRG.65206.1	D03	51689123	51691526	-	gene_id	MSTRG.65206	NA	NA	NA	NA	338,D03-8623
MSTRG.45948.1	A11	124945321	124949995	+	gene_id	MSTRG.45948	NA	NA	NA	NA	-1711,A11-4470
[truncated: 48,680 more rows]

## Sheet: GhH3K4me3run1ITG
PeakID (cmd=annotatePeaks.pl longest_WT200G_up-class.gtf.fa.list.gtf Ghirsutum_TM-1_WHU_genome.standard.fa -p GhH3K4me3run1tag/regions.txt)	Chr	Start	End	Strand	Peak Score	Focus Ratio/Region Size	Annotation	Detailed Annotation	Distance to TSS	Nearest PromoterID	GhH3K4me3run1tag/regions.txt Distance to nearest Peak, Peak ID
[truncated: 18,578 more rows]

[truncated: 2 more sheets: GhH3K4me3run2ITG, GhH3K4me3run3ITG]
